# Supplementary material for: Altered network and rescue of human neurons derived from individuals with early-onset genetic epilepsy
Source: Mol Psychiatry. 2021 Apr 22;26(11):7047–68. doi: 10.1038/s41380-021-01104-2 (PMC8531162; doi:10.1038/s41380-021-01104-2)
Supplement: Supplementary file 7 — Supplemental Table S2 [file 41380_2021_1104_MOESM7_ESM.xlsx]

## Sheet: NPCs
accession	Unpaired t-test p-value	Log2 (CDKL5/CTR)	Normalized TMT intensity CTR-1	Normalized TMT intensity CTR-2	Normalized TMT intensity CTR-3	Normalized TMT intensity CTR-4	Normalized TMT intensity CDKL5-1	Normalized TMT intensity CDKL5-2	Normalized TMT intensity CDKL5-3	Normalized TMT intensity CDKL5-4	spec count	peptide count	seq coverage	molWT	description
Q9H2Y7	0.038569	0.401303	5069	5220	5909	5121	6695	6795	8786	5880	1	1	0.005	208881	Zinc finger protein 106 OS=Homo sapiens GN=ZNF106 PE=1 SV=1
Q92963	0.0386716	0.381271	5321	4532	4481	4351	6308	6649	6735	4645	1	1	0.055	25145	GTP-binding protein Rit1 OS=Homo sapiens GN=RIT1 PE=1 SV=1
Q6ZN18	0.0232734	0.311007	13630	13560	13353	13636	18143	13880	18664	16526	1	1	0.027	54467	Zinc finger protein AEBP2 OS=Homo sapiens GN=AEBP2 PE=1 SV=2
P51797	0.00687308	0.54034	23997	21202	21506	22297	28411	39120	32613	29293	3	3	0.053	97289	Chloride transport protein 6 OS=Homo sapiens GN=CLCN6 PE=1 SV=2
O60488	0.0124406	0.507678	497179	509785	521178	413223	631418	693509	836505	598723	19	14	0.219	79188	Long-chain-fatty-acid--CoA ligase 4 OS=Homo sapiens GN=ACSL4 PE=1 SV=2
O76062	0.00720981	0.661992	50992	62979	49928	67004	82394	83652	86331	112973	2	2	0.057	46406	Delta(14)-sterol reductase OS=Homo sapiens GN=TM7SF2 PE=2 SV=3
P52848	0.0460925	0.606071	4600	3837	3939	4586	5748	8951	6071	5048	2	2	0.029	100868	Bifunctional heparan sulfate N-deacetylase/N-sulfotransferase 1 OS=Homo sapiens GN=NDST1 PE=1 SV=1
O43795	0.0170062	0.30551	3952050	3958254	4235806	3006498	4791222	4644922	4722365	4567922	96	52	0.501	131985	Unconventional myosin-Ib OS=Homo sapiens GN=MYO1B PE=1 SV=3
P98155	0.048068	0.56684	29692	29044	29901	25732	50511	43884	48543	26474	2	2	0.046	96098	Very low-density lipoprotein receptor OS=Homo sapiens GN=VLDLR PE=1 SV=1
O15550	0.0257437	1.01741	1943	252	880	1827	2081	2697	2497	2648	2	2	0.032	154176	Lysine-specific demethylase 6A OS=Homo sapiens GN=KDM6A PE=1 SV=2
P50613	0.00996115	0.337742	34319	45110	42036	47363	54518	52646	55193	51004	2	1	0.023	39038	Cyclin-dependent kinase 7 OS=Homo sapiens GN=CDK7 PE=1 SV=1
O15240	0.022613	1.85627	2368	751	2	375	1887	4539	3097	3135	2	1	0.029	67258	Neurosecretory protein VGF OS=Homo sapiens GN=VGF PE=1 SV=2
P16591	0.0424456	-0.488713	6565	5381	6585	7842	5847	3722	3834	5392	1	1	0.038	94638	Tyrosine-protein kinase Fer OS=Homo sapiens GN=FER PE=1 SV=2
A4D1P6	0.0417932	-0.392243	12074	10654	14584	13403	9278	9843	7810	11711	2	1	0.013	83344	WD repeat-containing protein 91 OS=Homo sapiens GN=WDR91 PE=1 SV=2
Q9UKT4	0.0138094	-0.545903	37740	45044	33610	37940	32769	22726	28636	21582	1	1	0.022	50146	F-box only protein 5 OS=Homo sapiens GN=FBXO5 PE=1 SV=1
O75592	0.0339173	-0.467398	27091	38664	39896	36967	27307	24530	30659	20655	2	2	0.005	510091	E3 ubiquitin-protein ligase MYCBP2 OS=Homo sapiens GN=MYCBP2 PE=1 SV=3
Q5JTD0	0.0236079	-0.343396	70377	60483	56324	70705	45471	57319	47158	53316	6	6	0.178	61821	Tight junction-associated protein 1 OS=Homo sapiens GN=TJAP1 PE=1 SV=1
Q9BV20	0.0170817	-0.894019	65772	98552	127968	89992	62567	53120	46230	43795	4	4	0.168	39150	Methylthioribose-1-phosphate isomerase OS=Homo sapiens GN=MRI1 PE=1 SV=1
Q9NXR1	0.0422296	-0.374213	61379	81807	79410	69424	62526	54183	44627	63965	7	6	0.272	38808	Nuclear distribution protein nudE homolog 1 OS=Homo sapiens GN=NDE1 PE=1 SV=2
Q7Z569	0.00127467	-0.332707	72341	79802	76695	69611	62292	60197	55249	59244	5	4	0.093	67305	BRCA1-associated protein OS=Homo sapiens GN=BRAP PE=1 SV=2
Q92558	0.0119718	-0.468205	144737	185717	190470	173798	141026	113291	107535	140337	10	8	0.166	61652	Wiskott-Aldrich syndrome protein family member 1 OS=Homo sapiens GN=WASF1 PE=1 SV=1
O95999	0.0492164	-0.52688	149191	149574	139655	195591	110402	99277	79106	151253	5	4	0.124	26252	B-cell lymphoma/leukemia 10 OS=Homo sapiens GN=BCL10 PE=1 SV=1
O14678	0.0342295	-0.611363	1667	1122	1691	1669	1337	817	750	1121	1	1	0.021	68597	ATP-binding cassette sub-family D member 4 OS=Homo sapiens GN=ABCD4 PE=1 SV=1
P52306	0.0143669	-0.387097	915834	1084241	1102296	1157029	911552	850714	667728	827028	28	20	0.43	66317	Rap1 GTPase-GDP dissociation stimulator 1 OS=Homo sapiens GN=RAP1GDS1 PE=1 SV=3
P40337	0.0283906	-0.542901	13957	12106	15433	15444	13610	7470	8620	9383	1	1	0.066	24153	Von Hippel-Lindau disease tumor suppressor OS=Homo sapiens GN=VHL PE=1 SV=2
Q05193	0.0439918	-0.927806	16906	19545	20840	35062	12049	12036	8796	15665	20	11	0.14	97408	Dynamin-1 OS=Homo sapiens GN=DNM1 PE=1 SV=2
P09497	0.00535286	-0.373319	53290	55571	56070	55652	48205	43485	34500	44101	3	2	0.087	25190	Clathrin light chain B OS=Homo sapiens GN=CLTB PE=1 SV=1
Q9NX04	0.0477454	-0.428087	4827	5826	7345	5694	5070	4068	3683	4788	1	1	0.094	23373	Uncharacterized protein C1orf109 OS=Homo sapiens GN=C1orf109 PE=1 SV=1
Q99933	0.0478764	-0.452376	5402	5980	5420	7087	5844	4066	4090	3459	1	1	0.064	38779	BAG family molecular chaperone regulator 1 OS=Homo sapiens GN=BAG1 PE=1 SV=4
Q13641	0.0300399	-0.553859	136216	225543	161517	191592	123325	137297	116264	110079	5	4	0.129	46032	Trophoblast glycoprotein OS=Homo sapiens GN=TPBG PE=1 SV=1
Q14999	0.024888	-0.34584	101928	121580	102684	115473	101020	86738	89171	70595	9	9	0.081	191159	Cullin-7 OS=Homo sapiens GN=CUL7 PE=1 SV=2
Q9H467	0.0285191	-0.412953	12925	9982	13264	11315	8684	9266	7180	10536	1	1	0.035	32009	CUE domain-containing protein 2 OS=Homo sapiens GN=CUEDC2 PE=1 SV=1
Q7Z494	0.0032228	-0.359361	17635	17863	15826	18729	13269	14788	12323	14227	2	2	0.025	150864	Nephrocystin-3 OS=Homo sapiens GN=NPHP3 PE=1 SV=1
Q9UJY4	0.0146784	-0.41456	311175	395379	313002	296880	259398	233683	266163	228410	10	7	0.163	67150	ADP-ribosylation factor-binding protein GGA2 OS=Homo sapiens GN=GGA2 PE=1 SV=3
Q7Z2K6	0.0387085	-0.507537	3205	5027	3531	4307	3148	3023	2861	2272	1	1	0.015	100231	Endoplasmic reticulum metallopeptidase 1 OS=Homo sapiens GN=ERMP1 PE=1 SV=2
Q96P50	0.0199404	-0.64192	5180	5578	4410	6286	3262	3274	2478	4735	1	1	0.019	92495	Arf-GAP with coiled-coil, ANK repeat and PH domain-containing protein 3 OS=Homo sapiens GN=ACAP3 PE=1 SV=2
Q9HCE1	0.0278919	-0.560657	423290	533267	439477	644914	396958	331073	281930	373788	12	10	0.142	113671	Putative helicase MOV-10 OS=Homo sapiens GN=MOV10 PE=1 SV=2
Q9NVK5	0.0301767	-0.881598	13687	29861	21910	19715	12346	12953	11787	9143	1	1	0.055	29426	FGFR1 oncogene partner 2 OS=Homo sapiens GN=FGFR1OP2 PE=1 SV=1
O95747	0.0279514	-0.360588	832860	813402	1014745	911566	814534	646803	582371	738781	19	16	0.304	58022	Serine/threonine-protein kinase OSR1 OS=Homo sapiens GN=OXSR1 PE=1 SV=1
P78559	0.0421992	-0.471258	509648	528153	500429	711955	399784	366725	351422	505207	27	22	0.108	305484	Microtubule-associated protein 1A OS=Homo sapiens GN=MAP1A PE=1 SV=6
Q13555	0.0347357	-0.379121	44272	58151	61684	53207	44654	44733	33812	43895	16	10	0.278	62609	Calcium/calmodulin-dependent protein kinase type II subunit gamma OS=Homo sapiens GN=CAMK2G PE=1 SV=3
Q9H334	0.00816304	-0.717635	83411	119799	85234	113624	61297	71385	54046	57767	2	2	0.046	75317	Forkhead box protein P1 OS=Homo sapiens GN=FOXP1 PE=1 SV=1
Q9BSD7	0.00708498	-0.636754	1140451	1266750	1076225	1143927	796597	630673	561042	987808	18	10	0.574	20713	Cancer-related nucleoside-triphosphatase OS=Homo sapiens GN=NTPCR PE=1 SV=1
Q9H1I8	0.0448904	-0.363561	76444	95822	97646	80915	76259	79019	61654	55746	11	9	0.209	86360	Activating signal cointegrator 1 complex subunit 2 OS=Homo sapiens GN=ASCC2 PE=1 SV=3
Q9H1H9	0.0195896	-0.424542	47985	50478	50319	58291	46980	38596	29743	38966	4	2	0.018	202307	Kinesin-like protein KIF13A OS=Homo sapiens GN=KIF13A PE=1 SV=2
P16402	0.0194572	-0.417604	9448850	8560925	9190792	8329636	8296676	5677235	7107959	5518426	221	34	0.529	22350	Histone H1.3 OS=Homo sapiens GN=HIST1H1D PE=1 SV=2
Q9HC35	0.0188389	-0.384836	1318491	1443715	1219097	1510977	1029449	1012835	898538	1265530	23	15	0.168	108916	Echinoderm microtubule-associated protein-like 4 OS=Homo sapiens GN=EML4 PE=1 SV=3
Q96EB1	0.0234899	-0.438372	32556	31038	32153	39835	27331	29817	22438	20469	4	2	0.066	46588	Elongator complex protein 4 OS=Homo sapiens GN=ELP4 PE=1 SV=2
P52630	0.00912665	-0.636484	27048	35345	26814	33620	24308	21322	16685	16697	3	2	0.041	97916	Signal transducer and activator of transcription 2 OS=Homo sapiens GN=STAT2 PE=1 SV=1
O96017	0.00365608	-0.398687	62195	53820	54504	61047	46648	44506	37752	46748	4	3	0.105	60915	Serine/threonine-protein kinase Chk2 OS=Homo sapiens GN=CHEK2 PE=1 SV=1
Q12802	0.0131492	-0.345813	321565	365658	354490	299463	299476	254064	233600	268184	20	18	0.106	307550	A-kinase anchor protein 13 OS=Homo sapiens GN=AKAP13 PE=1 SV=2
P07197	0.0289744	-1.4317	14768914	49870882	32085898	42648638	15090450	13276768	12703533	10594479	225	89	0.651	102472	Neurofilament medium polypeptide OS=Homo sapiens GN=NEFM PE=1 SV=3
O43542	0.0264396	-0.472617	6530	5736	5925	4727	4690	4669	2989	4168	1	1	0.046	37850	DNA repair protein XRCC3 OS=Homo sapiens GN=XRCC3 PE=1 SV=1
P63241	0.0255434	-0.439552	547485	461385	556695	590154	468929	375676	295891	449053	50	18	0.714	16832	Eukaryotic translation initiation factor 5A-1 OS=Homo sapiens GN=EIF5A PE=1 SV=2
Q92888	0.0426274	-0.443463	241802	299701	229048	285922	200243	240274	137132	199247	10	10	0.144	102435	Rho guanine nucleotide exchange factor 1 OS=Homo sapiens GN=ARHGEF1 PE=1 SV=2
O43665	0.0101276	-0.483022	5704	4647	5148	5603	4684	3420	3206	3788	1	1	0.058	20236	Regulator of G-protein signaling 10 OS=Homo sapiens GN=RGS10 PE=1 SV=2
P22830	0.0367621	-0.473147	38860	51752	40823	45888	30132	40435	34062	23113	4	3	0.142	47862	Ferrochelatase, mitochondrial OS=Homo sapiens GN=FECH PE=1 SV=2
O00178	0.016509	-0.314687	1527360	1594896	1505271	1491306	1460847	1205791	1032424	1220634	32	18	0.398	72454	GTP-binding protein 1 OS=Homo sapiens GN=GTPBP1 PE=1 SV=3
Q5TAQ9	0.00752411	-0.325457	127085	128729	152245	139961	107302	109541	100908	119594	5	4	0.069	66852	DDB1- and CUL4-associated factor 8 OS=Homo sapiens GN=DCAF8 PE=1 SV=1
Q9NZB2	0.0325467	-0.34714	362938	362296	358494	469663	327424	315013	268265	310482	16	13	0.146	121888	Constitutive coactivator of PPAR-gamma-like protein 1 OS=Homo sapiens GN=FAM120A PE=1 SV=2
Q9H6R7	0.0465701	-0.376741	24639	17269	21500	21187	17656	18376	12854	16267	2	2	0.042	79136	WD repeat and coiled-coil-containing protein C2orf44 OS=Homo sapiens GN=C2orf44 PE=1 SV=1
O14777	0.0480042	-0.322706	937471	914687	807544	781783	747975	563233	622628	817867	29	19	0.283	73913	Kinetochore protein NDC80 homolog OS=Homo sapiens GN=NDC80 PE=1 SV=1
Q01970	0.0183088	-0.329123	151591	154668	154818	152308	150738	117062	109129	111338	12	9	0.132	138799	1-phosphatidylinositol 4,5-bisphosphate phosphodiesterase beta-3 OS=Homo sapiens GN=PLCB3 PE=1 SV=2
Q9H7B4	0.0444515	-0.345713	182814	185138	214606	193639	183053	132457	123305	171989	6	4	0.14	49097	Histone-lysine N-methyltransferase SMYD3 OS=Homo sapiens GN=SMYD3 PE=1 SV=4
Q96D09	0.0259543	-0.484041	19800	25775	30260	22822	16586	16808	16916	20227	1	1	0.012	93773	G-protein coupled receptor-associated sorting protein 2 OS=Homo sapiens GN=GPRASP2 PE=1 SV=1
Q6SJ93	0.0166416	-0.397971	36201	33476	34880	31832	30883	19736	25739	27151	2	2	0.026	84674	Protein FAM111B OS=Homo sapiens GN=FAM111B PE=1 SV=1
O94817	0.028085	-0.442971	22571	20315	20163	26038	16992	13234	14997	20311	1	1	0.064	15113	Ubiquitin-like protein ATG12 OS=Homo sapiens GN=ATG12 PE=1 SV=1
Q9BX70	0.00597913	-0.433113	56217	59427	56272	64162	52490	37549	41311	43504	2	2	0.051	55931	BTB/POZ domain-containing protein 2 OS=Homo sapiens GN=BTBD2 PE=1 SV=1
O94885	0.0172957	-0.653097	23804	32662	33513	25955	20346	14607	15158	23613	3	3	0.043	136653	SAM and SH3 domain-containing protein 1 OS=Homo sapiens GN=SASH1 PE=1 SV=3
Q7Z5U6	0.0159956	-0.388346	3997	3574	3690	3180	3337	2567	2541	2588	1	1	0.059	38989	WD repeat-containing protein 53 OS=Homo sapiens GN=WDR53 PE=2 SV=1
Q9ULN7	0.0222174	-0.603212	6016	8339	6691	6480	5225	4277	3011	5607	1	1	0.068	30513	PNMA-like protein 2 OS=Homo sapiens GN=PNMAL2 PE=2 SV=3
Q96RT8	0.00968634	-0.430295	8236	6189	8100	8116	6138	5196	5613	5792	1	1	0.013	118321	Gamma-tubulin complex component 5 OS=Homo sapiens GN=TUBGCP5 PE=1 SV=1
P04899	0.0417354	-0.399015	2020015	2997749	2642535	2359276	2145805	1701963	1732118	2018719	142	28	0.69	40451	Guanine nucleotide-binding protein G(i) subunit alpha-2 OS=Homo sapiens GN=GNAI2 PE=1 SV=3
Q9BVV6	0.0207635	-0.829172	4882	3818	3449	2576	2605	1652	1974	2057	1	1	0.018	169306	Protein TALPID3 OS=Homo sapiens GN=KIAA0586 PE=1 SV=4
Q96C19	0.0080487	-0.384799	194626	208616	215042	175145	160429	134306	143297	169644	3	3	0.146	26697	EF-hand domain-containing protein D2 OS=Homo sapiens GN=EFHD2 PE=1 SV=1
Q9BVS4	0.00744391	-0.41752	18195	17350	18030	19528	15708	11060	12869	15096	3	3	0.096	63283	Serine/threonine-protein kinase RIO2 OS=Homo sapiens GN=RIOK2 PE=1 SV=2
Q86YQ8	0.0218571	-1.2882	4871	10658	8279	13116	4241	3629	3160	4089	1	1	0.034	63108	Copine-8 OS=Homo sapiens GN=CPNE8 PE=1 SV=2
Q96IJ6	0.0198837	-0.4795	398430	383954	330029	445581	321706	274526	208719	312483	10	8	0.231	46291	Mannose-1-phosphate guanyltransferase alpha OS=Homo sapiens GN=GMPPA PE=1 SV=1
Q14185	0.040758	-0.368735	593938	748340	728912	751528	638501	621259	471418	454908	30	26	0.185	215344	Dedicator of cytokinesis protein 1 OS=Homo sapiens GN=DOCK1 PE=1 SV=2
Q6UUV7	0.0231639	-0.491385	7577	6711	5666	7123	6082	4874	3646	4659	1	1	0.015	66959	CREB-regulated transcription coactivator 3 OS=Homo sapiens GN=CRTC3 PE=1 SV=2
Q8IWW6	0.0385594	-0.321915	164618	145998	152716	156196	128379	111957	102332	152959	10	7	0.106	96254	Rho GTPase-activating protein 12 OS=Homo sapiens GN=ARHGAP12 PE=1 SV=1
Q8IVF7	0.00523353	-0.581151	21959	20816	19005	21762	16037	16799	12391	10615	4	4	0.032	117213	Formin-like protein 3 OS=Homo sapiens GN=FMNL3 PE=1 SV=3
P12268	0.0201479	-0.34641	6391482	5624180	6869349	5512865	5380702	4298033	4419238	5091901	67	34	0.553	55805	Inosine-5'-monophosphate dehydrogenase 2 OS=Homo sapiens GN=IMPDH2 PE=1 SV=2
Q9P2H3	0.025272	-0.321781	7710	9244	10709	9017	7148	7390	7517	7292	1	1	0.027	88035	Intraflagellar transport protein 80 homolog OS=Homo sapiens GN=IFT80 PE=1 SV=3
Q08209	0.0426663	-0.387341	9155	13565	11947	13914	9969	8717	9270	9186	11	7	0.159	58688	Serine/threonine-protein phosphatase 2B catalytic subunit alpha isoform OS=Homo sapiens GN=PPP3CA PE=1 SV=1
Q9UBS0	0.000874888	-0.494	12684	12144	11892	11689	9399	7646	7704	9624	2	2	0.037	53455	Ribosomal protein S6 kinase beta-2 OS=Homo sapiens GN=RPS6KB2 PE=1 SV=2
Q9UBK9	0.0479279	-0.352717	39817	40334	46658	36083	37146	29032	25398	35986	2	2	0.134	18246	Protein UXT OS=Homo sapiens GN=UXT PE=1 SV=1
Q9P246	0.0211001	-0.358069	52796	57911	45300	48086	34738	41812	45253	37432	5	5	0.076	83971	Stromal interaction molecule 2 OS=Homo sapiens GN=STIM2 PE=1 SV=2
Q641Q2	0.0117979	-0.372954	9262	8547	9600	8965	7212	8107	7226	5543	30	20	0.265	147183	WASH complex subunit FAM21A OS=Homo sapiens GN=FAM21A PE=1 SV=3
Q6YP21	0.0144279	-0.472224	2023831	1619606	2284521	2153948	1702858	1379210	1360685	1383110	31	15	0.335	51400	Kynurenine--oxoglutarate transaminase 3 OS=Homo sapiens GN=CCBL2 PE=1 SV=1
Q16644	0.0455852	-0.560318	4987	5033	6279	4683	3944	2662	2622	5001	2	2	0.05	42987	MAP kinase-activated protein kinase 3 OS=Homo sapiens GN=MAPKAPK3 PE=1 SV=1
Q3V6T2	0.0221786	-0.304179	345712	337727	310576	382033	313179	242597	265635	293054	20	17	0.125	216040	Girdin OS=Homo sapiens GN=CCDC88A PE=1 SV=2
O60333	0.0430501	-0.323457	663409	497480	582249	520434	510624	468660	396151	433505	28	21	0.154	204475	Kinesin-like protein KIF1B OS=Homo sapiens GN=KIF1B PE=1 SV=5
O60331	0.00255304	-0.318338	12301	12817	11972	13782	10327	9455	10029	10988	4	2	0.049	73260	Phosphatidylinositol 4-phosphate 5-kinase type-1 gamma OS=Homo sapiens GN=PIP5K1C PE=1 SV=2
Q9BZF9	0.0288233	-0.497668	96876	147729	112226	103616	76708	90428	77533	81443	6	6	0.056	162504	Uveal autoantigen with coiled-coil domains and ankyrin repeats OS=Homo sapiens GN=UACA PE=1 SV=2
P06213	0.00701185	-0.595505	14211	12206	10039	13469	8912	7062	7741	9326	2	2	0.017	156332	Insulin receptor OS=Homo sapiens GN=INSR PE=1 SV=4
Q15139	0.0341239	-0.706191	22599	38619	32644	36486	27914	14657	16449	20875	2	2	0.03	101704	Serine/threonine-protein kinase D1 OS=Homo sapiens GN=PRKD1 PE=1 SV=2
Q15170	0.0381254	-0.484339	4393	5281	4632	5843	4830	3581	2982	3010	2	1	0.115	18354	Transcription elongation factor A protein-like 1 OS=Homo sapiens GN=TCEAL1 PE=1 SV=2
Q8TD16	0.0491855	-0.374285	96362	119340	93647	129953	87473	92855	69843	88745	7	7	0.14	93533	Protein bicaudal D homolog 2 OS=Homo sapiens GN=BICD2 PE=1 SV=1
Q6AI12	0.0369342	-0.317403	3120	3319	3033	2863	2886	1949	2710	2354	1	1	0.052	41089	Ankyrin repeat domain-containing protein 40 OS=Homo sapiens GN=ANKRD40 PE=1 SV=2
Q2M1P5	0.0225187	-0.55296	4752	4398	6089	6138	4363	3001	3173	4034	2	2	0.016	150587	Kinesin-like protein KIF7 OS=Homo sapiens GN=KIF7 PE=1 SV=2
Q8N0Z3	0.0157618	-0.67006	9019	8749	6736	10116	5737	4252	4596	7173	1	1	0.012	96264	Spindle and centriole-associated protein 1 OS=Homo sapiens GN=SPICE1 PE=1 SV=1
Q9Y233	0.0265675	-0.343121	10424	12378	14429	11681	10322	8993	9386	9858	1	1	0.024	88412	cAMP and cAMP-inhibited cGMP 3',5'-cyclic phosphodiesterase 10A OS=Homo sapiens GN=PDE10A PE=1 SV=1
Q9NT99	0.041004	-0.518067	78282	65828	80970	60770	68146	52031	40517	38917	1	1	0.013	76434	Leucine-rich repeat-containing protein 4B OS=Homo sapiens GN=LRRC4B PE=2 SV=3
Q8NHV4	0.0441311	-0.358782	224359	297506	276663	229583	236382	182790	204428	178144	12	9	0.182	71966	Protein NEDD1 OS=Homo sapiens GN=NEDD1 PE=1 SV=1
Q06190	0.0258245	-0.560838	40503	61336	49586	48015	39906	27073	29027	39196	3	2	0.021	130278	Serine/threonine-protein phosphatase 2A regulatory subunit B'' subunit alpha OS=Homo sapiens GN=PPP2R3A PE=1 SV=1
P23258	0.00170097	-0.409597	269090	273042	236777	266788	214169	209014	179223	184830	18	12	0.468	51170	Tubulin gamma-1 chain OS=Homo sapiens GN=TUBG1 PE=1 SV=2
P06737	0.0139551	-0.629513	346116	501761	491537	473327	335651	240006	244192	351897	20	16	0.2	97149	Glycogen phosphorylase, liver form OS=Homo sapiens GN=PYGL PE=1 SV=4
Q8NHZ8	0.00123434	-0.317902	68571	67124	63906	66099	53915	48250	52651	58338	2	2	0.282	9777	Anaphase-promoting complex subunit CDC26 OS=Homo sapiens GN=CDC26 PE=1 SV=1
Q9Y2G2	0.019712	-2.41301	585	1444	917	1091	1	1	755	1	1	1	0.056	48933	Caspase recruitment domain-containing protein 8 OS=Homo sapiens GN=CARD8 PE=1 SV=1
Q9NTJ3	0.0326709	-0.323783	5246696	4934252	3870256	4902256	3969357	3383975	3641286	4148671	90	49	0.385	147182	Structural maintenance of chromosomes protein 4 OS=Homo sapiens GN=SMC4 PE=1 SV=2
P78362	0.0106874	-0.36254	87160	91301	99459	108870	78964	82755	71113	68011	6	4	0.078	77527	SRSF protein kinase 2 OS=Homo sapiens GN=SRPK2 PE=1 SV=3
P78312	0.0215623	-0.423415	3004	3769	3129	3167	1912	2693	2839	2301	1	1	0.006	139988	Protein FAM193A OS=Homo sapiens GN=FAM193A PE=1 SV=2
Q13315	0.0140502	-0.337565	100781	115346	112915	92103	87668	77136	90608	77872	11	10	0.041	350687	Serine-protein kinase ATM OS=Homo sapiens GN=ATM PE=1 SV=4
P13807	0.0313901	-0.429898	165572	198343	175927	229976	161276	114069	140340	155762	6	6	0.115	83786	Glycogen [starch] synthase, muscle OS=Homo sapiens GN=GYS1 PE=1 SV=2
Q14674	0.0302631	-0.382577	34706	33278	32838	27502	27027	19520	22864	29022	2	2	0.013	233173	Separin OS=Homo sapiens GN=ESPL1 PE=1 SV=3
Q9NS87	0.0166576	-0.409311	836596	772844	687069	745969	619706	493082	492752	685394	27	23	0.192	160159	Kinesin-like protein KIF15 OS=Homo sapiens GN=KIF15 PE=1 SV=1
O75155	0.00852784	-0.406507	18737	19398	17629	21018	15492	12710	12917	16809	2	2	0.03	135256	Cullin-associated NEDD8-dissociated protein 2 OS=Homo sapiens GN=CAND2 PE=1 SV=3
Q6P996	0.0321171	-0.304753	249913	306696	335229	270160	243033	225062	224693	247943	18	14	0.263	86707	Pyridoxal-dependent decarboxylase domain-containing protein 1 OS=Homo sapiens GN=PDXDC1 PE=1 SV=2
Q68CZ2	0.0386109	-1.02413	152574	331663	199192	294917	120564	98299	79722	182475	11	10	0.12	155265	Tensin-3 OS=Homo sapiens GN=TNS3 PE=1 SV=2
Q68CZ6	0.0113467	-0.329562	53294	52730	50997	50126	49113	36912	37227	41591	5	4	0.119	69650	HAUS augmin-like complex subunit 3 OS=Homo sapiens GN=HAUS3 PE=1 SV=1
Q2NKX8	0.0207993	-0.373344	131982	115136	121063	123901	101158	82342	80736	115647	8	6	0.07	141103	DNA excision repair protein ERCC-6-like OS=Homo sapiens GN=ERCC6L PE=1 SV=1
P20810	0.0246245	-0.741821	456538	484046	501257	732733	410492	264201	265208	360460	13	11	0.175	76573	Calpastatin OS=Homo sapiens GN=CAST PE=1 SV=4
P00374	0.0399905	-0.542257	2317741	1566718	2154956	1616486	1594296	1062571	1127115	1473292	21	12	0.599	21453	Dihydrofolate reductase OS=Homo sapiens GN=DHFR PE=1 SV=2
Q9UEY8	0.0240975	-0.523359	351059	562438	443252	501965	329836	330436	349622	283306	16	12	0.244	79155	Gamma-adducin OS=Homo sapiens GN=ADD3 PE=1 SV=1
O15211	0.0130467	-0.33368	72886	71716	65341	65019	64638	53977	49813	49757	4	4	0.071	83549	Ral guanine nucleotide dissociation stimulator-like 2 OS=Homo sapiens GN=RGL2 PE=1 SV=1
Q8N573	0.0166257	-0.650812	39568	62307	59213	58110	42299	30155	29136	38022	5	5	0.07	97970	Oxidation resistance protein 1 OS=Homo sapiens GN=OXR1 PE=1 SV=2
Q6PGP7	0.00945696	-0.347223	878891	950469	874362	1001045	759680	679751	639432	833438	29	27	0.225	175485	Tetratricopeptide repeat protein 37 OS=Homo sapiens GN=TTC37 PE=1 SV=1
Q969M1	0.0172088	-0.960775	2954	3753	4811	3031	1919	2713	1727	1116	1	1	0.081	33917	Mitochondrial import receptor subunit TOM40B OS=Homo sapiens GN=TOMM40L PE=1 SV=1
Q5T7V8	0.0229763	-0.473978	10457	14865	10694	13612	9795	8316	9228	8392	3	3	0.079	44993	RAB6-interacting golgin OS=Homo sapiens GN=GORAB PE=1 SV=1
Q6UVY6	0.0460638	-1.82894	4769	24338	18318	13988	3955	3115	1499	8717	2	2	0.077	69653	DBH-like monooxygenase protein 1 OS=Homo sapiens GN=MOXD1 PE=1 SV=1
Q96JG6	0.0129375	-0.316221	193562	196572	169570	216832	148795	160009	146509	168378	6	6	0.09	111174	Syndetin OS=Homo sapiens GN=VPS50 PE=1 SV=3
Q969E2	0.00146335	-0.316488	67937	77371	68549	67246	55198	58658	55768	56108	6	3	0.192	25728	Secretory carrier-associated membrane protein 4 OS=Homo sapiens GN=SCAMP4 PE=2 SV=1
Q8IY31	0.00638202	-0.385301	11063	11895	10830	10324	9510	8901	8381	6981	2	1	0.106	15281	Intraflagellar transport protein 20 homolog OS=Homo sapiens GN=IFT20 PE=1 SV=1
O15321	0.0227233	-0.433046	33267	25196	27713	26977	23310	22541	21937	16024	2	2	0.053	68861	Transmembrane 9 superfamily member 1 OS=Homo sapiens GN=TM9SF1 PE=2 SV=2
Q02363	0.00263122	-0.860065	2085	2065	1508	2049	1190	1108	1199	749	1	1	0.224	14917	DNA-binding protein inhibitor ID-2 OS=Homo sapiens GN=ID2 PE=1 SV=1
Q9UKT8	0.948355	-0.0293361	9671	15225	20869	8535	19254	12738	15590	5625	1	1	0.04	51512	F-box/WD repeat-containing protein 2 OS=Homo sapiens GN=FBXW2 PE=1 SV=2
Q6YHU6	0.541418	-0.108467	11096	8367	11576	10327	11850	7374	9743	9403	2	2	0.016	219605	Thyroid adenoma-associated protein OS=Homo sapiens GN=THADA PE=1 SV=1
Q76MJ5	0.355918	6.70044	1	1	1	1	1	413	1	1	1	1	0.035	102480	Serine/threonine-protein kinase/endoribonuclease IRE2 OS=Homo sapiens GN=ERN2 PE=1 SV=4
O14545	0.279556	-0.240577	64499	51015	65484	57574	70031	42329	50397	39172	3	3	0.064	64841	TRAF-type zinc finger domain-containing protein 1 OS=Homo sapiens GN=TRAFD1 PE=1 SV=1
Q567V2	0.492015	0.313081	6318	7410	12204	6062	8831	16067	9454	5396	1	1	0.058	23180	Mpv17-like protein 2 OS=Homo sapiens GN=MPV17L2 PE=1 SV=2
O14548	0.584217	0.0977956	336436	332203	402870	297695	356435	395929	439293	273579	4	4	0.544	12615	Cytochrome c oxidase subunit 7A-related protein, mitochondrial OS=Homo sapiens GN=COX7A2L PE=1 SV=2
Q9UL63	0.664146	0.0452621	148284	118078	128659	129663	117752	149826	134708	139120	6	5	0.099	84768	Muskelin OS=Homo sapiens GN=MKLN1 PE=1 SV=2
Q9H4L5	0.314975	0.269527	161791	152033	154854	95709	122521	162977	227270	167551	7	6	0.083	101224	Oxysterol-binding protein-related protein 3 OS=Homo sapiens GN=OSBPL3 PE=1 SV=1
Q9H4L4	0.850173	0.0482298	59850	78293	88459	51318	80067	81459	79377	46465	4	3	0.075	65010	Sentrin-specific protease 3 OS=Homo sapiens GN=SENP3 PE=1 SV=2
Q9H4L7	0.916221	0.0171231	898911	593871	595944	658527	680752	688804	660999	749499	24	16	0.194	117402	SWI/SNF-related matrix-associated actin-dependent regulator of chromatin subfamily A containing DEAD/H box 1 OS=Homo sapiens GN=SMARCAD1 PE=1 SV=2
P30876	0.902432	0.0101136	2121841	2056541	2191690	1871745	2097156	2081384	2280450	1840807	61	37	0.343	133896	DNA-directed RNA polymerase II subunit RPB2 OS=Homo sapiens GN=POLR2B PE=1 SV=1
Q9UKU7	0.54416	0.125984	17259	19510	20636	16424	20596	18393	26571	15006	1	1	0.022	45070	Isobutyryl-CoA dehydrogenase, mitochondrial OS=Homo sapiens GN=ACAD8 PE=1 SV=1
Q9NXC5	0.169292	-0.140751	52956	50035	53263	51689	45069	44366	43094	56085	2	2	0.037	98584	WD repeat-containing protein mio OS=Homo sapiens GN=MIOS PE=1 SV=2
O14562	0.423915	-0.231916	844006	563778	532497	953075	613054	529852	506209	814587	12	9	0.304	33382	Ubiquitin domain-containing protein UBFD1 OS=Homo sapiens GN=UBFD1 PE=1 SV=2
O14561	0.755718	0.172005	6580	9267	5625	3097	7233	4719	12458	3270	1	1	0.09	17417	Acyl carrier protein, mitochondrial OS=Homo sapiens GN=NDUFAB1 PE=1 SV=3
P52209	0.747792	-0.0661496	24785674	17021782	17911205	24959695	23653809	18106095	16179731	22943766	158	36	0.716	53140	6-phosphogluconate dehydrogenase, decarboxylating OS=Homo sapiens GN=PGD PE=1 SV=3
Q5VVW2	0.314329	-5.92856	7857	651449	39908	8048	7106	1	1	4504	1	1	0.012	112852	GTPase-activating Rap/Ran-GAP domain-like protein 3 OS=Homo sapiens GN=GARNL3 PE=2 SV=2
Q96QZ7	0.447237	0.435245	1000134	219465	286468	317713	747865	605307	703800	409034	17	14	0.138	164580	Membrane-associated guanylate kinase, WW and PDZ domain-containing protein 1 OS=Homo sapiens GN=MAGI1 PE=1 SV=3
P42858	0.0517026	-0.2451	211423	248621	231089	222803	209619	168486	174505	218530	15	11	0.056	347603	Huntingtin OS=Homo sapiens GN=HTT PE=1 SV=2
P39210	0.682749	-0.110529	59134	72778	39167	56550	43277	39305	68936	59323	6	4	0.318	19733	Protein Mpv17 OS=Homo sapiens GN=MPV17 PE=1 SV=1
Q8WXA9	0.834707	0.0322494	400361	358980	384614	348218	380320	420663	446166	278755	13	8	0.177	59380	Splicing regulatory glutamine/lysine-rich protein 1 OS=Homo sapiens GN=SREK1 PE=1 SV=1
Q9UKV3	0.521664	0.136794	5655879	6050965	5374882	4792180	5402758	5256541	8268868	5121292	75	35	0.248	151861	Apoptotic chromatin condensation inducer in the nucleus OS=Homo sapiens GN=ACIN1 PE=1 SV=2
Q567U6	0.338513	-0.167561	88457	71032	58079	85314	73162	66614	56827	73067	3	3	0.062	73198	Coiled-coil domain-containing protein 93 OS=Homo sapiens GN=CCDC93 PE=1 SV=2
Q9UKV5	0.399619	-0.125723	9026	9927	9822	7436	8498	7319	9924	7448	2	2	0.059	72996	E3 ubiquitin-protein ligase AMFR OS=Homo sapiens GN=AMFR PE=1 SV=2
O14559	0.459905	-0.359757	15072	5974	17130	13128	17332	5953	6337	10359	1	1	0.007	137213	Rho GTPase-activating protein 33 OS=Homo sapiens GN=ARHGAP33 PE=1 SV=2
Q9UKV8	0.420444	-0.101136	222317	212539	214220	190905	230669	204083	189742	158619	12	10	0.161	97208	Protein argonaute-2 OS=Homo sapiens GN=AGO2 PE=1 SV=3
Q5BKY9	0.982643	-0.00362265	27998	22633	21598	19482	24842	21452	26572	18615	4	3	0.117	28385	Protein FAM133B OS=Homo sapiens GN=FAM133B PE=1 SV=1
Q9Y6A9	0.493677	0.132346	619379	698952	763126	545381	689974	840137	822226	526874	5	2	0.314	11805	Signal peptidase complex subunit 1 OS=Homo sapiens GN=SPCS1 PE=1 SV=4
Q9Y6A5	0.364721	-0.281117	311680	241445	213596	244794	188374	140598	177324	326134	12	8	0.138	90360	Transforming acidic coiled-coil-containing protein 3 OS=Homo sapiens GN=TACC3 PE=1 SV=1
Q9Y6A4	0.867325	0.106791	69367	44488	156865	54268	101786	151051	57741	39379	6	4	0.275	22774	Cilia- and flagella-associated protein 20 OS=Homo sapiens GN=CFAP20 PE=1 SV=1
P54886	0.729163	0.0499887	6561686	6402189	7698328	5980310	6654270	6553300	8425051	5949222	70	35	0.483	87302	Delta-1-pyrroline-5-carboxylate synthase OS=Homo sapiens GN=ALDH18A1 PE=1 SV=2
Q7Z4L5	0.86179	0.0307908	25155	17769	23342	18752	18676	25604	18670	23902	3	3	0.041	150936	Tetratricopeptide repeat protein 21B OS=Homo sapiens GN=TTC21B PE=1 SV=2
Q9NXE4	0.647337	0.135183	594053	717842	671618	487184	649283	728660	947513	387942	25	12	0.169	93352	Sphingomyelin phosphodiesterase 4 OS=Homo sapiens GN=SMPD4 PE=1 SV=2
Q9NXE8	0.644479	0.09866	45416	46681	61445	40373	50106	64352	54900	38282	3	2	0.049	49648	Pre-mRNA-splicing factor CWC25 homolog OS=Homo sapiens GN=CWC25 PE=1 SV=1
Q5BKZ1	0.348094	0.253602	1692254	1669944	1530042	1373968	1669851	1861288	2649832	1289478	34	17	0.309	65654	DBIRD complex subunit ZNF326 OS=Homo sapiens GN=ZNF326 PE=1 SV=2
Q13705	0.846374	0.0661234	67699	50812	73126	32735	66027	49916	80679	38273	2	2	0.053	57724	Activin receptor type-2B OS=Homo sapiens GN=ACVR2B PE=1 SV=3
P82094	0.449964	-0.161749	159350	173163	159510	219671	121797	167126	206944	140345	8	7	0.103	122842	TATA element modulatory factor OS=Homo sapiens GN=TMF1 PE=1 SV=2
Q96A83	0.694852	0.16827	4726	7479	3974	10561	9764	5580	9874	4830	2	2	0.102	45381	Collagen alpha-1(XXVI) chain OS=Homo sapiens GN=COL26A1 PE=1 SV=1
O14579	0.320747	-0.181106	1345904	1241228	1461032	1792805	1526437	1219331	1035028	1371092	33	16	0.451	34482	Coatomer subunit epsilon OS=Homo sapiens GN=COPE PE=1 SV=3
Q9Y6B6	0.744025	0.162154	152036	215216	440069	192543	342009	400214	240107	136474	10	7	0.394	22410	GTP-binding protein SAR1b OS=Homo sapiens GN=SAR1B PE=1 SV=1
Q9NXF1	0.95754	-0.0145549	330386	509906	475822	294366	420352	449987	471589	252386	19	12	0.166	105674	Testis-expressed sequence 10 protein OS=Homo sapiens GN=TEX10 PE=1 SV=2
O14578	0.21128	-0.191089	201504	218396	243123	158840	184817	181241	185978	167870	17	16	0.092	231429	Citron Rho-interacting kinase OS=Homo sapiens GN=CIT PE=1 SV=2
Q9UKX7	0.277933	0.244519	4104733	3572864	3030607	2904366	3344557	4076429	5286296	3419500	42	28	0.6	50144	Nuclear pore complex protein Nup50 OS=Homo sapiens GN=NUP50 PE=1 SV=2
Q9UL15	0.0662126	-0.232249	414188	408926	362712	379508	345359	327660	274579	384981	15	13	0.445	51200	BAG family molecular chaperone regulator 5 OS=Homo sapiens GN=BAG5 PE=1 SV=1
Q8WXG6	0.163416	-0.714348	25793	81299	68444	39749	41673	29528	34751	25260	1	1	0.009	183302	MAP kinase-activating death domain protein OS=Homo sapiens GN=MADD PE=1 SV=2
Q92538	0.0630519	-0.162877	1168013	1224804	1175192	1350846	1172428	1050925	1013328	1157046	32	24	0.16	206444	Golgi-specific brefeldin A-resistance guanine nucleotide exchange factor 1 OS=Homo sapiens GN=GBF1 PE=1 SV=2
Q9UL12	0.622639	-0.161693	9801	5178	5011	5853	7677	4611	5868	4947	1	1	0.019	101037	Sarcosine dehydrogenase, mitochondrial OS=Homo sapiens GN=SARDH PE=1 SV=1
Q9UL18	0.773165	-0.0793413	92945	109940	83092	104060	96027	71814	64656	136669	12	11	0.162	97214	Protein argonaute-1 OS=Homo sapiens GN=AGO1 PE=1 SV=3
Q7Z4S6	0.874826	-0.0461003	520979	555660	717005	430393	563415	316027	529608	745043	27	22	0.186	187178	Kinesin-like protein KIF21A OS=Homo sapiens GN=KIF21A PE=1 SV=2
Q06587	0.505056	-0.247889	56564	113519	69792	57682	69068	75194	72739	33580	6	5	0.121	42429	E3 ubiquitin-protein ligase RING1 OS=Homo sapiens GN=RING1 PE=1 SV=2
Q8WXG9	0.503962	-0.161653	21434	29699	30868	20452	24121	19631	29940	17901	5	3	0.005	693082	G-protein coupled receptor 98 OS=Homo sapiens GN=GPR98 PE=1 SV=2
A6NDG6	0.982015	0.00565642	1072550	596723	980456	1107756	1236221	891645	741705	902675	17	11	0.498	34006	Glycerol-3-phosphate phosphatase OS=Homo sapiens GN=PGP PE=1 SV=1
Q86XI2	0.148344	-0.153834	126262	118796	117432	101317	104971	101210	116699	94017	6	5	0.049	130960	Condensin-2 complex subunit G2 OS=Homo sapiens GN=NCAPG2 PE=1 SV=1
P54819	0.60354	0.0784155	1778167	1627177	1732249	1414426	1580302	1776482	2117010	1444206	36	19	0.577	26478	Adenylate kinase 2, mitochondrial OS=Homo sapiens GN=AK2 PE=1 SV=2
Q6Y7W6	0.207002	-0.1501	1323730	1077135	1121120	1245130	1161464	1008829	935104	1190671	36	23	0.254	150070	PERQ amino acid-rich with GYF domain-containing protein 2 OS=Homo sapiens GN=GIGYF2 PE=1 SV=1
P15291	0.596003	-0.180003	16576	27726	19968	27487	16729	31976	16820	15469	2	1	0.048	43920	Beta-1,4-galactosyltransferase 1 OS=Homo sapiens GN=B4GALT1 PE=1 SV=5
Q92530	0.45895	-0.12937	280980	242993	321959	296027	303957	265396	186140	288521	16	6	0.402	29817	Proteasome inhibitor PI31 subunit OS=Homo sapiens GN=PSMF1 PE=1 SV=2
Q9Y5Z4	0.505128	0.43521	217223	164707	137677	173882	184341	147376	120918	485037	5	5	0.244	22875	Heme-binding protein 2 OS=Homo sapiens GN=HEBP2 PE=1 SV=1
A8MVW0	0.12392	-0.248328	79546	81475	82271	74608	80650	59382	75887	51712	7	6	0.098	87435	Protein FAM171A2 OS=Homo sapiens GN=FAM171A2 PE=1 SV=1
Q9UL26	0.129775	-0.210507	61920	56740	44240	58480	49456	42321	50508	49039	8	4	0.268	21855	Ras-related protein Rab-22A OS=Homo sapiens GN=RAB22A PE=1 SV=2
Q9UL25	0.365332	0.277685	438284	610611	811138	439756	707187	857726	772488	450514	15	11	0.516	24348	Ras-related protein Rab-21 OS=Homo sapiens GN=RAB21 PE=1 SV=3
Q8WXF0	0.965949	-0.0115227	64890	49762	61513	51738	52377	52345	83188	38180	6	3	0.103	30512	Serine/arginine-rich splicing factor 12 OS=Homo sapiens GN=SRSF12 PE=2 SV=1
Q8WXF1	0.514285	0.109864	5483094	4596042	5705848	4852953	5552640	4769787	7065975	4882544	60	30	0.537	58744	Paraspeckle component 1 OS=Homo sapiens GN=PSPC1 PE=1 SV=1
Q13724	0.866136	0.0417858	1248984	1566020	1794378	1182449	1598709	1738275	1713462	911591	35	22	0.341	91918	Mannosyl-oligosaccharide glucosidase OS=Homo sapiens GN=MOGS PE=1 SV=5
Q9H4P4	0.276602	-0.12878	17742	19179	17477	18873	19565	17314	16570	13565	2	2	0.054	35905	E3 ubiquitin-protein ligase NRDP1 OS=Homo sapiens GN=RNF41 PE=1 SV=2
Q9BUB7	0.479982	-0.282833	286239	712218	433175	283209	327365	373028	368231	340933	3	2	0.135	28969	Transmembrane protein 70, mitochondrial OS=Homo sapiens GN=TMEM70 PE=1 SV=2
Q8WXF7	0.852285	-0.0380075	385634	461680	352950	451341	535261	323288	336320	413793	19	14	0.296	63544	Atlastin-1 OS=Homo sapiens GN=ATL1 PE=1 SV=1
P42898	0.0692863	-0.399512	49223	45471	51633	60523	50641	41974	35474	28727	2	2	0.034	74597	Methylenetetrahydrofolate reductase OS=Homo sapiens GN=MTHFR PE=1 SV=3
O14519	0.490162	0.277109	54555	56251	92897	42538	79737	93305	91783	33561	5	2	0.339	12365	Cyclin-dependent kinase 2-associated protein 1 OS=Homo sapiens GN=CDK2AP1 PE=1 SV=1
Q92522	0.834293	0.0472621	16644000	14394479	15060165	12071108	16538175	11232993	19966861	12368896	65	14	0.465	22487	Histone H1x OS=Homo sapiens GN=H1FX PE=1 SV=1
Q92520	0.286055	0.183006	106216	106213	105711	103585	119424	135372	138538	85428	6	6	0.3	24680	Protein FAM3C OS=Homo sapiens GN=FAM3C PE=1 SV=1
P42892	0.821401	-0.107596	437877	860441	412895	359364	356299	802439	378494	384540	19	14	0.232	87164	Endothelin-converting enzyme 1 OS=Homo sapiens GN=ECE1 PE=1 SV=2
Q9UL33	0.820911	-0.0271207	60362	63442	57807	77154	65660	61157	57311	69818	4	3	0.257	16146	Trafficking protein particle complex subunit 2-like protein OS=Homo sapiens GN=TRAPPC2L PE=1 SV=1
P41567	0.896524	0.0326462	254395	292774	205525	353236	217351	242627	297243	374020	24	7	0.619	12732	Eukaryotic translation initiation factor 1 OS=Homo sapiens GN=EIF1 PE=1 SV=1
Q8WXE0	0.286958	-0.0794155	27561	28476	30328	29918	29771	25664	25338	29282	4	3	0.037	126783	Caskin-2 OS=Homo sapiens GN=CASKIN2 PE=1 SV=2
Q7Z4Q2	0.655961	-0.104334	56185	79456	92669	71349	72201	89841	66253	50458	5	5	0.119	74583	HEAT repeat-containing protein 3 OS=Homo sapiens GN=HEATR3 PE=1 SV=2
Q8WXE9	0.343816	-2.84858	22145	634608	49903	16324	28182	26774	17423	27994	2	2	0.019	101165	Stonin-2 OS=Homo sapiens GN=STON2 PE=1 SV=1
Q9H501	0.315452	0.169539	259111	241948	246846	217189	229829	272468	344411	238732	16	14	0.17	98796	ESF1 homolog OS=Homo sapiens GN=ESF1 PE=1 SV=1
P40222	0.458913	-0.0782667	1400630	1190124	1229546	1334205	1313179	1358414	1047031	1163697	34	24	0.509	61891	Alpha-taxilin OS=Homo sapiens GN=TXLNA PE=1 SV=3
Q9BUA3	0.507682	0.126788	60783	36567	41896	56073	58329	57475	50790	46667	4	3	0.168	41037	Uncharacterized protein C11orf84 OS=Homo sapiens GN=C11orf84 PE=1 SV=3
Q07889	0.192389	-0.216782	28333	26613	23720	30109	28231	19075	20341	25952	3	3	0.021	152463	Son of sevenless homolog 1 OS=Homo sapiens GN=SOS1 PE=1 SV=1
Q9UL40	0.699868	-0.0661138	113342	118502	118331	97401	118165	99687	130892	78784	5	4	0.163	32933	Zinc finger protein 346 OS=Homo sapiens GN=ZNF346 PE=1 SV=1
Q2TAK8	0.603078	0.172578	18296	20694	25792	15268	20477	18741	34510	16494	2	2	0.041	78636	PWWP domain-containing protein MUM1 OS=Homo sapiens GN=MUM1 PE=1 SV=3
P40227	0.194941	-0.165721	12216802	11222741	12993669	13106408	12990515	9363573	10109268	11700371	146	42	0.646	58024	T-complex protein 1 subunit zeta OS=Homo sapiens GN=CCT6A PE=1 SV=3
O14524	0.339634	0.384296	59233	50971	73785	33429	73918	96655	80461	32745	1	1	0.018	50640	Nuclear envelope integral membrane protein 1 OS=Homo sapiens GN=NEMP1 PE=1 SV=2
Q9UL42	0.681793	-0.106717	381147	440182	266895	448137	348915	460590	230953	386359	20	14	0.61	41509	Paraneoplastic antigen Ma2 OS=Homo sapiens GN=PNMA2 PE=1 SV=2
Q9UL46	0.502349	-0.169263	946343	903702	1422754	1186251	1270809	894580	697545	1102485	23	10	0.519	27402	Proteasome activator complex subunit 2 OS=Homo sapiens GN=PSME2 PE=1 SV=4
Q9UKS6	0.0897449	-1.00733	13930	31454	38713	19667	22327	8516	9577	11199	4	4	0.151	48487	Protein kinase C and casein kinase substrate in neurons protein 3 OS=Homo sapiens GN=PACSIN3 PE=1 SV=2
Q92506	0.141196	-0.606694	12965	18580	19165	8017	12063	11767	8561	6175	2	2	0.103	26974	Estradiol 17-beta-dehydrogenase 8 OS=Homo sapiens GN=HSD17B8 PE=1 SV=2
Q13740	0.713379	-0.133608	607663	402463	280482	555076	633475	401660	367645	279651	10	8	0.232	65102	CD166 antigen OS=Homo sapiens GN=ALCAM PE=1 SV=2
Q9UL45	0.419308	-0.239464	1825	1929	3021	2392	2835	1691	1650	1589	1	1	0.134	19744	Biogenesis of lysosome-related organelles complex 1 subunit 6 OS=Homo sapiens GN=BLOC1S6 PE=1 SV=1
Q8WXD5	0.634533	-0.0615473	26148	19678	20790	24874	25172	21250	20472	20775	2	1	0.066	18824	Gem-associated protein 6 OS=Homo sapiens GN=GEMIN6 PE=1 SV=1
P15289	0.348129	-0.259436	12783	12065	12031	8854	13253	10319	9257	5377	2	1	0.034	53588	Arylsulfatase A OS=Homo sapiens GN=ARSA PE=1 SV=3
Q06546	0.791389	-0.0581368	226136	224967	283142	179665	255929	252518	220354	149013	6	6	0.178	51295	GA-binding protein alpha chain OS=Homo sapiens GN=GABPA PE=1 SV=1
Q06547	0.868768	-0.0277852	219095	171510	237506	181221	220360	231501	174213	167820	3	3	0.109	42483	GA-binding protein subunit beta-1 OS=Homo sapiens GN=GABPB1 PE=1 SV=2
O14531	0.745487	-0.0892238	4696635	3336399	3272683	3959730	3999655	2443024	2864955	5042319	60	33	0.631	61878	Dihydropyrimidinase-related protein 4 OS=Homo sapiens GN=DPYSL4 PE=1 SV=2
O14530	0.453315	-0.118309	1184997	974315	948121	1145739	1166278	915523	774047	1062457	15	11	0.566	26534	Thioredoxin domain-containing protein 9 OS=Homo sapiens GN=TXNDC9 PE=1 SV=2
Q92504	0.293087	0.248355	258695	299095	275324	299588	316828	361299	441794	225561	4	2	0.03	50118	Zinc transporter SLC39A7 OS=Homo sapiens GN=SLC39A7 PE=1 SV=2
Q9H4M9	0.368016	-0.165574	1706366	1653123	1437143	2224582	1640218	1548415	1293836	1777462	37	21	0.418	60627	EH domain-containing protein 1 OS=Homo sapiens GN=EHD1 PE=1 SV=2
Q92503	0.647008	0.110587	30337	28398	21881	34036	26910	23936	30754	42186	3	3	0.043	81250	SEC14-like protein 1 OS=Homo sapiens GN=SEC14L1 PE=1 SV=2
Q9UL54	0.510473	-0.115677	12804	11140	8212	11192	9046	9588	12119	9255	1	1	0.007	138251	Serine/threonine-protein kinase TAO2 OS=Homo sapiens GN=TAOK2 PE=1 SV=2
A8MW92	0.642536	0.0815983	179566	156691	156836	160201	181513	171465	214322	124009	6	4	0.04	115010	PHD finger protein 20-like protein 1 OS=Homo sapiens GN=PHF20L1 PE=1 SV=2
Q96A35	0.757689	0.112769	280996	408801	469196	241682	428605	488480	424750	172717	9	8	0.375	24915	39S ribosomal protein L24, mitochondrial OS=Homo sapiens GN=MRPL24 PE=1 SV=1
Q9Y666	0.962814	0.0102126	89184	109798	104698	63441	91453	92354	113657	72265	8	7	0.082	119106	Solute carrier family 12 member 7 OS=Homo sapiens GN=SLC12A7 PE=1 SV=3
Q9BU76	0.738673	0.0607624	160020	170323	192116	141793	167453	195092	204187	126094	7	6	0.262	29412	Multiple myeloma tumor-associated protein 2 OS=Homo sapiens GN=MMTAG2 PE=1 SV=1
Q9UKL0	0.60681	0.0604661	308220	292801	337873	289956	337757	343577	344380	255734	12	10	0.259	53028	REST corepressor 1 OS=Homo sapiens GN=RCOR1 PE=1 SV=1
A3KMH1	0.550123	-0.12688	81290	110285	70524	73486	58020	87010	78996	83306	5	5	0.039	214823	von Willebrand factor A domain-containing protein 8 OS=Homo sapiens GN=VWA8 PE=1 SV=2
Q9BTV5	0.194657	-0.279072	177513	166448	170800	149912	177253	114631	95455	160432	13	11	0.262	55820	Fibronectin type III and SPRY domain-containing protein 1 OS=Homo sapiens GN=FSD1 PE=1 SV=1
Q9BTV4	0.689669	0.0576546	1380180	1745826	1610586	1370037	1433460	1893215	1648022	1380914	27	15	0.545	44876	Transmembrane protein 43 OS=Homo sapiens GN=TMEM43 PE=1 SV=1
Q7Z4G1	0.305445	-0.309663	183800	150595	137556	219804	142161	105359	105636	204973	4	3	0.376	9638	COMM domain-containing protein 6 OS=Homo sapiens GN=COMMD6 PE=1 SV=1
Q9Y5U2	0.715186	0.10921	302318	238112	335554	213127	334606	385526	294708	159916	4	3	0.091	34326	Protein TSSC4 OS=Homo sapiens GN=TSSC4 PE=1 SV=3
Q7Z4G4	0.643626	0.157732	5939	9179	8081	12713	7146	8068	10578	14269	1	1	0.043	53421	tRNA (guanine(10)-N2)-methyltransferase homolog OS=Homo sapiens GN=TRMT11 PE=1 SV=1
Q96A33	0.350757	0.183226	2095436	2068331	2472193	1832037	2302420	2673911	2891894	1746508	34	21	0.445	55874	Coiled-coil domain-containing protein 47 OS=Homo sapiens GN=CCDC47 PE=1 SV=1
Q9UKL3	0.625344	0.367675	818	1050	1955	1	458	1323	2172	981	1	1	0.009	222656	CASP8-associated protein 2 OS=Homo sapiens GN=CASP8AP2 PE=1 SV=1
Q96A32	0.331186	-4.34737	8303	9168	17866	432054	10221	6856	5883	1	1	1	0.089	19015	Myosin regulatory light chain 2, skeletal muscle isoform OS=Homo sapiens GN=MYLPF PE=2 SV=1
Q9UKL6	0.928708	0.0298948	4436	8658	9035	5620	8228	4353	6511	9238	1	1	0.047	24843	Phosphatidylcholine transfer protein OS=Homo sapiens GN=PCTP PE=1 SV=1
Q9NWY4	0.572591	-0.0933674	376243	254061	286124	321564	315674	267040	248385	329311	18	12	0.382	39436	UPF0609 protein C4orf27 OS=Homo sapiens GN=C4orf27 PE=1 SV=2
Q9Y5U9	0.966743	-0.0157921	13131	18435	30229	15456	25019	23453	13212	14726	1	1	0.244	8969	Immediate early response 3-interacting protein 1 OS=Homo sapiens GN=IER3IP1 PE=1 SV=1
Q8WWY3	0.918484	0.0136146	1815259	1786057	1832841	1500645	1796795	1848944	1984502	1370314	43	23	0.537	55456	U4/U6 small nuclear ribonucleoprotein Prp31 OS=Homo sapiens GN=PRPF31 PE=1 SV=2
Q9Y5V0	0.332158	0.128565	325920	256896	264129	228623	305957	321807	277270	270783	12	3	0.382	8498	Zinc finger protein 706 OS=Homo sapiens GN=ZNF706 PE=1 SV=1
Q9BTU6	0.308271	0.272308	199912	213166	218583	203823	269702	338484	249956	150904	14	13	0.365	54022	Phosphatidylinositol 4-kinase type 2-alpha OS=Homo sapiens GN=PI4K2A PE=1 SV=1
Q9Y676	0.9254	-0.0272162	44729	63098	58905	40246	52130	59643	64146	27191	4	3	0.171	29396	28S ribosomal protein S18b, mitochondrial OS=Homo sapiens GN=MRPS18B PE=1 SV=1
Q96A23	0.652362	0.272032	87374	36329	41848	79303	46443	24284	97860	127076	1	1	0.027	62395	Copine-4 OS=Homo sapiens GN=CPNE4 PE=1 SV=1
Q96A26	0.521508	-0.104682	284342	255086	330118	293737	286508	335050	239708	220599	8	4	0.214	17342	Protein FAM162A OS=Homo sapiens GN=FAM162A PE=1 SV=2
Q9Y679	0.113902	0.222884	651218	600746	632328	579837	679211	754539	846051	595995	12	6	0.143	53028	Ancient ubiquitous protein 1 OS=Homo sapiens GN=AUP1 PE=1 SV=1
Q9Y678	0.511849	-0.136936	2438755	2910741	2631483	3490822	2945681	3112997	1791957	2582380	71	41	0.508	97718	Coatomer subunit gamma-1 OS=Homo sapiens GN=COPG1 PE=1 SV=1
Q9Y673	0.597185	-0.0487773	346884	304091	302276	283187	267836	290329	325263	311905	8	7	0.253	36946	Dolichyl-phosphate beta-glucosyltransferase OS=Homo sapiens GN=ALG5 PE=1 SV=1
Q9Y5V3	0.767865	-0.106312	193292	163526	182046	157333	166390	95309	114814	270226	13	8	0.161	86161	Melanoma-associated antigen D1 OS=Homo sapiens GN=MAGED1 PE=1 SV=3
Q9UKM9	0.174487	0.260812	6175126	6338682	6320963	4620000	7145232	7839040	7908340	5209780	47	17	0.663	32463	RNA-binding protein Raly OS=Homo sapiens GN=RALY PE=1 SV=1
Q9UKM7	0.750609	0.0566603	126074	148311	142837	115391	133899	168906	149161	101981	10	6	0.109	79580	Endoplasmic reticulum mannosyl-oligosaccharide 1,2-alpha-mannosidase OS=Homo sapiens GN=MAN1B1 PE=1 SV=2
Q9NWZ5	0.234934	-0.273603	59544	55928	40344	70304	49399	40432	40197	57030	2	2	0.042	61141	Uridine-cytidine kinase-like 1 OS=Homo sapiens GN=UCKL1 PE=1 SV=2
Q9BU61	0.493002	0.152034	38940	38135	46339	32748	47691	52329	45228	28269	4	2	0.13	20350	NADH dehydrogenase [ubiquinone] 1 alpha subcomplex assembly factor 3 OS=Homo sapiens GN=NDUFAF3 PE=1 SV=1
Q9NWZ8	0.367146	-0.194215	37950	30035	26329	43207	36564	27134	26692	29810	1	1	0.037	28637	Gem-associated protein 8 OS=Homo sapiens GN=GEMIN8 PE=1 SV=1
Q5K4L6	0.403895	-0.476832	2675	3430	6054	1698	2989	878	2699	3391	1	1	0.027	78644	Long-chain fatty acid transport protein 3 OS=Homo sapiens GN=SLC27A3 PE=2 SV=3
Q5JSL3	0.229859	-0.525881	6121	11967	5778	8046	5975	2393	7877	5919	1	1	0.008	237669	Dedicator of cytokinesis protein 11 OS=Homo sapiens GN=DOCK11 PE=1 SV=2
Q99996	0.114153	-0.236473	442169	395607	323709	457504	358358	321735	318725	375409	26	23	0.071	453670	A-kinase anchor protein 9 OS=Homo sapiens GN=AKAP9 PE=1 SV=3
Q8WX93	0.901576	-0.0342627	3619765	4144995	4242683	6933730	4678408	5801568	3795731	4220930	81	41	0.354	150564	Palladin OS=Homo sapiens GN=PALLD PE=1 SV=3
Q8WX92	0.578431	0.0551191	403333	414941	411195	365350	412647	481809	387892	374581	12	11	0.31	65697	Negative elongation factor B OS=Homo sapiens GN=NELFB PE=1 SV=1
Q9Y680	0.0996706	-0.436624	503436	735903	520343	639672	469670	490740	541047	271333	10	6	0.243	30009	Peptidyl-prolyl cis-trans isomerase FKBP7 OS=Homo sapiens GN=FKBP7 PE=1 SV=1
P46379	0.847112	-0.0272731	593488	477389	593817	504133	588264	613863	473253	452832	23	14	0.155	119409	Large proline-rich protein BAG6 OS=Homo sapiens GN=BAG6 PE=1 SV=2
Q96QR8	0.285884	-0.253915	307249	421214	289220	444553	289259	274602	262853	399543	8	7	0.298	33241	Transcriptional activator protein Pur-beta OS=Homo sapiens GN=PURB PE=1 SV=3
Q9BTT4	0.982212	0.00308528	128865	97576	125576	103411	116180	117798	127775	94650	3	3	0.237	15688	Mediator of RNA polymerase II transcription subunit 10 OS=Homo sapiens GN=MED10 PE=1 SV=1
Q496A3	0.309054	-0.198625	35744	29937	22209	32224	25655	22257	31620	25133	1	1	0.043	33705	Spermatogenesis-associated serine-rich protein 1 OS=Homo sapiens GN=SPATS1 PE=2 SV=2
Q9UKN8	0.605278	0.0994516	947143	930304	1143339	719264	1005960	996253	1214032	790718	29	24	0.378	91982	General transcription factor 3C polypeptide 4 OS=Homo sapiens GN=GTF3C4 PE=1 SV=2
Q9BTT0	0.106884	-0.23899	2756162	2208446	2500931	2654662	2237243	2006023	1779462	2552507	23	11	0.403	30692	Acidic leucine-rich nuclear phosphoprotein 32 family member E OS=Homo sapiens GN=ANP32E PE=1 SV=1
Q96A19	0.56946	-0.142257	7779	8558	6490	10613	6078	8859	9627	5736	2	2	0.06	62596	Coiled-coil domain-containing protein 102A OS=Homo sapiens GN=CCDC102A PE=1 SV=2
Q99986	0.37735	0.173475	2006588	2166500	2012780	1418719	1884500	2078829	2711675	1901232	23	16	0.54	45476	Serine/threonine-protein kinase VRK1 OS=Homo sapiens GN=VRK1 PE=1 SV=1
Q99985	0.709785	-0.120149	43065	60016	41374	54613	51498	68732	35497	27434	3	3	0.045	85207	Semaphorin-3C OS=Homo sapiens GN=SEMA3C PE=2 SV=2
P57076	0.104582	-0.341321	42378	31877	39748	38801	33992	25626	22841	38152	4	3	0.224	33224	UPF0769 protein C21orf59 OS=Homo sapiens GN=C21orf59 PE=1 SV=1
Q9Y5X1	0.109889	-0.314863	155918	160597	139431	192675	127913	140550	96317	156664	8	6	0.203	66592	Sorting nexin-9 OS=Homo sapiens GN=SNX9 PE=1 SV=1
Q9Y5X3	0.354211	-0.185504	371113	298303	321734	386367	297313	229976	282682	401337	15	12	0.369	46817	Sorting nexin-5 OS=Homo sapiens GN=SNX5 PE=1 SV=1
Q5XKP0	0.690853	0.0907945	342706	313624	396484	328541	448003	425802	374042	223236	6	5	0.61	13087	MICOS complex subunit MIC13 OS=Homo sapiens GN=MIC13 PE=1 SV=1
Q9Y692	0.432704	-0.0998973	130929	95179	114508	104567	115226	104531	102167	93476	10	8	0.159	62591	Glucocorticoid modulatory element-binding protein 1 OS=Homo sapiens GN=GMEB1 PE=1 SV=2
Q9H4B0	0.814212	-0.0609899	21940	31160	33604	18070	25328	27786	29088	18235	2	2	0.087	45123	Probable tRNA N6-adenosine threonylcarbamoyltransferase, mitochondrial OS=Homo sapiens GN=OSGEPL1 PE=2 SV=2
Q9Y5X9	0.865544	0.0634365	10941	28118	16600	14238	15842	17855	25143	14199	1	1	0.022	56795	Endothelial lipase OS=Homo sapiens GN=LIPG PE=1 SV=1
Q9UL03	0.858051	-0.0271089	35002	37299	34381	33796	34020	34577	42994	26272	1	1	0.017	100390	Integrator complex subunit 6 OS=Homo sapiens GN=INTS6 PE=1 SV=1
Q86WX3	0.205556	0.281354	160795	156286	150265	116697	157609	173189	234132	144878	2	2	0.25	15434	Active regulator of SIRT1 OS=Homo sapiens GN=RPS19BP1 PE=1 SV=1
Q9Y697	0.265915	-0.153176	114474	134547	105201	104632	92724	118685	108243	92981	6	5	0.186	50196	Cysteine desulfurase, mitochondrial OS=Homo sapiens GN=NFS1 PE=1 SV=3
Q9Y696	0.582725	-0.118943	2764215	2511596	1976428	3360691	2423292	2295031	2006463	3048262	54	20	0.719	28772	Chloride intracellular channel protein 4 OS=Homo sapiens GN=CLIC4 PE=1 SV=4
P54802	0.414946	-0.282497	9353	16036	24956	15717	15594	14922	11665	12133	4	3	0.079	82266	Alpha-N-acetylglucosaminidase OS=Homo sapiens GN=NAGLU PE=1 SV=2
Q5JSJ4	0.36557	-0.114473	8472	6602	7017	8913	7617	6544	7080	7398	1	1	0.02	96673	Protein DDX26B OS=Homo sapiens GN=DDX26B PE=1 SV=1
Q8WWV3	0.418426	-0.203747	40615	52168	63550	39229	43738	36203	55395	34469	3	3	0.144	43590	Reticulon-4-interacting protein 1, mitochondrial OS=Homo sapiens GN=RTN4IP1 PE=1 SV=2
P17812	0.530459	-0.140648	2015164	1710158	1780907	2045581	1851936	1254970	1387115	2356313	43	23	0.376	66690	CTP synthase 1 OS=Homo sapiens GN=CTPS1 PE=1 SV=2
Q9H4A6	0.0504357	-0.170769	436115	467125	445103	454726	406192	431719	419857	344023	17	9	0.463	33811	Golgi phosphoprotein 3 OS=Homo sapiens GN=GOLPH3 PE=1 SV=1
P57087	0.783995	0.135073	114360	156235	275889	99047	184140	79252	265204	180293	6	5	0.242	33207	Junctional adhesion molecule B OS=Homo sapiens GN=JAM2 PE=1 SV=1
Q00403	0.61131	0.110392	54904	55230	82771	52237	73909	76943	53467	60317	5	4	0.174	34833	Transcription initiation factor IIB OS=Homo sapiens GN=GTF2B PE=1 SV=1
Q9H4A5	0.0683621	-0.418818	4173	5985	5993	5249	4347	3924	4883	2854	2	2	0.137	32767	Golgi phosphoprotein 3-like OS=Homo sapiens GN=GOLPH3L PE=1 SV=1
P57088	0.62522	0.27149	113480	101193	231766	89548	193402	266529	110182	76852	7	3	0.121	27978	Transmembrane protein 33 OS=Homo sapiens GN=TMEM33 PE=1 SV=2
Q9Y5Y2	0.258461	-0.313833	429946	299140	365017	424324	372898	221883	214555	412241	9	5	0.273	28825	Cytosolic Fe-S cluster assembly factor NUBP2 OS=Homo sapiens GN=NUBP2 PE=1 SV=1
Q9H4A4	0.338292	-0.220583	1746223	1845705	1647517	2236864	2074134	1427946	1080611	1833614	30	22	0.422	72596	Aminopeptidase B OS=Homo sapiens GN=RNPEP PE=1 SV=2
Q9H4A3	0.157304	-0.182555	721463	661431	671610	818854	731790	625383	542665	631996	23	20	0.102	250791	Serine/threonine-protein kinase WNK1 OS=Homo sapiens GN=WNK1 PE=1 SV=2
Q8WX77	0.624281	0.273314	141767	194036	142071	61441	102376	223247	261432	64751	3	3	0.183	29005	Insulin-like growth factor-binding protein-like 1 OS=Homo sapiens GN=IGFBPL1 PE=2 SV=1
Q9Y5Y0	0.393763	-0.290378	5898	5164	4416	4762	3980	2115	6710	3745	1	1	0.047	59863	Feline leukemia virus subgroup C receptor-related protein 1 OS=Homo sapiens GN=FLVCR1 PE=1 SV=1
P57081	0.798382	-0.028215	30026	27555	31004	25939	30677	31332	25940	24357	2	2	0.056	45490	tRNA (guanine-N(7)-)-methyltransferase non-catalytic subunit WDR4 OS=Homo sapiens GN=WDR4 PE=1 SV=2
Q9Y624	0.580443	-0.234077	34258	75313	76567	28209	57764	47180	37986	39314	5	3	0.171	32583	Junctional adhesion molecule A OS=Homo sapiens GN=F11R PE=1 SV=1
Q9H4I3	0.587796	0.105554	24403	30949	23390	18798	28521	26328	29636	20459	4	3	0.136	42321	TraB domain-containing protein OS=Homo sapiens GN=TRABD PE=1 SV=1
A6NE02	0.515781	0.290168	70264	24350	43028	24642	65425	34577	39835	58601	1	1	0.04	52471	BTB/POZ domain-containing protein 17 OS=Homo sapiens GN=BTBD17 PE=3 SV=1
Q9Y620	0.596938	-0.086443	53973	42467	48472	37591	41331	52271	39605	38682	3	2	0.035	102967	DNA repair and recombination protein RAD54B OS=Homo sapiens GN=RAD54B PE=1 SV=1
Q9Y5Q9	0.5948	0.130225	749724	813595	816674	529513	760653	766842	1073828	583027	25	17	0.271	101272	General transcription factor 3C polypeptide 3 OS=Homo sapiens GN=GTF3C3 PE=1 SV=1
Q9BTZ2	0.66726	-0.0750327	97222	105366	89052	113199	97719	97790	119008	69805	4	4	0.158	29537	Dehydrogenase/reductase SDR family member 4 OS=Homo sapiens GN=DHRS4 PE=1 SV=3
P58335	0.634248	-0.0949827	205135	222285	195995	189969	234794	231657	154175	140932	6	5	0.117	53666	Anthrax toxin receptor 2 OS=Homo sapiens GN=ANTXR2 PE=1 SV=5
Q9Y625	0.115	-0.958419	19809	35408	71546	65159	29672	15656	27278	26161	3	3	0.076	62736	Glypican-6 OS=Homo sapiens GN=GPC6 PE=1 SV=1
Q9NWU2	0.730847	-0.0698859	278232	169765	218023	253711	214578	202107	186649	272906	9	5	0.342	26749	Glucose-induced degradation protein 8 homolog OS=Homo sapiens GN=GID8 PE=1 SV=1
Q9Y5Q8	0.696507	0.0456571	554167	492335	413688	417044	489587	495978	511012	441016	15	12	0.283	59571	General transcription factor 3C polypeptide 5 OS=Homo sapiens GN=GTF3C5 PE=1 SV=2
Q9NX62	0.525023	0.138526	140818	136429	157714	148805	171387	165152	203961	102098	4	4	0.159	38681	Inositol monophosphatase 3 OS=Homo sapiens GN=IMPAD1 PE=1 SV=1
Q9NX63	0.435328	0.148605	3008749	3076327	3189476	2540398	3663464	3476156	3737916	2219305	37	16	0.581	26152	MICOS complex subunit MIC19 OS=Homo sapiens GN=CHCHD3 PE=1 SV=1
Q9NWU5	0.864706	0.0289141	224354	240479	229099	164993	227292	235693	245924	167404	12	8	0.35	23641	39S ribosomal protein L22, mitochondrial OS=Homo sapiens GN=MRPL22 PE=1 SV=1
P61981	0.682664	-0.0863658	7097660	7186152	10017791	7614297	9587734	7693667	5541660	7238283	90	32	0.838	28303	14-3-3 protein gamma OS=Homo sapiens GN=YWHAG PE=1 SV=2
P58340	0.330392	-0.307826	16126	13925	10567	23059	15119	13435	9568	13320	1	1	0.034	30627	Myeloid leukemia factor 1 OS=Homo sapiens GN=MLF1 PE=1 SV=1
Q9H4H8	0.911638	-0.0368973	34162	30858	28256	22086	21468	23429	22232	45320	1	1	0.021	64425	Protein FAM83D OS=Homo sapiens GN=FAM83D PE=1 SV=3
Q96A73	0.406219	-0.119792	5458	5388	4236	4145	3817	4602	4946	4330	1	1	0.039	33247	Putative monooxygenase p33MONOX OS=Homo sapiens GN=KIAA1191 PE=1 SV=1
Q5VW38	0.87309	-0.0319505	255760	242908	277163	240790	254397	295370	289156	155431	3	2	0.038	66990	Protein GPR107 OS=Homo sapiens GN=GPR107 PE=1 SV=1
Q9BTY7	0.592071	-0.0963049	15652	12635	20473	18976	17463	16829	15239	13831	5	4	0.162	42129	Protein HGH1 homolog OS=Homo sapiens GN=HGH1 PE=1 SV=1
Q5VW36	0.0142635	-0.215393	161493	167799	177608	178968	158918	144607	133443	153778	9	9	0.079	200071	Focadhesin OS=Homo sapiens GN=FOCAD PE=1 SV=1
Q9UKI2	0.754054	0.0612038	16550	18306	18929	16503	17077	24892	16538	14827	1	1	0.055	27678	Cdc42 effector protein 3 OS=Homo sapiens GN=CDC42EP3 PE=1 SV=1
P30837	0.994795	-0.00190994	872651	1537496	1695063	953772	981997	1223323	1628943	1218026	31	19	0.427	57206	Aldehyde dehydrogenase X, mitochondrial OS=Homo sapiens GN=ALDH1B1 PE=1 SV=3
Q96A65	0.0591	-0.202158	567096	580744	597604	558832	591437	493158	460544	457852	22	19	0.273	110498	Exocyst complex component 4 OS=Homo sapiens GN=EXOC4 PE=1 SV=1
Q9BTY2	0.992392	-0.00160058	74108	79321	64618	64234	63584	64580	91293	62511	3	3	0.071	54067	Plasma alpha-L-fucosidase OS=Homo sapiens GN=FUCA2 PE=1 SV=2
Q9NX70	0.70509	0.0736574	56269	48979	46178	45133	42503	41931	55388	67033	2	2	0.21	21073	Mediator of RNA polymerase II transcription subunit 29 OS=Homo sapiens GN=MED29 PE=1 SV=1
Q9Y639	0.389002	-0.177478	128913	147037	91280	130486	98314	102211	140188	99391	2	2	0.073	44387	Neuroplastin OS=Homo sapiens GN=NPTN PE=1 SV=2
Q9UKI8	0.820155	-0.0413904	15541	13156	16516	11643	12140	14444	11517	17147	9	5	0.069	86700	Serine/threonine-protein kinase tousled-like 1 OS=Homo sapiens GN=TLK1 PE=1 SV=2
Q9NWV4	0.597414	-0.0922985	179095	157688	218678	181280	214110	182354	145238	149381	6	4	0.294	18048	UPF0587 protein C1orf123 OS=Homo sapiens GN=C1orf123 PE=1 SV=1
Q5VW32	0.102649	-0.245582	353935	263562	327834	336767	320517	261807	252952	246142	17	7	0.26	46476	BRO1 domain-containing protein BROX OS=Homo sapiens GN=BROX PE=1 SV=1
Q9Y5R8	0.448969	-0.199801	28664	32383	34486	39023	31620	27399	40925	17210	1	1	0.069	16832	Trafficking protein particle complex subunit 1 OS=Homo sapiens GN=TRAPPC1 PE=1 SV=1
Q9NX74	0.785043	0.0429704	18149	16450	18113	12019	16244	18159	18059	14226	1	1	0.024	55050	tRNA-dihydrouridine(20) synthase [NAD(P)+]-like OS=Homo sapiens GN=DUS2 PE=1 SV=1
Q9NWV8	0.13631	-0.155297	88508	79542	90651	89395	91544	72529	75175	73324	4	4	0.216	36560	BRISC and BRCA1-A complex member 1 OS=Homo sapiens GN=BABAM1 PE=1 SV=1
A4D1E9	0.871956	0.0259476	118168	138193	123911	85558	117187	117165	134131	105801	5	5	0.194	42933	GTP-binding protein 10 OS=Homo sapiens GN=GTPBP10 PE=1 SV=1
P60660	0.166549	-0.287261	1526478	1870282	1376504	1842062	1367775	1717284	1002074	1333837	18	9	0.497	16930	Myosin light polypeptide 6 OS=Homo sapiens GN=MYL6 PE=1 SV=2
Q9H4G4	0.469955	-0.163235	133861	212671	187117	168000	178638	164627	179112	104210	7	6	0.39	17218	Golgi-associated plant pathogenesis-related protein 1 OS=Homo sapiens GN=GLIPR2 PE=1 SV=3
Q96A57	0.701437	-0.0974388	20112	25602	20309	21637	19907	17063	29979	14986	3	3	0.333	13188	Transmembrane protein 230 OS=Homo sapiens GN=TMEM230 PE=1 SV=1
Q9H4G0	0.861872	0.0558742	65020	39981	39319	47760	56856	49422	66815	26572	5	5	0.068	98503	Band 4.1-like protein 1 OS=Homo sapiens GN=EPB41L1 PE=1 SV=2
Q9UKJ3	0.832217	-0.0262611	342421	257128	302205	282180	275037	311754	322436	253351	15	12	0.118	164197	G patch domain-containing protein 8 OS=Homo sapiens GN=GPATCH8 PE=1 SV=2
Q9Y5S2	0.0479493	-0.286193	867385	990885	856178	1017512	818672	769349	614084	858338	39	28	0.181	194314	Serine/threonine-protein kinase MRCK beta OS=Homo sapiens GN=CDC42BPB PE=1 SV=2
P30825	0.0945529	0.366206	41238	41060	50980	36798	53069	66765	58468	40919	3	3	0.068	67638	High affinity cationic amino acid transporter 1 OS=Homo sapiens GN=SLC7A1 PE=1 SV=1
Q9BTX1	0.747671	0.0534478	353491	345125	380310	283402	336309	334226	446145	297065	12	8	0.169	76305	Nucleoporin NDC1 OS=Homo sapiens GN=NDC1 PE=1 SV=2
Q9Y5S9	0.712575	0.0995945	1380806	1471151	1470348	1089289	1456514	1303185	2077215	961459	18	9	0.575	19889	RNA-binding protein 8A OS=Homo sapiens GN=RBM8A PE=1 SV=1
Q9NWW5	0.595246	0.123373	47383	47276	53874	26660	49692	47216	55850	38076	2	1	0.068	35919	Ceroid-lipofuscinosis neuronal protein 6 OS=Homo sapiens GN=CLN6 PE=1 SV=1
P17844	0.246435	0.259765	21504137	18349163	20064104	17495848	19635332	20973912	31638112	20438252	185	66	0.648	69148	Probable ATP-dependent RNA helicase DDX5 OS=Homo sapiens GN=DDX5 PE=1 SV=1
Q96QU8	0.49667	-0.146846	8297	9148	11528	8536	10658	9681	7157	6383	1	1	0.01	128883	Exportin-6 OS=Homo sapiens GN=XPO6 PE=1 SV=1
E9PRG8	0.162897	0.215347	243289	194791	237005	180553	226951	239677	293108	233645	5	3	0.189	13798	Uncharacterized protein C11orf98 OS=Homo sapiens GN=C11orf98 PE=4 SV=1
Q9Y5T5	0.994063	-0.000789483	17460	16631	15162	18379	15177	15491	17560	19367	5	4	0.074	93570	Ubiquitin carboxyl-terminal hydrolase 16 OS=Homo sapiens GN=USP16 PE=1 SV=1
Q9Y5T4	0.440222	-0.118613	201289	178120	183317	157633	149359	160631	208736	144777	1	1	0.04	16383	DnaJ homolog subfamily C member 15 OS=Homo sapiens GN=DNAJC15 PE=1 SV=2
Q9Y657	0.668601	0.0970694	159396	146648	106677	132779	120576	146438	196080	120372	11	9	0.344	29601	Spindlin-1 OS=Homo sapiens GN=SPIN1 PE=1 SV=3
Q7Z4H3	0.753027	-0.123092	72522	47440	73529	71139	100788	67699	39609	34892	5	2	0.172	23390	HD domain-containing protein 2 OS=Homo sapiens GN=HDDC2 PE=1 SV=1
Q2TAA5	0.140792	0.369628	6279	7419	7092	4335	8775	8351	9592	5744	1	1	0.033	55651	GDP-Man:Man(3)GlcNAc(2)-PP-Dol alpha-1,2-mannosyltransferase OS=Homo sapiens GN=ALG11 PE=1 SV=2
Q9Y651	0.243404	0.493149	98892	87321	87701	55329	128650	84724	178460	71580	9	6	0.33	28580	Transcription factor SOX-21 OS=Homo sapiens GN=SOX21 PE=2 SV=1
Q9UKK3	0.630917	0.174009	3451	2157	4267	3098	3311	3492	2254	5579	1	1	0.008	192593	Poly [ADP-ribose] polymerase 4 OS=Homo sapiens GN=PARP4 PE=1 SV=3
Q7Z4H7	0.258562	-0.187668	391173	312355	288707	298518	317842	244299	248995	322176	13	9	0.126	108621	HAUS augmin-like complex subunit 6 OS=Homo sapiens GN=HAUS6 PE=1 SV=2
Q9Y653	0.760969	-0.0940617	32181	18904	20090	17024	28208	20339	18523	15562	2	2	0.026	77738	G-protein coupled receptor 56 OS=Homo sapiens GN=GPR56 PE=1 SV=2
Q9BTW9	0.381261	-0.239429	479713	548606	773299	441403	613271	417052	375585	494111	25	21	0.273	132600	Tubulin-specific chaperone D OS=Homo sapiens GN=TBCD PE=1 SV=2
Q9BU89	0.31723	-0.201919	106749	76120	108248	108289	110471	89019	68237	79514	9	6	0.255	32904	Deoxyhypusine hydroxylase OS=Homo sapiens GN=DOHH PE=1 SV=1
Q9UKK6	0.684624	0.128219	56580	66967	101460	45329	79519	87038	79552	49353	4	3	0.307	15847	NTF2-related export protein 1 OS=Homo sapiens GN=NXT1 PE=1 SV=1
Q149N8	0.373341	0.189356	178740	183578	171868	135809	160783	167190	255513	180479	8	7	0.063	193078	E3 ubiquitin-protein ligase SHPRH OS=Homo sapiens GN=SHPRH PE=1 SV=2
Q96A49	0.436929	-0.346467	947526	459050	467688	1015713	623080	395570	402338	852002	18	13	0.401	39933	Synapse-associated protein 1 OS=Homo sapiens GN=SYAP1 PE=1 SV=1
Q9UKK9	0.210157	-0.237388	1149501	1221671	1212603	1459338	1183740	831759	918898	1343574	20	9	0.37	24328	ADP-sugar pyrophosphatase OS=Homo sapiens GN=NUDT5 PE=1 SV=1
Q9NWX6	0.718465	-0.0530507	83508	93385	101745	83399	94564	90635	98320	65447	4	3	0.094	34831	Probable tRNA(His) guanylyltransferase OS=Homo sapiens GN=THG1L PE=1 SV=2
Q96QT6	0.920801	-0.028466	35304	33225	26472	17448	25280	23380	37827	23765	2	2	0.035	109698	PHD finger protein 12 OS=Homo sapiens GN=PHF12 PE=1 SV=2
P17858	0.105225	-0.358819	1302544	1246447	1180627	1345740	1252140	896456	630416	1178765	41	27	0.445	85018	ATP-dependent 6-phosphofructokinase, liver type OS=Homo sapiens GN=PFKL PE=1 SV=6
Q7Z4H8	0.726338	-0.133042	403881	226923	339946	500435	360293	216986	514609	249695	10	10	0.247	58573	KDEL motif-containing protein 2 OS=Homo sapiens GN=KDELC2 PE=1 SV=2
Q9H4E5	0.769686	0.208316	38188	35134	16760	46001	25333	87399	25446	19044	4	2	0.117	23821	Rho-related GTP-binding protein RhoJ OS=Homo sapiens GN=RHOJ PE=1 SV=1
Q9BUP0	0.248614	-0.445198	30804	54851	60414	29792	33275	19382	38322	38188	2	2	0.088	26928	EF-hand domain-containing protein D1 OS=Homo sapiens GN=EFHD1 PE=1 SV=1
Q9BV10	0.413357	-0.10904	37202	37198	42551	38788	42510	38507	28531	34854	2	2	0.039	54655	Dol-P-Man:Man(7)GlcNAc(2)-PP-Dol alpha-1,6-mannosyltransferase OS=Homo sapiens GN=ALG12 PE=1 SV=1
P35659	0.770895	0.0843801	7119936	7441415	7319312	5441344	6459467	6193265	10973939	5340998	60	28	0.408	42674	Protein DEK OS=Homo sapiens GN=DEK PE=1 SV=1
P35658	0.647503	0.0597621	2993031	2776419	2587281	2566132	2779650	2692795	3466532	2445856	67	40	0.305	213618	Nuclear pore complex protein Nup214 OS=Homo sapiens GN=NUP214 PE=1 SV=2
Q6NZI2	0.671556	-0.308419	33586	133635	97280	156039	47957	195022	48735	47883	6	5	0.154	43476	Polymerase I and transcript release factor OS=Homo sapiens GN=PTRF PE=1 SV=1
Q9ULF5	0.738576	0.11537	45760	25775	48154	42156	58910	48148	47805	20456	1	1	0.01	94132	Zinc transporter ZIP10 OS=Homo sapiens GN=SLC39A10 PE=1 SV=2
Q9NXS2	0.894759	-0.0216059	23622	21944	15607	24131	20678	18351	24155	20852	2	2	0.097	42924	Glutaminyl-peptide cyclotransferase-like protein OS=Homo sapiens GN=QPCTL PE=1 SV=2
P08047	0.881409	0.0481867	38951	51242	54460	26349	43934	43222	61406	28248	3	2	0.046	80693	Transcription factor Sp1 OS=Homo sapiens GN=SP1 PE=1 SV=3
A0JLT2	0.43144	-0.128549	21746	21088	16964	21341	22295	20211	17319	14397	3	1	0.102	26273	Mediator of RNA polymerase II transcription subunit 19 OS=Homo sapiens GN=MED19 PE=1 SV=2
Q8WXS3	0.514406	-0.318512	13243	8553	7299	23948	10621	10112	10544	11258	1	1	0.067	19224	Brain and acute leukemia cytoplasmic protein OS=Homo sapiens GN=BAALC PE=2 SV=3
Q5UCC4	0.405366	-0.142671	32104	40966	33176	28706	30383	37388	28229	26245	3	1	0.069	27347	ER membrane protein complex subunit 10 OS=Homo sapiens GN=EMC10 PE=1 SV=1
Q9ULG1	0.507775	0.155675	18914	19564	17812	15764	20322	17785	27649	14508	3	3	0.023	176752	DNA helicase INO80 OS=Homo sapiens GN=INO80 PE=1 SV=2
Q86Y56	0.79811	-0.0679137	247320	240656	388863	217600	319931	290611	209457	224114	15	11	0.185	93521	Dynein assembly factor 5, axonemal OS=Homo sapiens GN=DNAAF5 PE=1 SV=4
P09382	0.199864	-2.80407	1119794	4421482	1431918	15025715	724856	1099113	76556	1249345	19	7	0.615	14716	Galectin-1 OS=Homo sapiens GN=LGALS1 PE=1 SV=2
Q96AJ9	0.665123	-0.0533732	77749	92157	89041	71702	85245	83586	83724	66085	4	4	0.332	25218	Vesicle transport through interaction with t-SNAREs homolog 1A OS=Homo sapiens GN=VTI1A PE=1 SV=2
Q8WY36	0.610911	-0.0878818	21631	27698	20609	23485	18052	18853	25316	25681	3	2	0.033	105130	HMG box transcription factor BBX OS=Homo sapiens GN=BBX PE=1 SV=1
Q96RL7	0.580331	-0.0983298	17351	26428	24435	21987	18119	18419	24282	23438	2	1	0.006	360277	Vacuolar protein sorting-associated protein 13A OS=Homo sapiens GN=VPS13A PE=1 SV=2
Q96RL1	0.0524224	-0.314576	70343	58532	51517	62180	47684	44391	57479	45495	7	4	0.053	79728	BRCA1-A complex subunit RAP80 OS=Homo sapiens GN=UIMC1 PE=1 SV=2
Q9BUN8	0.347589	0.177473	25714	29195	34506	25374	36628	38155	29808	25224	2	2	0.1	28801	Derlin-1 OS=Homo sapiens GN=DERL1 PE=1 SV=1
P36969	0.599879	-0.133741	849177	710119	713631	828114	758812	638583	431079	998016	20	11	0.482	22025	Phospholipid hydroperoxide glutathione peroxidase, mitochondrial OS=Homo sapiens GN=GPX4 PE=1 SV=3
Q9Y6Q3	0.337334	0.245737	3242	4376	4099	2645	4906	3735	5270	3118	1	1	0.014	71209	Zinc finger protein 37 homolog OS=Homo sapiens GN=ZFP37 PE=2 SV=3
P35637	0.203596	0.20684	5009571	3875447	4929918	4236077	4769229	5532338	6173155	4358993	67	19	0.291	53426	RNA-binding protein FUS OS=Homo sapiens GN=FUS PE=1 SV=1
P61968	0.501046	-0.219015	174272	173377	143640	155060	141137	104640	84815	224720	1	1	0.055	17994	LIM domain transcription factor LMO4 OS=Homo sapiens GN=LMO4 PE=1 SV=1
Q9Y6Q2	0.332866	-0.390496	82032	165710	154141	94219	92731	73859	64867	147003	3	3	0.048	83141	Stonin-1 OS=Homo sapiens GN=STON1 PE=1 SV=2
Q9ULH0	0.565942	0.0721633	323746	382535	361802	299580	367501	372533	400764	297015	17	14	0.099	196541	Kinase D-interacting substrate of 220 kDa OS=Homo sapiens GN=KIDINS220 PE=1 SV=3
Q9Y6Q9	0.453801	-0.259155	8915	8496	10945	6256	8204	9485	8404	2828	1	1	0.013	155292	Nuclear receptor coactivator 3 OS=Homo sapiens GN=NCOA3 PE=1 SV=1
Q86XS8	0.227432	0.318251	17322	17860	24291	18151	23211	27367	30408	15797	2	2	0.098	46405	E3 ubiquitin-protein ligase RNF130 OS=Homo sapiens GN=RNF130 PE=1 SV=1
Q9ULH1	0.00711524	-0.218524	121054	124770	123664	120717	106801	107024	93724	113755	8	8	0.091	125498	Arf-GAP with SH3 domain, ANK repeat and PH domain-containing protein 1 OS=Homo sapiens GN=ASAP1 PE=1 SV=4
Q9ULH7	0.0732237	-0.367145	96596	75899	68040	90520	69242	53560	56602	77268	5	5	0.084	118127	MKL/myocardin-like protein 2 OS=Homo sapiens GN=MKL2 PE=1 SV=3
Q9NY61	0.464346	0.163111	289560	271222	309944	231546	271966	296778	420511	244958	13	9	0.202	63133	Protein AATF OS=Homo sapiens GN=AATF PE=1 SV=1
P58317	0.392577	0.298562	56842	59224	62743	39643	65887	81032	89525	32234	2	2	0.056	44694	Zinc finger protein 121 OS=Homo sapiens GN=ZNF121 PE=3 SV=2
P61962	0.0638783	-0.142319	474108	419273	487902	463604	438600	404645	390657	437679	16	10	0.36	38926	DDB1- and CUL4-associated factor 7 OS=Homo sapiens GN=DCAF7 PE=1 SV=1
P61960	0.478776	-0.234511	764606	569410	510002	834429	599766	393697	419657	863487	7	3	0.729	9118	Ubiquitin-fold modifier 1 OS=Homo sapiens GN=UFM1 PE=1 SV=1
Q96RK0	0.812686	0.0506846	1650	2674	2068	2110	1877	2351	1811	2767	1	1	0.008	163819	Protein capicua homolog OS=Homo sapiens GN=CIC PE=1 SV=2
P22314	0.644149	-0.192066	901006	553023	673258	1152856	765477	473953	469887	1161960	210	70	0.652	117849	Ubiquitin-like modifier-activating enzyme 1 OS=Homo sapiens GN=UBA1 PE=1 SV=3
P61966	0.960328	0.027145	14404	25330	49288	20436	35629	38810	27244	9854	3	2	0.158	18733	AP-1 complex subunit sigma-1A OS=Homo sapiens GN=AP1S1 PE=1 SV=1
P61964	0.487237	0.0836728	788046	662475	835594	674075	692044	838140	869911	736855	16	11	0.422	36589	WD repeat-containing protein 5 OS=Homo sapiens GN=WDR5 PE=1 SV=1
Q8WY22	0.588619	0.183892	65126	69707	93975	51056	104240	87921	86690	39059	1	1	0.068	27836	BRI3-binding protein OS=Homo sapiens GN=BRI3BP PE=1 SV=1
Q9Y6R4	0.441954	-0.130176	55502	41084	61272	43348	51642	45050	41518	45636	6	4	0.03	181684	Mitogen-activated protein kinase kinase kinase 4 OS=Homo sapiens GN=MAP3K4 PE=1 SV=2
P36957	0.693052	-0.0595539	2923352	3246000	2542667	2381869	2736437	2763738	3017028	2128057	41	18	0.464	48755	Dihydrolipoyllysine-residue succinyltransferase component of 2-oxoglutarate dehydrogenase complex, mitochondrial OS=Homo sapiens GN=DLST PE=1 SV=4
Q9BUM1	0.447655	0.26335	12953	25638	24841	15869	21316	32331	26578	14957	1	1	0.061	38735	Glucose-6-phosphatase 3 OS=Homo sapiens GN=G6PC3 PE=1 SV=2
Q9ULI0	0.200706	0.318827	177286	165935	144772	123079	171714	174025	259809	156652	13	10	0.08	164913	ATPase family AAA domain-containing protein 2B OS=Homo sapiens GN=ATAD2B PE=1 SV=3
Q9Y6R0	0.43973	-0.174514	16032	17500	12310	21776	16652	13697	12084	17481	1	1	0.026	64891	Numb-like protein OS=Homo sapiens GN=NUMBL PE=1 SV=1
Q86Y37	0.957861	-0.00930667	24277	27933	34072	23047	26677	32980	24846	24123	3	3	0.152	41064	CDK2-associated and cullin domain-containing protein 1 OS=Homo sapiens GN=CACUL1 PE=1 SV=1
Q9NXV2	0.364843	0.120372	88361	69791	85440	75640	90517	100238	82307	73948	12	6	0.303	26093	BTB/POZ domain-containing protein KCTD5 OS=Homo sapiens GN=KCTD5 PE=1 SV=1
Q9H4Z3	0.208528	-0.30537	24997	22618	15325	26872	15441	18141	16170	22927	1	1	0.017	80670	Phosphorylated CTD-interacting factor 1 OS=Homo sapiens GN=PCIF1 PE=1 SV=1
Q9NXV6	0.295446	0.125586	639526	540317	521603	507580	577942	551568	696415	584014	22	20	0.483	61125	CDKN2A-interacting protein OS=Homo sapiens GN=CDKN2AIP PE=1 SV=3
P61970	0.407195	-0.242869	5600498	4113534	4310649	6335880	5119458	3309604	2912314	5864583	21	5	0.512	14478	Nuclear transport factor 2 OS=Homo sapiens GN=NUTF2 PE=1 SV=1
Q86Y39	0.0572653	-0.224907	10993	11830	11894	13236	10033	11700	8918	10380	1	1	0.135	14852	NADH dehydrogenase [ubiquinone] 1 alpha subcomplex subunit 11 OS=Homo sapiens GN=NDUFA11 PE=1 SV=3
O95905	0.455043	-0.0820855	244899	180588	201793	227175	200083	204220	190833	212060	11	9	0.182	72758	Protein ecdysoneless homolog OS=Homo sapiens GN=ECD PE=1 SV=1
P61978	0.499686	0.163372	50874924	52291145	70414398	43864606	64408673	67336509	71701981	40069985	382	57	0.678	50976	Heterogeneous nuclear ribonucleoprotein K OS=Homo sapiens GN=HNRNPK PE=1 SV=1
Q9BUL8	0.539292	-0.124716	285119	234074	315477	262845	287852	300777	165957	252038	14	10	0.561	24702	Programmed cell death protein 10 OS=Homo sapiens GN=PDCD10 PE=1 SV=1
Q9BUL5	0.519498	-0.104526	79538	62185	82452	63737	68802	73345	73775	51868	4	3	0.087	43818	PHD finger protein 23 OS=Homo sapiens GN=PHF23 PE=1 SV=1
Q9BUT1	0.612695	-0.140543	692494	545080	465044	707245	602615	361089	461980	760490	11	5	0.249	26724	3-hydroxybutyrate dehydrogenase type 2 OS=Homo sapiens GN=BDH2 PE=1 SV=2
Q9BV57	0.78983	-0.134326	1067323	273152	603574	1118232	932986	395110	527994	933941	10	6	0.33	21498	1,2-dihydroxy-3-keto-5-methylthiopentene dioxygenase OS=Homo sapiens GN=ADI1 PE=1 SV=1
O75586	0.450296	0.0865303	348698	275698	325105	293287	292739	322406	376489	327975	7	5	0.341	28425	Mediator of RNA polymerase II transcription subunit 6 OS=Homo sapiens GN=MED6 PE=1 SV=2
Q2TAY7	0.578327	0.160847	1876373	2084948	2842366	1483134	2508032	2639606	2699768	1416790	38	22	0.429	57544	WD40 repeat-containing protein SMU1 OS=Homo sapiens GN=SMU1 PE=1 SV=2
Q9Y6K1	0.680732	-0.0757232	193325	238025	213569	180017	218147	181176	239048	144383	18	12	0.177	101858	DNA (cytosine-5)-methyltransferase 3A OS=Homo sapiens GN=DNMT3A PE=1 SV=4
P10398	0.48783	0.14836	4946	4451	5830	3645	6452	5715	4507	4242	3	3	0.048	67585	Serine/threonine-protein kinase A-Raf OS=Homo sapiens GN=ARAF PE=1 SV=2
Q9Y6K0	0.881179	0.0302024	25810	34018	23606	24009	28643	25991	34048	21034	2	1	0.026	46554	Choline/ethanolaminephosphotransferase 1 OS=Homo sapiens GN=CEPT1 PE=1 SV=1
O75581	0.640542	-0.135617	3424	4863	5782	3742	3604	5199	4861	2549	2	1	0.007	180428	Low-density lipoprotein receptor-related protein 6 OS=Homo sapiens GN=LRP6 PE=1 SV=2
Q96RQ1	0.933814	0.0185082	89792	122689	109018	108271	94294	145750	116450	78825	2	2	0.066	42549	Endoplasmic reticulum-Golgi intermediate compartment protein 2 OS=Homo sapiens GN=ERGIC2 PE=1 SV=2
Q8WXW3	0.496984	0.102368	25552	23823	27652	27306	28909	32807	29322	20967	1	1	0.013	89805	Progesterone-induced-blocking factor 1 OS=Homo sapiens GN=PIBF1 PE=1 SV=2
Q96RQ3	0.591344	0.0757821	86253	86010	114655	80061	91119	92322	108378	94952	5	5	0.092	80473	Methylcrotonoyl-CoA carboxylase subunit alpha, mitochondrial OS=Homo sapiens GN=MCCC1 PE=1 SV=3
Q9Y6K9	0.496853	-0.131391	48163	35164	37348	52560	43636	37911	31495	45113	4	4	0.131	48198	NF-kappa-B essential modulator OS=Homo sapiens GN=IKBKG PE=1 SV=2
Q9Y6K8	0.0595525	-0.848578	6536	15222	16512	18840	7656	7469	7117	9473	1	1	0.021	63333	Adenylate kinase isoenzyme 5 OS=Homo sapiens GN=AK5 PE=1 SV=2
P61916	0.398054	0.225807	299417	609313	385718	455284	405846	518394	638315	483636	12	7	0.444	16570	Epididymal secretory protein E1 OS=Homo sapiens GN=NPC2 PE=1 SV=1
P22392	0.57839	-0.281038	2401785	1277058	1590900	2947747	1397897	1390580	866999	3107507	62	15	0.789	17298	Nucleoside diphosphate kinase B OS=Homo sapiens GN=NME2 PE=1 SV=1
Q9BV44	0.076127	-0.536347	239920	188451	207691	202780	202231	164639	144170	67354	11	8	0.176	57003	THUMP domain-containing protein 3 OS=Homo sapiens GN=THUMPD3 PE=1 SV=1
Q9ULC3	0.193878	-0.274615	263779	349783	387046	313812	278412	264155	342044	201982	8	4	0.186	26659	Ras-related protein Rab-23 OS=Homo sapiens GN=RAB23 PE=1 SV=1
O75570	0.815438	0.102451	1419	1698	957	1266	970	2137	1992	634	1	1	0.043	52306	Peptide chain release factor 1, mitochondrial OS=Homo sapiens GN=MTRF1 PE=1 SV=2
Q5JTJ3	0.165753	0.337872	2877	3056	3617	2508	4273	2722	3483	4762	1	1	0.12	14116	Cytochrome c oxidase assembly factor 6 homolog OS=Homo sapiens GN=COA6 PE=1 SV=1
Q9ULC4	0.395432	-0.197412	1233163	1100264	1091087	1528916	1198007	904907	801930	1415110	17	9	0.674	20555	Malignant T-cell-amplified sequence 1 OS=Homo sapiens GN=MCTS1 PE=1 SV=1
Q9NY12	0.259915	0.228503	743905	787895	984258	661640	847719	999250	1133227	742855	8	6	0.304	22348	H/ACA ribonucleoprotein complex subunit 1 OS=Homo sapiens GN=GAR1 PE=1 SV=1
Q96RP9	0.691885	0.0817251	949980	1063401	941631	700668	813291	945650	1263854	845948	23	19	0.286	83472	Elongation factor G, mitochondrial OS=Homo sapiens GN=GFM1 PE=1 SV=2
Q96S19	0.560039	-0.172447	20186	18613	24250	22329	28172	11281	15065	21241	1	1	0.044	22578	UPF0585 protein C16orf13 OS=Homo sapiens GN=C16orf13 PE=1 SV=2
O95926	0.464933	0.217563	85868	84445	81817	70286	84593	83371	141298	65633	3	3	0.144	28722	Pre-mRNA-splicing factor SYF2 OS=Homo sapiens GN=SYF2 PE=1 SV=1
Q9BV38	0.412809	0.195731	370344	406051	478772	303923	452118	470780	559261	303474	17	11	0.296	47405	WD repeat-containing protein 18 OS=Homo sapiens GN=WDR18 PE=1 SV=2
Q96S15	0.0533379	1.63885	4140	5399	5733	4828	6433	15183	13356	27623	2	2	0.045	101989	WD repeat-containing protein 24 OS=Homo sapiens GN=WDR24 PE=1 SV=1
P61927	0.503619	-0.114326	4463402	3258393	3939690	4368754	3250505	3595785	3297253	4665410	33	5	0.32	11078	60S ribosomal protein L37 OS=Homo sapiens GN=RPL37 PE=1 SV=2
Q86Y82	0.426798	0.179011	401020	383213	428870	442685	438496	612149	510225	313660	17	12	0.435	31642	Syntaxin-12 OS=Homo sapiens GN=STX12 PE=1 SV=1
O75569	0.255696	-0.154597	735383	666643	833854	720629	795826	581807	600857	677588	20	14	0.409	34404	Interferon-inducible double-stranded RNA-dependent protein kinase activator A OS=Homo sapiens GN=PRKRA PE=1 SV=1
Q9BUR5	0.828551	0.0202623	93703	93518	79655	98017	89664	101474	96238	82678	7	5	0.258	22285	MICOS complex subunit MIC26 OS=Homo sapiens GN=APOO PE=1 SV=1
Q9BUR4	0.230428	-0.19993	154842	135127	143699	112893	142159	96618	126321	110734	8	5	0.175	59309	Telomerase Cajal body protein 1 OS=Homo sapiens GN=WRAP53 PE=1 SV=1
Q9ULD0	0.11403	-1.51042	679	1264	1574	2819	2	1246	2	974	13	8	0.098	114481	2-oxoglutarate dehydrogenase-like, mitochondrial OS=Homo sapiens GN=OGDHL PE=1 SV=3
Q9Y6M5	0.165429	0.430522	39297	40502	29888	40787	48184	43498	73408	37707	2	2	0.036	55300	Zinc transporter 1 OS=Homo sapiens GN=SLC30A1 PE=1 SV=3
O75564	0.651875	-0.153864	32480	29305	28408	17488	27664	25357	32913	10854	1	1	0.019	57402	Jerky protein homolog OS=Homo sapiens GN=JRK PE=1 SV=2
Q9Y6M7	0.809554	0.0788007	89748	106629	164401	91077	141945	147681	119148	68448	6	6	0.08	136044	Sodium bicarbonate cotransporter 3 OS=Homo sapiens GN=SLC4A7 PE=1 SV=2
Q9Y6M1	0.55867	-0.084071	4351945	4436163	4755122	3978835	4306453	5056821	3325907	3840992	72	31	0.538	66121	Insulin-like growth factor 2 mRNA-binding protein 2 OS=Homo sapiens GN=IGF2BP2 PE=1 SV=2
Q9ULD4	0.354079	0.378972	25193	18505	17940	21344	14681	20029	31881	41320	3	3	0.039	135745	Bromodomain and PHD finger-containing protein 3 OS=Homo sapiens GN=BRPF3 PE=1 SV=2
Q9Y6M9	0.998374	-0.000383839	157059	159881	196176	137208	175859	181518	178835	113939	11	7	0.497	21831	NADH dehydrogenase [ubiquinone] 1 beta subcomplex subunit 9 OS=Homo sapiens GN=NDUFB9 PE=1 SV=3
Q9ULD9	0.526522	-0.306712	3606	9018	11114	3732	6028	6023	6061	4097	1	1	0.007	162208	Zinc finger protein 608 OS=Homo sapiens GN=ZNF608 PE=1 SV=4
Q9NY27	0.705753	0.0762278	336564	363307	401608	284366	408580	420702	386323	245433	16	12	0.429	46898	Serine/threonine-protein phosphatase 4 regulatory subunit 2 OS=Homo sapiens GN=PPP4R2 PE=1 SV=3
Q9BUQ8	0.773821	0.0317801	1282184	1397767	1409187	1192086	1320279	1346971	1567805	1163796	37	21	0.322	95583	Probable ATP-dependent RNA helicase DDX23 OS=Homo sapiens GN=DDX23 PE=1 SV=3
P08069	0.630445	-0.19936	341162	804048	547415	339633	470523	418169	605265	276011	14	13	0.128	154792	Insulin-like growth factor 1 receptor OS=Homo sapiens GN=IGF1R PE=1 SV=1
P61923	0.391721	-0.272881	1530849	1188044	913128	1724603	1027122	885301	901183	1619884	8	5	0.311	20198	Coatomer subunit zeta-1 OS=Homo sapiens GN=COPZ1 PE=1 SV=1
Q6I9Y2	0.834518	0.0404543	255303	312603	313122	217446	325459	297759	303332	203162	11	7	0.49	23743	THO complex subunit 7 homolog OS=Homo sapiens GN=THOC7 PE=1 SV=3
Q96S06	0.200087	-0.270877	3495	4754	5031	4169	4711	3286	3577	2888	1	1	0.042	64874	Lipase maturation factor 1 OS=Homo sapiens GN=LMF1 PE=1 SV=1
P60604	0.569846	0.122542	50894	50253	72360	43737	62654	62038	67369	44442	3	2	0.2	18566	Ubiquitin-conjugating enzyme E2 G2 OS=Homo sapiens GN=UBE2G2 PE=1 SV=1
Q01780	0.488211	0.148274	2755831	2794519	2858760	2124761	2634508	2957571	3855363	2226648	64	37	0.434	100831	Exosome component 10 OS=Homo sapiens GN=EXOSC10 PE=1 SV=2
O75554	0.584123	-0.0743658	52408	48343	57221	41429	50936	48679	50552	39216	2	2	0.072	42507	WW domain-binding protein 4 OS=Homo sapiens GN=WBP4 PE=1 SV=1
Q9ULE0	0.22163	-0.412924	3458	5211	2050	4516	2968	2828	3049	2598	2	2	0.031	122676	Protein WWC3 OS=Homo sapiens GN=WWC3 PE=1 SV=3
Q86Y79	0.882149	0.0413919	2282	4431	2896	2038	2871	3188	3163	2764	1	1	0.117	22937	Probable peptidyl-tRNA hydrolase OS=Homo sapiens GN=PTRH1 PE=1 SV=1
Q9Y6N7	0.249892	-0.307886	49012	43040	43284	69524	44617	37646	52155	31073	5	4	0.033	180928	Roundabout homolog 1 OS=Homo sapiens GN=ROBO1 PE=1 SV=1
Q9Y6N1	0.325938	0.381026	15357	22798	32799	18063	25639	32291	40742	17252	2	1	0.051	31430	Cytochrome c oxidase assembly protein COX11, mitochondrial OS=Homo sapiens GN=COX11 PE=1 SV=3
Q9ULE3	0.727692	-0.113019	7331	8324	9865	6292	9719	8955	7538	3203	1	1	0.022	113853	DENN domain-containing protein 2A OS=Homo sapiens GN=DENND2A PE=2 SV=4
Q9NY33	0.392817	-0.142172	1070297	1033091	1047760	1101526	1211652	867957	719798	1054171	38	20	0.444	82589	Dipeptidyl peptidase 3 OS=Homo sapiens GN=DPP3 PE=1 SV=2
Q9ULE6	0.462532	-0.283473	3983	6569	7895	6263	4165	3109	4655	8373	1	1	0.015	96754	Paladin OS=Homo sapiens GN=PALD1 PE=1 SV=3
Q9NY35	0.556736	0.274431	11047	14417	21688	13311	15765	29862	19496	8008	2	2	0.091	28603	Claudin domain-containing protein 1 OS=Homo sapiens GN=CLDND1 PE=1 SV=1
Q9NXR7	0.756031	-0.032855	55228	50708	56047	60348	60455	48705	59631	48534	5	5	0.136	43552	BRCA1-A complex subunit BRE OS=Homo sapiens GN=BRE PE=1 SV=2
Q9NXR8	0.0524243	-0.437401	3554	3601	2760	2676	2633	2210	2741	1714	1	1	0.041	46743	Inhibitor of growth protein 3 OS=Homo sapiens GN=ING3 PE=1 SV=2
Q5JTH9	0.590472	0.157179	1108336	1452898	1449360	869821	1215302	1452365	1866852	907655	42	27	0.278	143702	RRP12-like protein OS=Homo sapiens GN=RRP12 PE=1 SV=2
Q96RN5	0.753608	0.0209829	120302	110572	111935	112464	117495	103355	125476	115617	5	4	0.086	86753	Mediator of RNA polymerase II transcription subunit 15 OS=Homo sapiens GN=MED15 PE=1 SV=2
Q8WY54	0.180104	0.484713	4393	3419	1939	3239	4732	3584	3437	6424	1	1	0.017	85002	Protein phosphatase 1E OS=Homo sapiens GN=PPM1E PE=1 SV=2
Q9BV19	0.619264	-0.169932	239477	173818	156240	258803	193915	135924	123850	282608	6	5	0.312	21877	Uncharacterized protein C1orf50 OS=Homo sapiens GN=C1orf50 PE=1 SV=2
Q5VWJ9	0.221862	-0.211688	66363	59581	77478	83630	65155	57417	51770	73535	3	3	0.089	49677	Sorting nexin-30 OS=Homo sapiens GN=SNX30 PE=1 SV=1
Q96RE7	0.0581679	-0.183464	236764	235206	199368	240785	195235	184980	209407	213581	11	6	0.209	57258	Nucleus accumbens-associated protein 1 OS=Homo sapiens GN=NACC1 PE=1 SV=1
P12931	0.496117	-0.0698633	145964	162638	175914	144697	166238	148646	152735	131850	16	10	0.218	59835	Proto-oncogene tyrosine-protein kinase Src OS=Homo sapiens GN=SRC PE=1 SV=3
Q7Z589	0.785949	0.054821	298259	268703	228373	213103	261238	228616	342117	215524	16	14	0.169	141467	BRCA2-interacting transcriptional repressor EMSY OS=Homo sapiens GN=EMSY PE=1 SV=2
Q9BUG6	0.281506	-0.241638	5059	5663	3595	4423	3683	3915	5123	3129	1	1	0.016	55865	Zinc finger and SCAN domain-containing protein 5A OS=Homo sapiens GN=ZSCAN5A PE=2 SV=1
Q9Y6G9	0.0860188	-0.219558	4690706	4005999	3822887	4236238	4239758	3294261	3346033	3510332	53	26	0.558	56579	Cytoplasmic dynein 1 light intermediate chain 1 OS=Homo sapiens GN=DYNC1LI1 PE=1 SV=3
Q96AC1	0.273971	-0.488794	1497013	1578482	1282310	3134775	1402065	1635782	967387	1334134	51	29	0.574	77861	Fermitin family homolog 2 OS=Homo sapiens GN=FERMT2 PE=1 SV=1
Q9Y6G3	0.579711	0.123641	115772	127300	129756	82980	128278	123984	155536	88796	5	2	0.148	16661	39S ribosomal protein L42, mitochondrial OS=Homo sapiens GN=MRPL42 PE=1 SV=1
Q92572	0.186271	-0.356917	522539	436216	318057	590753	376537	340816	286397	454503	7	4	0.238	21732	AP-3 complex subunit sigma-1 OS=Homo sapiens GN=AP3S1 PE=1 SV=1
Q9Y6G5	0.648125	0.134198	10241	11979	9508	8392	11940	12108	14397	5586	1	1	0.059	22966	COMM domain-containing protein 10 OS=Homo sapiens GN=COMMD10 PE=1 SV=1
Q92576	0.979515	-0.00597873	370537	334608	297175	287468	279429	255767	457480	291778	23	19	0.154	229479	PHD finger protein 3 OS=Homo sapiens GN=PHF3 PE=1 SV=3
Q92575	0.797259	-0.0275194	429369	418775	456052	521864	419198	482248	400749	489363	13	9	0.238	56778	UBX domain-containing protein 4 OS=Homo sapiens GN=UBXN4 PE=1 SV=2
Q92574	0.98279	-0.00626302	7365	6776	9000	8024	10779	9379	6377	4495	2	2	0.042	129766	Hamartin OS=Homo sapiens GN=TSC1 PE=1 SV=2
Q3B726	0.444113	0.249893	181660	238785	272979	152493	229776	327389	301888	146843	7	5	0.178	37432	DNA-directed RNA polymerase I subunit RPA43 OS=Homo sapiens GN=TWISTNB PE=1 SV=1
Q96RD7	0.177342	0.236627	107642	71906	78120	91708	118207	94854	108400	90186	5	3	0.129	48050	Pannexin-1 OS=Homo sapiens GN=PANX1 PE=1 SV=4
Q13769	0.87025	-0.0165408	445528	453366	458848	356863	440972	448639	426174	379274	15	12	0.225	78508	THO complex subunit 5 homolog OS=Homo sapiens GN=THOC5 PE=1 SV=2
O75533	0.485118	0.105918	9822090	9432089	10385456	8152138	10306161	10592478	11908507	7863569	163	74	0.644	145830	Splicing factor 3B subunit 1 OS=Homo sapiens GN=SF3B1 PE=1 SV=3
O75534	0.222509	-0.133792	4821255	4739799	5455578	4404158	4992905	4581688	4137534	3988612	78	44	0.469	88885	Cold shock domain-containing protein E1 OS=Homo sapiens GN=CSDE1 PE=1 SV=2
O75531	0.803555	0.0654018	516104	417052	530392	355592	487472	552586	587139	276308	9	5	0.719	10059	Barrier-to-autointegration factor OS=Homo sapiens GN=BANF1 PE=1 SV=1
Q9Y6H1	0.494954	0.298058	27885	49034	12659	62639	54342	48172	51325	33310	8	4	0.338	15513	Coiled-coil-helix-coiled-coil-helix domain-containing protein 2 OS=Homo sapiens GN=CHCHD2 PE=1 SV=1
O75530	0.549193	0.0971397	194876	178748	178228	159871	172666	197347	237753	153529	7	6	0.168	50198	Polycomb protein EED OS=Homo sapiens GN=EED PE=1 SV=2
Q9H553	0.216325	0.502248	66957	73446	29481	60454	89596	117041	69993	49625	4	4	0.149	47092	Alpha-1,3/1,6-mannosyltransferase ALG2 OS=Homo sapiens GN=ALG2 PE=1 SV=1
Q9BUF5	0.158461	-0.556904	2043093	2084466	1367176	3071998	1399353	1527500	860817	2035647	135	34	0.729	49857	Tubulin beta-6 chain OS=Homo sapiens GN=TUBB6 PE=1 SV=1
Q96AB3	0.530236	-0.181777	126483	165741	201744	124513	112816	123947	197126	111374	8	7	0.551	22337	Isochorismatase domain-containing protein 2 OS=Homo sapiens GN=ISOC2 PE=1 SV=1
P24928	0.513749	0.0783874	2487312	2356771	2394920	2093862	2338315	2324844	2961481	2229346	57	42	0.299	217174	DNA-directed RNA polymerase II subunit RPB1 OS=Homo sapiens GN=POLR2A PE=1 SV=2
Q7Z4W1	0.391502	0.141794	384532	383535	365364	361496	509025	306738	417845	415709	12	8	0.418	25913	L-xylulose reductase OS=Homo sapiens GN=DCXR PE=1 SV=2
Q92560	0.341068	0.248053	28178	24254	26060	26762	26905	25315	27483	45297	2	1	0.022	80362	Ubiquitin carboxyl-terminal hydrolase BAP1 OS=Homo sapiens GN=BAP1 PE=1 SV=2
Q86XL3	0.305623	0.125455	385532	314230	330650	328311	364950	407770	400743	308702	18	13	0.203	104114	Ankyrin repeat and LEM domain-containing protein 2 OS=Homo sapiens GN=ANKLE2 PE=1 SV=4
Q2TAL8	0.365545	-0.121591	467347	364925	425695	453256	414454	425104	312206	421147	10	10	0.152	86436	Glutamine-rich protein 1 OS=Homo sapiens GN=QRICH1 PE=1 SV=1
Q05D32	0.505408	0.177882	222640	200749	214442	164061	223454	218581	317400	147683	6	5	0.142	52999	CTD small phosphatase-like protein 2 OS=Homo sapiens GN=CTDSPL2 PE=1 SV=2
O75528	0.689315	0.0549233	111182	81429	82575	91040	92665	94352	108532	84888	5	5	0.15	48902	Transcriptional adapter 3 OS=Homo sapiens GN=TADA3 PE=1 SV=1
O75529	0.35697	0.29218	6473	8432	8245	5916	10274	10245	10690	4382	1	1	0.034	66155	TAF5-like RNA polymerase II p300/CBP-associated factor-associated factor 65 kDa subunit 5L OS=Homo sapiens GN=TAF5L PE=1 SV=1
Q5D0E6	0.65656	0.175241	1563	1628	2633	2453	3001	3093	2326	926	1	1	0.042	59363	DALR anticodon-binding domain-containing protein 3 OS=Homo sapiens GN=DALRD3 PE=1 SV=2
O75525	0.633824	-0.215501	634385	882190	939715	421127	332423	1028000	405081	712662	14	9	0.211	38800	KH domain-containing, RNA-binding, signal transduction-associated protein 3 OS=Homo sapiens GN=KHDRBS3 PE=1 SV=1
Q6Q0C0	0.31233	-0.220907	8697	9821	6420	8723	8536	5210	8552	6584	1	1	0.022	74609	E3 ubiquitin-protein ligase TRAF7 OS=Homo sapiens GN=TRAF7 PE=1 SV=1
O75521	0.699105	0.0575174	432495	548336	484200	353184	421966	477501	516121	476580	19	13	0.411	43585	Enoyl-CoA delta isomerase 2, mitochondrial OS=Homo sapiens GN=ECI2 PE=1 SV=4
Q9Y6I3	0.0915746	-0.336678	250057	315831	301650	248034	266960	216453	240966	159001	12	9	0.236	60293	Epsin-1 OS=Homo sapiens GN=EPN1 PE=1 SV=2
Q674X7	0.326502	-0.101512	12067	9159	10495	11020	10506	9715	10421	9195	1	1	0.012	86351	Kazrin OS=Homo sapiens GN=KAZN PE=1 SV=2
Q8WXI9	0.633058	-0.09125	574127	670800	582717	517563	549352	523352	719556	409207	23	16	0.423	65261	Transcriptional repressor p66-beta OS=Homo sapiens GN=GATAD2B PE=1 SV=1
Q9Y6I9	0.800062	-0.0732501	50300	43357	26019	50365	34352	28829	44914	53528	2	2	0.086	34189	Testis-expressed sequence 264 protein OS=Homo sapiens GN=TEX264 PE=1 SV=1
Q7Z4V0	0.215778	2.73458	360	1	1	1	1	1431	1	983	1	1	0.029	91836	Zinc finger protein 438 OS=Homo sapiens GN=ZNF438 PE=2 SV=1
Q9Y6I4	0.759046	0.062453	448174	391786	357695	318493	356957	289248	479302	457715	10	7	0.187	58897	Ubiquitin carboxyl-terminal hydrolase 3 OS=Homo sapiens GN=USP3 PE=1 SV=2
Q7Z4V5	0.437651	-0.0546698	2648918	2816561	2761776	2748933	2804013	2865457	2537907	2360659	22	13	0.191	74317	Hepatoma-derived growth factor-related protein 2 OS=Homo sapiens GN=HDGFRP2 PE=1 SV=1
Q9BUE6	0.58394	0.0896049	84362	66242	67780	59009	85842	66270	80231	62825	2	2	0.209	14179	Iron-sulfur cluster assembly 1 homolog, mitochondrial OS=Homo sapiens GN=ISCA1 PE=1 SV=1
Q86XK2	0.627501	0.0958644	21546	23037	20396	23369	20808	22848	31914	18848	1	1	0.015	103585	F-box only protein 11 OS=Homo sapiens GN=FBXO11 PE=1 SV=3
Q92552	0.833716	0.0434032	629095	721834	825123	542143	659450	793309	834598	513857	18	11	0.386	47611	28S ribosomal protein S27, mitochondrial OS=Homo sapiens GN=MRPS27 PE=1 SV=3
Q6UN15	0.222727	0.173452	944784	752992	905225	793676	852245	980082	1134589	863699	27	16	0.327	66526	Pre-mRNA 3'-end-processing factor FIP1 OS=Homo sapiens GN=FIP1L1 PE=1 SV=1
Q9BUE0	0.537013	-0.0321406	221890	218113	215045	226268	221237	196810	214033	229819	4	2	0.115	23663	Mediator of RNA polymerase II transcription subunit 18 OS=Homo sapiens GN=MED18 PE=1 SV=1
O95985	0.747685	-0.0433773	22054	15724	18935	19791	17239	18899	16708	21392	2	2	0.037	96662	DNA topoisomerase 3-beta-1 OS=Homo sapiens GN=TOP3B PE=1 SV=1
O95983	0.75794	0.0765186	838553	793276	920971	595918	828814	865427	1089575	536414	21	12	0.388	32844	Methyl-CpG-binding domain protein 3 OS=Homo sapiens GN=MBD3 PE=1 SV=1
O95989	0.873954	-0.0366421	55387	49380	80463	57248	72714	63076	57278	43329	3	3	0.186	19471	Diphosphoinositol polyphosphate phosphohydrolase 1 OS=Homo sapiens GN=NUDT3 PE=1 SV=1
Q8WXH0	0.940212	-0.0116337	2623584	2766663	2752648	2230494	2612713	2340904	3211243	2125216	119	91	0.177	796457	Nesprin-2 OS=Homo sapiens GN=SYNE2 PE=1 SV=3
A3KN83	0.108193	-0.204057	55470	48129	56746	44403	44922	46687	47541	38593	6	6	0.059	154312	Protein strawberry notch homolog 1 OS=Homo sapiens GN=SBNO1 PE=1 SV=1
Q07960	0.216684	-0.354625	1341440	1348902	1024207	1993192	1302387	1083681	858542	1219261	25	14	0.36	50436	Rho GTPase-activating protein 1 OS=Homo sapiens GN=ARHGAP1 PE=1 SV=1
Q5JSZ5	0.34589	-0.129207	896403	757448	719196	772170	712880	618311	676011	868577	23	20	0.131	242964	Protein PRRC2B OS=Homo sapiens GN=PRRC2B PE=1 SV=2
Q9Y6J0	0.350978	0.212224	42659	46628	48584	35995	43247	52965	66689	38518	4	4	0.025	246349	Calcineurin-binding protein cabin-1 OS=Homo sapiens GN=CABIN1 PE=1 SV=1
Q9Y6J9	0.729261	-0.0494957	139983	111619	91579	110446	108697	101447	110089	118095	3	3	0.072	67814	TAF6-like RNA polymerase II p300/CBP-associated factor-associated factor 65 kDa subunit 6L OS=Homo sapiens GN=TAF6L PE=1 SV=1
Q92540	0.321841	-0.17944	48806	38115	38042	50088	42356	28693	39838	43691	2	2	0.03	127282	Protein SMG7 OS=Homo sapiens GN=SMG7 PE=1 SV=2
Q07954	0.713392	-0.0803829	976236	1479856	1249683	1261930	1215920	1409629	1304449	768490	37	27	0.073	504610	Prolow-density lipoprotein receptor-related protein 1 OS=Homo sapiens GN=LRP1 PE=1 SV=2
Q07955	0.245907	0.148062	11136731	8658436	9192721	8664828	9756160	10787493	11757906	9420667	99	26	0.629	27745	Serine/arginine-rich splicing factor 1 OS=Homo sapiens GN=SRSF1 PE=1 SV=2
Q92544	0.589999	0.15815	265672	358516	390840	258601	341941	438513	438009	202723	9	9	0.178	74519	Transmembrane 9 superfamily member 4 OS=Homo sapiens GN=TM9SF4 PE=1 SV=2
Q9NXN4	0.356891	-0.470223	138586	372801	168818	136111	154758	151561	135401	147540	4	3	0.082	56225	Ganglioside-induced differentiation-associated protein 2 OS=Homo sapiens GN=GDAP2 PE=1 SV=1
Q92542	0.5839	0.19326	413573	519333	752023	394394	669673	821020	531153	355537	10	8	0.175	78411	Nicastrin OS=Homo sapiens GN=NCSTN PE=1 SV=2
Q92541	0.361846	-0.0834672	1554796	1328578	1384668	1390570	1402280	1479209	1199312	1259722	36	22	0.279	80314	RNA polymerase-associated protein RTF1 homolog OS=Homo sapiens GN=RTF1 PE=1 SV=4
Q92547	0.918522	0.02455	140269	105097	136148	89166	103050	146791	141026	87891	5	5	0.051	170678	DNA topoisomerase 2-binding protein 1 OS=Homo sapiens GN=TOPBP1 PE=1 SV=3
Q92546	0.271641	-0.311298	17767	15860	11681	22436	13709	11031	11874	17982	1	1	0.02	42455	RAB6A-GEF complex partner protein 2 OS=Homo sapiens GN=RGP1 PE=1 SV=1
Q92545	0.887473	0.0217553	44123	41235	37629	37999	37396	39761	51924	34351	2	2	0.023	205137	Transmembrane protein 131 OS=Homo sapiens GN=TMEM131 PE=1 SV=3
O95996	0.964494	-0.00485986	18506	16562	15877	16853	17380	17727	18738	13725	1	1	0.005	243946	Adenomatous polyposis coli protein 2 OS=Homo sapiens GN=APC2 PE=1 SV=1
Q13796	0.841763	-0.0236289	238853	198840	199335	194864	222378	221188	205925	168887	13	12	0.1	176409	Protein Shroom2 OS=Homo sapiens GN=SHROOM2 PE=1 SV=1
Q9NXF7	0.100076	-0.222042	105230	97586	100945	118857	97552	92904	72458	99418	4	4	0.306	24193	DDB1- and CUL4-associated factor 16 OS=Homo sapiens GN=DCAF16 PE=1 SV=1
O14593	0.387685	0.394602	2782	1447	3776	1398	4225	3180	3367	1589	1	1	0.069	28102	DNA-binding protein RFXANK OS=Homo sapiens GN=RFXANK PE=1 SV=2
O75503	0.492738	-0.132575	50809	86376	63602	78171	56035	63428	69951	65052	2	1	0.025	41497	Ceroid-lipofuscinosis neuronal protein 5 OS=Homo sapiens GN=CLN5 PE=1 SV=2
Q8WY07	0.459663	0.347308	17570	11334	18546	4625	10801	14866	25442	15140	2	1	0.023	67169	Cationic amino acid transporter 3 OS=Homo sapiens GN=SLC7A3 PE=1 SV=1
P35610	0.531483	0.196615	166111	213040	209112	137905	207667	233853	279747	110926	3	2	0.055	64735	Sterol O-acyltransferase 1 OS=Homo sapiens GN=SOAT1 PE=1 SV=3
P35613	0.986633	0.00544066	2310934	2603530	2982018	1754685	2354234	2214700	3650426	1468272	23	11	0.338	42200	Basigin OS=Homo sapiens GN=BSG PE=1 SV=2
Q86Y22	0.0809982	1.8646	2461	1	177	1	2337	1930	4013	1334	1	1	0.024	51944	Collagen alpha-1(XXIII) chain OS=Homo sapiens GN=COL23A1 PE=1 SV=1
P35612	0.498835	-0.385974	85453	127031	129633	52157	83905	33485	37788	146545	7	5	0.129	80854	Beta-adducin OS=Homo sapiens GN=ADD2 PE=1 SV=3
P35611	0.0568676	-0.377388	855859	1139592	1212628	994346	978863	830658	755904	669729	30	24	0.441	80955	Alpha-adducin OS=Homo sapiens GN=ADD1 PE=1 SV=2
Q96AG4	0.524726	0.118673	8736285	9546995	7446587	8242179	7937039	9470132	11904734	7572748	40	18	0.476	34930	Leucine-rich repeat-containing protein 59 OS=Homo sapiens GN=LRRC59 PE=1 SV=1
Q9UKY1	0.307148	-0.274496	13206	20400	19793	15526	17181	13616	17481	8705	1	1	0.015	98098	Zinc fingers and homeoboxes protein 1 OS=Homo sapiens GN=ZHX1 PE=1 SV=1
Q9NXG2	0.891775	-0.0410024	615198	604705	952106	554091	777516	850695	617440	404062	11	9	0.261	39315	THUMP domain-containing protein 1 OS=Homo sapiens GN=THUMPD1 PE=1 SV=2
Q9BUK6	0.663455	-0.0783221	49883	36539	44211	44457	43204	35298	34565	52771	3	3	0.061	61835	Protein misato homolog 1 OS=Homo sapiens GN=MSTO1 PE=1 SV=1
Q9Y6C9	0.249461	0.231778	1285084	1652188	1620137	1345565	1597341	1907980	2121403	1305030	19	10	0.31	33331	Mitochondrial carrier homolog 2 OS=Homo sapiens GN=MTCH2 PE=1 SV=1
Q9UKY7	0.551154	-0.127385	1472314	1350270	1307821	1575917	1796959	1357391	998186	1071541	25	15	0.76	27335	Protein CDV3 homolog OS=Homo sapiens GN=CDV3 PE=1 SV=1
P35606	0.164189	-0.212481	4719617	4833924	4507441	5880155	4831320	4292158	3455403	4631351	63	36	0.418	102487	Coatomer subunit beta' OS=Homo sapiens GN=COPB2 PE=1 SV=2
Q86XP3	0.820107	0.0148185	2924165	2414913	2776990	2657232	2632695	2836390	2664086	2751356	55	33	0.41	102975	ATP-dependent RNA helicase DDX42 OS=Homo sapiens GN=DDX42 PE=1 SV=1
Q86Y13	0.156187	0.438661	74133	52179	79392	51147	102452	80733	109066	55871	3	3	0.031	138604	E3 ubiquitin-protein ligase DZIP3 OS=Homo sapiens GN=DZIP3 PE=1 SV=2
Q2TB10	0.353547	0.13962	290960	300267	309684	285131	280996	367235	386987	271344	5	3	0.039	75236	Zinc finger protein 800 OS=Homo sapiens GN=ZNF800 PE=1 SV=1
P22307	0.909114	0.0111241	3795266	4274681	3461179	4040175	3705610	3756571	4473093	3756556	36	16	0.227	58994	Non-specific lipid-transfer protein OS=Homo sapiens GN=SCP2 PE=1 SV=2
Q9Y6D6	0.188487	-0.1795	308592	378532	387050	286578	287497	280550	315424	318085	19	14	0.085	208766	Brefeldin A-inhibited guanine nucleotide-exchange protein 1 OS=Homo sapiens GN=ARFGEF1 PE=1 SV=2
Q9Y6D5	0.666346	0.0347208	16284	16173	19079	17762	17730	16260	17665	19331	8	7	0.049	202037	Brefeldin A-inhibited guanine nucleotide-exchange protein 2 OS=Homo sapiens GN=ARFGEF2 PE=1 SV=3
Q9UKZ1	0.00781655	-0.263387	80248	89448	85063	82875	78049	69534	70405	63305	3	3	0.08	55215	CCR4-NOT transcription complex subunit 11 OS=Homo sapiens GN=CNOT11 PE=1 SV=1
Q9BUJ2	0.267666	0.268252	4882854	2618937	4499409	4345052	4465656	4827338	6248913	4144663	80	37	0.424	95739	Heterogeneous nuclear ribonucleoprotein U-like protein 1 OS=Homo sapiens GN=HNRNPUL1 PE=1 SV=2
P23634	0.0764071	-0.506189	67764	79733	59886	52988	51805	60928	42139	28450	12	9	0.114	137920	Plasma membrane calcium-transporting ATPase 4 OS=Homo sapiens GN=ATP2B4 PE=1 SV=2
Q06609	0.240245	0.179131	18331	13331	19241	17046	20707	21415	18342	16468	3	2	0.091	36966	DNA repair protein RAD51 homolog 1 OS=Homo sapiens GN=RAD51 PE=1 SV=1
Q9Y6D9	0.571447	0.0951207	584636	616421	619196	497385	602145	633986	764713	474752	24	18	0.308	83067	Mitotic spindle assembly checkpoint protein MAD1 OS=Homo sapiens GN=MAD1L1 PE=1 SV=2
Q9NXH9	0.912327	0.012389	118069	108983	104678	93228	122368	111044	100423	94788	10	7	0.165	72234	tRNA (guanine(26)-N(2))-dimethyltransferase OS=Homo sapiens GN=TRMT1 PE=1 SV=1
P12956	0.970576	0.00281304	40833565	37406726	43273178	35770139	38878898	41305236	40795175	36611278	272	78	0.739	69843	X-ray repair cross-complementing protein 6 OS=Homo sapiens GN=XRCC6 PE=1 SV=2
P12955	0.342803	-0.205968	777001	688868	623150	951450	712406	588741	514015	820794	22	12	0.361	54548	Xaa-Pro dipeptidase OS=Homo sapiens GN=PEPD PE=1 SV=3
Q9H583	0.445704	0.237368	1662957	1864897	2515124	1371603	2150911	2499805	2798227	1291661	57	39	0.231	242368	HEAT repeat-containing protein 1 OS=Homo sapiens GN=HEATR1 PE=1 SV=3
P40189	0.620113	0.140418	16024	22624	15480	31194	23362	29106	19903	21673	1	1	0.019	103537	Interleukin-6 receptor subunit beta OS=Homo sapiens GN=IL6ST PE=1 SV=2
Q9H582	0.589515	0.111362	170041	151368	147535	130277	141659	143568	220188	141892	11	9	0.093	149565	Zinc finger protein 644 OS=Homo sapiens GN=ZNF644 PE=1 SV=2
Q9Y6E0	0.148464	-0.179965	272794	251002	203405	266739	218400	239396	200834	218745	13	9	0.223	49308	Serine/threonine-protein kinase 24 OS=Homo sapiens GN=STK24 PE=1 SV=1
Q96AE4	0.477537	0.0540683	10213561	9116484	8997235	8857380	9236396	8927951	10483351	9956986	128	41	0.623	67560	Far upstream element-binding protein 1 OS=Homo sapiens GN=FUBP1 PE=1 SV=3
Q9Y6E2	0.292889	-0.224572	2364071	1672084	1847569	2023938	1946957	1274605	1441942	2104260	43	22	0.482	48162	Basic leucine zipper and W2 domain-containing protein 2 OS=Homo sapiens GN=BZW2 PE=1 SV=1
Q92599	0.497886	-0.240547	87361	142191	122673	147360	102003	73133	76242	171483	15	10	0.251	55756	Septin-8 OS=Homo sapiens GN=SEPT8 PE=1 SV=4
A4D1U4	0.549236	0.104471	4621	4755	7305	6275	6501	5760	5822	6597	1	1	0.031	51446	Protein LCHN OS=Homo sapiens GN=LCHN PE=2 SV=1
Q92598	0.778381	-0.0427606	9491845	9726589	9447176	9295598	9432972	7795213	7841869	11782518	115	57	0.554	96865	Heat shock protein 105 kDa OS=Homo sapiens GN=HSPH1 PE=1 SV=1
Q92597	0.272828	-0.921667	4777	30778	11173	20838	4077	16314	2420	12857	2	2	0.089	42835	Protein NDRG1 OS=Homo sapiens GN=NDRG1 PE=1 SV=1
Q96RG2	0.895931	0.0426307	5836	6158	5807	4773	4753	3647	5642	9209	1	1	0.015	142929	PAS domain-containing serine/threonine-protein kinase OS=Homo sapiens GN=PASK PE=1 SV=3
Q9BUI4	0.532999	0.124098	25510	14552	21064	19697	19073	24457	24974	19579	3	3	0.092	60612	DNA-directed RNA polymerase III subunit RPC3 OS=Homo sapiens GN=POLR3C PE=1 SV=1
P36915	0.0917264	-0.326095	437998	498990	523773	539259	439945	340497	309157	505802	17	11	0.252	68661	Guanine nucleotide-binding protein-like 1 OS=Homo sapiens GN=GNL1 PE=1 SV=2
Q9BUH6	0.897604	0.0164494	34981	34471	33353	35329	37797	27867	32826	41228	2	2	0.123	21640	Protein PAXX OS=Homo sapiens GN=C9orf142 PE=1 SV=2
Q86XN8	0.211579	-0.204361	78286	70200	65519	93536	68373	72867	70235	55447	7	5	0.1	64883	RNA-binding protein MEX3D OS=Homo sapiens GN=MEX3D PE=1 SV=3
Q86XN7	0.982495	0.00174548	41946	38353	39921	38378	40424	34151	41300	42915	2	2	0.019	95698	Proline and serine-rich protein 1 OS=Homo sapiens GN=PROSER1 PE=1 SV=2
P24941	0.205627	-0.187241	1018585	795772	936994	896682	883247	844551	613388	862823	16	12	0.507	33930	Cyclin-dependent kinase 2 OS=Homo sapiens GN=CDK2 PE=1 SV=2
P23610	0.422959	0.215077	2073	3350	1948	3645	3837	2511	3359	3080	1	1	0.075	39103	Factor VIII intron 22 protein OS=Homo sapiens GN=F8A1 PE=1 SV=2
Q96RF0	0.368843	-0.20187	96524	98814	94231	131553	88702	123412	73394	80625	5	4	0.07	68895	Sorting nexin-18 OS=Homo sapiens GN=SNX18 PE=1 SV=2
Q9NXJ5	0.909857	0.0604626	36581	72229	44987	63726	50161	70015	10852	95805	4	3	0.225	23138	Pyroglutamyl-peptidase 1 OS=Homo sapiens GN=PGPEP1 PE=1 SV=1
Q7KZF4	0.0942016	-0.186098	10455564	10987184	10759072	12655486	10076031	10041108	8531497	10780024	137	70	0.626	101997	Staphylococcal nuclease domain-containing protein 1 OS=Homo sapiens GN=SND1 PE=1 SV=1
P26022	0.231132	0.489876	344032	329366	216481	230420	348673	341891	620811	261888	14	10	0.346	41976	Pentraxin-related protein PTX3 OS=Homo sapiens GN=PTX3 PE=1 SV=3
Q9H3K6	0.906859	-0.0380082	1543047	877899	1226898	1531900	1605231	1027207	738266	1674360	10	5	0.628	10117	BolA-like protein 2 OS=Homo sapiens GN=BOLA2 PE=1 SV=1
O14672	0.853959	0.0379612	106646	164986	132034	108750	122050	143221	156398	104409	7	7	0.144	84142	Disintegrin and metalloproteinase domain-containing protein 10 OS=Homo sapiens GN=ADAM10 PE=1 SV=1
Q9H3K2	0.547676	0.162937	140881	154889	204866	111615	169261	188533	213531	114129	4	3	0.07	37205	Growth hormone-inducible transmembrane protein OS=Homo sapiens GN=GHITM PE=1 SV=2
Q5FWF4	0.982882	-0.00964721	3812	3556	6499	2488	4386	5979	4121	1760	1	1	0.013	123248	DNA annealing helicase and endonuclease ZRANB3 OS=Homo sapiens GN=ZRANB3 PE=1 SV=2
Q5VV42	0.455638	0.149086	229148	283335	232292	236097	229189	309420	338729	210318	13	11	0.238	65112	Threonylcarbamoyladenosine tRNA methylthiotransferase OS=Homo sapiens GN=CDKAL1 PE=1 SV=1
Q5VV41	0.510736	-0.427203	2958	2696	2884	1267	1794	1	1575	3922	1	1	0.025	80105	Rho guanine nucleotide exchange factor 16 OS=Homo sapiens GN=ARHGEF16 PE=1 SV=1
Q96PZ7	0.860328	0.238211	272623	132615	25155	352760	43052	29791	90461	760448	2	1	0.006	388871	CUB and sushi domain-containing protein 1 OS=Homo sapiens GN=CSMD1 PE=1 SV=2
Q96PZ0	0.0977615	0.268909	265752	242947	259239	207209	316985	343780	255140	259046	14	12	0.248	75035	Pseudouridylate synthase 7 homolog OS=Homo sapiens GN=PUS7 PE=1 SV=2
A5YKK6	0.0979092	-0.169959	2208382	2263384	2194826	2011853	2201963	2013129	1747313	1751585	47	39	0.214	266937	CCR4-NOT transcription complex subunit 1 OS=Homo sapiens GN=CNOT1 PE=1 SV=2
Q9UK41	0.957866	-0.0151988	93397	126366	169400	115430	160675	150663	93633	94334	5	5	0.317	25425	Vacuolar protein sorting-associated protein 28 homolog OS=Homo sapiens GN=VPS28 PE=1 SV=1
Q9UJS0	0.52083	0.150528	2623786	3273384	3341079	2360795	3152281	3769212	3842613	2110554	64	36	0.538	74176	Calcium-binding mitochondrial carrier protein Aralar2 OS=Homo sapiens GN=SLC25A13 PE=1 SV=2
O14662	0.532965	-0.124057	78819	114760	111107	92248	95983	114272	80704	73269	5	4	0.098	37031	Syntaxin-16 OS=Homo sapiens GN=STX16 PE=1 SV=3
Q9UK45	0.947632	0.00897191	1991230	1630501	1666166	1963998	1677781	1584518	1838017	2196818	14	6	0.777	11602	U6 snRNA-associated Sm-like protein LSm7 OS=Homo sapiens GN=LSM7 PE=1 SV=1
P27348	0.472087	-0.146784	5070061	4703121	4662010	5437007	4968059	3225031	3833098	5923608	100	28	0.731	27764	14-3-3 protein theta OS=Homo sapiens GN=YWHAQ PE=1 SV=1
Q9H3J6	0.497821	-0.297838	1251	1892	2859	1273	1772	1298	2065	783	1	1	0.114	18828	Probable peptide chain release factor C12orf65, mitochondrial OS=Homo sapiens GN=C12orf65 PE=2 SV=1
O14681	0.406554	0.270304	10436	18154	14540	11242	12657	17956	23061	11902	2	2	0.059	38965	Etoposide-induced protein 2.4 homolog OS=Homo sapiens GN=EI24 PE=1 SV=4
O14683	0.44017	0.244234	152686	167715	216926	100370	208883	241965	186761	117720	4	3	0.18	21054	Tumor protein p53-inducible protein 11 OS=Homo sapiens GN=TP53I11 PE=1 SV=2
P27361	0.0383	-0.252538	186144	153058	160575	149936	130437	131594	130648	152702	11	7	0.206	43136	Mitogen-activated protein kinase 3 OS=Homo sapiens GN=MAPK3 PE=1 SV=4
Q5VV52	0.503662	-0.0482065	52041	47033	50661	44927	50472	45011	48833	43949	2	2	0.087	35681	Zinc finger protein 691 OS=Homo sapiens GN=ZNF691 PE=1 SV=1
Q96PY5	0.284324	0.317416	223834	231041	200282	189608	237934	244062	184496	386167	11	10	0.1	123321	Formin-like protein 2 OS=Homo sapiens GN=FMNL2 PE=1 SV=3
Q86WB0	0.356972	0.219801	270191	351571	345046	264274	345643	378149	463903	245990	9	7	0.197	55262	Nuclear-interacting partner of ALK OS=Homo sapiens GN=ZC3HC1 PE=1 SV=1
Q52LJ0	0.982496	0.00246748	1261699	1009869	938679	1079409	1118325	966079	1061863	1150732	41	18	0.618	37191	Protein FAM98B OS=Homo sapiens GN=FAM98B PE=1 SV=1
Q9UK53	0.804448	-0.0328584	37447	32792	32803	29206	34637	30819	37251	26563	3	3	0.09	46738	Inhibitor of growth protein 1 OS=Homo sapiens GN=ING1 PE=1 SV=2
Q06481	0.358417	0.172807	374339	247039	318854	391508	338652	457026	349496	356029	6	6	0.088	86956	Amyloid-like protein 2 OS=Homo sapiens GN=APLP2 PE=1 SV=2
Q9UK59	0.319608	-0.0775861	211163	185473	195479	204400	199906	200342	166940	187623	5	4	0.097	61555	Lariat debranching enzyme OS=Homo sapiens GN=DBR1 PE=1 SV=2
P51003	0.753959	-0.0247371	614280	589826	627824	536152	631974	597983	522044	575823	21	15	0.25	82843	Poly(A) polymerase alpha OS=Homo sapiens GN=PAPOLA PE=1 SV=4
Q9UK58	0.0648867	0.303602	31629	23270	28421	21589	31563	34676	34589	28653	1	1	0.03	59634	Cyclin-L1 OS=Homo sapiens GN=CCNL1 PE=1 SV=1
P29992	0.749305	0.10997	114219	146576	191281	111761	185220	188095	164781	70400	24	12	0.379	42123	Guanine nucleotide-binding protein subunit alpha-11 OS=Homo sapiens GN=GNA11 PE=1 SV=2
Q9NWB6	0.928873	-0.0191887	1205262	1172580	1103857	875902	1052119	1074391	1418456	755060	22	11	0.253	33216	Arginine and glutamate-rich protein 1 OS=Homo sapiens GN=ARGLU1 PE=1 SV=1
Q7Z3K3	0.538834	0.136101	2017671	2131689	1998322	1687458	2075522	2112683	2896101	1525975	49	32	0.279	155343	Pogo transposable element with ZNF domain OS=Homo sapiens GN=POGZ PE=1 SV=2
Q96Q89	0.921992	0.0151659	69854	84051	78340	64793	65593	68222	93642	72720	6	6	0.037	210628	Kinesin-like protein KIF20B OS=Homo sapiens GN=KIF20B PE=1 SV=3
Q86WA8	0.221399	0.249151	63952	58711	65289	51259	76544	64439	89311	54010	5	5	0.096	94617	Lon protease homolog 2, peroxisomal OS=Homo sapiens GN=LONP2 PE=1 SV=1
Q86WA6	0.358702	0.168219	547949	692681	592921	550222	684102	615933	844793	533748	14	7	0.289	32543	Valacyclovir hydrolase OS=Homo sapiens GN=BPHL PE=1 SV=1
Q9UK61	0.868486	-0.0300092	321190	325013	352167	284688	307549	305346	408407	235343	14	11	0.086	189030	Protein TASOR OS=Homo sapiens GN=FAM208A PE=1 SV=3
O14686	0.976552	0.00527949	47288	57564	43756	44782	43930	49453	61607	39109	5	5	0.013	593399	Histone-lysine N-methyltransferase 2D OS=Homo sapiens GN=KMT2D PE=1 SV=2
Q9UJU6	0.42215	-0.160475	2132359	1629514	1895054	2355694	1962051	1507423	1455858	2243802	34	18	0.444	48207	Drebrin-like protein OS=Homo sapiens GN=DBNL PE=1 SV=1
Q9H3H5	0.784524	0.098499	18148	35114	27603	17325	24662	25302	38080	17084	1	1	0.02	46090	UDP-N-acetylglucosamine--dolichyl-phosphate N-acetylglucosaminephosphotransferase OS=Homo sapiens GN=DPAGT1 PE=1 SV=2
P26012	0.686334	0.147602	231322	381230	609676	259507	354628	484150	466719	335861	11	8	0.127	85632	Integrin beta-8 OS=Homo sapiens GN=ITGB8 PE=2 SV=1
Q9H3H1	0.415411	-0.207769	30995	30301	28882	18743	28511	17462	19248	29091	2	2	0.047	52725	tRNA dimethylallyltransferase, mitochondrial OS=Homo sapiens GN=TRIT1 PE=1 SV=1
Q9H3H3	0.341356	-0.191063	253885	238799	253270	290500	232848	187637	180411	306996	6	5	0.227	27355	UPF0696 protein C11orf68 OS=Homo sapiens GN=C11orf68 PE=1 SV=2
Q14914	0.727071	-0.179418	234166	50616	152156	246194	164069	74140	142425	222612	7	7	0.38	35870	Prostaglandin reductase 1 OS=Homo sapiens GN=PTGR1 PE=1 SV=2
Q14919	0.16999	-0.147002	165354	155607	145039	175499	148764	140063	127353	163174	12	4	0.283	22350	Dr1-associated corepressor OS=Homo sapiens GN=DRAP1 PE=1 SV=3
Q7Z3J2	0.441049	-0.122778	152203	156399	191934	147092	151079	182742	131923	129049	7	5	0.08	109562	UPF0505 protein C16orf62 OS=Homo sapiens GN=C16orf62 PE=1 SV=2
Q9BSY4	0.0987346	0.344636	11700	9689	13007	8631	13436	10799	16182	14220	1	1	0.127	12395	Coiled-coil-helix-coiled-coil-helix domain-containing protein 5 OS=Homo sapiens GN=CHCHD5 PE=1 SV=1
Q96PV7	0.362102	-0.184526	29332	28247	20576	33346	19702	25145	29810	23457	1	1	0.014	96543	Protein FAM193B OS=Homo sapiens GN=FAM193B PE=1 SV=3
Q96PV6	0.573192	-0.0754126	107110	106639	107235	134726	99058	122808	116458	94177	5	3	0.042	86129	Leukocyte receptor cluster member 8 OS=Homo sapiens GN=LENG8 PE=1 SV=2
Q9UK76	0.778428	-0.11006	751290	520353	927920	923178	1226055	519467	519469	628383	10	5	0.422	16015	Hematological and neurological expressed 1 protein OS=Homo sapiens GN=HN1 PE=1 SV=3
P26006	0.688089	-0.135307	36807	82381	58738	42663	45855	63321	36599	55066	3	3	0.035	116612	Integrin alpha-3 OS=Homo sapiens GN=ITGA3 PE=1 SV=5
Q9Y4W6	0.95009	-0.0100905	1353272	1779390	1722397	1321427	1502677	1651727	1748796	1230237	42	28	0.389	88584	AFG3-like protein 2 OS=Homo sapiens GN=AFG3L2 PE=1 SV=2
P11802	0.929897	0.0176964	90737	76031	107139	91763	116322	103837	78414	71610	5	4	0.208	33730	Cyclin-dependent kinase 4 OS=Homo sapiens GN=CDK4 PE=1 SV=2
Q7Z422	0.550738	-0.117968	138937	91429	83931	110984	110673	87292	98962	94963	3	3	0.322	16997	SUZ domain-containing protein 1 OS=Homo sapiens GN=SZRD1 PE=1 SV=1
Q9BTA9	0.40725	-0.091326	234762	206199	191473	201372	195078	212274	210361	164947	10	8	0.21	70724	WW domain-containing adapter protein with coiled-coil OS=Homo sapiens GN=WAC PE=1 SV=3
P53602	0.537188	0.169817	937748	850150	673552	1120755	1155254	1339213	769235	765978	31	15	0.575	43405	Diphosphomevalonate decarboxylase OS=Homo sapiens GN=MVD PE=1 SV=1
Q86WG5	0.286675	-0.354616	4179	3930	3910	6249	2599	2804	3486	5398	1	1	0.006	208463	Myotubularin-related protein 13 OS=Homo sapiens GN=SBF2 PE=1 SV=1
O14628	0.550648	0.0787133	79481	69459	65282	60692	67274	65825	85926	71305	6	4	0.065	72332	Zinc finger protein 195 OS=Homo sapiens GN=ZNF195 PE=1 SV=2
Q86WG3	0.619511	0.116922	32718	20882	30029	35053	40390	31157	22882	34272	1	1	0.035	42121	Caytaxin OS=Homo sapiens GN=ATCAY PE=1 SV=2
P53609	0.368167	-0.238365	109614	81071	71601	114294	83467	65426	62763	107573	2	2	0.061	42368	Geranylgeranyl transferase type-1 subunit beta OS=Homo sapiens GN=PGGT1B PE=1 SV=2
Q9Y592	0.45307	-0.215059	2509	3207	2116	1685	1751	2781	1998	1669	1	1	0.022	82059	Centrosomal protein of 83 kDa OS=Homo sapiens GN=CEP83 PE=1 SV=2
Q7KZI7	0.315057	-0.11279	132201	106349	120179	122918	129330	108622	99914	107560	14	11	0.198	87911	Serine/threonine-protein kinase MARK2 OS=Homo sapiens GN=MARK2 PE=1 SV=2
Q9Y4X5	0.317178	-0.169334	281735	234574	230775	322843	284660	218625	213832	234319	5	5	0.113	64118	E3 ubiquitin-protein ligase ARIH1 OS=Homo sapiens GN=ARIH1 PE=1 SV=2
Q13601	0.173433	0.275729	581105	537554	614958	480762	689168	744290	778749	468533	10	8	0.262	43665	KRR1 small subunit processome component homolog OS=Homo sapiens GN=KRR1 PE=1 SV=4
Q13608	0.332471	-0.289072	14056	27786	19141	16149	17805	18276	14627	12419	1	1	0.013	104061	Peroxisome assembly factor 2 OS=Homo sapiens GN=PEX6 PE=1 SV=2
P53618	0.0864632	-0.205456	6166131	6067155	5959333	6724338	6238751	5345214	4464565	5561070	69	42	0.465	107142	Coatomer subunit beta OS=Homo sapiens GN=COPB1 PE=1 SV=3
Q9H3N1	0.24324	0.272205	2655251	2652765	2878062	1952718	2713531	2985692	4073848	2471066	22	10	0.246	31791	Thioredoxin-related transmembrane protein 1 OS=Homo sapiens GN=TMX1 PE=1 SV=1
P53611	0.616286	-0.0523222	126580	120695	148164	138264	138951	139673	123894	112176	3	3	0.088	36924	Geranylgeranyl transferase type-2 subunit beta OS=Homo sapiens GN=RABGGTB PE=1 SV=2
Q7Z417	0.909534	0.0177733	1360889	970608	906588	1204107	1020414	1158718	1072682	1245442	31	22	0.401	76121	Nuclear fragile X mental retardation-interacting protein 2 OS=Homo sapiens GN=NUFIP2 PE=1 SV=1
O14639	0.85533	-0.0369065	139308	158293	100550	165965	160231	129827	108101	151709	7	6	0.112	87688	Actin-binding LIM protein 1 OS=Homo sapiens GN=ABLIM1 PE=1 SV=3
Q9H3M7	0.955965	-0.0246958	38376	24418	40490	20389	50234	16170	34108	21062	2	1	0.038	43661	Thioredoxin-interacting protein OS=Homo sapiens GN=TXNIP PE=1 SV=1
P53621	0.207694	-0.199917	5981102	5984565	6191168	7365395	6080127	5659196	4168531	6311812	104	53	0.471	138345	Coatomer subunit alpha OS=Homo sapiens GN=COPA PE=1 SV=2
Q13610	0.313694	0.152976	659712	656602	696183	651459	707640	686927	935610	631771	19	14	0.403	55828	Periodic tryptophan protein 1 homolog OS=Homo sapiens GN=PWP1 PE=1 SV=1
O43175	0.628196	-0.113024	14192183	10924449	12145100	11841435	10959251	8451576	9851160	16141166	95	29	0.538	56651	D-3-phosphoglycerate dehydrogenase OS=Homo sapiens GN=PHGDH PE=1 SV=4
O43174	0.172447	-1.68104	806	13067	13571	2932	3538	2701	2141	1093	1	1	0.032	56199	Cytochrome P450 26A1 OS=Homo sapiens GN=CYP26A1 PE=2 SV=2
Q13614	0.69707	-0.0681348	226298	187095	162369	253641	212003	217903	165674	195563	6	6	0.145	73381	Myotubularin-related protein 2 OS=Homo sapiens GN=MTMR2 PE=1 SV=4
Q13613	0.0413451	-0.287121	102094	88882	95790	112399	85199	67336	87912	86683	6	5	0.08	74678	Myotubularin-related protein 1 OS=Homo sapiens GN=MTMR1 PE=1 SV=4
Q13619	0.631571	-0.0292582	634985	654434	733708	630341	642319	680236	648791	628851	26	19	0.303	87680	Cullin-4A OS=Homo sapiens GN=CUL4A PE=1 SV=3
Q2VWP7	0.355143	0.663526	1549969	889964	1333622	430153	1488247	1585124	3151459	433629	37	23	0.296	127076	Protogenin OS=Homo sapiens GN=PRTG PE=2 SV=1
Q13618	0.185798	-0.137252	1910086	1859410	1831106	2119771	1799741	1741985	1503327	1974692	48	27	0.419	88930	Cullin-3 OS=Homo sapiens GN=CUL3 PE=1 SV=2
Q13617	0.251851	-0.157598	764175	934529	862824	868726	792662	780468	605014	897135	21	17	0.238	86983	Cullin-2 OS=Homo sapiens GN=CUL2 PE=1 SV=2
Q13616	0.332827	-0.118392	752006	736721	935955	813050	827987	797247	656446	700963	30	21	0.303	89678	Cullin-1 OS=Homo sapiens GN=CUL1 PE=1 SV=2
Q8WWC4	0.449938	0.26065	120617	137786	209128	107416	198426	206619	191947	91805	7	5	0.141	32545	Uncharacterized protein C2orf47, mitochondrial OS=Homo sapiens GN=C2orf47 PE=1 SV=1
O14641	0.4623	-0.158012	470648	354738	477153	445551	526152	390948	283495	366147	8	7	0.099	78948	Segment polarity protein dishevelled homolog DVL-2 OS=Homo sapiens GN=DVL2 PE=1 SV=1
P26038	0.194255	-0.343934	10711684	10630482	9219176	11998552	9082022	9567209	4194206	10689064	168	63	0.778	67820	Moesin OS=Homo sapiens GN=MSN PE=1 SV=3
Q9Y4Z0	0.906068	-0.0106858	699621	597243	544461	624844	629188	559392	638936	620454	10	5	0.223	15350	U6 snRNA-associated Sm-like protein LSm4 OS=Homo sapiens GN=LSM4 PE=1 SV=1
O14647	0.705785	0.0550245	158024	177744	166571	156409	150898	196844	197998	138618	15	13	0.083	211342	Chromodomain-helicase-DNA-binding protein 2 OS=Homo sapiens GN=CHD2 PE=1 SV=2
O43181	0.457965	-0.192432	287323	387771	337805	245121	297088	305056	336752	162034	13	7	0.469	20108	NADH dehydrogenase [ubiquinone] iron-sulfur protein 4, mitochondrial OS=Homo sapiens GN=NDUFS4 PE=1 SV=1
O14646	0.179089	0.279254	965085	878242	1083006	689649	1084699	1088329	1342675	872533	30	26	0.204	196687	Chromodomain-helicase-DNA-binding protein 1 OS=Homo sapiens GN=CHD1 PE=1 SV=2
Q13620	0.180886	-0.122347	754853	723555	746569	857224	758272	678901	640597	753823	27	22	0.287	103982	Cullin-4B OS=Homo sapiens GN=CUL4B PE=1 SV=4
Q9UJQ4	0.454502	0.393052	484001	702290	828526	259896	680024	438939	1279196	588922	29	20	0.244	112231	Sal-like protein 4 OS=Homo sapiens GN=SALL4 PE=1 SV=1
Q13625	0.896564	0.0144869	260464	210239	213520	216971	248906	235243	232658	193482	17	12	0.176	125616	Apoptosis-stimulating of p53 protein 2 OS=Homo sapiens GN=TP53BP2 PE=1 SV=2
O43189	0.603416	0.0631428	25472	21921	24153	19247	25798	24820	24145	20092	2	2	0.053	62106	PHD finger protein 1 OS=Homo sapiens GN=PHF1 PE=1 SV=3
Q5JS54	0.518377	-0.114504	44766	30073	38228	34442	41353	29408	30827	34666	1	1	0.098	13775	Proteasome assembly chaperone 4 OS=Homo sapiens GN=PSMG4 PE=2 SV=2
Q13627	0.939622	0.0104814	150421	127377	134117	162856	166761	139580	117761	154860	6	4	0.066	85584	Dual specificity tyrosine-phosphorylation-regulated kinase 1A OS=Homo sapiens GN=DYRK1A PE=1 SV=2
P53634	0.203228	-0.437467	329885	614944	681840	383080	326521	364234	327927	465377	7	4	0.06	51854	Dipeptidyl peptidase 1 OS=Homo sapiens GN=CTSC PE=1 SV=2
O14653	0.491815	0.165627	74141	75467	82313	73365	90743	96362	106056	49264	5	5	0.42	24775	Golgi SNAP receptor complex member 2 OS=Homo sapiens GN=GOSR2 PE=1 SV=2
O14656	0.528567	0.210165	117128	153217	189501	120587	175572	238323	163405	94157	4	3	0.099	37809	Torsin-1A OS=Homo sapiens GN=TOR1A PE=1 SV=1
Q9UK33	0.685351	-0.150053	10572	17542	9165	6909	11282	9466	12138	6937	1	1	0.076	18756	Zinc finger protein 580 OS=Homo sapiens GN=ZNF580 PE=1 SV=1
O14657	0.596886	0.135132	227905	329478	313648	275253	285878	423866	339261	209836	4	4	0.179	37979	Torsin-1B OS=Homo sapiens GN=TOR1B PE=1 SV=2
O43155	0.589952	0.1768	26160	25187	16227	28350	21437	40563	27294	19136	1	1	0.012	74049	Leucine-rich repeat transmembrane protein FLRT2 OS=Homo sapiens GN=FLRT2 PE=1 SV=1
P04632	0.234154	-0.304003	604888	795329	914468	773693	762365	749476	371110	618641	23	12	0.649	28316	Calpain small subunit 1 OS=Homo sapiens GN=CAPNS1 PE=1 SV=1
Q9Y547	0.905667	0.0376227	146802	114375	218063	156351	203031	205482	95206	148665	2	2	0.188	16297	Intraflagellar transport protein 25 homolog OS=Homo sapiens GN=HSPB11 PE=1 SV=1
Q9Y546	0.673926	-0.0943721	129452	112302	166361	117831	144490	151378	97175	99600	1	1	0.026	48571	Leucine-rich repeat-containing protein 42 OS=Homo sapiens GN=LRRC42 PE=1 SV=1
O43159	0.921842	0.0261002	244066	313555	236897	189273	225172	229794	354399	192386	5	4	0.121	50715	Ribosomal RNA-processing protein 8 OS=Homo sapiens GN=RRP8 PE=1 SV=2
Q9BST9	0.25216	-1.13107	32147	135836	33863	36475	32364	29645	20779	26024	2	1	0.014	62667	Rhotekin OS=Homo sapiens GN=RTKN PE=1 SV=2
P04637	0.821576	0.0826626	61989	36594	39672	23249	42298	42404	58157	28169	1	1	0.036	43653	Cellular tumor antigen p53 OS=Homo sapiens GN=TP53 PE=1 SV=4
O43157	0.430034	0.111873	157414	129754	137519	127933	147010	125963	180225	143980	6	5	0.031	232296	Plexin-B1 OS=Homo sapiens GN=PLXNB1 PE=1 SV=3
Q7Z3E5	0.390911	-0.255797	24616	31079	40214	25383	35159	26539	23775	16112	3	2	0.026	91762	LisH domain-containing protein ARMC9 OS=Homo sapiens GN=ARMC9 PE=1 SV=2
O43156	0.164321	-0.209037	96233	108819	124377	86612	95934	85614	82681	95694	12	7	0.107	122069	TELO2-interacting protein 1 homolog OS=Homo sapiens GN=TTI1 PE=1 SV=3
P16615	0.295743	0.141107	4118514	4939900	4161749	4331906	4436730	5014615	5730004	4174206	109	54	0.434	114757	Sarcoplasmic/endoplasmic reticulum calcium ATPase 2 OS=Homo sapiens GN=ATP2A2 PE=1 SV=1
Q9NW81	0.104182	-0.224206	51728	61179	64767	60928	43059	52129	59982	49089	3	3	0.144	29267	ATP synthase subunit s-like protein OS=Homo sapiens GN=ATP5SL PE=1 SV=3
Q9NW82	0.156147	-0.112593	371220	368174	363137	391092	367915	349615	365548	298410	11	11	0.196	73201	WD repeat-containing protein 70 OS=Homo sapiens GN=WDR70 PE=1 SV=1
Q01650	0.302122	0.224084	179304	189919	209244	171928	189657	223201	292498	171132	6	5	0.067	55010	Large neutral amino acids transporter small subunit 1 OS=Homo sapiens GN=SLC7A5 PE=1 SV=2
Q9NVW2	0.832654	0.0567384	30103	39336	33323	25106	35250	35496	42965	19286	2	2	0.045	68549	E3 ubiquitin-protein ligase RLIM OS=Homo sapiens GN=RLIM PE=1 SV=3
Q02978	0.809733	-0.0572176	937460	1129262	1466222	971271	1252387	1316838	985468	774380	14	10	0.376	34062	Mitochondrial 2-oxoglutarate/malate carrier protein OS=Homo sapiens GN=SLC25A11 PE=1 SV=3
O43166	0.348822	-0.381773	25181	27387	23909	54139	22081	28584	28462	21120	2	2	0.018	200028	Signal-induced proliferation-associated 1-like protein 1 OS=Homo sapiens GN=SIPA1L1 PE=1 SV=4
Q9UJK0	0.457743	0.137356	28441	20936	25318	20682	27607	31778	24951	20568	2	2	0.106	33596	Ribosome biogenesis protein TSR3 homolog OS=Homo sapiens GN=TSR3 PE=1 SV=1
O43164	0.401053	-0.179594	48155	48352	71221	52445	59928	50704	45525	38245	6	4	0.143	78214	E3 ubiquitin-protein ligase Praja-2 OS=Homo sapiens GN=PJA2 PE=1 SV=4
P05976	0.297797	-2.97176	16373	15734	23351	258354	15009	13395	8736	2862	1	1	0.067	21145	Myosin light chain 1/3, skeletal muscle isoform OS=Homo sapiens GN=MYL1 PE=2 SV=3
O43169	0.14112	0.476897	813509	700005	748962	675131	965671	1398604	1125335	598797	30	8	0.61	16332	Cytochrome b5 type B OS=Homo sapiens GN=CYB5B PE=1 SV=2
Q86VX2	0.426813	-0.195924	26705	25637	40983	30688	30915	33366	23249	20735	4	2	0.135	22540	COMM domain-containing protein 7 OS=Homo sapiens GN=COMMD7 PE=1 SV=2
Q86W92	0.167799	-0.417695	96151	210566	156739	160968	102902	140386	120216	103952	6	5	0.065	114024	Liprin-beta-1 OS=Homo sapiens GN=PPFIBP1 PE=1 SV=2
Q9HDC9	0.633707	0.125967	1404898	1763771	1528710	1183540	1836063	1688714	1980614	912097	27	16	0.377	46480	Adipocyte plasma membrane-associated protein OS=Homo sapiens GN=APMAP PE=1 SV=2
Q9NVX0	0.103635	-0.354441	58045	44989	54442	36430	39474	34642	44472	33080	4	3	0.174	26933	HAUS augmin-like complex subunit 2 OS=Homo sapiens GN=HAUS2 PE=1 SV=1
Q9NVX2	0.459777	0.114703	179536	170955	190991	134621	185843	209759	188520	147930	9	9	0.297	53320	Notchless protein homolog 1 OS=Homo sapiens GN=NLE1 PE=1 SV=4
Q9NVX7	0.198942	-0.298499	8899	5828	8846	11028	7405	6829	6196	7704	1	1	0.021	58144	Kelch repeat and BTB domain-containing protein 4 OS=Homo sapiens GN=KBTBD4 PE=1 SV=3
Q96Q15	0.941034	0.0160434	74708	72882	101268	66725	97224	90085	71916	59887	7	7	0.027	410501	Serine/threonine-protein kinase SMG1 OS=Homo sapiens GN=SMG1 PE=1 SV=3
Q99873	0.797262	0.0445271	5878316	5599375	6802090	4655497	6688890	6860817	4895491	5208988	67	31	0.665	41516	Protein arginine N-methyltransferase 1 OS=Homo sapiens GN=PRMT1 PE=1 SV=2
Q96Q11	0.206264	-0.224622	296585	256688	253560	374564	278187	243440	229588	259847	8	6	0.175	50128	CCA tRNA nucleotidyltransferase 1, mitochondrial OS=Homo sapiens GN=TRNT1 PE=1 SV=2
Q99871	0.04395	-0.288851	110079	97238	97600	84344	80417	67108	82384	88722	3	3	0.101	40778	HAUS augmin-like complex subunit 7 OS=Homo sapiens GN=HAUS7 PE=1 SV=3
Q7Z3D6	0.565313	-0.26591	28323	44019	28139	20837	17287	42878	12085	28647	2	2	0.054	66437	UPF0317 protein C14orf159, mitochondrial OS=Homo sapiens GN=C14orf159 PE=1 SV=2
O43172	0.777395	0.0306879	2234962	1932507	2066278	2194238	2023982	2342472	2413673	1829052	42	23	0.492	58449	U4/U6 small nuclear ribonucleoprotein Prp4 OS=Homo sapiens GN=PRPF4 PE=1 SV=2
Q8WVV9	0.588526	0.0778917	2141790	2471355	2064670	2060493	2029065	2156969	2862648	2174379	48	23	0.45	60083	Heterogeneous nuclear ribonucleoprotein L-like OS=Homo sapiens GN=HNRNPLL PE=1 SV=1
Q9BSR8	0.804958	0.0411137	23263	21970	24154	23633	23482	22270	31047	18910	2	2	0.172	27083	Protein YIPF4 OS=Homo sapiens GN=YIPF4 PE=1 SV=1
Q86VW0	0.217106	-0.24347	176247	136531	115878	165945	147178	101226	123942	129920	12	10	0.217	79348	SEC14 domain and spectrin repeat-containing protein 1 OS=Homo sapiens GN=SESTD1 PE=1 SV=2
P33176	0.190533	-0.245078	8414540	7643174	7164938	9194989	7654352	6301296	5046064	8351320	137	80	0.739	109685	Kinesin-1 heavy chain OS=Homo sapiens GN=KIF5B PE=1 SV=1
Q9BT30	0.924441	-0.0286059	5657	3557	8100	4690	5967	5638	6072	3895	1	1	0.081	24516	Alpha-ketoglutarate-dependent dioxygenase alkB homolog 7, mitochondrial OS=Homo sapiens GN=ALKBH7 PE=1 SV=1
Q02952	0.790209	-0.137133	6239981	14436854	11038008	7322155	6193405	16590118	6044153	6669609	141	83	0.616	191480	A-kinase anchor protein 12 OS=Homo sapiens GN=AKAP12 PE=1 SV=4
Q9Y570	0.733268	-0.052212	844488	894462	907054	1004277	996775	740756	729743	1053263	26	13	0.461	42315	Protein phosphatase methylesterase 1 OS=Homo sapiens GN=PPME1 PE=1 SV=3
Q7Z3C6	0.927065	-0.0254732	11987	13180	16757	13042	17223	14735	15239	6807	3	3	0.098	94447	Autophagy-related protein 9A OS=Homo sapiens GN=ATG9A PE=1 SV=3
Q96Q05	0.197407	-0.292729	5730	8463	4696	6410	5376	4897	5152	5228	1	1	0.009	128530	Trafficking protein particle complex subunit 9 OS=Homo sapiens GN=TRAPPC9 PE=1 SV=2
Q01628	0.233033	1.0974	30888	16628	43433	33249	28418	116999	105425	14902	1	1	0.188	14632	Interferon-induced transmembrane protein 3 OS=Homo sapiens GN=IFITM3 PE=1 SV=2
Q9BT23	0.525221	-0.0849474	717631	659987	615590	644482	712815	566998	503442	703609	11	7	0.543	14070	LIM domain-containing protein 2 OS=Homo sapiens GN=LIMD2 PE=1 SV=1
O43143	0.286316	0.181806	8952148	8311134	10432948	7403792	9947699	11379200	10702351	7784797	101	41	0.533	90933	Pre-mRNA-splicing factor ATP-dependent RNA helicase DHX15 OS=Homo sapiens GN=DHX15 PE=1 SV=2
Q9BT22	0.733302	0.102999	65018	86528	99900	62295	85029	100796	105401	45733	4	3	0.073	52518	Chitobiosyldiphosphodolichol beta-mannosyltransferase OS=Homo sapiens GN=ALG1 PE=1 SV=2
Q86W74	0.79865	0.0870524	16769	21880	23246	12963	21953	22786	25635	9140	2	1	0.047	25967	Ankyrin repeat domain-containing protein 46 OS=Homo sapiens GN=ANKRD46 PE=1 SV=1
O43148	0.971531	-0.00418109	1038780	960762	1095703	982625	952741	992194	1227812	893322	18	17	0.456	54844	mRNA cap guanine-N7 methyltransferase OS=Homo sapiens GN=RNMT PE=1 SV=1
Q5VUJ6	0.545996	-0.153898	59698	52985	42931	68637	45161	38492	47234	70674	4	4	0.069	84588	Leucine-rich repeat and calponin homology domain-containing protein 2 OS=Homo sapiens GN=LRCH2 PE=2 SV=2
Q9BT25	0.828468	-0.029753	95214	86535	74158	65717	87476	77874	72385	77324	10	7	0.278	44857	HAUS augmin-like complex subunit 8 OS=Homo sapiens GN=HAUS8 PE=1 SV=3
P04626	0.43141	0.173959	88411	83420	89132	78639	93676	108009	120051	61386	7	6	0.076	137910	Receptor tyrosine-protein kinase erbB-2 OS=Homo sapiens GN=ERBB2 PE=1 SV=1
Q9NVZ3	0.0978898	-0.334566	101566	89454	96320	134919	91893	79765	72132	91071	7	7	0.551	28339	Adaptin ear-binding coat-associated protein 2 OS=Homo sapiens GN=NECAP2 PE=1 SV=1
Q52LD8	0.824707	-0.038463	29101	28854	33454	42009	32102	26942	37787	33077	1	1	0.018	55922	Raftlin-2 OS=Homo sapiens GN=RFTN2 PE=2 SV=3
O43149	0.0788423	-0.342543	6526	5041	5014	6414	4418	3831	4225	5661	1	1	0.005	331075	Zinc finger ZZ-type and EF-hand domain-containing protein 1 OS=Homo sapiens GN=ZZEF1 PE=1 SV=6
Q86VV8	0.983284	-0.00933786	1601	2229	3999	1936	3089	3403	1786	1424	1	1	0.006	248628	Rotatin OS=Homo sapiens GN=RTTN PE=1 SV=3
P54920	0.233114	-0.202052	936133	825507	825248	1063837	872321	777786	603656	919861	31	17	0.658	33233	Alpha-soluble NSF attachment protein OS=Homo sapiens GN=NAPA PE=1 SV=3
P17931	0.296581	-0.815165	56127	198123	458735	378371	83851	222944	58059	255411	6	5	0.224	26152	Galectin-3 OS=Homo sapiens GN=LGALS3 PE=1 SV=5
O14618	0.0991721	-0.462888	272560	221912	205627	273480	241100	119086	134623	211554	9	6	0.292	29041	Copper chaperone for superoxide dismutase OS=Homo sapiens GN=CCS PE=1 SV=1
O14617	0.0562285	-0.273436	1257298	1337088	1399539	1308745	1306721	1158177	867310	1054939	37	23	0.273	130158	AP-3 complex subunit delta-1 OS=Homo sapiens GN=AP3D1 PE=1 SV=1
Q8WVT3	0.846224	-0.0515873	11539	11914	11026	13833	11281	10631	7555	17148	1	1	0.023	79375	Trafficking protein particle complex subunit 12 OS=Homo sapiens GN=TRAPPC12 PE=1 SV=3
Q7Z3B4	0.340552	0.180104	1200732	1211513	1484809	1078479	1411512	1469052	1704304	1052239	30	23	0.513	55436	Nucleoporin p54 OS=Homo sapiens GN=NUP54 PE=1 SV=2
Q9Y580	0.303348	0.239237	47560	49251	52040	36658	48390	67831	63462	39286	5	4	0.143	30503	RNA-binding protein 7 OS=Homo sapiens GN=RBM7 PE=1 SV=1
Q7Z3B3	0.506228	0.167347	10528	11900	9091	8622	10078	10558	15844	8598	3	3	0.038	121025	KAT8 regulatory NSL complex subunit 1 OS=Homo sapiens GN=KANSL1 PE=1 SV=2
Q9Y4W2	0.47291	0.180899	292725	363713	358879	250814	329819	368512	483742	253201	15	15	0.305	83065	Ribosomal biogenesis protein LAS1L OS=Homo sapiens GN=LAS1L PE=1 SV=2
Q9BT17	0.994133	-0.00203501	66087	100994	87291	56361	81597	88669	92047	47982	4	3	0.12	37237	Mitochondrial ribosome-associated GTPase 1 OS=Homo sapiens GN=MTG1 PE=1 SV=2
Q8WW59	0.940125	-0.034619	32027	43727	83120	35597	59779	64444	38815	26822	3	3	0.13	23129	SPRY domain-containing protein 4 OS=Homo sapiens GN=SPRYD4 PE=1 SV=2
O43150	0.0790625	-0.272543	39698	37999	43788	40876	38417	30638	26364	38993	8	7	0.098	111650	Arf-GAP with SH3 domain, ANK repeat and PH domain-containing protein 2 OS=Homo sapiens GN=ASAP2 PE=1 SV=3
Q99856	0.712154	-0.100583	289066	483161	389154	261917	350405	389321	360525	227196	16	12	0.214	62889	AT-rich interactive domain-containing protein 3A OS=Homo sapiens GN=ARID3A PE=1 SV=2
Q9BT92	0.0745298	-0.428073	3644	4782	4146	2844	3360	2478	3052	2568	1	1	0.028	61072	Trichoplein keratin filament-binding protein OS=Homo sapiens GN=TCHP PE=1 SV=1
Q9Y508	0.731532	-0.0905876	110635	68207	80213	101725	85781	66969	68447	117626	2	2	0.079	25694	E3 ubiquitin-protein ligase RNF114 OS=Homo sapiens GN=RNF114 PE=1 SV=1
Q9UJF2	0.63543	-0.0590806	23443	21462	16790	21945	18740	18663	20538	22343	2	2	0.024	128557	Ras GTPase-activating protein nGAP OS=Homo sapiens GN=RASAL2 PE=1 SV=2
Q9NVS2	0.905794	-0.0189626	548035	692169	586172	448344	540558	574481	643526	486452	5	2	0.168	22184	28S ribosomal protein S18a, mitochondrial OS=Homo sapiens GN=MRPS18A PE=1 SV=1
Q96PU8	0.279517	0.165655	3467860	2880733	2837921	3207832	3105383	3339608	4303202	3154242	52	23	0.584	37671	Protein quaking OS=Homo sapiens GN=QKI PE=1 SV=1
P17987	0.19504	-0.161617	11218434	10109384	11648587	11268461	11676959	8487088	8921727	10470140	111	45	0.779	60344	T-complex protein 1 subunit alpha OS=Homo sapiens GN=TCP1 PE=1 SV=1
Q96PU4	0.942876	-0.0142035	70784	77431	66417	50251	68066	62576	81444	50202	8	5	0.077	89985	E3 ubiquitin-protein ligase UHRF2 OS=Homo sapiens GN=UHRF2 PE=1 SV=1
A2VCK2	0.431104	-0.085839	44873	43933	38099	49746	44797	43208	36302	42140	1	1	0.034	37665	Doublecortin domain-containing protein 2B OS=Homo sapiens GN=DCDC2B PE=1 SV=1
Q96PU5	0.581957	0.309093	2483	3209	3845	1437	4898	4973	3000	725	1	1	0.019	111932	E3 ubiquitin-protein ligase NEDD4-like OS=Homo sapiens GN=NEDD4L PE=1 SV=2
P29966	0.780632	0.122907	11782853	19397009	11541167	8630013	16272156	15721251	19185610	4738513	66	22	0.524	31555	Myristoylated alanine-rich C-kinase substrate OS=Homo sapiens GN=MARCKS PE=1 SV=4
Q9H3F6	0.400159	0.13991	222372	194125	171078	220722	173483	226251	267195	223682	7	6	0.252	35432	BTB/POZ domain-containing adapter for CUL3-mediated RhoA degradation protein 3 OS=Homo sapiens GN=KCTD10 PE=1 SV=1
Q9Y512	0.644624	0.0982243	1061180	1217974	1336455	942001	1311874	1307420	1450473	808950	32	16	0.405	51976	Sorting and assembly machinery component 50 homolog OS=Homo sapiens GN=SAMM50 PE=1 SV=3
Q9Y4P1	0.455798	-0.174437	212294	139961	233102	189729	206081	165104	120492	195137	11	9	0.252	44294	Cysteine protease ATG4B OS=Homo sapiens GN=ATG4B PE=1 SV=2
Q9BT88	0.876617	0.0762226	11530	7896	7623	4838	9337	2305	13385	8590	1	1	0.032	48297	Synaptotagmin-11 OS=Homo sapiens GN=SYT11 PE=1 SV=2
Q9Y4P3	0.761211	0.0484436	320066	382900	403474	319823	350790	424832	412179	287167	13	10	0.28	49798	Transducin beta-like protein 2 OS=Homo sapiens GN=TBL2 PE=1 SV=1
Q6NXR4	0.606963	-0.200159	4667	9807	5287	5898	4286	3507	6849	7693	1	1	0.031	56915	TELO2-interacting protein 2 OS=Homo sapiens GN=TTI2 PE=1 SV=1
P15336	0.726668	0.230834	6076	10008	5501	5168	6563	4368	16563	3901	3	3	0.075	54537	Cyclic AMP-dependent transcription factor ATF-2 OS=Homo sapiens GN=ATF2 PE=1 SV=4
Q9Y4P8	0.417816	-0.104596	66131	79722	70488	76175	74313	56964	62235	78547	3	2	0.044	49408	WD repeat domain phosphoinositide-interacting protein 2 OS=Homo sapiens GN=WIPI2 PE=1 SV=1
Q9NVT9	0.780294	-0.0390833	354438	404467	474287	322773	415454	358131	381160	359634	12	7	0.379	31281	Armadillo repeat-containing protein 1 OS=Homo sapiens GN=ARMC1 PE=1 SV=1
Q9BT78	0.199251	-0.136087	2293664	2195946	2504008	2433987	2317610	2227473	1759370	2274519	40	25	0.655	46269	COP9 signalosome complex subunit 4 OS=Homo sapiens GN=COPS4 PE=1 SV=1
Q9BSV6	0.217889	-0.0908044	155564	153959	157647	154148	138725	139959	138408	166325	6	6	0.29	33652	tRNA-splicing endonuclease subunit Sen34 OS=Homo sapiens GN=TSEN34 PE=1 SV=1
Q9Y520	0.0597492	-0.111221	4586429	4487347	4649353	4214214	4320692	4349481	3999013	3937276	90	60	0.259	316911	Protein PRRC2C OS=Homo sapiens GN=PRRC2C PE=1 SV=4
Q5VUM1	0.33192	-0.251041	9122	10814	10162	9386	11920	9137	6827	5294	1	1	0.074	12213	Succinate dehydrogenase assembly factor 4, mitochondrial OS=Homo sapiens GN=SDHAF4 PE=3 SV=1
Q9BT73	0.253152	-0.192352	125426	97188	125553	97107	118817	95200	88440	87237	2	2	0.23	13104	Proteasome assembly chaperone 3 OS=Homo sapiens GN=PSMG3 PE=1 SV=1
Q9NW64	0.653217	0.111331	478223	566434	622985	413123	566566	623460	704406	353261	18	11	0.274	46896	Pre-mRNA-splicing factor RBM22 OS=Homo sapiens GN=RBM22 PE=1 SV=1
P15311	0.603792	-0.193113	9053285	10153234	12792598	9886719	8132226	7207082	5562619	15736289	161	58	0.662	69413	Ezrin OS=Homo sapiens GN=EZR PE=1 SV=4
Q8WVY7	0.485924	-0.186807	1359071	763187	976898	1279572	969821	887229	721753	1268119	14	9	0.305	36805	Ubiquitin-like domain-containing CTD phosphatase 1 OS=Homo sapiens GN=UBLCP1 PE=1 SV=2
Q9NVU7	0.369865	0.257686	407433	485373	496301	367782	469380	546741	740399	343946	17	14	0.214	79871	Protein SDA1 homolog OS=Homo sapiens GN=SDAD1 PE=1 SV=3
Q9NW68	0.630427	-0.278418	10708	7094	2573	12906	5065	3305	7508	11562	1	1	0.03	47163	BSD domain-containing protein 1 OS=Homo sapiens GN=BSDC1 PE=1 SV=1
Q96Q42	0.0653576	-0.499712	16130	25252	19650	18257	17620	14636	14352	9469	1	1	0.008	183632	Alsin OS=Homo sapiens GN=ALS2 PE=1 SV=2
P83436	0.705077	-0.0412546	242544	222820	260182	237898	257309	228349	257508	193118	8	8	0.147	86344	Conserved oligomeric Golgi complex subunit 7 OS=Homo sapiens GN=COG7 PE=1 SV=1
Q9Y535	0.630248	-0.141885	23828	16709	17142	28361	15558	17603	16979	27841	2	2	0.181	22918	DNA-directed RNA polymerase III subunit RPC8 OS=Homo sapiens GN=POLR3H PE=1 SV=1
P05997	0.522628	-0.236997	233979	605247	376270	470746	330105	511844	307014	281830	13	10	0.084	144910	Collagen alpha-2(V) chain OS=Homo sapiens GN=COL5A2 PE=1 SV=3
Q9Y530	0.332599	-0.291193	57346	51703	91536	47043	60425	46660	43737	51546	3	2	0.138	17025	O-acetyl-ADP-ribose deacetylase 1 OS=Homo sapiens GN=OARD1 PE=1 SV=2
P17980	0.0900998	-0.119453	7184077	7079880	7272047	6586554	7014018	6695736	6108573	6069512	82	35	0.772	49204	26S protease regulatory subunit 6A OS=Homo sapiens GN=PSMC3 PE=1 SV=3
Q9Y4R8	0.237686	-0.292423	51056	52370	62081	39692	57206	41591	31341	37413	6	5	0.093	91747	Telomere length regulation protein TEL2 homolog OS=Homo sapiens GN=TELO2 PE=1 SV=2
Q9NVV4	0.998364	-0.00052535	253181	327559	335580	209811	306009	303664	342917	173131	10	9	0.163	66172	Poly(A) RNA polymerase, mitochondrial OS=Homo sapiens GN=MTPAP PE=1 SV=1
Q8WVX9	0.103472	0.31146	472549	485761	519625	492391	588125	762293	628681	466002	12	9	0.241	59357	Fatty acyl-CoA reductase 1 OS=Homo sapiens GN=FAR1 PE=1 SV=1
Q495B1	0.585573	-0.0907256	51806	41112	41860	48406	43962	38766	35233	54058	1	1	0.019	57550	Ankyrin repeat and death domain-containing protein 1A OS=Homo sapiens GN=ANKDD1A PE=2 SV=2
Q6DKI1	0.231244	0.311217	1233610	1206603	1313988	1022061	1205194	1554775	2036404	1129794	17	10	0.386	28661	60S ribosomal protein L7-like 1 OS=Homo sapiens GN=RPL7L1 PE=1 SV=1
Q9UKD1	0.958114	0.0172999	8526	5895	10382	5785	9396	9893	7356	4312	5	5	0.147	56421	Glucocorticoid modulatory element-binding protein 2 OS=Homo sapiens GN=GMEB2 PE=1 SV=1
Q9Y5M8	0.389021	0.191505	1004648	899823	792898	794953	847436	988989	1348250	803396	11	8	0.28	29702	Signal recognition particle receptor subunit beta OS=Homo sapiens GN=SRPRB PE=1 SV=3
Q63ZY3	0.218134	-0.344029	27513	38993	31697	49090	28927	36982	28556	21578	2	2	0.043	91174	KN motif and ankyrin repeat domain-containing protein 2 OS=Homo sapiens GN=KANK2 PE=1 SV=1
Q9UKD2	0.331714	0.148436	1037856	944143	1159270	883540	1023011	1235493	1276313	926148	18	10	0.477	27560	mRNA turnover protein 4 homolog OS=Homo sapiens GN=MRTO4 PE=1 SV=2
Q9NX20	0.326102	-0.121438	419162	486842	404685	357890	368393	375152	432624	357707	6	6	0.247	28449	39S ribosomal protein L16, mitochondrial OS=Homo sapiens GN=MRPL16 PE=1 SV=1
Q8WWQ0	0.320624	0.139532	1439702	1224886	1263051	1221665	1373063	1308492	1737225	1253426	35	24	0.167	206688	PH-interacting protein OS=Homo sapiens GN=PHIP PE=1 SV=2
Q9NX24	0.633516	0.1229	294760	326687	321872	242886	290964	318136	457380	225204	8	4	0.261	17201	H/ACA ribonucleoprotein complex subunit 2 OS=Homo sapiens GN=NHP2 PE=1 SV=1
P09493	0.963339	0.0183579	1934708	1870051	1408021	2620097	1308928	2896329	2645262	1082666	86	32	0.658	32709	Tropomyosin alpha-1 chain OS=Homo sapiens GN=TPM1 PE=1 SV=2
P23786	0.844884	-0.0358723	539205	832561	680421	545191	596525	649177	726947	560942	21	17	0.334	73777	Carnitine O-palmitoyltransferase 2, mitochondrial OS=Homo sapiens GN=CPT2 PE=1 SV=2
Q9NWQ8	0.502489	-0.112758	2820	3719	2330	2836	2898	2842	2664	2421	1	1	0.042	46981	Phosphoprotein associated with glycosphingolipid-enriched microdomains 1 OS=Homo sapiens GN=PAG1 PE=1 SV=2
P09496	0.738735	-0.10774	34610	63061	54238	43104	51807	63831	37056	28286	4	4	0.145	27077	Clathrin light chain A OS=Homo sapiens GN=CLTA PE=1 SV=1
Q96QK1	0.389351	-0.149824	2150402	2336993	2665800	2362082	2711176	2296720	1667190	1901609	52	27	0.402	91707	Vacuolar protein sorting-associated protein 35 OS=Homo sapiens GN=VPS35 PE=1 SV=2
P21127	0.689394	0.0298092	214440	186822	182458	189329	202965	206045	178366	201812	21	14	0.197	92707	Cyclin-dependent kinase 11B OS=Homo sapiens GN=CDK11B PE=1 SV=3
P47755	0.644178	-0.0996052	881549	802828	1162435	1229254	1130539	1082763	739126	851717	21	14	0.577	32949	F-actin-capping protein subunit alpha-2 OS=Homo sapiens GN=CAPZA2 PE=1 SV=3
P47756	0.261377	-0.10994	3989308	3623562	3778267	4539256	3999375	3441259	3544558	3776331	53	15	0.527	31350	F-actin-capping protein subunit beta OS=Homo sapiens GN=CAPZB PE=1 SV=4
Q86WR0	0.233765	-0.183482	122903	120904	128368	129721	136942	86393	99299	119323	6	4	0.192	24479	Coiled-coil domain-containing protein 25 OS=Homo sapiens GN=CCDC25 PE=1 SV=2
Q6DKJ4	0.231842	0.206325	594089	435073	546601	517808	732032	576903	488899	617614	14	11	0.345	48392	Nucleoredoxin OS=Homo sapiens GN=NXN PE=1 SV=2
Q9Y5N6	0.526771	-0.152479	62001	43168	40214	36926	43081	40285	49572	31086	3	3	0.135	28107	Origin recognition complex subunit 6 OS=Homo sapiens GN=ORC6 PE=1 SV=1
Q9UKE5	0.862696	-0.0673891	147301	67525	76456	70885	120262	89390	75692	60295	20	14	0.136	154943	TRAF2 and NCK-interacting protein kinase OS=Homo sapiens GN=TNIK PE=1 SV=1
Q9Y5N5	0.870365	-0.0413878	129337	88380	110181	168349	127638	107215	97317	150043	2	2	0.103	22900	HemK methyltransferase family member 2 OS=Homo sapiens GN=N6AMT1 PE=1 SV=3
Q4ZG55	0.504866	0.221323	217315	194554	239845	114001	237618	163989	317333	173732	10	9	0.075	216466	Protein GREB1 OS=Homo sapiens GN=GREB1 PE=2 SV=1
Q9H3Z4	0.770795	0.109927	135510	254864	255807	139383	196057	264087	276538	111078	4	4	0.242	22149	DnaJ homolog subfamily C member 5 OS=Homo sapiens GN=DNAJC5 PE=1 SV=1
Q9NWR8	0.407028	-0.16395	26374	38375	25767	30893	30458	22161	31203	24545	1	1	0.042	39082	Calcium uniporter regulatory subunit MCUb, mitochondrial OS=Homo sapiens GN=CCDC109B PE=1 SV=2
Q9BTL3	0.897686	0.0586144	27790	33856	61973	25567	43334	51115	45214	15709	3	2	0.263	14381	RNMT-activating mini protein OS=Homo sapiens GN=FAM103A1 PE=1 SV=1
A6NDU8	0.559279	-0.153557	177420	96088	138058	176091	149080	113534	102559	163149	5	5	0.231	33620	UPF0600 protein C5orf51 OS=Homo sapiens GN=C5orf51 PE=1 SV=1
Q9Y608	0.229142	-0.142427	108798	107435	109253	124165	112816	114282	87615	92668	11	9	0.129	82171	Leucine-rich repeat flightless-interacting protein 2 OS=Homo sapiens GN=LRRFIP2 PE=1 SV=1
Q86X27	0.155349	-0.337255	84628	85401	110048	92173	83569	56487	56417	98180	4	4	0.062	65167	Ras-specific guanine nucleotide-releasing factor RalGPS2 OS=Homo sapiens GN=RALGPS2 PE=1 SV=1
P59768	0.94476	-0.0225074	1201324	985942	492465	831920	972725	578964	1109188	796414	13	7	0.563	7850	Guanine nucleotide-binding protein G(I)/G(S)/G(O) subunit gamma-2 OS=Homo sapiens GN=GNG2 PE=1 SV=2
Q3KQU3	0.212404	-0.17008	868461	992202	852424	948981	934272	916222	721827	682501	23	16	0.234	92820	MAP7 domain-containing protein 1 OS=Homo sapiens GN=MAP7D1 PE=1 SV=1
P57105	0.553795	0.205956	37420	39423	58453	33664	58375	68010	38194	30308	3	1	0.083	15928	Synaptojanin-2-binding protein OS=Homo sapiens GN=SYNJ2BP PE=1 SV=2
Q9UKF7	0.273357	-0.320059	32670	37201	23371	41954	25833	19714	24572	38178	1	1	0.021	38388	Cytoplasmic phosphatidylinositol transfer protein 1 OS=Homo sapiens GN=PITPNC1 PE=1 SV=3
Q9UKF6	0.651305	0.0597504	1342171	1223830	1242089	1091497	1248302	1072262	1536087	1250117	25	17	0.311	77486	Cleavage and polyadenylation specificity factor subunit 3 OS=Homo sapiens GN=CPSF3 PE=1 SV=1
Q9NX40	0.271575	0.176135	786075	839171	866489	704257	857571	998180	1051435	703814	16	7	0.355	27626	OCIA domain-containing protein 1 OS=Homo sapiens GN=OCIAD1 PE=1 SV=1
Q9Y606	0.76938	0.043789	161676	197590	195176	136042	165229	190758	196496	159280	6	5	0.138	47470	tRNA pseudouridine synthase A, mitochondrial OS=Homo sapiens GN=PUS1 PE=1 SV=3
Q9NWS0	0.486108	-0.146743	30653	28207	28008	34419	24038	24937	22334	38248	3	1	0.048	32363	PIH1 domain-containing protein 1 OS=Homo sapiens GN=PIH1D1 PE=1 SV=1
P35754	0.701484	0.441401	33169	76426	73266	62544	47356	21606	20920	243359	3	3	0.387	11776	Glutaredoxin-1 OS=Homo sapiens GN=GLRX PE=1 SV=2
Q9Y605	0.612435	0.186131	18063	8035	7891	9298	9204	11584	12690	15770	2	1	0.189	14650	MORF4 family-associated protein 1 OS=Homo sapiens GN=MRFAP1 PE=1 SV=1
Q9H3Y8	0.516396	-0.141895	122480	109620	127085	87150	132656	97764	101157	72949	2	1	0.14	11777	Pancreatic progenitor cell differentiation and proliferation factor OS=Homo sapiens GN=PPDPF PE=3 SV=1
Q9NX46	0.721666	-0.0753235	275219	213846	306517	345192	327035	270912	197164	287631	9	4	0.154	38947	Poly(ADP-ribose) glycohydrolase ARH3 OS=Homo sapiens GN=ADPRHL2 PE=1 SV=1
Q9NWS6	0.131798	-0.672307	7710	11964	6343	12045	8451	8357	3244	3832	1	1	0.039	40269	Protein FAM118A OS=Homo sapiens GN=FAM118A PE=1 SV=2
Q9NX47	0.65763	0.0853807	114934	123182	106481	98162	111171	134726	141666	82190	5	3	0.158	31232	E3 ubiquitin-protein ligase MARCH5 OS=Homo sapiens GN=MARCH5 PE=1 SV=1
Q9NWS8	0.810709	0.0385986	67028	72271	72188	63410	74058	79723	79025	49545	3	3	0.091	51604	Required for meiotic nuclear division protein 1 homolog OS=Homo sapiens GN=RMND1 PE=1 SV=2
P09471	0.588624	-0.275569	50894	80100	64891	45029	36651	26846	36507	99021	9	5	0.215	40051	Guanine nucleotide-binding protein G(o) subunit alpha OS=Homo sapiens GN=GNAO1 PE=1 SV=4
Q1KMD3	0.781713	0.0825146	5931336	8429193	6983334	5142749	6852028	6383296	10135795	4674549	100	47	0.519	85105	Heterogeneous nuclear ribonucleoprotein U-like protein 2 OS=Homo sapiens GN=HNRNPUL2 PE=1 SV=1
P35749	0.66628	-0.182657	5089	10566	9721	6662	10659	7039	7890	2640	111	30	0.123	227337	Myosin-11 OS=Homo sapiens GN=MYH11 PE=1 SV=3
Q9Y613	0.184452	-0.307046	47880	52463	52704	54981	47284	57756	33750	29358	6	6	0.08	126551	FH1/FH2 domain-containing protein 1 OS=Homo sapiens GN=FHOD1 PE=1 SV=3
Q8WWN8	0.494311	-0.142965	45065	47284	31298	37741	43116	39175	38135	25736	3	3	0.026	169843	Arf-GAP with Rho-GAP domain, ANK repeat and PH domain-containing protein 3 OS=Homo sapiens GN=ARAP3 PE=1 SV=1
Q9Y619	0.308404	-0.133701	86911	103713	90428	87541	101957	74020	81610	78382	6	4	0.206	32736	Mitochondrial ornithine transporter 1 OS=Homo sapiens GN=SLC25A15 PE=1 SV=1
Q9Y618	0.258402	-0.323042	64309	99052	53991	72678	64329	67335	61542	38639	7	7	0.029	274802	Nuclear receptor corepressor 2 OS=Homo sapiens GN=NCOR2 PE=1 SV=2
Q9Y5P8	0.517652	-0.72921	1075	1161	422	1	1	474	1128	1	1	1	0.028	65061	Serine/threonine-protein phosphatase 2A regulatory subunit B'' subunit beta OS=Homo sapiens GN=PPP2R3B PE=1 SV=2
Q9UKG1	0.548085	-0.156481	134920	97519	117338	149178	114405	103193	74572	155498	6	6	0.123	79664	DCC-interacting protein 13-alpha OS=Homo sapiens GN=APPL1 PE=1 SV=1
Q9H496	0.783068	-0.0557719	32921	24877	31531	35775	32527	25271	23946	38616	3	2	0.252	15347	Torsin-1A-interacting protein 2, isoform IFRG15 OS=Homo sapiens GN=TOR1AIP2 PE=1 SV=1
Q9Y5P4	0.200884	-0.153602	41568	46805	46465	43168	47234	41637	36960	34197	5	5	0.155	70835	Collagen type IV alpha-3-binding protein OS=Homo sapiens GN=COL4A3BP PE=1 SV=1
Q86WP2	0.682272	-0.0541189	73926	50105	62560	56174	60452	58123	59573	55679	3	2	0.078	53339	Vasculin OS=Homo sapiens GN=GPBP1 PE=1 SV=1
Q495W5	0.773665	-0.0340179	81131	90626	64117	78799	74777	83200	78598	70765	3	3	0.071	55816	Alpha-(1,3)-fucosyltransferase 11 OS=Homo sapiens GN=FUT11 PE=1 SV=1
Q9Y617	0.855077	0.0416503	9082523	5721013	10213866	9047444	9686866	7677306	6952571	10745882	67	27	0.614	40423	Phosphoserine aminotransferase OS=Homo sapiens GN=PSAT1 PE=1 SV=2
Q9NWT1	0.604684	0.159223	217819	285140	322243	182561	277101	291527	384691	172035	9	6	0.151	43964	p21-activated protein kinase-interacting protein 1 OS=Homo sapiens GN=PAK1IP1 PE=1 SV=2
Q9Y5P6	0.137002	-0.288681	425609	460430	393382	543430	415437	348488	284264	444088	14	8	0.342	39834	Mannose-1-phosphate guanyltransferase beta OS=Homo sapiens GN=GMPPB PE=1 SV=2
Q86X10	0.471828	-0.167871	46588	59986	68604	45442	57733	52734	32654	53265	6	6	0.07	166798	Ral GTPase-activating protein subunit beta OS=Homo sapiens GN=RALGAPB PE=1 SV=1
Q9H497	0.903813	0.0448298	3973	4790	5327	2164	4207	4636	5748	2176	1	1	0.038	46199	Torsin-3A OS=Homo sapiens GN=TOR3A PE=1 SV=1
P59780	0.202237	-0.393949	25803	17160	19675	25537	24553	10035	15928	16589	1	1	0.093	22017	AP-3 complex subunit sigma-2 OS=Homo sapiens GN=AP3S2 PE=2 SV=1
Q9NWT6	0.203701	-0.194913	97217	95998	76172	96866	80539	70427	71447	97555	4	4	0.158	40285	Hypoxia-inducible factor 1-alpha inhibitor OS=Homo sapiens GN=HIF1AN PE=1 SV=2
Q9UKG9	0.43427	0.457573	155067	162970	225360	135021	407025	93721	298068	132810	8	5	0.108	70178	Peroxisomal carnitine O-octanoyltransferase OS=Homo sapiens GN=CROT PE=1 SV=2
Q9NX58	0.46536	0.228422	591064	623936	788176	434784	648381	716807	1016303	474707	16	9	0.232	43615	Cell growth-regulating nucleolar protein OS=Homo sapiens GN=LYAR PE=1 SV=2
Q9H490	0.403673	0.260514	13027	18206	25647	16448	24022	24722	26145	12951	2	1	0.039	50052	Phosphatidylinositol glycan anchor biosynthesis class U protein OS=Homo sapiens GN=PIGU PE=1 SV=3
P60763	0.765816	-0.065419	16130	14168	18586	15516	18504	11784	11765	19492	18	6	0.271	21379	Ras-related C3 botulinum toxin substrate 3 OS=Homo sapiens GN=RAC3 PE=1 SV=1
P09488	0.20315	2.93628	29080	1	2035	3775	174930	80062	8133	3943	7	5	0.188	25712	Glutathione S-transferase Mu 1 OS=Homo sapiens GN=GSTM1 PE=1 SV=3
P09486	0.225458	0.305912	1511192	1997664	1342142	2303025	1755585	2611897	2569325	1906996	27	12	0.396	34632	SPARC OS=Homo sapiens GN=SPARC PE=1 SV=1
Q86X83	0.520282	-0.153902	51803	47281	73162	47196	57049	59692	40959	39538	2	2	0.171	22745	COMM domain-containing protein 2 OS=Homo sapiens GN=COMMD2 PE=1 SV=2
P17900	0.306411	-0.17901	33287	48879	46976	35789	34889	38568	40050	32178	3	3	0.233	20838	Ganglioside GM2 activator OS=Homo sapiens GN=GM2A PE=1 SV=4
Q99961	0.0736196	-0.329362	885130	808746	889585	1051456	842558	706267	535939	808225	32	17	0.508	41490	Endophilin-A2 OS=Homo sapiens GN=SH3GL1 PE=1 SV=1
Q9NWM8	0.506498	-0.131493	204206	261600	189850	272501	219788	256739	210735	160040	6	4	0.194	24172	Peptidyl-prolyl cis-trans isomerase FKBP14 OS=Homo sapiens GN=FKBP14 PE=1 SV=1
Q96R06	0.0425748	-0.241014	156463	132653	124180	139881	122309	122382	103089	120291	8	8	0.104	134422	Sperm-associated antigen 5 OS=Homo sapiens GN=SPAG5 PE=1 SV=2
Q9BU23	0.805363	0.0840638	83752	108763	123528	75109	128714	136992	99847	49068	8	6	0.109	79698	Lipase maturation factor 2 OS=Homo sapiens GN=LMF2 PE=1 SV=2
P05937	0.807366	-0.197603	3866560	251992	1023898	1293422	1783302	1439519	1530384	858862	24	14	0.621	30025	Calbindin OS=Homo sapiens GN=CALB1 PE=1 SV=2
O75694	0.453168	0.147374	2628528	2741119	2797009	2157638	2554612	3000291	3667357	2212430	51	31	0.265	155199	Nuclear pore complex protein Nup155 OS=Homo sapiens GN=NUP155 PE=1 SV=1
O75695	0.998903	-0.000160294	450583	546319	408822	475440	496925	489186	491322	403522	9	7	0.157	39641	Protein XRP2 OS=Homo sapiens GN=RP2 PE=1 SV=4
Q9Y5J1	0.32108	0.246729	302041	291574	261545	235722	259982	298185	455246	280934	17	13	0.365	62004	U3 small nucleolar RNA-associated protein 18 homolog OS=Homo sapiens GN=UTP18 PE=1 SV=3
Q86X76	0.791624	-0.0521054	136069	165307	121503	130426	129019	100045	131563	173051	6	4	0.183	35896	Nitrilase homolog 1 OS=Homo sapiens GN=NIT1 PE=1 SV=2
O75691	0.375916	0.242023	884035	867038	1060614	723205	855382	1146358	1431796	747003	34	31	0.154	318385	Small subunit processome component 20 homolog OS=Homo sapiens GN=UTP20 PE=1 SV=3
Q9UKA4	0.0638898	0.312666	9633	9526	7896	9259	11393	9237	13523	10949	2	2	0.012	210511	A-kinase anchor protein 11 OS=Homo sapiens GN=AKAP11 PE=1 SV=1
Q9Y5J7	0.184202	0.25282	171335	144629	239987	174039	226695	242385	212350	188378	4	2	0.258	10378	Mitochondrial import inner membrane translocase subunit Tim9 OS=Homo sapiens GN=TIMM9 PE=1 SV=1
Q9UKA9	0.0631594	0.63566	1117643	968480	1160845	900260	1679856	929358	2092362	1741758	33	16	0.448	57491	Polypyrimidine tract-binding protein 2 OS=Homo sapiens GN=PTBP2 PE=1 SV=1
Q9Y5J6	0.574669	0.0470431	20514	19096	18370	16450	20042	18694	20383	17778	4	3	0.359	11586	Mitochondrial import inner membrane translocase subunit Tim10 B OS=Homo sapiens GN=TIMM10B PE=1 SV=1
Q9Y5J9	0.417847	0.355294	65245	25829	93355	41916	92849	88124	59334	49244	2	2	0.181	9344	Mitochondrial import inner membrane translocase subunit Tim8 B OS=Homo sapiens GN=TIMM8B PE=1 SV=1
A2VDF0	0.168651	-0.585265	1886	2100	2788	2771	763	1271	1451	2877	1	1	0.104	16765	Fucose mutarotase OS=Homo sapiens GN=FUOM PE=1 SV=2
Q5JSH3	0.136487	-0.479456	275409	335872	312618	484011	257419	200367	200889	351146	14	11	0.17	101366	WD repeat-containing protein 44 OS=Homo sapiens GN=WDR44 PE=1 SV=1
P46459	0.0392807	-0.195944	2420541	2294547	2161296	2426771	2168573	1766802	2029170	2157123	53	35	0.476	82594	Vesicle-fusing ATPase OS=Homo sapiens GN=NSF PE=1 SV=3
Q6DKK2	0.756489	0.0809897	139976	155267	170656	107015	165330	175949	177349	87368	14	7	0.192	42457	Tetratricopeptide repeat protein 19, mitochondrial OS=Homo sapiens GN=TTC19 PE=1 SV=4
O75688	0.333977	-0.267418	233263	162606	167679	237268	187314	124600	125991	227417	8	6	0.159	52643	Protein phosphatase 1B OS=Homo sapiens GN=PPM1B PE=1 SV=1
O75683	0.313995	0.276197	407347	398370	346945	358589	354264	433660	664685	377514	18	14	0.465	41450	Surfeit locus protein 6 OS=Homo sapiens GN=SURF6 PE=1 SV=3
Q9Y5K6	0.121154	-0.467568	18153	20334	18577	25485	19908	19214	10291	10285	1	1	0.016	71451	CD2-associated protein OS=Homo sapiens GN=CD2AP PE=1 SV=1
Q9Y5K5	0.111847	-0.182612	602879	594476	685204	622817	616750	599424	469653	521675	16	10	0.444	37607	Ubiquitin carboxyl-terminal hydrolase isozyme L5 OS=Homo sapiens GN=UCHL5 PE=1 SV=3
Q00341	0.139156	-0.263722	6875462	7617587	6478140	9169602	6427303	7072941	5025433	6579681	103	56	0.466	141455	Vigilin OS=Homo sapiens GN=HDLBP PE=1 SV=2
Q9UKB1	0.469457	0.0741295	44445	42335	43544	34131	42312	41853	47761	41200	5	5	0.094	62091	F-box/WD repeat-containing protein 11 OS=Homo sapiens GN=FBXW11 PE=1 SV=1
Q99943	0.678707	-0.0431668	218906	186014	204152	228136	228090	184966	185225	214248	8	5	0.145	31717	1-acyl-sn-glycerol-3-phosphate acyltransferase alpha OS=Homo sapiens GN=AGPAT1 PE=1 SV=2
Q9NX01	0.329462	-0.243938	81872	43947	65306	67259	59473	42879	48959	66878	3	3	0.215	17015	Thioredoxin-like protein 4B OS=Homo sapiens GN=TXNL4B PE=1 SV=1
Q99941	0.748743	-0.0905949	7538	8596	10283	4997	7289	5454	9784	6975	1	1	0.027	76709	Cyclic AMP-dependent transcription factor ATF-6 beta OS=Homo sapiens GN=ATF6B PE=1 SV=2
Q9Y5K8	0.463953	-0.0968038	687744	586562	596349	741813	627380	657788	495165	662592	16	11	0.502	28263	V-type proton ATPase subunit D OS=Homo sapiens GN=ATP6V1D PE=1 SV=1
Q9NX02	0.28824	0.808786	10883	1805	3445	3298	5043	9842	4488	14665	2	2	0.031	120515	NACHT, LRR and PYD domains-containing protein 2 OS=Homo sapiens GN=NLRP2 PE=1 SV=1
P08183	0.241149	0.63679	430111	212285	217904	259933	369302	208574	725448	438488	25	18	0.172	141478	Multidrug resistance protein 1 OS=Homo sapiens GN=ABCB1 PE=1 SV=3
Q01664	0.819722	-0.0910824	14991	15538	26519	10946	14286	12431	24335	12782	2	2	0.101	38726	Transcription factor AP-4 OS=Homo sapiens GN=TFAP4 PE=1 SV=2
Q9NX05	0.484231	-0.142302	14930	14323	10825	15007	9442	11699	12489	16281	1	1	0.008	120588	Constitutive coactivator of PPAR-gamma-like protein 2 OS=Homo sapiens GN=FAM120C PE=2 SV=3
Q9NX08	0.8228	-0.0883808	64672	46969	44295	72514	44454	38540	39973	91908	2	2	0.213	21090	COMM domain-containing protein 8 OS=Homo sapiens GN=COMMD8 PE=1 SV=1
Q5K4E3	0.210795	-0.418294	4972	7100	3426	4459	4200	2464	4529	3741	1	1	0.033	91955	Polyserase-2 OS=Homo sapiens GN=PRSS36 PE=1 SV=2
Q86X53	0.68522	-0.93703	1	1	916	1	1	477	1	1	1	1	0.038	48984	Glutamate-rich protein 1 OS=Homo sapiens GN=ERICH1 PE=1 SV=1
Q86X52	0.953747	0.0109741	48261	40933	32477	52774	35151	47236	50154	43236	2	2	0.025	91784	Chondroitin sulfate synthase 1 OS=Homo sapiens GN=CHSY1 PE=1 SV=3
P22492	0.32604	-0.452362	48607	20127	25538	52101	27927	24713	37984	16352	76	7	0.164	22019	Histone H1t OS=Homo sapiens GN=HIST1H1T PE=2 SV=4
Q9Y5L4	0.314416	0.232891	633229	603138	700162	497379	665877	694200	958029	542193	11	4	0.526	10500	Mitochondrial import inner membrane translocase subunit Tim13 OS=Homo sapiens GN=TIMM13 PE=1 SV=1
Q9Y5L0	0.763825	-0.0506682	210311	243692	295456	205397	270204	240721	197023	213955	14	7	0.096	104203	Transportin-3 OS=Homo sapiens GN=TNPO3 PE=1 SV=3
P35789	0.583104	-0.140823	42747	36887	18241	35708	30432	31667	27726	31335	8	6	0.095	70971	Zinc finger protein 93 OS=Homo sapiens GN=ZNF93 PE=2 SV=4
Q86X55	0.324275	-0.0861803	1808555	1442724	1613459	1641314	1647083	1450644	1466029	1565033	20	14	0.347	65854	Histone-arginine methyltransferase CARM1 OS=Homo sapiens GN=CARM1 PE=1 SV=3
Q01658	0.404491	-0.213977	273824	187036	171109	258893	198992	169969	146803	252299	12	5	0.199	19444	Protein Dr1 OS=Homo sapiens GN=DR1 PE=1 SV=1
Q9NX14	0.850677	0.0502739	250599	214938	264163	178073	286342	233515	286735	133372	3	1	0.072	17317	NADH dehydrogenase [ubiquinone] 1 beta subcomplex subunit 11, mitochondrial OS=Homo sapiens GN=NDUFB11 PE=1 SV=1
Q00325	0.547807	0.177128	7099939	10117003	11485257	6724646	12153410	11404844	10565754	5930675	62	22	0.492	40095	Phosphate carrier protein, mitochondrial OS=Homo sapiens GN=SLC25A3 PE=1 SV=2
P08195	0.0879956	0.435205	2040308	1909833	2013745	1887197	1943746	3210350	3250539	2210841	56	27	0.408	67994	4F2 cell-surface antigen heavy chain OS=Homo sapiens GN=SLC3A2 PE=1 SV=3
P35790	0.75091	0.0577331	20691	18012	19417	22264	20490	22560	14847	25769	2	2	0.118	52249	Choline kinase alpha OS=Homo sapiens GN=CHKA PE=1 SV=3
Q9NX18	0.0624407	0.51037	22598	16644	23250	19105	24715	21950	36874	32689	1	1	0.084	19599	Succinate dehydrogenase assembly factor 2, mitochondrial OS=Homo sapiens GN=SDHAF2 PE=1 SV=1
Q6R327	0.245098	-0.281495	15763	25956	17648	15161	16843	14398	14466	15610	2	2	0.016	192216	Rapamycin-insensitive companion of mTOR OS=Homo sapiens GN=RICTOR PE=1 SV=1
Q9NWH9	0.277931	0.226228	2563267	2543557	2307943	1958180	2564267	2695978	3572604	2131370	44	26	0.275	117149	SAFB-like transcription modulator OS=Homo sapiens GN=SLTM PE=1 SV=2
Q13630	0.693351	-0.176408	48400	35190	30496	63817	42748	23554	25236	65889	4	3	0.181	35893	GDP-L-fucose synthase OS=Homo sapiens GN=TSTA3 PE=1 SV=1
Q7KZN9	0.58516	0.264968	20825	33250	45990	18223	50132	45437	32853	13714	3	2	0.063	46030	Cytochrome c oxidase assembly protein COX15 homolog OS=Homo sapiens GN=COX15 PE=1 SV=1
Q13637	0.110669	-0.828803	47067	86796	36471	92975	27928	32977	32229	55108	3	2	0.102	24997	Ras-related protein Rab-32 OS=Homo sapiens GN=RAB32 PE=1 SV=3
Q13636	0.975279	-0.00914802	575334	715169	476034	694993	736018	847010	452630	410313	17	8	0.536	21569	Ras-related protein Rab-31 OS=Homo sapiens GN=RAB31 PE=1 SV=1
Q96QC0	0.471707	0.150894	921818	868845	938032	714731	870731	979504	1253448	719407	23	14	0.179	99058	Serine/threonine-protein phosphatase 1 regulatory subunit 10 OS=Homo sapiens GN=PPP1R10 PE=1 SV=1
Q8WWI5	0.597207	-0.244456	12391	18625	31334	12830	19035	19135	17926	7366	1	1	0.021	73302	Choline transporter-like protein 1 OS=Homo sapiens GN=SLC44A1 PE=1 SV=1
P52272	0.45787	0.176265	44782649	52767859	44948258	36605696	45209198	46487469	69905255	40778056	295	68	0.793	77516	Heterogeneous nuclear ribonucleoprotein M OS=Homo sapiens GN=HNRNPM PE=1 SV=3
Q14966	0.514585	0.127091	3859586	3794106	3235110	3079696	3539319	3208906	5059153	3447470	74	50	0.313	220623	Zinc finger protein 638 OS=Homo sapiens GN=ZNF638 PE=1 SV=2
Q05BQ5	0.874909	-0.0721846	39747	77790	42400	24722	44429	37663	65299	28256	4	3	0.043	70547	MBT domain-containing protein 1 OS=Homo sapiens GN=MBTD1 PE=1 SV=2
O75663	0.160106	-0.267448	818372	698142	684923	982000	740788	647486	530744	725743	16	10	0.386	31444	TIP41-like protein OS=Homo sapiens GN=TIPRL PE=1 SV=2
Q7Z3U7	0.604398	-0.139056	110003	118435	175623	118659	145260	145882	100601	82946	6	5	0.043	190357	Protein MON2 homolog OS=Homo sapiens GN=MON2 PE=1 SV=3
Q9H444	0.574961	-0.135845	1007643	800687	832695	1095168	896335	762190	579056	1162864	25	12	0.42	24950	Charged multivesicular body protein 4b OS=Homo sapiens GN=CHMP4B PE=1 SV=1
Q9H3S7	0.0977756	-0.154866	535947	473782	506279	575175	506003	477947	426461	467922	20	17	0.123	178972	Tyrosine-protein phosphatase non-receptor type 23 OS=Homo sapiens GN=PTPN23 PE=1 SV=1
Q9H446	0.809383	0.0636533	44092	39471	38366	51008	37481	42394	34668	66195	3	3	0.243	27939	RWD domain-containing protein 1 OS=Homo sapiens GN=RWDD1 PE=1 SV=1
Q05209	0.105187	-0.241157	1015348	817508	781431	914549	844213	677289	651429	812698	20	17	0.245	88106	Tyrosine-protein phosphatase non-receptor type 12 OS=Homo sapiens GN=PTPN12 PE=1 SV=3
Q9BTE6	0.443996	-0.163452	137928	100769	145829	143855	157126	95880	103500	115278	5	5	0.117	45480	Alanyl-tRNA editing protein Aarsd1 OS=Homo sapiens GN=AARSD1 PE=1 SV=2
Q9BTE3	0.931086	0.00989274	535457	390049	413285	442426	445745	450546	420047	477135	22	13	0.305	72980	Mini-chromosome maintenance complex-binding protein OS=Homo sapiens GN=MCMBP PE=1 SV=2
Q07866	0.334989	-0.234684	3220384	2582874	2294197	3331188	2617970	2027387	1811833	3255687	67	38	0.543	65310	Kinesin light chain 1 OS=Homo sapiens GN=KLC1 PE=1 SV=2
Q9BTE7	0.173373	-0.208835	40647	38591	46094	42309	39678	43602	32725	29044	2	2	0.11	27508	DCN1-like protein 5 OS=Homo sapiens GN=DCUN1D5 PE=1 SV=1
Q9BTE1	0.0489449	-0.226098	455563	426752	409613	441126	427507	320806	345389	387962	4	3	0.104	20127	Dynactin subunit 5 OS=Homo sapiens GN=DCTN5 PE=1 SV=1
Q14974	0.0680269	-0.108468	16521114	15572727	16898544	15649871	16219424	14586721	14707990	14446240	143	51	0.454	97170	Importin subunit beta-1 OS=Homo sapiens GN=KPNB1 PE=1 SV=2
Q8WWH5	0.734321	0.0439383	194668	201074	168691	229508	188027	206249	186475	237742	7	4	0.175	37253	Probable tRNA pseudouridine synthase 1 OS=Homo sapiens GN=TRUB1 PE=1 SV=1
Q13642	0.0617669	-0.890948	227021	462391	562106	400994	223238	183932	139256	344707	8	4	0.102	36263	Four and a half LIM domains protein 1 OS=Homo sapiens GN=FHL1 PE=1 SV=4
P09417	0.896185	0.0639562	651506	651657	462345	653529	559223	366809	397145	1205511	13	10	0.512	25789	Dihydropteridine reductase OS=Homo sapiens GN=QDPR PE=1 SV=2
Q14978	0.514441	0.206755	5250210	5574771	7204573	4069306	5556026	6293232	9279251	4375559	71	33	0.349	73603	Nucleolar and coiled-body phosphoprotein 1 OS=Homo sapiens GN=NOLC1 PE=1 SV=2
Q86WJ1	0.22637	-0.180764	132594	122348	146451	110128	122440	130320	96198	102324	10	7	0.127	100984	Chromodomain-helicase-DNA-binding protein 1-like OS=Homo sapiens GN=CHD1L PE=1 SV=2
Q07864	0.551061	-0.0739405	147341	116486	121650	113458	100126	125091	123251	125540	10	10	0.073	261515	DNA polymerase epsilon catalytic subunit A OS=Homo sapiens GN=POLE PE=1 SV=5
Q7Z3T8	0.66807	-0.0761529	257805	226209	171052	243541	184200	208906	196848	262450	8	7	0.069	168903	Zinc finger FYVE domain-containing protein 16 OS=Homo sapiens GN=ZFYVE16 PE=1 SV=3
Q9H3R5	0.549941	0.122203	87956	77977	90713	56730	90639	85824	100690	63924	4	4	0.166	28481	Centromere protein H OS=Homo sapiens GN=CENPH PE=1 SV=1
Q9Y5F9	0.908454	0.0338464	33146	29834	32300	45718	30209	48980	42744	22412	5	5	0.067	101043	Protocadherin gamma-B6 OS=Homo sapiens GN=PCDHGB6 PE=2 SV=1
Q7Z460	0.29005	-0.106707	1052994	1042952	995190	950353	1071353	836346	848758	996897	55	39	0.314	169450	CLIP-associating protein 1 OS=Homo sapiens GN=CLASP1 PE=1 SV=1
Q9BTD8	0.668374	0.0679864	230335	236914	215198	203599	209894	248729	286570	183607	6	6	0.169	50414	RNA-binding protein 42 OS=Homo sapiens GN=RBM42 PE=1 SV=1
P52292	0.196112	-0.15258	6223617	5711942	6298579	5189360	5243222	4527975	5249282	6052240	77	22	0.488	57862	Importin subunit alpha-1 OS=Homo sapiens GN=KPNA2 PE=1 SV=1
Q14980	0.862171	0.0358959	14957450	16933067	14414667	12721651	15077679	14948189	19794470	10693576	277	150	0.662	238257	Nuclear mitotic apparatus protein 1 OS=Homo sapiens GN=NUMA1 PE=1 SV=2
O94763	0.318735	-0.189184	51701	39671	43336	51430	39094	35760	34913	53495	4	4	0.118	59832	Unconventional prefoldin RPB5 interactor 1 OS=Homo sapiens GN=URI1 PE=1 SV=3
P52298	0.829323	-0.019095	255299	231194	211235	254095	223230	220141	235713	260224	6	5	0.397	18001	Nuclear cap-binding protein subunit 2 OS=Homo sapiens GN=NCBP2 PE=1 SV=1
O94761	0.109005	-0.171342	21288	23433	22155	21226	22968	19111	18868	17289	1	1	0.014	133077	ATP-dependent DNA helicase Q4 OS=Homo sapiens GN=RECQL4 PE=1 SV=1
O75648	0.423894	0.207274	33356	35639	41698	33963	35621	42842	58658	29885	2	2	0.052	47745	Mitochondrial tRNA-specific 2-thiouridylase 1 OS=Homo sapiens GN=TRMU PE=1 SV=2
O94762	0.902061	0.0278048	5398	7570	4668	6465	6001	5799	7957	4813	1	1	0.01	108858	ATP-dependent DNA helicase Q5 OS=Homo sapiens GN=RECQL5 PE=1 SV=2
O75643	0.50821	0.12684	12025029	12841263	14709135	10080210	13333210	14398878	16371418	10115442	191	102	0.513	244505	U5 small nuclear ribonucleoprotein 200 kDa helicase OS=Homo sapiens GN=SNRNP200 PE=1 SV=2
P52294	0.792823	-0.0250719	444013	457855	554928	459753	513940	437373	463487	468730	26	16	0.333	60222	Importin subunit alpha-5 OS=Homo sapiens GN=KPNA1 PE=1 SV=3
O94766	0.924347	0.0315788	80460	84163	127988	65363	93159	125060	94736	52941	6	5	0.161	37122	Galactosylgalactosylxylosylprotein 3-beta-glucuronosyltransferase 3 OS=Homo sapiens GN=B3GAT3 PE=1 SV=2
Q9H425	0.260951	-0.741992	296221	303638	379338	931273	320263	268906	336248	216878	11	8	0.257	36346	Uncharacterized protein C1orf198 OS=Homo sapiens GN=C1orf198 PE=1 SV=1
O94760	0.735213	-0.149383	2726704	958621	1149177	2334057	2322766	1322173	1300618	1517875	33	19	0.765	31122	N(G),N(G)-dimethylarginine dimethylaminohydrolase 1 OS=Homo sapiens GN=DDAH1 PE=1 SV=3
Q9H3Q1	0.282371	-0.297359	304504	284694	305841	292391	262608	162190	177025	364437	10	7	0.317	37980	Cdc42 effector protein 4 OS=Homo sapiens GN=CDC42EP4 PE=1 SV=1
Q9BTC8	0.392359	-0.25632	87209	153130	102581	77613	83274	84496	110610	73699	18	13	0.251	67504	Metastasis-associated protein MTA3 OS=Homo sapiens GN=MTA3 PE=1 SV=2
Q9BTC0	0.504275	0.135573	1269491	1360970	1308352	1108051	1266774	1258378	1877626	1141348	53	40	0.269	243870	Death-inducer obliterator 1 OS=Homo sapiens GN=DIDO1 PE=1 SV=5
Q9NWK9	0.730668	-0.131385	17650	14315	10562	24507	12330	12000	13351	23518	1	1	0.028	53918	Box C/D snoRNA protein 1 OS=Homo sapiens GN=ZNHIT6 PE=1 SV=1
P11717	0.858786	0.0425331	3085183	4595377	2769815	3385697	3638433	4496359	3520010	2595253	78	54	0.281	274373	Cation-independent mannose-6-phosphate receptor OS=Homo sapiens GN=IGF2R PE=1 SV=3
Q14997	0.655814	0.0691606	646721	701393	624358	630891	805703	785555	592293	547653	27	22	0.154	211332	Proteasome activator complex subunit 4 OS=Homo sapiens GN=PSME4 PE=1 SV=2
Q5JRX3	0.0682044	-0.244961	522926	578511	557781	642641	506725	403570	555038	477065	25	18	0.252	117413	Presequence protease, mitochondrial OS=Homo sapiens GN=PITRM1 PE=1 SV=3
O94776	0.471987	0.173711	3531594	3111856	3391229	2593560	3414825	3648725	4769333	2411220	68	33	0.555	75023	Metastasis-associated protein MTA2 OS=Homo sapiens GN=MTA2 PE=1 SV=1
Q9H3P7	0.764855	-0.0503023	99058	111005	85580	111349	103691	106210	112309	70836	4	4	0.134	60593	Golgi resident protein GCP60 OS=Homo sapiens GN=ACBD3 PE=1 SV=4
Q6ULP2	0.468397	-0.0736865	49727	49295	48406	40389	48160	39151	43722	47432	3	3	0.051	102200	Aftiphilin OS=Homo sapiens GN=AFTPH PE=1 SV=2
Q9H3P2	0.427331	-0.0628239	451349	378484	363675	386950	373817	382079	369482	387734	14	11	0.339	57277	Negative elongation factor A OS=Homo sapiens GN=NELFA PE=1 SV=3
Q7Z434	0.492151	-0.0621286	96314	89674	76416	94700	80276	82538	90891	88347	6	5	0.252	56528	Mitochondrial antiviral-signaling protein OS=Homo sapiens GN=MAVS PE=1 SV=2
Q9H410	0.827441	-0.0448754	67137	48887	46779	58117	44806	43511	58036	67801	5	5	0.233	40067	Kinetochore-associated protein DSN1 homolog OS=Homo sapiens GN=DSN1 PE=1 SV=2
Q9UJV9	0.599349	0.0649228	292777	313419	313263	255801	264583	332788	349954	282031	10	8	0.188	69838	Probable ATP-dependent RNA helicase DDX41 OS=Homo sapiens GN=DDX41 PE=1 SV=2
Q96QG7	0.990063	0.00344689	32415	20127	36082	36791	28728	32104	22155	42728	1	1	0.029	63462	Myotubularin-related protein 9 OS=Homo sapiens GN=MTMR9 PE=1 SV=1
Q8WWM7	0.323118	-0.0910302	2414350	1921048	1979717	2176899	2130013	1937910	1965420	1939402	50	29	0.298	113374	Ataxin-2-like protein OS=Homo sapiens GN=ATXN2L PE=1 SV=2
Q6NYC1	0.760051	0.0550984	172715	130543	149473	160499	138293	207903	141308	149599	8	6	0.285	46462	Bifunctional arginine demethylase and lysyl-hydroxylase JMJD6 OS=Homo sapiens GN=JMJD6 PE=1 SV=1
Q9H488	0.717093	0.0616157	868501	1053022	975166	965929	925229	1164467	1190198	751265	16	9	0.309	43956	GDP-fucose protein O-fucosyltransferase 1 OS=Homo sapiens GN=POFUT1 PE=1 SV=1
P11766	0.766585	-0.104525	6856891	5568945	6036398	7321810	7258665	3112865	4340538	9269958	41	17	0.5	39724	Alcohol dehydrogenase class-3 OS=Homo sapiens GN=ADH5 PE=1 SV=4
O94782	0.295311	-0.19996	159604	155403	119802	190262	133297	149039	108454	153381	6	5	0.065	88207	Ubiquitin carboxyl-terminal hydrolase 1 OS=Homo sapiens GN=USP1 PE=1 SV=1
P22415	0.550538	0.209157	19628	32302	31189	17155	27208	29465	41305	17940	5	4	0.145	33538	Upstream stimulatory factor 1 OS=Homo sapiens GN=USF1 PE=1 SV=1
Q9UJW0	0.420744	-0.223755	1142879	774646	662424	1125387	794553	645327	675700	1057424	26	15	0.387	52337	Dynactin subunit 4 OS=Homo sapiens GN=DCTN4 PE=1 SV=1
Q92499	0.787003	-0.0113237	6105614	5689168	6209782	5934620	6237707	5992456	5856894	5664964	113	46	0.576	82432	ATP-dependent RNA helicase DDX1 OS=Homo sapiens GN=DDX1 PE=1 SV=2
P09455	0.581558	0.570921	652757	968624	886917	1744039	1610497	245735	479957	3980536	12	5	0.489	15850	Retinol-binding protein 1 OS=Homo sapiens GN=RBP1 PE=1 SV=2
Q9Y5A9	0.274189	-0.136855	1176255	901019	917510	1043490	911646	832109	900312	1028742	16	10	0.245	62334	YTH domain-containing family protein 2 OS=Homo sapiens GN=YTHDF2 PE=1 SV=2
P23743	0.0866338	-0.948966	13310	29268	18022	35965	10739	16728	6638	15916	1	1	0.018	82630	Diacylglycerol kinase alpha OS=Homo sapiens GN=DGKA PE=1 SV=3
Q9Y5A6	0.739052	-0.0597233	10735	9210	6380	8248	8295	7829	7572	9475	1	1	0.019	53659	Zinc finger and SCAN domain-containing protein 21 OS=Homo sapiens GN=ZSCAN21 PE=1 SV=2
Q13683	0.943764	0.020713	19950	20881	35125	16294	25832	27215	20948	19589	3	3	0.029	128948	Integrin alpha-7 OS=Homo sapiens GN=ITGA7 PE=1 SV=3
O75629	0.680721	0.114655	41961	77132	70886	52162	50220	53982	85444	72524	2	2	0.15	24075	Protein CREG1 OS=Homo sapiens GN=CREG1 PE=1 SV=1
Q9Y5A7	0.0593657	-0.260461	184247	154054	160096	152454	153714	125365	116296	147969	5	4	0.08	70538	NEDD8 ultimate buster 1 OS=Homo sapiens GN=NUB1 PE=1 SV=2
O75616	0.324289	0.147857	252381	258745	240017	210085	236986	224311	316936	286733	7	7	0.206	48350	GTPase Era, mitochondrial OS=Homo sapiens GN=ERAL1 PE=1 SV=2
Q52LW3	0.424247	0.322286	14837	21375	14950	24564	17085	33245	13318	31033	2	2	0.02	142063	Rho GTPase-activating protein 29 OS=Homo sapiens GN=ARHGAP29 PE=1 SV=2
Q13685	0.163594	-0.229592	159171	148135	173033	219364	146128	144084	144837	161711	5	5	0.161	46751	Angio-associated migratory cell protein OS=Homo sapiens GN=AAMP PE=1 SV=2
Q07820	0.520081	0.249806	1791	1479	1851	1179	1573	885	2296	2737	2	1	0.06	37337	Induced myeloid leukemia cell differentiation protein Mcl-1 OS=Homo sapiens GN=MCL1 PE=1 SV=3
Q9H479	0.225117	-0.495946	35588	23766	35812	48765	26863	13708	20484	41006	2	2	0.1	35171	Fructosamine-3-kinase OS=Homo sapiens GN=FN3K PE=1 SV=1
Q07817	0.430798	0.188654	43704	44859	34253	44213	53608	45371	60668	30716	3	1	0.056	26049	Bcl-2-like protein 1 OS=Homo sapiens GN=BCL2L1 PE=1 SV=1
Q6NYC8	0.407257	-0.185089	317159	417533	337603	314073	280605	420973	281293	236571	20	16	0.359	67943	Phostensin OS=Homo sapiens GN=PPP1R18 PE=1 SV=1
Q9UJX2	0.867239	-0.02646	336836	369437	367329	287718	347644	341518	395371	252047	14	9	0.152	68834	Cell division cycle protein 23 homolog OS=Homo sapiens GN=CDC23 PE=1 SV=3
Q07812	0.563159	-0.107456	351617	424740	344509	445492	455433	346501	271406	380590	16	9	0.312	21184	Apoptosis regulator BAX OS=Homo sapiens GN=BAX PE=1 SV=1
Q9Y5B0	0.822369	-0.0482361	117906	95416	110925	127703	104855	106967	77920	147347	8	7	0.094	104399	RNA polymerase II subunit A C-terminal domain phosphatase OS=Homo sapiens GN=CTDP1 PE=1 SV=3
P08134	0.198069	-0.298852	230852	350452	239631	360101	247627	280846	208696	222894	30	14	0.513	22006	Rho-related GTP-binding protein RhoC OS=Homo sapiens GN=RHOC PE=1 SV=1
Q9UJX6	0.394585	-0.119098	28183	27809	32521	30207	32603	29775	22679	24256	2	2	0.04	93828	Anaphase-promoting complex subunit 2 OS=Homo sapiens GN=ANAPC2 PE=1 SV=1
Q9UJX5	0.231293	-0.0840525	20637	22068	21309	21999	22519	19354	20628	18644	2	2	0.021	92116	Anaphase-promoting complex subunit 4 OS=Homo sapiens GN=ANAPC4 PE=1 SV=2
Q9UJX4	0.763221	-0.0361129	134739	144447	160975	126000	153213	139125	144755	115072	9	8	0.134	85077	Anaphase-promoting complex subunit 5 OS=Homo sapiens GN=ANAPC5 PE=1 SV=2
P08133	0.375889	-0.441584	18288588	14282644	11662506	32126147	15517746	19625751	6950028	14132224	141	57	0.78	75873	Annexin A6 OS=Homo sapiens GN=ANXA6 PE=1 SV=3
Q9UJX3	0.347145	0.141728	508908	518707	543313	401997	496194	492859	658290	529238	14	12	0.244	66856	Anaphase-promoting complex subunit 7 OS=Homo sapiens GN=ANAPC7 PE=1 SV=4
Q9Y5B6	0.183124	0.172286	90221	87603	104914	83298	108483	95578	117658	90746	8	6	0.095	104804	PAX3- and PAX7-binding protein 1 OS=Homo sapiens GN=PAXBP1 PE=1 SV=2
Q9UK99	0.263162	-0.480324	4948	8193	12277	6586	6946	7597	4949	3449	1	1	0.036	54561	F-box only protein 3 OS=Homo sapiens GN=FBXO3 PE=1 SV=3
Q9Y5B9	0.791215	-0.0199993	10112235	9056914	9925921	8297565	8848690	9766742	8998845	9263580	135	68	0.548	119914	FACT complex subunit SPT16 OS=Homo sapiens GN=SUPT16H PE=1 SV=1
Q9Y5B8	0.914911	0.0247765	136630	118516	127988	134471	142741	102700	98509	182621	4	4	0.152	42492	Nucleoside diphosphate kinase 7 OS=Homo sapiens GN=NME7 PE=1 SV=1
P09429	0.95901	-0.0222176	7341811	4187228	4384633	7574643	5210866	4525028	3536627	9856843	65	22	0.46	24894	High mobility group protein B1 OS=Homo sapiens GN=HMGB1 PE=1 SV=3
P35716	0.982819	-0.00487585	347749	243495	225021	226718	264345	200077	248756	326286	15	7	0.234	46679	Transcription factor SOX-11 OS=Homo sapiens GN=SOX11 PE=1 SV=2
Q8WWK9	0.90484	-0.0120014	637377	577173	501803	532985	499765	550260	569971	610708	22	16	0.245	76987	Cytoskeleton-associated protein 2 OS=Homo sapiens GN=CKAP2 PE=1 SV=1
Q96QE3	0.903487	-0.0301523	88224	93480	86630	59857	75649	73542	112023	60189	7	6	0.052	207569	ATPase family AAA domain-containing protein 5 OS=Homo sapiens GN=ATAD5 PE=1 SV=4
P53582	0.402475	-0.134304	1344135	1334438	1203087	1434848	1292469	1015725	1014935	1520790	13	8	0.386	43215	Methionine aminopeptidase 1 OS=Homo sapiens GN=METAP1 PE=1 SV=2
O75600	0.995553	-0.00193424	65969	82797	94793	60961	72080	43531	119124	69377	5	4	0.15	45285	2-amino-3-ketobutyrate coenzyme A ligase, mitochondrial OS=Homo sapiens GN=GCAT PE=1 SV=1
P10412	0.153198	0.437138	10126315	5536216	8128985	9220658	8865875	8368323	13422824	14038682	218	31	0.502	21865	Histone H1.4 OS=Homo sapiens GN=HIST1H1E PE=1 SV=2
P35711	0.0563995	-0.342059	19689	18101	15938	13515	14167	14466	11466	12950	2	2	0.047	84026	Transcription factor SOX-5 OS=Homo sapiens GN=SOX5 PE=1 SV=3
Q9H3U1	0.106148	-0.278756	1025594	1113433	991838	1185429	920782	894412	653601	1089132	30	24	0.253	103077	Protein unc-45 homolog A OS=Homo sapiens GN=UNC45A PE=1 SV=1
Q9UJY5	0.592951	-0.137984	57511	41246	43029	65775	53405	38904	35539	60781	5	5	0.121	70384	ADP-ribosylation factor-binding protein GGA1 OS=Homo sapiens GN=GGA1 PE=1 SV=1
O75607	0.782948	0.108805	89984	122050	80131	82802	72341	73262	171047	87690	5	4	0.472	19344	Nucleoplasmin-3 OS=Homo sapiens GN=NPM3 PE=1 SV=3
O75608	0.498835	-0.11577	1146502	942472	1080515	1169392	1220557	820604	824421	1138725	21	9	0.443	24670	Acyl-protein thioesterase 1 OS=Homo sapiens GN=LYPLA1 PE=1 SV=1
Q96QD8	0.0614524	0.327323	330473	302149	316246	319129	379252	476408	422817	312457	6	3	0.055	56026	Sodium-coupled neutral amino acid transporter 2 OS=Homo sapiens GN=SLC38A2 PE=1 SV=2
P53597	0.889332	-0.0172463	1983864	1733990	1440248	1883433	1601779	1646423	1739338	1970320	17	11	0.373	36250	Succinyl-CoA ligase [ADP/GDP-forming] subunit alpha, mitochondrial OS=Homo sapiens GN=SUCLG1 PE=1 SV=4
Q7Z478	0.341515	-0.16265	547998	439996	438492	516953	448400	386464	355849	545522	24	14	0.16	155235	ATP-dependent RNA helicase DHX29 OS=Homo sapiens GN=DHX29 PE=1 SV=2
Q96QD9	0.95894	0.00773054	417472	417430	357348	431303	360517	342056	506532	423171	10	8	0.245	35818	UAP56-interacting factor OS=Homo sapiens GN=FYTTD1 PE=1 SV=3
Q9UJZ1	0.539902	0.168035	1426917	1597994	1961612	1140181	1833159	2068322	1951980	1030057	45	19	0.64	38534	Stomatin-like protein 2, mitochondrial OS=Homo sapiens GN=STOML2 PE=1 SV=1
Q92466	0.183679	-0.640822	66260	119299	135224	56596	94265	49552	43640	54574	6	5	0.15	47864	DNA damage-binding protein 2 OS=Homo sapiens GN=DDB2 PE=1 SV=1
Q7Z2K8	0.545751	-0.14657	92245	65387	73853	62808	82387	41016	70435	72025	4	4	0.032	102399	G protein-regulated inducer of neurite outgrowth 1 OS=Homo sapiens GN=GPRIN1 PE=2 SV=2
Q9UJ14	0.948529	-0.00870907	22364	24038	19474	23183	21084	25823	23771	17845	3	3	0.076	70467	Gamma-glutamyltransferase 7 OS=Homo sapiens GN=GGT7 PE=1 SV=2
P54619	0.28796	-0.190218	137275	113092	148922	152616	144690	103505	98753	136782	5	5	0.124	37579	5'-AMP-activated protein kinase subunit gamma-1 OS=Homo sapiens GN=PRKAG1 PE=1 SV=1
Q9BRZ2	0.714479	0.0758573	34785	38566	44721	31056	38138	51967	33770	33304	5	4	0.05	81488	E3 ubiquitin-protein ligase TRIM56 OS=Homo sapiens GN=TRIM56 PE=1 SV=3
O95793	0.15667	-0.224517	2381874	2138224	1740431	2228666	1727973	1861260	1527638	2148876	28	21	0.385	63182	Double-stranded RNA-binding protein Staufen homolog 1 OS=Homo sapiens GN=STAU1 PE=1 SV=2
Q9HCJ3	0.216179	-0.15945	24442	18105	20956	21460	20736	16526	18582	20229	2	2	0.043	74339	Ribonucleoprotein PTB-binding 2 OS=Homo sapiens GN=RAVER2 PE=1 SV=2
Q9HCJ6	0.323542	-0.51888	572501	1203349	1301680	511207	512576	714036	300226	977790	15	11	0.305	45899	Synaptic vesicle membrane protein VAT-1 homolog-like OS=Homo sapiens GN=VAT1L PE=1 SV=2
Q9Y3Z3	0.526303	-0.192904	32735	45394	47056	57442	45855	28764	28706	56445	4	4	0.093	72201	Deoxynucleoside triphosphate triphosphohydrolase SAMHD1 OS=Homo sapiens GN=SAMHD1 PE=1 SV=2
Q9H2H9	0.302198	0.19093	85365	86175	99330	58998	86855	97093	109614	82982	3	2	0.031	54048	Sodium-coupled neutral amino acid transporter 1 OS=Homo sapiens GN=SLC38A1 PE=1 SV=1
Q9H2H8	0.660623	0.0660963	570028	429678	380878	426130	507219	426745	449413	508036	8	7	0.391	18155	Peptidyl-prolyl cis-trans isomerase-like 3 OS=Homo sapiens GN=PPIL3 PE=1 SV=1
Q9UIQ6	0.695978	-0.106988	45560	33344	39671	61836	41843	42192	29628	53853	3	3	0.039	117349	Leucyl-cystinyl aminopeptidase OS=Homo sapiens GN=LNPEP PE=1 SV=3
P28331	0.85202	-0.0447849	1152218	1309875	1568341	996810	1371369	1433503	1309235	759476	39	26	0.396	79468	NADH-ubiquinone oxidoreductase 75 kDa subunit, mitochondrial OS=Homo sapiens GN=NDUFS1 PE=1 SV=3
Q5VTR2	0.933416	-0.0115032	1257936	1108774	1299579	1032461	1169390	1326106	1242793	923145	47	37	0.442	113662	E3 ubiquitin-protein ligase BRE1A OS=Homo sapiens GN=RNF20 PE=1 SV=2
Q05048	0.500962	0.0990122	420974	405727	510300	357962	450121	468921	514350	381981	11	8	0.253	48358	Cleavage stimulation factor subunit 1 OS=Homo sapiens GN=CSTF1 PE=1 SV=1
P55957	0.382125	-0.25345	119230	76425	79073	122648	115866	69289	65247	82952	5	4	0.395	21995	BH3-interacting domain death agonist OS=Homo sapiens GN=BID PE=1 SV=1
Q9HCI7	0.898768	-0.0166062	18801	21494	21348	20405	20168	17871	24998	18072	1	1	0.023	62541	E3 ubiquitin-protein ligase MSL2 OS=Homo sapiens GN=MSL2 PE=1 SV=2
Q9HCI6	0.47846	-0.135144	21570	17752	23624	17885	18242	15097	23788	16476	1	1	0.017	89673	E3 SUMO-protein ligase KIAA1586 OS=Homo sapiens GN=KIAA1586 PE=1 SV=2
P17677	0.28251	-0.844308	981357	3064713	5408422	2311364	760979	1751453	753496	3287394	33	18	0.723	24803	Neuromodulin OS=Homo sapiens GN=GAP43 PE=1 SV=1
P67936	0.744799	-0.0773534	3486806	3594429	2395536	4062497	2306489	3480864	2953812	4091282	104	31	0.73	28522	Tropomyosin alpha-4 chain OS=Homo sapiens GN=TPM4 PE=1 SV=3
Q9H2G2	0.209284	-0.168929	1842747	1364327	1427868	1568502	1475281	1428195	1205282	1409224	43	34	0.343	142695	STE20-like serine/threonine-protein kinase OS=Homo sapiens GN=SLK PE=1 SV=1
P30622	0.494964	-0.106762	524556	440877	415592	551992	441693	370109	445285	538048	27	21	0.161	162246	CAP-Gly domain-containing linker protein 1 OS=Homo sapiens GN=CLIP1 PE=1 SV=2
Q9BRX9	0.454887	0.142983	43566	41353	26494	34279	35887	35923	47526	41535	2	2	0.092	34343	WD repeat domain-containing protein 83 OS=Homo sapiens GN=WDR83 PE=1 SV=1
Q9BRX8	0.24099	0.306548	1896437	1726288	1869657	1017360	2249036	1944378	2410842	1446636	25	12	0.402	25764	Redox-regulatory protein FAM213A OS=Homo sapiens GN=FAM213A PE=1 SV=3
P30626	0.920636	-0.0234078	1164220	810496	1128600	1128106	1359732	1100448	674240	1028901	19	11	0.515	21676	Sorcin OS=Homo sapiens GN=SRI PE=1 SV=1
Q9BRX2	0.0851307	-0.240332	373487	313470	351132	415665	311116	309192	264582	345786	9	6	0.187	43359	Protein pelota homolog OS=Homo sapiens GN=PELO PE=1 SV=2
Q9BRX5	0.297129	-0.163574	903329	706202	675095	657850	719542	609010	571118	727403	14	10	0.495	24535	DNA replication complex GINS protein PSF3 OS=Homo sapiens GN=GINS3 PE=1 SV=1
Q96P70	0.264375	-0.202418	2488088	2249800	2716708	2613782	2787940	1904223	1677453	2380741	53	27	0.283	115963	Importin-9 OS=Homo sapiens GN=IPO9 PE=1 SV=3
Q9UJ41	0.0922274	-0.198769	79096	63681	72045	81442	61563	68770	58753	69047	5	4	0.086	79371	Rab5 GDP/GTP exchange factor OS=Homo sapiens GN=RABGEF1 PE=1 SV=2
Q9H2F5	0.253004	0.441817	3672	2359	3114	1770	3588	2925	5580	2733	1	1	0.022	93463	Enhancer of polycomb homolog 1 OS=Homo sapiens GN=EPC1 PE=1 SV=1
A6NFI3	0.665605	0.0622396	10105	10073	12941	8709	12309	10733	10602	10028	1	1	0.01	108437	Zinc finger protein 316 OS=Homo sapiens GN=ZNF316 PE=1 SV=1
P31942	0.243012	0.371006	4533467	4528409	7580990	3838952	6849869	7893611	7446713	4297998	93	24	0.642	36926	Heterogeneous nuclear ribonucleoprotein H3 OS=Homo sapiens GN=HNRNPH3 PE=1 SV=2
Q9NVA1	0.342185	0.189073	74067	74204	92385	64855	86731	92169	105363	64029	4	4	0.124	34600	Ubiquinol-cytochrome-c reductase complex assembly factor 1 OS=Homo sapiens GN=UQCC1 PE=1 SV=3
Q9NVA2	0.250838	-0.23334	2875951	2680214	2857321	3837056	2985247	3021323	1987018	2427497	49	23	0.538	49398	Septin-11 OS=Homo sapiens GN=SEPT11 PE=1 SV=3
Q9UIS9	0.615034	0.156701	64038	65570	53418	51034	49739	57438	101267	52471	4	4	0.101	66607	Methyl-CpG-binding domain protein 1 OS=Homo sapiens GN=MBD1 PE=1 SV=2
P31943	0.329755	0.231	5318543	4788336	5106073	4090113	5538887	5758962	7495776	3861385	257	35	0.641	49229	Heterogeneous nuclear ribonucleoprotein H OS=Homo sapiens GN=HNRNPH1 PE=1 SV=4
Q9NVA4	0.559541	-0.0706288	62017	65654	51382	60769	56249	63911	60512	47692	3	2	0.03	50142	Transmembrane protein 184C OS=Homo sapiens GN=TMEM184C PE=2 SV=2
P31946	0.428885	-0.145039	2856644	2600630	2962476	3301770	2845233	2584146	1876118	3294921	78	25	0.72	28082	14-3-3 protein beta/alpha OS=Homo sapiens GN=YWHAB PE=1 SV=3
P31948	0.212094	-0.214795	28577920	24682982	22983080	27938602	24832166	18778317	18680466	27479906	133	58	0.746	62639	Stress-induced-phosphoprotein 1 OS=Homo sapiens GN=STIP1 PE=1 SV=1
Q9HCG8	0.375191	0.130863	312939	283346	309562	242295	276297	305066	381946	293847	8	8	0.116	105466	Pre-mRNA-splicing factor CWC22 homolog OS=Homo sapiens GN=CWC22 PE=1 SV=3
P17661	0.26788	-3.23229	1542	4666	2929	35915	1214	1452	1152	976	40	8	0.089	53536	Desmin OS=Homo sapiens GN=DES PE=1 SV=3
Q9HCG7	0.316088	0.299808	4599	4741	4315	4182	6965	6010	6224	2758	1	1	0.018	104649	Non-lysosomal glucosylceramidase OS=Homo sapiens GN=GBA2 PE=1 SV=2
P17655	0.282328	-0.260952	771680	1240258	1184622	945361	906400	1062221	601123	886842	32	24	0.541	79995	Calpain-2 catalytic subunit OS=Homo sapiens GN=CAPN2 PE=1 SV=6
P16333	0.323863	0.180322	386942	398006	513341	420323	458450	592300	380533	516139	9	7	0.233	42864	Cytoplasmic protein NCK1 OS=Homo sapiens GN=NCK1 PE=1 SV=1
P31949	0.148192	-1.73456	175464	1821293	643390	919549	28799	433886	18213	588793	13	5	0.429	11740	Protein S100-A11 OS=Homo sapiens GN=S100A11 PE=1 SV=2
Q9Y3U8	0.641046	-0.104049	2851356	2591803	1803207	2791835	2019364	1967603	2258331	3094426	22	9	0.352	12254	60S ribosomal protein L36 OS=Homo sapiens GN=RPL36 PE=1 SV=3
Q9Y468	0.699014	0.127211	167078	157185	198556	130586	149931	184431	270458	108816	1	1	0.009	83884	Lethal(3)malignant brain tumor-like protein 1 OS=Homo sapiens GN=L3MBTL1 PE=1 SV=3
Q9Y467	0.504169	0.260118	1322309	636014	814909	501148	863707	665682	1315739	1076192	26	18	0.299	105310	Sal-like protein 2 OS=Homo sapiens GN=SALL2 PE=1 SV=4
P27037	0.0803954	0.188945	43157	46935	52423	42499	58057	49151	49732	53963	1	1	0.023	57848	Activin receptor type-2A OS=Homo sapiens GN=ACVR2A PE=1 SV=1
Q9H2M9	0.198008	-0.20304	1206202	1156589	1096593	1419172	1071037	918175	952313	1296564	29	21	0.209	155984	Rab3 GTPase-activating protein non-catalytic subunit OS=Homo sapiens GN=RAB3GAP2 PE=1 SV=1
Q8WVC0	0.522443	0.241365	61827	60948	97342	49236	86151	108179	85894	38181	5	3	0.08	75404	RNA polymerase-associated protein LEO1 OS=Homo sapiens GN=LEO1 PE=1 SV=1
P29692	0.174092	-0.185432	9008565	7620898	8170763	8240972	8607814	6711423	5971027	7765688	70	22	0.623	31122	Elongation factor 1-delta OS=Homo sapiens GN=EEF1D PE=1 SV=5
Q14807	0.731987	0.0689305	662031	572405	567779	433557	558390	525525	762373	498900	24	18	0.377	73262	Kinesin-like protein KIF22 OS=Homo sapiens GN=KIF22 PE=1 SV=5
Q9NUY8	0.620313	-0.114948	5432	3678	3439	6071	4584	3721	4226	4663	1	1	0.03	78322	TBC1 domain family member 23 OS=Homo sapiens GN=TBC1D23 PE=1 SV=3
P39019	0.341992	-0.132518	28665782	22752307	23760937	26796886	23222844	22976630	19288480	27538322	67	18	0.586	16060	40S ribosomal protein S19 OS=Homo sapiens GN=RPS19 PE=1 SV=2
Q8WVC6	0.582436	0.107287	405901	404295	457956	346103	498559	536419	359943	343955	12	8	0.364	26550	Dephospho-CoA kinase domain-containing protein OS=Homo sapiens GN=DCAKD PE=1 SV=1
Q9HCN8	0.458156	-0.120154	247568	292961	257287	221953	198201	236882	292980	210216	10	7	0.475	23598	Stromal cell-derived factor 2-like protein 1 OS=Homo sapiens GN=SDF2L1 PE=1 SV=2
Q9HCN4	0.792871	-0.106959	45574	32014	24123	46392	29852	19767	30821	57080	3	3	0.08	41740	GPN-loop GTPase 1 OS=Homo sapiens GN=GPN1 PE=1 SV=1
P39023	0.181869	-0.0757263	23577586	24661108	22829010	23949842	22303248	22856930	20787400	24211180	136	38	0.623	46109	60S ribosomal protein L3 OS=Homo sapiens GN=RPL3 PE=1 SV=2
P16383	0.429241	-0.181205	14801	9852	8784	10169	10768	8600	10954	8137	3	2	0.049	89385	GC-rich sequence DNA-binding factor 2 OS=Homo sapiens GN=GCFC2 PE=1 SV=2
Q9Y478	0.278722	-0.135277	93945	73085	84746	89657	91333	71872	73102	74566	4	4	0.278	30382	5'-AMP-activated protein kinase subunit beta-1 OS=Homo sapiens GN=PRKAB1 PE=1 SV=4
Q9UIM3	0.754241	-0.0915977	16759	12077	12752	15453	12531	9486	11063	20452	1	1	0.032	38176	FK506-binding protein-like OS=Homo sapiens GN=FKBPL PE=1 SV=1
Q14814	0.884891	0.0318397	12078	12379	8301	15192	11614	15309	11744	10353	1	1	0.015	55938	Myocyte-specific enhancer factor 2D OS=Homo sapiens GN=MEF2D PE=1 SV=1
P28370	0.757354	0.0785683	1405703	1487707	1600532	1280357	1536185	1733523	1973336	854440	97	43	0.374	122605	Probable global transcription activator SNF2L1 OS=Homo sapiens GN=SMARCA1 PE=1 SV=2
Q07666	0.426113	0.16212	12559664	10748378	9923623	9905141	11385414	10510849	16104328	10266491	74	22	0.357	48227	KH domain-containing, RNA-binding, signal transduction-associated protein 1 OS=Homo sapiens GN=KHDRBS1 PE=1 SV=1
Q8WVB6	0.190522	-0.175133	20817	23017	25698	19661	21380	20111	16538	20968	3	3	0.053	107383	Chromosome transmission fidelity protein 18 homolog OS=Homo sapiens GN=CHTF18 PE=1 SV=1
Q06330	0.982877	-0.00283956	136230	115887	128602	105474	113424	116545	145647	109621	4	4	0.084	55637	Recombining binding protein suppressor of hairless OS=Homo sapiens GN=RBPJ PE=1 SV=3
Q9HCM4	0.965833	0.00801462	811113	1034099	984149	752371	972746	734181	1117381	777377	22	16	0.326	81856	Band 4.1-like protein 5 OS=Homo sapiens GN=EPB41L5 PE=1 SV=3
Q9Y483	0.572413	0.148878	156358	126324	127560	100371	136490	139155	194521	95954	5	4	0.083	67106	Metal-response element-binding transcription factor 2 OS=Homo sapiens GN=MTF2 PE=1 SV=2
P28340	0.162698	-0.185554	925690	940500	907135	698396	696366	718209	805001	833147	29	22	0.272	123631	DNA polymerase delta catalytic subunit OS=Homo sapiens GN=POLD1 PE=1 SV=2
Q9Y487	0.252359	0.230797	240712	242787	238555	200401	259455	329128	302108	191794	8	6	0.102	98082	V-type proton ATPase 116 kDa subunit a isoform 2 OS=Homo sapiens GN=ATP6V0A2 PE=1 SV=2
Q5VU43	0.221698	-0.134597	13411	14504	15284	15414	12797	15165	14138	11292	3	3	0.017	265077	Myomegalin OS=Homo sapiens GN=PDE4DIP PE=1 SV=1
Q9H2K0	0.882515	0.0546225	13428	19205	13777	9852	17634	15777	19019	6003	2	2	0.18	31725	Translation initiation factor IF-3, mitochondrial OS=Homo sapiens GN=MTIF3 PE=1 SV=4
Q06323	0.3597	-0.242526	3848484	3452778	4546427	4573379	3808188	2743175	2379595	4949179	25	14	0.639	28723	Proteasome activator complex subunit 1 OS=Homo sapiens GN=PSME1 PE=1 SV=1
Q9HCL2	0.34762	-0.223347	7901	10095	6862	7884	8388	7735	7656	4267	2	2	0.063	93795	Glycerol-3-phosphate acyltransferase 1, mitochondrial OS=Homo sapiens GN=GPAM PE=1 SV=3
Q9HCL0	0.246804	1.01769	379	1	812	470	1265	1138	961	1	1	1	0.023	126149	Protocadherin-18 OS=Homo sapiens GN=PCDH18 PE=2 SV=3
Q9Y490	0.227634	-0.411715	18345640	20930653	16006484	32653922	18162775	18325389	11472566	18143838	344	160	0.708	269765	Talin-1 OS=Homo sapiens GN=TLN1 PE=1 SV=3
Q9Y3X0	0.0497525	-0.284259	142475	151239	127882	120932	130304	111937	107137	96126	4	3	0.058	59703	Coiled-coil domain-containing protein 9 OS=Homo sapiens GN=CCDC9 PE=1 SV=1
Q13501	0.306533	0.380478	74547	37047	53983	83975	73291	113867	86808	50894	3	3	0.093	47687	Sequestosome-1 OS=Homo sapiens GN=SQSTM1 PE=1 SV=1
Q14832	0.667354	0.32314	81074	17521	12107	19427	53698	42467	48670	17963	3	3	0.049	98879	Metabotropic glutamate receptor 3 OS=Homo sapiens GN=GRM3 PE=1 SV=2
Q9H2J4	0.825423	0.0304281	272289	265291	330823	307194	347967	314298	297843	240547	11	9	0.368	27614	Phosducin-like protein 3 OS=Homo sapiens GN=PDCL3 PE=1 SV=1
Q13505	0.675438	0.104565	400067	613272	547980	404067	525831	605106	635857	346331	12	7	0.2	51477	Metaxin-1 OS=Homo sapiens GN=MTX1 PE=1 SV=2
Q9Y496	0.323757	-0.147114	79913	61962	65260	73891	73614	59119	52085	68964	4	4	0.073	80041	Kinesin-like protein KIF3A OS=Homo sapiens GN=KIF3A PE=1 SV=4
Q13509	0.789963	-0.0952678	12546869	11079783	11652728	13535604	14480906	8274283	5497472	17442970	249	41	0.62	50433	Tubulin beta-3 chain OS=Homo sapiens GN=TUBB3 PE=1 SV=2
Q14839	0.679986	0.0863763	6070007	6978483	6471698	4765877	6001803	6201138	8492229	5089348	184	101	0.481	218003	Chromodomain-helicase-DNA-binding protein 4 OS=Homo sapiens GN=CHD4 PE=1 SV=2
Q9HCK8	0.317299	-0.0699412	576760	507031	516049	488777	506903	509995	460854	512025	34	26	0.123	290518	Chromodomain-helicase-DNA-binding protein 8 OS=Homo sapiens GN=CHD8 PE=1 SV=5
Q5MIZ7	0.401173	-0.180458	17983	19896	21810	11898	14150	14313	17187	17520	5	5	0.066	97458	Serine/threonine-protein phosphatase 4 regulatory subunit 3B OS=Homo sapiens GN=PPP4R3B PE=1 SV=2
Q9Y3Y2	0.69634	0.0556981	1580067	1570675	1419873	1476449	1452883	1466325	1987494	1378386	17	8	0.46	26397	Chromatin target of PRMT1 protein OS=Homo sapiens GN=CHTOP PE=1 SV=2
P28347	0.348801	-0.115652	125146	158219	132233	125054	105776	128272	136055	128900	9	5	0.12	47946	Transcriptional enhancer factor TEF-1 OS=Homo sapiens GN=TEAD1 PE=1 SV=2
Q86V88	0.772558	-0.0819235	63029	40529	46085	53227	43601	40861	36106	71103	3	2	0.182	20109	Magnesium-dependent phosphatase 1 OS=Homo sapiens GN=MDP1 PE=1 SV=1
Q9Y3Q3	0.335073	-0.217085	47164	78182	83437	78565	63463	73501	59755	50487	1	1	0.046	24777	Transmembrane emp24 domain-containing protein 3 OS=Homo sapiens GN=TMED3 PE=1 SV=1
Q86UW6	0.0566908	-0.280027	35726	38277	32020	33334	31758	22116	30703	30194	3	3	0.024	198800	NEDD4-binding protein 2 OS=Homo sapiens GN=N4BP2 PE=1 SV=2
Q9BRR3	0.857574	0.0528394	7932	6750	10124	6772	8110	6579	12041	6026	1	1	0.022	46588	Transmembrane protein 246 OS=Homo sapiens GN=TMEM246 PE=1 SV=1
Q9Y426	0.961343	-0.0152022	5554	8292	9079	3692	6366	8335	5951	5686	1	1	0.01	75533	C2 domain-containing protein 2 OS=Homo sapiens GN=C2CD2 PE=1 SV=2
Q9BRR8	0.258702	0.208743	107671	106267	100344	88568	87334	117895	145043	115294	5	5	0.077	103345	G patch domain-containing protein 1 OS=Homo sapiens GN=GPATCH1 PE=1 SV=1
Q86V81	0.58497	0.125303	9791379	7612118	6238494	6885767	7047855	6906549	10866940	8476412	51	15	0.595	26888	THO complex subunit 4 OS=Homo sapiens GN=ALYREF PE=1 SV=3
Q9BRR6	0.503768	0.225801	324287	432769	487370	337450	527729	624098	475868	222192	9	8	0.256	54089	ADP-dependent glucokinase OS=Homo sapiens GN=ADPGK PE=1 SV=1
Q9Y421	0.776173	0.030064	281817	221069	241121	233464	261180	234261	275203	227410	5	3	0.25	13178	Protein FAM32A OS=Homo sapiens GN=FAM32A PE=1 SV=2
Q9NV66	0.554961	0.0713743	26854	26936	26931	21986	25812	29145	30179	22780	4	4	0.075	83702	S-adenosyl-L-methionine-dependent tRNA 4-demethylwyosine synthase OS=Homo sapiens GN=TYW1 PE=2 SV=2
Q9NUU7	0.318337	-0.230026	251571	173710	183620	270245	224467	155992	159342	209776	32	18	0.374	53975	ATP-dependent RNA helicase DDX19A OS=Homo sapiens GN=DDX19A PE=1 SV=1
Q8WUU5	0.400385	0.218398	241212	299217	228063	286698	281934	222921	290478	432318	4	4	0.23	28690	GATA zinc finger domain-containing protein 1 OS=Homo sapiens GN=GATAD1 PE=1 SV=1
Q9Y3R5	0.0843961	-0.377942	6475	7121	10181	7386	5732	5301	6480	6468	1	1	0.006	258227	Protein dopey-2 OS=Homo sapiens GN=DOPEY2 PE=1 SV=5
Q86UV5	0.45736	-0.112502	554613	502454	644186	542609	549129	625671	425249	475484	14	12	0.17	119032	Ubiquitin carboxyl-terminal hydrolase 48 OS=Homo sapiens GN=USP48 PE=1 SV=1
Q9Y3R0	0.867689	0.0551646	12398	7104	8646	7770	10718	6159	7197	13244	1	1	0.01	122422	Glutamate receptor-interacting protein 1 OS=Homo sapiens GN=GRIP1 PE=1 SV=3
Q9UII2	0.140224	-0.167014	983909	975616	862592	1029507	833973	787428	801979	1007201	9	8	0.453	12249	ATPase inhibitor, mitochondrial OS=Homo sapiens GN=ATPIF1 PE=1 SV=1
Q9BS26	0.553729	0.12929	1535901	2100548	1602714	1737468	1799208	1940737	2497653	1393130	28	12	0.365	46971	Endoplasmic reticulum resident protein 44 OS=Homo sapiens GN=ERP44 PE=1 SV=1
Q9BRQ6	0.630708	0.0877544	34898	33264	38229	26337	36400	28500	43759	32393	2	2	0.094	26458	MICOS complex subunit MIC25 OS=Homo sapiens GN=CHCHD6 PE=1 SV=1
Q9NV70	0.148934	-0.147413	318149	315054	351924	350619	342600	308395	261514	293493	12	12	0.171	101982	Exocyst complex component 1 OS=Homo sapiens GN=EXOC1 PE=1 SV=4
Q9BRQ0	0.599712	-0.0765568	23429	21768	23230	23114	25216	25132	19781	16681	1	1	0.047	41244	Pygopus homolog 2 OS=Homo sapiens GN=PYGO2 PE=1 SV=2
Q99755	0.879164	-0.0198489	185774	184378	165980	175226	205332	135788	175236	185282	11	7	0.133	62633	Phosphatidylinositol 4-phosphate 5-kinase type-1 alpha OS=Homo sapiens GN=PIP5K1A PE=1 SV=1
Q9BRP8	0.855173	0.0355584	532737	488587	591667	408891	610117	601198	475708	385312	15	10	0.627	22656	Partner of Y14 and mago OS=Homo sapiens GN=PYM1 PE=1 SV=1
Q01518	0.374095	-0.223534	12922556	13255752	11825101	18178218	13877635	12359279	7540229	14340453	119	44	0.796	51902	Adenylyl cyclase-associated protein 1 OS=Homo sapiens GN=CAP1 PE=1 SV=5
P60468	0.227169	0.361961	148204	175044	153151	135590	206133	249783	224172	106423	9	3	0.375	9974	Protein transport protein Sec61 subunit beta OS=Homo sapiens GN=SEC61B PE=1 SV=2
Q9Y448	0.456632	-0.0813317	134861	113002	107026	114178	105907	103035	107851	126562	6	6	0.32	35438	Small kinetochore-associated protein OS=Homo sapiens GN=KNSTRN PE=1 SV=2
Q9Y3S2	0.775108	0.0659079	2557	1563	2524	2384	3128	1926	2146	2250	1	1	0.044	36201	Zinc finger protein 330 OS=Homo sapiens GN=ZNF330 PE=1 SV=1
Q86UU1	0.283607	-0.153003	556065	693608	667771	664740	675292	638032	531910	477121	29	25	0.222	151161	Pleckstrin homology-like domain family B member 1 OS=Homo sapiens GN=PHLDB1 PE=1 SV=1
Q9BS16	0.698504	-0.0971336	30061	21344	26048	21777	21939	22407	32425	15998	1	1	0.03	31655	Centromere protein K OS=Homo sapiens GN=CENPK PE=1 SV=1
Q86UU0	0.131085	-0.442276	6026	8351	5302	9746	6113	5657	4189	5697	1	1	0.011	157129	B-cell CLL/lymphoma 9-like protein OS=Homo sapiens GN=BCL9L PE=1 SV=1
Q9BRP4	0.311491	-0.250086	101701	53898	98289	95278	80621	66053	85361	61560	1	1	0.028	42190	Proteasomal ATPase-associated factor 1 OS=Homo sapiens GN=PAAF1 PE=1 SV=2
Q9UIJ7	0.173197	0.281148	1195309	1092858	1177251	1029995	1421643	1595488	1522147	923376	27	17	0.674	25565	GTP:AMP phosphotransferase AK3, mitochondrial OS=Homo sapiens GN=AK3 PE=1 SV=4
Q9NUW8	0.939798	0.0202244	133849	132252	210920	117217	178925	176420	134515	112767	12	10	0.235	68420	Tyrosyl-DNA phosphodiesterase 1 OS=Homo sapiens GN=TDP1 PE=1 SV=2
Q9NV88	0.66143	0.0653917	326341	317019	349644	267860	332930	329423	393776	263200	14	10	0.19	73815	Integrator complex subunit 9 OS=Homo sapiens GN=INTS9 PE=1 SV=2
Q8WV44	0.729192	0.0261824	25775	26702	25065	24457	22669	25995	28259	26944	1	1	0.016	71670	E3 ubiquitin-protein ligase TRIM41 OS=Homo sapiens GN=TRIM41 PE=1 SV=3
Q8WV41	0.677201	-0.0583623	26780	33533	26525	24673	30752	28008	24618	23712	3	3	0.071	65265	Sorting nexin-33 OS=Homo sapiens GN=SNX33 PE=1 SV=1
P83111	0.59884	-0.0932895	43163	57332	52167	35386	40200	40583	48034	47456	3	3	0.091	60694	Serine beta-lactamase-like protein LACTB, mitochondrial OS=Homo sapiens GN=LACTB PE=1 SV=2
Q9Y450	0.27315	-0.235232	595934	435035	421547	555803	468861	365686	339051	532566	14	11	0.269	75473	HBS1-like protein OS=Homo sapiens GN=HBS1L PE=1 SV=1
Q99747	0.374958	-0.200215	721491	621670	666776	827882	612721	556178	449625	851573	15	11	0.404	34746	Gamma-soluble NSF attachment protein OS=Homo sapiens GN=NAPG PE=1 SV=1
Q9Y3T6	0.272413	-0.230079	65365	56667	65815	71006	60229	44937	41980	73549	1	1	0.019	53260	R3H and coiled-coil domain-containing protein 1 OS=Homo sapiens GN=R3HCC1 PE=1 SV=2
Q9Y3T9	0.292231	0.281487	228401	278114	266857	171134	285728	302709	369112	190448	7	5	0.092	84919	Nucleolar complex protein 2 homolog OS=Homo sapiens GN=NOC2L PE=1 SV=4
Q9NV96	0.995103	0.00138474	58865	90881	68096	62281	73303	66635	88674	51780	4	3	0.089	40684	Cell cycle control protein 50A OS=Homo sapiens GN=TMEM30A PE=1 SV=1
Q99733	0.196214	-0.270423	4052523	3617691	3701385	4695270	3733782	2794252	2531220	4261406	53	15	0.395	42823	Nucleosome assembly protein 1-like 4 OS=Homo sapiens GN=NAP1L4 PE=1 SV=1
Q99732	0.181173	0.451487	233772	198171	242077	134078	288952	174198	380494	261389	1	1	0.043	17107	Lipopolysaccharide-induced tumor necrosis factor-alpha factor OS=Homo sapiens GN=LITAF PE=1 SV=2
P60484	0.151474	-0.326649	9242	8661	8175	12641	8785	7935	5888	8266	1	1	0.03	47166	Phosphatidylinositol 3,4,5-trisphosphate 3-phosphatase and dual-specificity protein phosphatase PTEN OS=Homo sapiens GN=PTEN PE=1 SV=1
Q5VTH9	0.707238	-0.0842144	6350	6898	5399	4033	5211	5202	6753	4228	1	1	0.028	94573	WD repeat-containing protein 78 OS=Homo sapiens GN=WDR78 PE=2 SV=1
Q99735	0.263194	-0.28522	7289	6765	5409	5740	4629	5639	7110	3304	1	1	0.095	16621	Microsomal glutathione S-transferase 2 OS=Homo sapiens GN=MGST2 PE=1 SV=1
P31930	0.511747	0.148791	2481623	2913826	2911794	2065918	2749169	3276465	3527642	1946822	40	17	0.431	52646	Cytochrome b-c1 complex subunit 1, mitochondrial OS=Homo sapiens GN=UQCRC1 PE=1 SV=3
Q9Y3M2	0.957021	0.00906067	6318	6315	4901	6275	6187	4986	7511	5275	1	1	0.095	14470	Protein chibby homolog 1 OS=Homo sapiens GN=CBY1 PE=1 SV=1
P31937	0.857871	-0.0384954	204116	235629	303736	226283	274048	242074	268880	159228	9	7	0.226	35329	3-hydroxyisobutyrate dehydrogenase, mitochondrial OS=Homo sapiens GN=HIBADH PE=1 SV=2
P46199	0.969812	-0.0227745	1907	2288	4094	969	2521	3236	2961	395	2	1	0.023	81317	Translation initiation factor IF-2, mitochondrial OS=Homo sapiens GN=MTIF2 PE=1 SV=2
Q9UID3	0.91411	-0.0302527	8354	11815	7841	6494	9038	7925	11092	5733	1	1	0.015	86042	Vacuolar protein sorting-associated protein 51 homolog OS=Homo sapiens GN=VPS51 PE=1 SV=2
Q8WUZ0	0.960332	0.00984423	37140	43709	42776	36595	37754	44013	51473	28077	6	3	0.253	23468	B-cell CLL/lymphoma 7 protein family member C OS=Homo sapiens GN=BCL7C PE=1 SV=3
Q9NUQ2	0.939068	-0.0173196	55467	85536	70727	50143	50644	66250	78353	63501	4	3	0.104	42072	1-acyl-sn-glycerol-3-phosphate acyltransferase epsilon OS=Homo sapiens GN=AGPAT5 PE=1 SV=3
Q96P47	0.815878	-0.0460186	42654	42803	58639	38262	50951	50499	38667	36516	5	4	0.07	95044	Arf-GAP with GTPase, ANK repeat and PH domain-containing protein 3 OS=Homo sapiens GN=AGAP3 PE=1 SV=2
Q9NUQ3	0.731974	-0.10231	311723	206548	231478	315766	239253	190760	191490	371067	12	10	0.223	60586	Gamma-taxilin OS=Homo sapiens GN=TXLNG PE=1 SV=2
Q8WUY8	0.96429	0.00812979	30290	38269	43909	27506	34456	36805	39416	30088	2	2	0.092	21650	N-acetyltransferase 14 OS=Homo sapiens GN=NAT14 PE=1 SV=1
Q8WUY9	0.832814	0.065392	6064	5084	5817	2962	5486	4315	7277	3773	4	2	0.064	61771	DEP domain-containing protein 1B OS=Homo sapiens GN=DEPDC1B PE=1 SV=2
Q9NUQ6	0.907869	-0.0346671	590300	990480	658851	792123	620977	1091780	688817	558197	18	14	0.33	61729	SPATS2-like protein OS=Homo sapiens GN=SPATS2L PE=1 SV=2
Q9NUQ7	0.657982	0.0453891	695874	610795	581904	613815	578381	612934	648822	742231	11	7	0.177	53261	Ufm1-specific protease 2 OS=Homo sapiens GN=UFSP2 PE=1 SV=3
Q9NUQ8	0.118783	-0.220749	484406	483875	416158	450211	444908	370061	314084	445296	14	11	0.214	79745	ATP-binding cassette sub-family F member 3 OS=Homo sapiens GN=ABCF3 PE=1 SV=2
Q9NUQ9	0.62581	-0.139347	502453	549169	899323	477918	659667	596701	481771	467098	21	11	0.343	36748	Protein FAM49B OS=Homo sapiens GN=FAM49B PE=1 SV=1
P31939	0.962678	0.0157159	6392423	4931777	5360783	5929835	7119300	3388821	3907927	8446469	111	44	0.789	64616	Bifunctional purine biosynthesis protein PURH OS=Homo sapiens GN=ATIC PE=1 SV=3
Q02818	0.325419	-0.501763	41544	71450	23987	26583	23262	26325	35590	30339	2	2	0.069	53879	Nucleobindin-1 OS=Homo sapiens GN=NUCB1 PE=1 SV=4
Q9H2D6	0.18532	-0.323157	335461	493996	335406	465262	329808	392868	228475	351839	15	12	0.06	261373	TRIO and F-actin-binding protein OS=Homo sapiens GN=TRIOBP PE=1 SV=3
Q86UZ6	0.594592	0.348578	1169	920	948	900	1	2310	1336	1366	1	1	0.029	64083	Zinc finger and BTB domain-containing protein 46 OS=Homo sapiens GN=ZBTB46 PE=1 SV=2
Q9BRU9	0.511735	0.162179	128999	145385	154529	108937	157748	143066	200542	100485	3	3	0.116	28402	rRNA-processing protein UTP23 homolog OS=Homo sapiens GN=UTP23 PE=1 SV=2
Q9HCE9	0.171774	0.530761	2447	2226	2381	1507	4080	3038	3752	1498	1	1	0.005	136034	Anoctamin-8 OS=Homo sapiens GN=ANO8 PE=1 SV=3
Q8WUY1	0.64645	0.0675144	91116	104265	111967	94032	125049	113070	97151	85340	4	3	0.255	23865	Protein THEM6 OS=Homo sapiens GN=THEM6 PE=1 SV=2
Q9HCE3	0.835317	-0.0383023	536358	651054	486780	424412	566554	483389	586992	406686	20	17	0.179	141696	Zinc finger protein 532 OS=Homo sapiens GN=ZNF532 PE=1 SV=2
Q05086	0.785438	-0.0483515	841902	650705	749504	904283	721983	748690	613052	958966	25	19	0.24	100688	Ubiquitin-protein ligase E3A OS=Homo sapiens GN=UBE3A PE=1 SV=4
Q9NV31	0.326104	0.366033	92731	85170	146362	60905	138211	157835	129686	70674	6	3	0.234	21850	U3 small nucleolar ribonucleoprotein protein IMP3 OS=Homo sapiens GN=IMP3 PE=1 SV=1
Q9HCE5	0.83446	0.0407558	78534	71520	100455	68729	90966	94939	81694	60786	5	3	0.075	52150	N6-adenosine-methyltransferase subunit METTL14 OS=Homo sapiens GN=METTL14 PE=1 SV=2
Q8WUX9	0.0633415	-0.64502	228508	340267	192039	191285	185739	141671	121364	160078	3	3	0.071	50911	Charged multivesicular body protein 7 OS=Homo sapiens GN=CHMP7 PE=1 SV=1
Q99797	0.516786	0.130754	195800	165652	187329	126270	174290	157370	235469	171961	9	6	0.123	80641	Mitochondrial intermediate peptidase OS=Homo sapiens GN=MIPEP PE=1 SV=2
Q9NV35	0.639926	-0.17037	7379	9679	15192	10682	13454	11517	7551	5628	1	1	0.067	18609	Probable 8-oxo-dGTP diphosphatase NUDT15 OS=Homo sapiens GN=NUDT15 PE=1 SV=1
Q99798	0.942848	-0.00821384	3823199	4672810	4181382	3739781	3958878	4292121	4566449	3506520	67	34	0.478	85425	Aconitate hydratase, mitochondrial OS=Homo sapiens GN=ACO2 PE=1 SV=2
Q8WV93	0.800033	-0.082023	4101	5459	3172	2919	4236	3337	4949	2264	1	1	0.023	54845	Lactation elevated protein 1 OS=Homo sapiens GN=LACE1 PE=1 SV=2
Q02809	0.932803	-0.0174621	1409558	1748517	1542056	1758440	1540950	2143116	1541963	1154840	41	27	0.403	83550	Procollagen-lysine,2-oxoglutarate 5-dioxygenase 1 OS=Homo sapiens GN=PLOD1 PE=1 SV=2
P61758	0.434176	-0.233466	3003172	2005624	2164344	3080094	2336455	1763737	1490686	3130408	27	13	0.548	22658	Prefoldin subunit 3 OS=Homo sapiens GN=VBP1 PE=1 SV=3
Q9BRT6	0.399484	0.191196	410746	393550	382258	275118	347004	451693	537761	332347	3	3	0.233	15225	Protein LLP homolog OS=Homo sapiens GN=LLPH PE=1 SV=1
Q86UY8	0.681187	-0.090174	110781	93709	112261	85325	93450	119646	103986	60632	3	3	0.066	63420	5'-nucleotidase domain-containing protein 3 OS=Homo sapiens GN=NT5DC3 PE=1 SV=1
Q86UY6	0.294646	-0.193952	185704	196895	173043	157971	198812	112530	159503	153001	4	4	0.177	27194	N-alpha-acetyltransferase 40 OS=Homo sapiens GN=NAA40 PE=1 SV=1
Q9BRT9	0.659273	-0.0637017	234945	189201	222734	171381	230834	192487	176768	182828	11	8	0.377	26047	DNA replication complex GINS protein SLD5 OS=Homo sapiens GN=GINS4 PE=1 SV=1
Q9HCD6	0.600265	-0.0716596	38210	48952	39225	51894	39841	42735	39535	47531	3	3	0.022	219647	Protein TANC2 OS=Homo sapiens GN=TANC2 PE=1 SV=3
Q9HCD5	0.297174	0.280672	496194	443308	530378	351881	541585	597687	720323	353408	22	16	0.52	65536	Nuclear receptor coactivator 5 OS=Homo sapiens GN=NCOA5 PE=1 SV=2
Q8WUX2	0.296107	-0.251045	49865	53705	53909	44922	62617	34124	35591	37743	3	3	0.207	20875	Putative glutathione-specific gamma-glutamylcyclotransferase 2 OS=Homo sapiens GN=CHAC2 PE=2 SV=1
Q8WV92	0.182042	-0.366059	7197	8765	5291	7078	4756	4153	5373	7700	1	1	0.076	29314	MIT domain-containing protein 1 OS=Homo sapiens GN=MITD1 PE=1 SV=1
Q9UIF9	0.552684	0.109004	266805	317479	291509	213035	276629	281533	367432	248689	21	18	0.128	211196	Bromodomain adjacent to zinc finger domain protein 2A OS=Homo sapiens GN=BAZ2A PE=1 SV=4
Q9BRT2	0.661922	0.101237	56076	47174	49712	49245	46516	51339	76825	42226	5	4	0.484	14875	Ubiquinol-cytochrome-c reductase complex assembly factor 2 OS=Homo sapiens GN=UQCC2 PE=1 SV=1
Q9UIF8	0.266218	0.277857	59166	44651	48620	45192	59933	41510	79955	58206	5	5	0.033	240457	Bromodomain adjacent to zinc finger domain protein 2B OS=Homo sapiens GN=BAZ2B PE=1 SV=3
P61764	0.750249	-0.0456992	332554	378236	336900	357641	324335	430822	317897	288459	14	10	0.21	67569	Syntaxin-binding protein 1 OS=Homo sapiens GN=STXBP1 PE=1 SV=1
P61769	0.527898	-0.18778	115978	226539	159927	156408	141397	122578	114196	200272	1	1	0.084	13715	Beta-2-microglobulin OS=Homo sapiens GN=B2M PE=1 SV=1
Q9Y3P4	0.333554	0.234852	17889	18272	20268	14312	26327	24139	18273	14508	1	1	0.031	40484	Rhomboid domain-containing protein 3 OS=Homo sapiens GN=RHBDD3 PE=2 SV=1
Q5VTL8	0.508273	0.0805928	613854	471203	551721	541736	547025	674436	524494	557720	10	6	0.115	64468	Pre-mRNA-splicing factor 38B OS=Homo sapiens GN=PRPF38B PE=1 SV=1
Q9UIG0	0.507707	0.145841	3585797	3603404	3438927	2806289	3264245	3448258	5107857	3043146	95	52	0.386	170902	Tyrosine-protein kinase BAZ1B OS=Homo sapiens GN=BAZ1B PE=1 SV=2
Q8WUW1	0.282529	-0.202394	156452	107023	125881	158260	137834	111496	98517	128090	4	2	0.28	8745	Protein BRICK1 OS=Homo sapiens GN=BRK1 PE=1 SV=1
Q9BRS2	0.421357	-0.17125	37211	56676	53419	40441	46412	46044	30487	43790	4	3	0.065	65583	Serine/threonine-protein kinase RIO1 OS=Homo sapiens GN=RIOK1 PE=1 SV=2
Q9HCC0	0.798941	0.0574127	293371	289721	315221	241919	281941	239987	415474	249121	17	14	0.288	61333	Methylcrotonoyl-CoA carboxylase beta chain, mitochondrial OS=Homo sapiens GN=MCCC2 PE=1 SV=1
Q9Y3P9	0.301246	-0.188777	764738	742008	666186	886216	826175	556589	551690	749486	23	17	0.179	121737	Rab GTPase-activating protein 1 OS=Homo sapiens GN=RABGAP1 PE=1 SV=3
P17612	0.518335	-0.138046	669417	482509	573788	803957	662419	611824	436939	587655	28	15	0.444	40590	cAMP-dependent protein kinase catalytic subunit alpha OS=Homo sapiens GN=PRKACA PE=1 SV=2
Q9NV56	0.939262	-0.0226249	69939	77323	98483	55089	81984	85503	89254	39412	3	3	0.137	22417	MRG/MORF4L-binding protein OS=Homo sapiens GN=MRGBP PE=1 SV=1
Q96P16	0.55879	0.05162	375848	306553	346413	358111	357490	320235	375801	383922	17	11	0.426	35720	Regulation of nuclear pre-mRNA domain-containing protein 1A OS=Homo sapiens GN=RPRD1A PE=1 SV=1
Q96P11	0.597826	0.100375	95686	74971	96893	68734	88333	92196	109937	70048	9	7	0.217	46692	Probable 28S rRNA (cytosine-C(5))-methyltransferase OS=Homo sapiens GN=NSUN5 PE=1 SV=2
Q8N9Z2	0.944856	0.0247184	6192	9692	5733	7027	6731	4402	11392	6614	2	2	0.136	26261	Coiled-coil domain-containing protein 71L OS=Homo sapiens GN=CCDC71L PE=2 SV=2
Q86VQ1	0.717144	-0.145152	40831	23283	21117	21564	23499	11518	27145	34411	2	2	0.066	58024	Glucocorticoid-induced transcript 1 protein OS=Homo sapiens GN=GLCCI1 PE=1 SV=1
Q9BSL1	0.7108	-0.164179	55073	36705	35489	62490	41871	26975	26146	74354	3	2	0.062	45338	Ubiquitin-associated domain-containing protein 1 OS=Homo sapiens GN=UBAC1 PE=1 SV=1
P10114	0.980846	-0.00422607	77487	90725	110475	80971	90033	74346	109797	84430	7	5	0.421	20615	Ras-related protein Rap-2a OS=Homo sapiens GN=RAP2A PE=1 SV=1
Q9Y4K4	0.0358821	-0.276111	123312	133976	123460	153434	119508	97018	108872	115737	8	7	0.143	95040	Mitogen-activated protein kinase kinase kinase kinase 5 OS=Homo sapiens GN=MAP4K5 PE=1 SV=1
Q9Y4K0	0.345364	0.344416	1972	2546	2576	3231	3249	4807	3327	1726	1	1	0.026	86725	Lysyl oxidase homolog 2 OS=Homo sapiens GN=LOXL2 PE=1 SV=1
Q9Y4K3	0.97995	-0.00443994	226869	190642	230101	182249	216133	215906	147834	247438	8	6	0.144	59573	TNF receptor-associated factor 6 OS=Homo sapiens GN=TRAF6 PE=1 SV=1
O75382	0.398469	-0.420026	58286	60563	28507	78996	32960	23014	36721	76483	5	4	0.06	80830	Tripartite motif-containing protein 3 OS=Homo sapiens GN=TRIM3 PE=1 SV=2
O75391	0.963598	0.00701277	781594	508286	580031	597911	679606	641121	580711	578409	16	8	0.41	26034	Sperm-associated antigen 7 OS=Homo sapiens GN=SPAG7 PE=1 SV=2
P48729	0.106144	0.0693396	404861	425236	403549	399519	407071	423948	432963	449594	13	8	0.211	38915	Casein kinase I isoform alpha OS=Homo sapiens GN=CSNK1A1 PE=1 SV=2
O75390	0.414866	0.138373	7486467	8056045	8246823	7050000	8818804	9885927	9194243	6044757	66	26	0.614	51712	Citrate synthase, mitochondrial OS=Homo sapiens GN=CS PE=1 SV=2
P09132	0.606667	-0.0800692	290594	272055	232046	293349	263770	213739	232616	319178	9	5	0.597	16156	Signal recognition particle 19 kDa protein OS=Homo sapiens GN=SRP19 PE=1 SV=3
Q99807	0.986308	0.00360635	17219	14668	14799	13645	15945	12133	20362	12042	1	1	0.041	24277	5-demethoxyubiquinone hydroxylase, mitochondrial OS=Homo sapiens GN=COQ7 PE=1 SV=3
Q9NW07	0.816481	-0.0313066	56326	64097	49653	69881	56062	57740	53828	67176	4	2	0.04	59287	Zinc finger protein 358 OS=Homo sapiens GN=ZNF358 PE=1 SV=2
Q99808	0.871075	0.0514458	97098	66964	81049	58060	100728	91383	83649	38417	4	2	0.066	50219	Equilibrative nucleoside transporter 1 OS=Homo sapiens GN=SLC29A1 PE=1 SV=3
Q9NW08	0.63736	0.0361885	9331	10512	8580	10276	10209	10216	9295	9962	1	1	0.008	127785	DNA-directed RNA polymerase III subunit RPC2 OS=Homo sapiens GN=POLR3B PE=1 SV=2
Q99805	0.657092	-0.149296	221069	286652	152427	228460	184416	188674	304727	123432	4	3	0.044	75776	Transmembrane 9 superfamily member 2 OS=Homo sapiens GN=TM9SF2 PE=1 SV=1
P24752	0.598955	-0.0745913	4077727	3913879	3788828	3528439	3546582	3360844	4570020	3060030	49	26	0.621	45200	Acetyl-CoA acetyltransferase, mitochondrial OS=Homo sapiens GN=ACAT1 PE=1 SV=1
P48723	0.183548	0.197547	1085860	904556	759370	956039	947306	1111339	1208815	982182	19	13	0.297	51928	Heat shock 70 kDa protein 13 OS=Homo sapiens GN=HSPA13 PE=1 SV=1
A0JNW5	0.092622	-0.334823	26013	21356	20964	25647	17444	15306	17236	24529	1	1	0.008	164198	UHRF1-binding protein 1-like OS=Homo sapiens GN=UHRF1BP1L PE=1 SV=2
Q5JRA6	0.787674	-0.0584129	832356	1045837	1027346	874854	889402	875007	1229219	636759	34	27	0.182	213700	Melanoma inhibitory activity protein 3 OS=Homo sapiens GN=MIA3 PE=1 SV=1
Q86VP6	0.0557965	-0.252653	11967528	10848007	12513065	12349974	11759704	9549973	8345284	10364127	135	57	0.482	136375	Cullin-associated NEDD8-dissociated protein 1 OS=Homo sapiens GN=CAND1 PE=1 SV=2
O75376	0.665429	0.0552138	170439	171425	176677	152593	154673	174337	212253	156054	13	13	0.082	270207	Nuclear receptor corepressor 1 OS=Homo sapiens GN=NCOR1 PE=1 SV=2
Q9UJC5	0.274287	-0.301647	25197	24299	32948	21073	28842	21924	19832	13388	1	1	0.131	12326	SH3 domain-binding glutamic acid-rich-like protein 2 OS=Homo sapiens GN=SH3BGRL2 PE=1 SV=2
Q9Y4L1	0.974488	0.00501094	25390778	31570611	27642882	27595075	27561327	29909739	33839168	21279494	208	79	0.652	111335	Hypoxia up-regulated protein 1 OS=Homo sapiens GN=HYOU1 PE=1 SV=1
Q86VP3	0.0387429	-0.229913	35887	37150	36021	41634	35466	28935	29815	34277	3	3	0.045	97702	Phosphofurin acidic cluster sorting protein 2 OS=Homo sapiens GN=PACS2 PE=1 SV=3
Q709F0	0.974104	-0.002273	73450	68221	62504	68965	67435	63045	68252	73978	6	6	0.11	87283	Acyl-CoA dehydrogenase family member 11 OS=Homo sapiens GN=ACAD11 PE=1 SV=2
Q86VP1	0.818928	-0.0570562	74447	44656	55002	92474	61143	60171	65591	69337	5	4	0.047	90877	Tax1-binding protein 1 OS=Homo sapiens GN=TAX1BP1 PE=1 SV=2
O75380	0.440431	-0.114087	275923	259125	254818	249220	214046	225630	309032	211373	5	4	0.395	13712	NADH dehydrogenase [ubiquinone] iron-sulfur protein 6, mitochondrial OS=Homo sapiens GN=NDUFS6 PE=1 SV=1
Q504Q3	0.248719	-0.2737	3005	2742	3273	2004	2689	2012	1697	2721	1	1	0.018	135367	PAB-dependent poly(A)-specific ribonuclease subunit PAN2 OS=Homo sapiens GN=PAN2 PE=1 SV=3
Q9NVP1	0.269212	0.28112	2118408	1936671	1916489	1526054	1853862	2175573	3173917	1907292	56	28	0.54	75407	ATP-dependent RNA helicase DDX18 OS=Homo sapiens GN=DDX18 PE=1 SV=2
O75381	0.416794	0.17647	565679	588982	658152	511815	678763	663804	840093	444437	12	7	0.265	41237	Peroxisomal membrane protein PEX14 OS=Homo sapiens GN=PEX14 PE=1 SV=1
Q9NVP2	0.108425	-1.65409	751	2854	3155	2260	2554	2	308	2	3	2	0.178	22434	Histone chaperone ASF1B OS=Homo sapiens GN=ASF1B PE=1 SV=1
Q9NW13	0.544924	0.179694	2214971	2260073	2489406	1640245	2061792	2406515	3576898	1700851	42	27	0.375	85738	RNA-binding protein 28 OS=Homo sapiens GN=RBM28 PE=1 SV=3
Q4J6C6	0.273583	-0.19265	326319	286441	374000	398934	294020	274712	265369	378377	8	7	0.102	83927	Prolyl endopeptidase-like OS=Homo sapiens GN=PREPL PE=1 SV=1
Q9NW15	0.952473	-0.0203371	16835	29376	26104	17914	20294	27658	29377	11637	3	3	0.086	76329	Anoctamin-10 OS=Homo sapiens GN=ANO10 PE=1 SV=2
Q6NXE6	0.431836	-0.119389	190045	157597	210043	200841	200608	151324	150322	196028	7	7	0.234	54142	Armadillo repeat-containing protein 6 OS=Homo sapiens GN=ARMC6 PE=1 SV=2
P22102	0.353655	-0.155112	7392166	6413827	7412916	7370304	7440231	5402868	5090779	7741033	103	48	0.564	107767	Trifunctional purine biosynthetic protein adenosine-3 OS=Homo sapiens GN=GART PE=1 SV=1
P23434	0.104582	0.381687	108498	139390	147742	103514	140162	167259	207185	135711	11	5	0.358	18885	Glycine cleavage system H protein, mitochondrial OS=Homo sapiens GN=GCSH PE=1 SV=2
Q9BSJ2	0.403845	-0.11705	440356	369885	446140	417882	447107	434852	335532	326299	15	15	0.228	102534	Gamma-tubulin complex component 2 OS=Homo sapiens GN=TUBGCP2 PE=1 SV=2
Q9BSJ8	0.508253	0.171969	3170389	3806346	3986571	2917380	4181497	4826396	4384126	2245896	80	36	0.391	122856	Extended synaptotagmin-1 OS=Homo sapiens GN=ESYT1 PE=1 SV=1
Q9BSJ6	0.706171	0.108366	117192	73826	66355	60421	85849	68742	110307	77686	3	3	0.137	27480	Protein FAM64A OS=Homo sapiens GN=FAM64A PE=1 SV=1
Q29RF7	0.999138	-0.000120941	2213492	2235591	2301004	1898739	2053979	2286237	2459529	1848356	50	33	0.325	150830	Sister chromatid cohesion protein PDS5 homolog A OS=Homo sapiens GN=PDS5A PE=1 SV=1
O75368	0.536272	-0.23435	2164257	1375302	1983905	3053485	2501174	1265513	1186997	2337304	17	10	0.86	12774	SH3 domain-binding glutamic acid-rich-like protein OS=Homo sapiens GN=SH3BGRL PE=1 SV=1
Q8WVM7	0.835496	-0.0533431	227304	192213	230981	165521	179755	183345	283023	140275	20	12	0.118	144427	Cohesin subunit SA-1 OS=Homo sapiens GN=STAG1 PE=1 SV=3
O75369	0.673085	-0.173195	7164432	15163109	9924809	16356902	8264152	17125688	7303231	10417320	244	129	0.56	278162	Filamin-B OS=Homo sapiens GN=FLNB PE=1 SV=2
Q8WVM8	0.963015	0.00640922	1192578	1247112	1218482	1216040	1133578	1078523	1556997	1126816	38	25	0.445	72380	Sec1 family domain-containing protein 1 OS=Homo sapiens GN=SCFD1 PE=1 SV=4
O75367	0.26883	0.216177	15063998	14871730	12804780	11756426	14222312	14259215	20680810	14144094	120	28	0.61	39617	Core histone macro-H2A.1 OS=Homo sapiens GN=H2AFY PE=1 SV=4
P12755	0.88772	0.0303076	8951	11494	9477	8326	8212	9894	13095	7859	2	2	0.055	80005	Ski oncogene OS=Homo sapiens GN=SKI PE=1 SV=1
Q9H2W6	0.635177	0.0818675	353657	419448	478982	339306	448152	463608	451672	320878	11	8	0.333	31705	39S ribosomal protein L46, mitochondrial OS=Homo sapiens GN=MRPL46 PE=1 SV=1
O75362	0.896661	-0.021308	59326	61828	50204	43702	52701	52042	63447	43717	8	6	0.073	115272	Zinc finger protein 217 OS=Homo sapiens GN=ZNF217 PE=1 SV=1
P09110	0.515752	-0.0824863	283950	382931	291241	297633	302644	287698	321306	274323	21	14	0.481	44292	3-ketoacyl-CoA thiolase, peroxisomal OS=Homo sapiens GN=ACAA1 PE=1 SV=2
Q5VUA4	0.602857	-0.0738972	139354	137322	132891	115368	121857	113415	155372	108080	8	7	0.04	251110	Zinc finger protein 318 OS=Homo sapiens GN=ZNF318 PE=1 SV=2
Q7Z2Z2	0.551583	-0.127223	472436	404786	478922	518229	495317	328570	333243	559031	18	11	0.149	125430	Elongation factor-like GTPase 1 OS=Homo sapiens GN=EFL1 PE=1 SV=2
Q8WVM0	0.715889	0.0698179	188270	203328	188281	126778	186543	200437	212689	142027	3	3	0.092	39543	Dimethyladenosine transferase 1, mitochondrial OS=Homo sapiens GN=TFB1M PE=1 SV=1
Q9BSI4	0.157566	-0.178026	29353	34328	32161	26961	27423	26552	30955	23617	2	2	0.053	50024	TERF1-interacting nuclear factor 2 OS=Homo sapiens GN=TINF2 PE=1 SV=1
P10109	0.854102	-0.0307253	75436	76582	76365	66986	64634	86528	83856	54127	1	1	0.038	19393	Adrenodoxin, mitochondrial OS=Homo sapiens GN=FDX1 PE=1 SV=1
Q01581	0.10217	0.635683	16476255	8460927	13789227	14818886	20682305	29958955	19149582	13401019	112	35	0.683	57294	Hydroxymethylglutaryl-CoA synthase, cytoplasmic OS=Homo sapiens GN=HMGCS1 PE=1 SV=2
O75354	0.456866	0.0603129	36245	39112	45582	42113	41062	43375	44564	41012	2	1	0.031	53246	Ectonucleoside triphosphate diphosphohydrolase 6 OS=Homo sapiens GN=ENTPD6 PE=1 SV=3
O75351	0.378391	-0.134022	383235	303590	336929	348543	364219	293339	244056	348943	16	11	0.227	49302	Vacuolar protein sorting-associated protein 4B OS=Homo sapiens GN=VPS4B PE=1 SV=2
Q86VN1	0.241677	-0.167263	135911	139271	157902	129886	144343	127190	133185	96624	7	7	0.244	43817	Vacuolar protein-sorting-associated protein 36 OS=Homo sapiens GN=VPS36 PE=1 SV=1
O75352	0.699848	0.261916	49820	47218	106252	29789	103702	116283	34283	25210	3	2	0.081	26638	Mannose-P-dolichol utilization defect 1 protein OS=Homo sapiens GN=MPDU1 PE=1 SV=2
Q9NVR0	0.711772	0.288992	1129	1	1027	900	1226	315	400	1794	1	1	0.031	80148	Kelch-like protein 11 OS=Homo sapiens GN=KLHL11 PE=1 SV=1
Q9H2V7	0.840206	-0.0600556	31438	30411	12378	23951	20046	25415	27801	20913	1	1	0.021	56630	Protein spinster homolog 1 OS=Homo sapiens GN=SPNS1 PE=1 SV=1
Q9NVR2	0.348376	0.181477	52489	56785	59821	46841	58809	65108	76139	44825	3	3	0.054	82236	Integrator complex subunit 10 OS=Homo sapiens GN=INTS10 PE=1 SV=2
Q709C8	0.919286	0.0133348	73839	58698	69990	76500	71711	67292	60052	82563	4	4	0.018	422393	Vacuolar protein sorting-associated protein 13C OS=Homo sapiens GN=VPS13C PE=1 SV=1
Q9NVR5	0.264853	-0.383602	32416	19509	22517	23931	22661	26952	9830	15962	1	1	0.025	91114	Protein kintoun OS=Homo sapiens GN=DNAAF2 PE=1 SV=2
Q5BJH2	0.293616	0.454304	5993	10021	7648	5931	7443	10869	15973	6261	2	1	0.164	18822	Transmembrane protein 128 OS=Homo sapiens GN=TMEM128 PE=1 SV=1
Q5BJH7	0.706702	0.126602	84703	122811	133551	79969	135857	110797	153461	59536	1	1	0.048	34435	Protein YIF1B OS=Homo sapiens GN=YIF1B PE=1 SV=1
Q5VUB5	0.415373	-0.116317	29418	39185	37140	35336	38901	27952	32316	30982	2	2	0.045	97854	Protein FAM171A1 OS=Homo sapiens GN=FAM171A1 PE=1 SV=1
Q9BSH4	0.72528	0.0726901	64170	88010	101068	71488	81785	99932	94844	64956	5	4	0.266	32477	Translational activator of cytochrome c oxidase 1 OS=Homo sapiens GN=TACO1 PE=1 SV=1
Q9BSH3	0.829696	0.045947	26094	22301	21191	21358	21710	15925	25939	30313	1	1	0.038	24202	Nicolin-1 OS=Homo sapiens GN=NICN1 PE=2 SV=1
P23470	0.870294	-0.0272168	41957	30588	26955	30313	35845	31116	29334	31092	3	3	0.029	162003	Receptor-type tyrosine-protein phosphatase gamma OS=Homo sapiens GN=PTPRG PE=1 SV=4
Q3SXM5	0.598956	0.123278	216738	304866	302858	199068	272895	314888	331086	195967	9	7	0.261	37002	Inactive hydroxysteroid dehydrogenase-like protein 1 OS=Homo sapiens GN=HSDL1 PE=1 SV=3
P23471	0.295004	0.579283	2159200	865902	999238	828680	2148804	1694885	2682748	724493	40	29	0.143	254585	Receptor-type tyrosine-protein phosphatase zeta OS=Homo sapiens GN=PTPRZ1 PE=1 SV=4
O75348	0.324564	-0.164019	312369	303942	271456	385596	249749	267636	274297	344839	11	4	0.314	13758	V-type proton ATPase subunit G 1 OS=Homo sapiens GN=ATP6V1G1 PE=1 SV=3
O75347	0.662356	-0.134355	6597472	2966323	4281361	5303550	5439868	3427919	3527847	5050312	34	15	0.611	12855	Tubulin-specific chaperone A OS=Homo sapiens GN=TBCA PE=1 SV=3
O75340	0.95295	-0.00855232	761232	675905	727802	831604	759287	881400	571412	766733	11	6	0.382	21868	Programmed cell death protein 6 OS=Homo sapiens GN=PDCD6 PE=1 SV=1
P10155	0.294377	-0.14794	1774371	1799986	2014032	2091254	2093416	1661313	1404320	1772122	43	24	0.426	60671	60 kDa SS-A/Ro ribonucleoprotein OS=Homo sapiens GN=TROVE2 PE=1 SV=2
P46109	0.432965	-0.176496	2574569	1733238	2015306	2685275	2319763	1638314	1623627	2389366	31	19	0.63	33777	Crk-like protein OS=Homo sapiens GN=CRKL PE=1 SV=1
Q9Y4G8	0.365945	-0.156996	35165	30502	30866	43726	36255	31696	26214	31632	7	5	0.051	167416	Rap guanine nucleotide exchange factor 2 OS=Homo sapiens GN=RAPGEF2 PE=1 SV=1
Q5ZPR3	0.83683	0.0534674	277895	182071	313845	314438	256488	365982	197034	309833	8	5	0.165	57235	CD276 antigen OS=Homo sapiens GN=CD276 PE=1 SV=1
Q9Y4G6	0.102566	-0.534352	335029	364251	314425	567479	276265	235063	237015	343415	59	42	0.209	271611	Talin-2 OS=Homo sapiens GN=TLN2 PE=1 SV=4
Q9BT09	0.804914	0.0467745	804389	1073312	814483	842616	779714	908289	1177549	785730	17	11	0.432	30748	Protein canopy homolog 3 OS=Homo sapiens GN=CNPY3 PE=1 SV=1
P23468	0.415212	0.237778	40861	28137	28517	31476	45627	47602	37203	21671	13	11	0.083	214758	Receptor-type tyrosine-protein phosphatase delta OS=Homo sapiens GN=PTPRD PE=1 SV=2
Q96PM9	0.946388	0.0210919	105729	113658	94479	50087	86919	69008	128853	84533	2	2	0.07	40454	Zinc finger protein 385A OS=Homo sapiens GN=ZNF385A PE=1 SV=2
Q99848	0.421006	0.158738	1472658	1772843	1546933	1202007	1452709	1806293	2071756	1360899	29	15	0.444	34852	Probable rRNA-processing protein EBP2 OS=Homo sapiens GN=EBNA1BP2 PE=1 SV=2
P46108	0.502962	-0.0920784	1363646	1091759	1355434	1456377	1410636	1195494	1023733	1311682	34	15	0.605	33831	Adapter molecule crk OS=Homo sapiens GN=CRK PE=1 SV=2
A9UHW6	0.39613	-0.291436	92032	62755	81223	88190	70333	45031	42822	106714	2	2	0.117	25423	MIF4G domain-containing protein OS=Homo sapiens GN=MIF4GD PE=1 SV=1
Q86W50	0.716826	0.0499145	138631	121922	153409	133028	161088	145529	110643	148986	4	3	0.068	63621	Methyltransferase-like protein 16 OS=Homo sapiens GN=METTL16 PE=1 SV=2
P46100	0.604729	0.0898927	1070897	1075124	1099682	912934	1071691	1058963	1422492	872854	38	30	0.153	282584	Transcriptional regulator ATRX OS=Homo sapiens GN=ATRX PE=1 SV=5
P36776	0.360162	0.159274	2237449	2206792	2541683	1939780	2622578	2401132	3029438	1914406	55	35	0.481	106489	Lon protease homolog, mitochondrial OS=Homo sapiens GN=LONP1 PE=1 SV=2
Q5PSV4	0.468128	0.164497	53943	66981	63193	56437	67068	63105	91144	48290	3	3	0.149	37629	Breast cancer metastasis-suppressor 1-like protein OS=Homo sapiens GN=BRMS1L PE=1 SV=2
O75330	0.706728	-0.0477191	285145	238939	264453	202662	216022	235006	243237	264685	14	13	0.243	84100	Hyaluronan mediated motility receptor OS=Homo sapiens GN=HMMR PE=1 SV=2
P11498	0.840908	0.0345729	958746	1002278	993515	918870	984947	983279	1269829	729298	32	24	0.312	129634	Pyruvate carboxylase, mitochondrial OS=Homo sapiens GN=PC PE=1 SV=2
Q86W56	0.182499	-0.15872	166277	161080	162833	189054	181086	139453	141381	146560	6	5	0.056	111110	Poly(ADP-ribose) glycohydrolase OS=Homo sapiens GN=PARG PE=1 SV=1
Q99832	0.125865	-0.229531	14777696	13723078	14924942	15534284	14828668	10257177	10911860	14290003	149	52	0.722	59367	T-complex protein 1 subunit eta OS=Homo sapiens GN=CCT7 PE=1 SV=2
Q99836	0.148304	-0.404468	26271	32242	21235	34267	25464	15912	16979	27785	1	1	0.041	33233	Myeloid differentiation primary response protein MyD88 OS=Homo sapiens GN=MYD88 PE=1 SV=1
Q8WW35	0.900157	0.0637582	5701	9074	8105	4430	6471	6307	12920	2846	1	1	0.127	16122	Tctex1 domain-containing protein 2 OS=Homo sapiens GN=TCTEX1D2 PE=1 SV=2
Q86W42	0.809468	0.041829	388992	471762	584842	426279	543039	529173	460906	393824	17	13	0.449	37535	THO complex subunit 6 homolog OS=Homo sapiens GN=THOC6 PE=1 SV=1
Q02880	0.556675	0.0874534	7850518	8668625	8350853	7592235	8641840	7912134	10774315	7162605	156	80	0.414	183266	DNA topoisomerase 2-beta OS=Homo sapiens GN=TOP2B PE=1 SV=3
O75323	0.657011	0.0437063	1132078	1099635	914108	1215907	1111288	1113752	1215206	1055642	14	9	0.332	33743	Protein NipSnap homolog 2 OS=Homo sapiens GN=GBAS PE=1 SV=1
Q86VS8	0.0954808	-0.304822	473946	429061	399055	545510	392583	337787	312655	452662	23	17	0.344	83126	Protein Hook homolog 3 OS=Homo sapiens GN=HOOK3 PE=1 SV=2
Q9Y4I1	0.774676	-0.0505387	528831	451329	438585	631639	540920	459685	404217	574979	18	15	0.085	215403	Unconventional myosin-Va OS=Homo sapiens GN=MYO5A PE=1 SV=2
Q8WVQ1	0.646763	-0.0764404	28428	26367	27336	22277	20150	25487	31316	22067	3	2	0.122	44840	Soluble calcium-activated nucleotidase 1 OS=Homo sapiens GN=CANT1 PE=1 SV=1
Q7KZ85	0.904181	0.0171234	1712788	1872017	1890392	1666912	1666056	1845563	2233096	1482669	57	40	0.317	199071	Transcription elongation factor SPT6 OS=Homo sapiens GN=SUPT6H PE=1 SV=2
Q02878	0.420069	-0.0615562	34096025	30092349	29374754	32140286	28718585	29844806	28644282	33245098	86	26	0.542	32728	60S ribosomal protein L6 OS=Homo sapiens GN=RPL6 PE=1 SV=3
Q9NVM4	0.519142	-0.168006	20061	13011	13323	21049	15030	11853	13575	19572	4	3	0.052	78459	Protein arginine N-methyltransferase 7 OS=Homo sapiens GN=PRMT7 PE=1 SV=1
Q96PK6	0.376501	0.237454	4480697	5265148	4875701	3747163	5262447	5184478	7537414	3670725	55	25	0.417	69492	RNA-binding protein 14 OS=Homo sapiens GN=RBM14 PE=1 SV=2
Q99829	0.349824	-0.477254	1504757	1299203	670982	1704549	1447796	892819	157416	1222624	29	16	0.309	59059	Copine-1 OS=Homo sapiens GN=CPNE1 PE=1 SV=1
Q9NVM6	0.303481	-0.129106	88139	74554	64750	79687	64928	76093	64450	75368	5	5	0.276	34687	DnaJ homolog subfamily C member 17 OS=Homo sapiens GN=DNAJC17 PE=1 SV=1
Q99828	0.728183	-0.0581637	5219	4977	4731	4914	4660	4229	3890	6278	1	1	0.073	21703	Calcium and integrin-binding protein 1 OS=Homo sapiens GN=CIB1 PE=1 SV=4
Q9NVM9	0.0246468	0.1398	264277	271281	275992	257514	285344	276591	303672	312237	11	10	0.157	80225	Protein asunder homolog OS=Homo sapiens GN=ASUN PE=1 SV=2
P23443	0.178711	-0.218861	38879	43387	42058	48158	39864	32271	30503	45566	3	3	0.069	59140	Ribosomal protein S6 kinase beta-1 OS=Homo sapiens GN=RPS6KB1 PE=1 SV=2
Q86VR2	0.699158	0.100197	31375	39071	44455	30163	45778	50591	30569	28559	2	2	0.069	51396	Protein FAM134C OS=Homo sapiens GN=FAM134C PE=1 SV=1
O75319	0.466589	0.204567	37561	40376	34841	24697	35616	37992	56014	28796	2	1	0.045	38939	RNA/RNP complex-1-interacting phosphatase OS=Homo sapiens GN=DUSP11 PE=1 SV=1
O75312	0.464901	-0.144118	357153	244851	264605	319360	334001	220234	237222	281765	12	11	0.277	50925	Zinc finger protein ZPR1 OS=Homo sapiens GN=ZPR1 PE=1 SV=1
P11474	0.911527	0.0807659	1185	1185	2781	806	1383	2755	2161	1	1	1	0.038	45510	Steroid hormone receptor ERR1 OS=Homo sapiens GN=ESRRA PE=1 SV=3
Q4V9L6	0.0553491	-2.04461	6233	11751	5335	20165	1996	3999	3455	1090	1	1	0.078	29203	Transmembrane protein 119 OS=Homo sapiens GN=TMEM119 PE=1 SV=1
Q9UJA5	0.323283	0.129141	593693	411957	454230	483698	491856	563173	515779	554771	9	7	0.189	55799	tRNA (adenine(58)-N(1))-methyltransferase non-catalytic subunit TRM6 OS=Homo sapiens GN=TRMT6 PE=1 SV=1
P48739	0.226272	-0.244157	1734672	1511520	1814506	2104108	1714145	1329368	1142892	1862907	22	15	0.55	31540	Phosphatidylinositol transfer protein beta isoform OS=Homo sapiens GN=PITPNB PE=1 SV=2
Q9Y4J8	0.337707	-0.306091	53852	107626	60832	65989	66094	57187	66260	43644	4	4	0.055	83901	Dystrobrevin alpha OS=Homo sapiens GN=DTNA PE=1 SV=2
O95707	0.0892573	-0.790281	24477	52151	22936	42789	14986	20285	22888	24154	2	2	0.132	25425	Ribonuclease P protein subunit p29 OS=Homo sapiens GN=POP4 PE=1 SV=2
Q6PML9	0.737397	0.0895397	52033	58897	59724	50084	62380	71221	71173	30098	4	3	0.06	63515	Zinc transporter 9 OS=Homo sapiens GN=SLC30A9 PE=1 SV=1
Q99816	0.168612	-0.225159	1029391	837538	840400	1103914	876760	724745	715778	943238	21	14	0.346	43944	Tumor susceptibility gene 101 protein OS=Homo sapiens GN=TSG101 PE=1 SV=2
P48730	0.550325	-0.110065	39733	33274	27903	29050	34156	22311	31385	32562	7	6	0.188	47330	Casein kinase I isoform delta OS=Homo sapiens GN=CSNK1D PE=1 SV=2
Q9NVN8	0.258107	0.143292	121492	99014	122630	113585	124566	137344	138016	104487	8	6	0.131	65573	Guanine nucleotide-binding protein-like 3-like protein OS=Homo sapiens GN=GNL3L PE=1 SV=1
P23458	0.164221	-0.189297	15096	13630	11599	15015	12858	12828	10046	12803	2	1	0.023	133277	Tyrosine-protein kinase JAK1 OS=Homo sapiens GN=JAK1 PE=1 SV=2
Q8WW12	0.55399	-0.184507	2528232	1550188	1739922	2866942	2098748	1483648	1461253	2598962	30	15	0.635	18925	PEST proteolytic signal-containing nuclear protein OS=Homo sapiens GN=PCNP PE=1 SV=2
P48735	0.104021	0.218004	14630518	14383244	13343088	13170803	16966163	14171757	18952904	14494664	82	36	0.637	50909	Isocitrate dehydrogenase [NADP], mitochondrial OS=Homo sapiens GN=IDH2 PE=1 SV=2
P54578	0.296825	-0.240971	3269294	2651640	2663335	3972930	2816897	2631670	1905702	3271329	56	27	0.583	56069	Ubiquitin carboxyl-terminal hydrolase 14 OS=Homo sapiens GN=USP14 PE=1 SV=3
P54577	0.13313	-0.218613	8668888	7422726	8136170	8364402	7738767	7188407	5241890	7840378	74	35	0.612	59144	Tyrosine--tRNA ligase, cytoplasmic OS=Homo sapiens GN=YARS PE=1 SV=4
Q9NVF7	0.787452	0.108814	9065	7662	7649	3668	7356	5354	12044	5487	2	2	0.082	41149	F-box only protein 28 OS=Homo sapiens GN=FBXO28 PE=1 SV=1
Q13510	0.493652	-0.149712	444099	614774	594673	747584	685877	525845	436244	516485	22	13	0.4	44660	Acid ceramidase OS=Homo sapiens GN=ASAH1 PE=1 SV=5
O75306	0.913535	0.0166168	1705382	1737763	1865160	1381846	1666572	1856147	1928342	1316592	22	14	0.391	52546	NADH dehydrogenase [ubiquinone] iron-sulfur protein 2, mitochondrial OS=Homo sapiens GN=NDUFS2 PE=1 SV=2
P28288	0.950343	0.0161632	743002	869171	1182812	752531	992427	1015972	1025376	553709	29	14	0.256	75476	ATP-binding cassette sub-family D member 3 OS=Homo sapiens GN=ABCD3 PE=1 SV=1
Q14847	0.546324	-0.230866	5359882	3555459	2658809	6875577	4803220	4373495	2489303	4055427	35	17	0.594	29717	LIM and SH3 domain protein 1 OS=Homo sapiens GN=LASP1 PE=1 SV=2
O95714	0.320789	-0.154882	54208	50897	58061	41905	50573	52434	43406	37783	6	6	0.017	527234	E3 ubiquitin-protein ligase HERC2 OS=Homo sapiens GN=HERC2 PE=1 SV=2
P78540	0.563765	-0.409575	19609	99808	94661	19403	45155	42796	61765	26059	4	3	0.144	38578	Arginase-2, mitochondrial OS=Homo sapiens GN=ARG2 PE=1 SV=1
Q14849	0.80401	0.0421782	38951	35111	32273	28831	27759	36475	42825	32117	2	2	0.079	50502	StAR-related lipid transfer protein 3 OS=Homo sapiens GN=STARD3 PE=1 SV=2
Q9BSC4	0.494268	0.148161	360281	306171	336551	283060	285140	337346	486447	316225	10	8	0.126	80302	Nucleolar protein 10 OS=Homo sapiens GN=NOL10 PE=1 SV=1
Q06418	0.355918	-7.81538	1	1	1	898	1	1	1	1	1	1	0.029	96905	Tyrosine-protein kinase receptor TYRO3 OS=Homo sapiens GN=TYRO3 PE=1 SV=1
Q9Y4C1	0.462277	-0.147288	73966	73260	62157	79045	59653	51201	60809	88772	6	4	0.036	147341	Lysine-specific demethylase 3A OS=Homo sapiens GN=KDM3A PE=1 SV=4
P41252	0.844695	-0.0324117	3722381	4260946	5493455	4005107	4530209	4756308	4293738	3513264	60	35	0.372	144498	Isoleucine--tRNA ligase, cytoplasmic OS=Homo sapiens GN=IARS PE=1 SV=2
Q7Z2T5	0.427404	0.0927231	237554	198385	199598	177119	209827	223855	239025	193894	9	8	0.18	81747	TRMT1-like protein OS=Homo sapiens GN=TRMT1L PE=1 SV=2
Q86VI3	0.105159	-0.563087	336750	566014	326080	317103	335476	254347	245265	211290	17	13	0.134	184698	Ras GTPase-activating-like protein IQGAP3 OS=Homo sapiens GN=IQGAP3 PE=1 SV=2
P41250	0.964095	-0.00607341	6856077	5847723	7214113	6404893	7178089	6990955	5028566	7014616	81	45	0.601	83166	Glycine--tRNA ligase OS=Homo sapiens GN=GARS PE=1 SV=3
Q9Y4C2	0.189214	-0.206866	778789	684962	625397	815516	769194	624595	554393	568470	22	13	0.226	102126	TRPM8 channel-associated factor 1 OS=Homo sapiens GN=TCAF1 PE=1 SV=3
Q9HD33	0.69747	0.0750942	1069912	1225874	1167376	814750	1192342	1254203	1250457	809478	18	9	0.3	29450	39S ribosomal protein L47, mitochondrial OS=Homo sapiens GN=MRPL47 PE=1 SV=2
O95716	0.715788	0.10114	74892	93231	73795	64013	93466	98063	94096	42523	7	4	0.228	24267	Ras-related protein Rab-3D OS=Homo sapiens GN=RAB3D PE=1 SV=1
Q9Y4C8	0.467886	0.216494	209014	173762	144385	203849	171250	201952	314540	161623	15	12	0.143	107332	Probable RNA-binding protein 19 OS=Homo sapiens GN=RBM19 PE=1 SV=3
O95721	0.142872	-0.290501	394547	316757	320042	415452	351504	249837	238867	342720	8	7	0.391	28970	Synaptosomal-associated protein 29 OS=Homo sapiens GN=SNAP29 PE=1 SV=1
Q13523	0.37845	0.167103	1246516	1179711	1264506	1010662	1209564	1317172	1706108	1045891	38	22	0.217	116987	Serine/threonine-protein kinase PRP4 homolog OS=Homo sapiens GN=PRPF4B PE=1 SV=3
Q9NVG8	0.135594	-0.249877	357509	332289	368268	428915	355868	279635	252405	362596	12	8	0.235	46554	TBC1 domain family member 13 OS=Homo sapiens GN=TBC1D13 PE=1 SV=3
P78536	0.840963	-0.0510657	145690	204377	166927	143013	159576	164606	213639	99233	6	6	0.108	93021	Disintegrin and metalloproteinase domain-containing protein 17 OS=Homo sapiens GN=ADAM17 PE=1 SV=1
Q13526	0.40842	-0.194603	1043179	623970	723115	942915	792825	672933	567322	879496	21	8	0.577	18243	Peptidyl-prolyl cis-trans isomerase NIMA-interacting 1 OS=Homo sapiens GN=PIN1 PE=1 SV=1
Q9H2P9	0.346586	-0.223704	555407	373420	521450	546861	474641	325558	347078	563000	12	9	0.361	31651	Diphthine methyl ester synthase OS=Homo sapiens GN=DPH5 PE=1 SV=2
Q8WVF1	0.143633	1.14715	2084	3393	2859	1466	2457	3732	5224	10296	1	1	0.031	44586	Protein OSCP1 OS=Homo sapiens GN=OSCP1 PE=1 SV=4
Q9H313	0.518659	0.324067	272493	77094	296910	114685	353100	250366	157366	192057	14	5	0.111	49051	Protein tweety homolog 1 OS=Homo sapiens GN=TTYH1 PE=2 SV=1
P78537	0.322579	-0.0859084	66675	69108	65378	79782	67840	62459	63813	70590	4	3	0.333	17263	Biogenesis of lysosome-related organelles complex 1 subunit 1 OS=Homo sapiens GN=BLOC1S1 PE=1 SV=2
P28290	0.119366	-1.41239	341691	1863379	856027	1090441	371764	252285	83595	852039	31	24	0.242	138386	Sperm-specific antigen 2 OS=Homo sapiens GN=SSFA2 PE=1 SV=3
Q63HN8	0.293599	-0.224112	42224	67863	58978	46944	54765	47364	38176	44625	4	3	0.008	591415	E3 ubiquitin-protein ligase RNF213 OS=Homo sapiens GN=RNF213 PE=1 SV=3
Q9H2P0	0.761781	0.0683823	4429086	4529552	4179741	3237348	3998589	3875064	5903491	3393466	78	50	0.494	123563	Activity-dependent neuroprotector homeobox protein OS=Homo sapiens GN=ADNP PE=1 SV=1
Q9Y4D8	0.0673611	-0.287531	30358	32884	34118	34352	28154	23612	22580	33566	1	1	0.002	439348	Probable E3 ubiquitin-protein ligase HECTD4 OS=Homo sapiens GN=HECTD4 PE=1 SV=5
Q9Y4D7	0.679766	-0.245995	213764	563697	403448	247614	199147	595659	145444	264329	16	9	0.064	212005	Plexin-D1 OS=Homo sapiens GN=PLXND1 PE=1 SV=3
Q9HD26	0.945193	-0.0153501	180408	169608	168451	146153	189112	154955	102968	210551	9	8	0.203	50520	Golgi-associated PDZ and coiled-coil motif-containing protein OS=Homo sapiens GN=GOPC PE=1 SV=1
Q9Y4D1	0.858486	0.0450813	172304	290695	304614	164390	241200	209517	274054	236815	12	11	0.107	123473	Disheveled-associated activator of morphogenesis 1 OS=Homo sapiens GN=DAAM1 PE=1 SV=2
P41240	0.171024	-0.291014	428188	393332	340280	449209	386887	271464	247283	411088	13	11	0.32	50704	Tyrosine-protein kinase CSK OS=Homo sapiens GN=CSK PE=1 SV=1
Q9NVH0	0.414612	0.162903	131964	134525	168145	120649	161126	180403	171051	109080	4	4	0.085	70353	Exonuclease 3'-5' domain-containing protein 2 OS=Homo sapiens GN=EXD2 PE=1 SV=2
Q9HD23	0.55684	0.226545	3380	4701	5780	2989	6401	6350	4634	2330	1	1	0.045	50318	Magnesium transporter MRS2 homolog, mitochondrial OS=Homo sapiens GN=MRS2 PE=1 SV=1
Q9NVH1	0.566629	0.108105	243503	311708	368031	260770	308364	354802	362104	250872	14	10	0.281	63278	DnaJ homolog subfamily C member 11 OS=Homo sapiens GN=DNAJC11 PE=1 SV=2
Q9NVH2	0.761925	0.0192121	189821	175316	174794	195566	183966	187120	201099	173172	8	7	0.108	106834	Integrator complex subunit 7 OS=Homo sapiens GN=INTS7 PE=1 SV=1
P42574	0.554151	-0.105488	591112	539123	611370	717746	637834	643619	398817	605673	17	9	0.332	31608	Caspase-3 OS=Homo sapiens GN=CASP3 PE=1 SV=2
Q13530	0.298618	0.191257	12671	14902	12534	16581	13007	18169	19163	14385	1	1	0.023	52580	Serine incorporator 3 OS=Homo sapiens GN=SERINC3 PE=2 SV=2
P42575	0.907344	0.0454865	8214	6978	5395	8697	5722	5530	6068	12902	2	2	0.097	50685	Caspase-2 OS=Homo sapiens GN=CASP2 PE=1 SV=2
Q9HD20	0.618614	0.0947148	821678	987887	944455	737830	893681	1076345	1086614	672147	23	16	0.174	132955	Manganese-transporting ATPase 13A1 OS=Homo sapiens GN=ATP13A1 PE=1 SV=2
P29597	0.0612142	-1.47652	859	1223	1697	2101	960	1151	1	1	1	1	0.014	133650	Non-receptor tyrosine-protein kinase TYK2 OS=Homo sapiens GN=TYK2 PE=1 SV=3
Q9H307	0.477611	0.151951	4417484	3905185	3811595	3359742	3859666	3977411	5852789	3525076	52	26	0.324	81614	Pinin OS=Homo sapiens GN=PNN PE=1 SV=4
Q13535	0.297294	0.343323	9507	11767	9731	10011	7747	12480	12586	19223	1	1	0.005	301365	Serine/threonine-protein kinase ATR OS=Homo sapiens GN=ATR PE=1 SV=3
Q9Y4E1	0.861326	0.0341584	9866	8499	11510	10652	9969	9981	13578	7970	28	19	0.263	144668	WASH complex subunit FAM21C OS=Homo sapiens GN=FAM21C PE=1 SV=3
P29590	0.631704	0.0874544	130679	176115	117945	149254	134195	140920	189298	145451	7	6	0.067	97551	Protein PML OS=Homo sapiens GN=PML PE=1 SV=3
Q63HK3	0.173302	0.202719	6725	5035	5289	5481	6117	6222	7673	5917	1	1	0.025	110941	Zinc finger protein with KRAB and SCAN domains 2 OS=Homo sapiens GN=ZKSCAN2 PE=1 SV=2
Q9H300	0.724112	-0.0573351	27877	33311	29003	23945	25054	25523	34326	24786	1	1	0.032	42190	Presenilins-associated rhomboid-like protein, mitochondrial OS=Homo sapiens GN=PARL PE=1 SV=2
P42568	0.151294	-0.682308	18840	39014	42686	19049	20829	14459	14480	24756	2	2	0.033	63351	Protein AF-9 OS=Homo sapiens GN=MLLT3 PE=1 SV=2
Q9Y4E6	0.319541	-0.158182	36647	39934	50244	36994	43061	35068	32278	36400	1	1	0.006	163809	WD repeat-containing protein 7 OS=Homo sapiens GN=WDR7 PE=1 SV=2
Q9Y4E8	0.733396	-0.123007	257104	164571	179494	299251	191454	188100	127536	319740	15	10	0.11	112419	Ubiquitin carboxyl-terminal hydrolase 15 OS=Homo sapiens GN=USP15 PE=1 SV=3
Q9HD15	0.483636	-0.196685	192464	140307	173422	225352	167340	123176	118631	229165	5	5	0.157	25673	Steroid receptor RNA activator 1 OS=Homo sapiens GN=SRA1 PE=1 SV=1
Q7Z333	0.325954	-0.100633	122588	109258	114615	108878	100772	103404	124809	95675	6	5	0.025	302879	Probable helicase senataxin OS=Homo sapiens GN=SETX PE=1 SV=4
Q9Y4E5	0.170911	-0.162722	146310	145457	141885	117192	116905	109874	125506	139805	3	2	0.023	121484	E3 SUMO-protein ligase ZNF451 OS=Homo sapiens GN=ZNF451 PE=1 SV=2
Q9NVI1	0.499668	-0.134922	1222817	1061652	1425625	823989	1062227	867699	1158706	1040643	38	25	0.264	149323	Fanconi anemia group I protein OS=Homo sapiens GN=FANCI PE=1 SV=4
Q9NVI7	0.99884	-0.000311399	472020	592695	651509	433692	575411	594182	612496	367363	52	30	0.462	71369	ATPase family AAA domain-containing protein 3A OS=Homo sapiens GN=ATAD3A PE=1 SV=2
P43897	0.970392	-0.00919421	461407	698657	655131	463215	558628	509721	760149	435438	16	10	0.397	35391	Elongation factor Ts, mitochondrial OS=Homo sapiens GN=TSFM PE=1 SV=2
P42566	0.0858871	-0.249043	262144	270806	253301	322944	254482	243998	189996	244861	11	7	0.112	98656	Epidermal growth factor receptor substrate 15 OS=Homo sapiens GN=EPS15 PE=1 SV=2
Q8WVD3	0.959009	0.00757187	35441	46546	55214	41811	43346	43694	49206	43708	1	1	0.037	28193	E3 ubiquitin-protein ligase RNF138 OS=Homo sapiens GN=RNF138 PE=1 SV=1
Q13547	0.298701	-0.217845	624774	885631	787649	665186	566805	531758	839229	610147	25	13	0.288	55103	Histone deacetylase 1 OS=Homo sapiens GN=HDAC1 PE=1 SV=1
O77932	0.275298	-0.166009	25008	21042	18784	22769	23263	18564	16185	20069	1	1	0.063	44929	Decapping and exoribonuclease protein OS=Homo sapiens GN=DXO PE=2 SV=2
Q13546	0.0627067	-0.320559	115197	128663	119315	140639	116882	109899	73887	102766	9	8	0.173	75931	Receptor-interacting serine/threonine-protein kinase 1 OS=Homo sapiens GN=RIPK1 PE=1 SV=3
Q5VU97	0.654318	-0.0645406	109443	109808	117610	109948	120636	100264	125375	80986	3	3	0.032	142289	VWFA and cache domain-containing protein 1 OS=Homo sapiens GN=CACHD1 PE=2 SV=2
Q9Y4F1	0.344174	-0.38525	332986	300672	373945	598614	363740	189449	455245	221360	17	12	0.181	118633	FERM, RhoGEF and pleckstrin domain-containing protein 1 OS=Homo sapiens GN=FARP1 PE=1 SV=1
P41223	0.495546	0.165623	415542	387613	463163	308649	446197	528382	514405	277578	15	8	0.403	17000	Protein BUD31 homolog OS=Homo sapiens GN=BUD31 PE=1 SV=2
P16298	0.783633	-0.0451635	42031	33426	30811	41201	43016	31998	30748	37162	13	8	0.202	59024	Serine/threonine-protein phosphatase 2B catalytic subunit beta isoform OS=Homo sapiens GN=PPP3CB PE=1 SV=2
Q9NVJ2	0.997998	0.00025247	403533	410345	436151	406977	399252	493528	382694	381822	11	7	0.522	21539	ADP-ribosylation factor-like protein 8B OS=Homo sapiens GN=ARL8B PE=1 SV=1
B2RBV5	0.0629321	-0.458398	12434	7239	8721	9096	7103	6676	7258	6248	1	1	0.101	13369	Putative MORF4 family-associated protein 1-like protein UPP OS=Homo sapiens PE=1 SV=1
O95749	0.113349	-0.197091	51102	47930	42865	42382	46821	38253	35655	40019	3	3	0.083	34871	Geranylgeranyl pyrophosphate synthase OS=Homo sapiens GN=GGPS1 PE=1 SV=1
P78560	0.760449	-0.077243	27077	17625	22148	30421	28836	19545	17080	26739	5	3	0.221	22745	Death domain-containing protein CRADD OS=Homo sapiens GN=CRADD PE=1 SV=1
P41229	0.200932	-0.252634	62526	60748	57909	89146	57310	52259	55002	62333	7	7	0.071	175719	Lysine-specific demethylase 5C OS=Homo sapiens GN=KDM5C PE=1 SV=2
P41227	0.417747	-0.0976097	608492	493305	618852	523273	583786	509411	452029	551899	19	13	0.604	26458	N-alpha-acetyltransferase 10 OS=Homo sapiens GN=NAA10 PE=1 SV=1
P41225	0.259555	0.66439	189200	277434	466629	149234	405851	142437	541025	626334	11	8	0.253	45210	Transcription factor SOX-3 OS=Homo sapiens GN=SOX3 PE=1 SV=2
Q96PE7	0.529442	0.120179	18010	19772	29395	21404	26602	25613	23875	20186	2	2	0.091	18749	Methylmalonyl-CoA epimerase, mitochondrial OS=Homo sapiens GN=MCEE PE=1 SV=1
O95758	0.0792334	-0.19327	134969	156955	128316	139638	127055	134503	120081	108042	14	6	0.129	59690	Polypyrimidine tract-binding protein 3 OS=Homo sapiens GN=PTBP3 PE=1 SV=2
Q8WVK7	0.46405	-0.198625	47871	61887	86534	49215	65645	55896	46342	46047	1	1	0.074	14188	Spindle and kinetochore-associated protein 2 OS=Homo sapiens GN=SKA2 PE=1 SV=1
O95757	0.85861	-0.0398286	516869	444499	583185	631729	649874	410420	410835	645894	47	25	0.375	94512	Heat shock 70 kDa protein 4L OS=Homo sapiens GN=HSPA4L PE=1 SV=3
Q96PE3	0.134634	-8.67596	780	1	1	854	1	1	1	1	1	1	0.035	109956	Type I inositol 3,4-bisphosphate 4-phosphatase OS=Homo sapiens GN=INPP4A PE=1 SV=1
Q13557	0.242311	-0.2232	1212930	1509484	1190760	1658606	1231159	1433240	933172	1175567	38	21	0.515	56369	Calcium/calmodulin-dependent protein kinase type II subunit delta OS=Homo sapiens GN=CAMK2D PE=1 SV=3
O95755	0.879473	-0.0460321	1981	1968	3543	1679	1962	1998	2227	2696	1	1	0.048	36322	Ras-related protein Rab-36 OS=Homo sapiens GN=RAB36 PE=2 SV=2
Q7Z2W9	0.762738	0.0621977	203269	263033	298691	199166	262556	288234	272555	183290	8	6	0.351	22815	39S ribosomal protein L21, mitochondrial OS=Homo sapiens GN=MRPL21 PE=1 SV=2
Q5EBL4	0.0812812	-0.360962	60415	49249	45957	68029	49512	41157	36204	47271	3	3	0.124	47108	RILP-like protein 1 OS=Homo sapiens GN=RILPL1 PE=1 SV=1
P78504	0.512921	-0.397963	55751	93779	195656	51988	78422	91858	77861	53286	5	5	0.047	133799	Protein jagged-1 OS=Homo sapiens GN=JAG1 PE=1 SV=3
Q5EBL8	0.957647	0.0206065	128544	143582	274738	146456	219303	218992	170824	94175	7	5	0.45	16131	PDZ domain-containing protein 11 OS=Homo sapiens GN=PDZD11 PE=1 SV=2
Q7Z392	0.0603201	-0.251775	46772	59468	46051	57198	44785	43852	41160	46145	4	4	0.047	128881	Trafficking protein particle complex subunit 11 OS=Homo sapiens GN=TRAPPC11 PE=1 SV=2
Q9H2U2	0.6586	0.0971112	577364	836722	986646	629865	867028	747429	955009	672150	26	11	0.389	37920	Inorganic pyrophosphatase 2, mitochondrial OS=Homo sapiens GN=PPA2 PE=1 SV=2
P00749	0.795925	0.237402	17185	86168	16678	55551	35554	122280	28328	20826	1	1	0.023	48507	Urokinase-type plasminogen activator OS=Homo sapiens GN=PLAU PE=1 SV=2
Q9H2U1	0.965038	-0.00451086	1257783	978977	1014463	1083449	1186275	995271	1047089	1092505	31	25	0.282	114760	ATP-dependent RNA helicase DHX36 OS=Homo sapiens GN=DHX36 PE=1 SV=2
Q86VM9	0.2793	0.14062	1782352	1480011	1631888	1374954	1674734	1719315	2002091	1514897	34	18	0.192	106379	Zinc finger CCCH domain-containing protein 18 OS=Homo sapiens GN=ZC3H18 PE=1 SV=2
Q2QGD7	0.856833	0.0434953	2687	4067	3567	3205	2526	4379	2852	4183	1	1	0.017	89988	Zinc finger protein ZXDC OS=Homo sapiens GN=ZXDC PE=1 SV=2
Q96PE2	0.357183	-0.088716	35618	40220	33904	33147	33945	36472	34315	29635	8	5	0.046	221671	Rho guanine nucleotide exchange factor 17 OS=Homo sapiens GN=ARHGEF17 PE=1 SV=1
Q8WVK2	0.32685	0.100294	390208	347835	368338	334287	356790	415621	428174	343799	12	9	0.323	18860	U4/U6.U5 small nuclear ribonucleoprotein 27 kDa protein OS=Homo sapiens GN=SNRNP27 PE=1 SV=1
Q9UJ68	0.351787	-0.302385	199573	116499	138507	243594	168528	111485	119270	166873	2	2	0.102	26132	Mitochondrial peptide methionine sulfoxide reductase OS=Homo sapiens GN=MSRA PE=1 SV=1
Q13563	0.333028	-0.146004	33670	42740	29130	40060	29599	32729	33599	35659	4	4	0.036	109691	Polycystin-2 OS=Homo sapiens GN=PKD2 PE=1 SV=3
Q13561	0.173089	-0.267198	8152434	6699651	6036748	8194958	7065755	5088448	4969950	7042491	60	29	0.845	44231	Dynactin subunit 2 OS=Homo sapiens GN=DCTN2 PE=1 SV=4
Q13564	0.294491	-0.16267	1343165	1216854	1100106	1379777	1250365	1057558	880807	1313769	20	15	0.434	60246	NEDD8-activating enzyme E1 regulatory subunit OS=Homo sapiens GN=NAE1 PE=1 SV=1
Q9NVC6	0.536351	0.0497075	254617	203919	226782	216577	230589	219301	242467	241154	12	10	0.175	72890	Mediator of RNA polymerase II transcription subunit 17 OS=Homo sapiens GN=MED17 PE=1 SV=2
Q96PD2	0.670709	-0.124862	58008	85158	53836	47388	64593	66074	60263	33198	5	5	0.088	85035	Discoidin, CUB and LCCL domain-containing protein 2 OS=Homo sapiens GN=DCBLD2 PE=1 SV=1
Q13569	0.53679	0.150867	16624	10997	9969	15768	15856	14172	18168	11044	1	1	0.027	46053	G/T mismatch-specific thymine DNA glycosylase OS=Homo sapiens GN=TDG PE=1 SV=2
P11413	0.615128	-0.10131	2368962	2868167	3130550	3247789	3202300	3088549	1808102	2728829	31	17	0.348	59257	Glucose-6-phosphate 1-dehydrogenase OS=Homo sapiens GN=G6PD PE=1 SV=4
Q7Z2W4	0.210171	-0.299468	113039	170415	152994	147485	113971	89811	108704	161990	10	8	0.104	101431	Zinc finger CCCH-type antiviral protein 1 OS=Homo sapiens GN=ZC3HAV1 PE=1 SV=3
Q9UIV1	0.293237	-0.108352	111702	105318	109387	107329	106021	116898	90815	88620	7	3	0.161	32745	CCR4-NOT transcription complex subunit 7 OS=Homo sapiens GN=CNOT7 PE=1 SV=3
Q9UJ70	0.264642	-0.275358	240910	219770	246926	343198	261327	231132	145384	230379	13	9	0.456	37376	N-acetyl-D-glucosamine kinase OS=Homo sapiens GN=NAGK PE=1 SV=4
Q8WVJ2	0.442322	-0.201612	341630	224637	274539	302393	305281	185888	179940	322992	11	6	0.541	17676	NudC domain-containing protein 2 OS=Homo sapiens GN=NUDCD2 PE=1 SV=1
Q5BJF2	0.257304	0.758491	124322	160845	248685	84770	275416	451140	250046	69933	5	2	0.131	20848	Transmembrane protein 97 OS=Homo sapiens GN=TMEM97 PE=1 SV=1
Q9HCU9	0.755501	-0.0654185	10134	8062	6167	6653	6495	8837	7806	6503	1	1	0.093	28461	Breast cancer metastasis-suppressor 1 OS=Homo sapiens GN=BRMS1 PE=1 SV=1
Q9BSF4	0.438026	-0.234388	5087	3939	1990	4302	3097	2754	3439	3731	1	1	0.096	29233	Uncharacterized protein C19orf52 OS=Homo sapiens GN=C19orf52 PE=1 SV=2
Q13574	0.385624	-0.305926	77941	41564	34374	48887	44987	36690	32328	50017	5	4	0.055	124128	Diacylglycerol kinase zeta OS=Homo sapiens GN=DGKZ PE=1 SV=3
Q13573	0.5971	0.0834505	2510057	2616206	2653637	2071546	2521893	2536139	3232244	2147815	42	23	0.45	61495	SNW domain-containing protein 1 OS=Homo sapiens GN=SNW1 PE=1 SV=1
P09104	0.75668	-0.207785	435629	578785	548187	611112	448661	140308	189936	1103238	181	18	0.459	47269	Gamma-enolase OS=Homo sapiens GN=ENO2 PE=1 SV=3
Q9HCU5	0.910784	0.0160801	236507	274465	223730	226022	263782	237630	280430	189650	9	7	0.288	45468	Prolactin regulatory element-binding protein OS=Homo sapiens GN=PREB PE=1 SV=2
Q5BJF6	0.613044	0.115545	20067	20213	17674	16125	21722	23345	23217	11972	2	2	0.042	95401	Outer dense fiber protein 2 OS=Homo sapiens GN=ODF2 PE=1 SV=1
Q13572	0.756311	-0.16058	12074	8890	10477	16416	9223	6442	6084	21067	1	1	0.041	45621	Inositol-tetrakisphosphate 1-kinase OS=Homo sapiens GN=ITPK1 PE=1 SV=2
Q9HCU4	0.714443	-0.10361	117635	99357	146852	92152	135145	80117	134398	74736	12	10	0.073	317453	Cadherin EGF LAG seven-pass G-type receptor 2 OS=Homo sapiens GN=CELSR2 PE=1 SV=1
Q13576	0.13066	-0.329782	613393	860766	671453	922949	580797	599400	750276	511048	32	26	0.196	180577	Ras GTPase-activating-like protein IQGAP2 OS=Homo sapiens GN=IQGAP2 PE=1 SV=4
P55884	0.349194	-0.0962901	4002531	3836206	4423505	3736087	4127648	3815062	3164832	3857861	50	38	0.483	92482	Eukaryotic translation initiation factor 3 subunit B OS=Homo sapiens GN=EIF3B PE=1 SV=3
Q9NVD7	0.162545	-0.482956	755841	1214940	882296	1492536	851410	990967	516197	750755	20	12	0.285	42244	Alpha-parvin OS=Homo sapiens GN=PARVA PE=1 SV=1
P78524	0.541751	-0.118379	52970	43102	51440	60669	53946	56996	47331	33508	3	3	0.048	126485	Suppression of tumorigenicity 5 protein OS=Homo sapiens GN=ST5 PE=1 SV=3
O95777	0.708444	0.118971	333241	291137	551723	327993	471784	513821	394127	253654	7	4	0.542	10403	U6 snRNA-associated Sm-like protein LSm8 OS=Homo sapiens GN=LSM8 PE=1 SV=3
P78527	0.754205	0.0641902	28055522	33058925	37665171	25578249	31708545	32488358	41149595	24669392	418	218	0.482	469093	DNA-dependent protein kinase catalytic subunit OS=Homo sapiens GN=PRKDC PE=1 SV=3
O95772	0.772361	0.152796	1008	2087	1335	842	1599	1765	2177	320	1	1	0.09	26655	MLN64 N-terminal domain homolog OS=Homo sapiens GN=STARD3NL PE=1 SV=1
Q9Y4A5	0.559591	0.134677	839701	860310	824929	673257	822411	821897	1214778	652044	30	26	0.087	437603	Transformation/transcription domain-associated protein OS=Homo sapiens GN=TRRAP PE=1 SV=3
Q9UIW2	0.626799	-0.12036	133127	240030	180572	135320	180986	150016	166620	136274	19	16	0.114	211066	Plexin-A1 OS=Homo sapiens GN=PLXNA1 PE=1 SV=3
Q9UJ83	0.867024	-0.0282979	31337	38159	43734	36640	33109	38458	45184	30208	2	2	0.036	63729	2-hydroxyacyl-CoA lyase 1 OS=Homo sapiens GN=HACL1 PE=1 SV=2
Q9NVE5	0.0611171	-0.354143	22689	16203	22887	22350	17935	16178	13272	18432	1	1	0.012	140129	Ubiquitin carboxyl-terminal hydrolase 40 OS=Homo sapiens GN=USP40 PE=1 SV=3
O95785	0.212025	0.230856	1693326	1493639	1748044	1414180	1781445	1794346	2366828	1508350	38	23	0.196	178673	Protein Wiz OS=Homo sapiens GN=WIZ PE=1 SV=2
Q9NVE7	0.172824	-0.285875	313682	256401	261562	328010	274176	187486	191278	298260	13	13	0.185	85991	Pantothenate kinase 4 OS=Homo sapiens GN=PANK4 PE=1 SV=1
Q13586	0.227866	-0.180775	62039	84438	60905	79981	59154	67355	62504	64507	7	7	0.127	77423	Stromal interaction molecule 1 OS=Homo sapiens GN=STIM1 PE=1 SV=3
Q96PB1	0.542946	0.153487	11223	8710	8815	7313	10150	7994	13783	8182	1	1	0.011	91680	CAS1 domain-containing protein 1 OS=Homo sapiens GN=CASD1 PE=2 SV=1
Q9H336	0.290287	0.470583	228736	137239	178893	234602	204882	448679	240675	185852	2	1	0.02	56888	Cysteine-rich secretory protein LCCL domain-containing 1 OS=Homo sapiens GN=CRISPLD1 PE=2 SV=1
O95782	0.0936921	-0.25263	1825574	2496906	1888794	2377496	1866488	1821308	1701793	1819523	63	40	0.462	107546	AP-2 complex subunit alpha-1 OS=Homo sapiens GN=AP2A1 PE=1 SV=3
Q9H330	0.678442	0.247271	91922	88399	206299	78679	161826	234843	108212	47410	5	3	0.045	100945	Transmembrane protein 245 OS=Homo sapiens GN=TMEM245 PE=1 SV=2
Q63HQ0	0.975708	-0.0223028	61744	31270	18714	71646	22875	24995	33009	99682	2	2	0.07	34280	AP-1 complex-associated regulatory protein OS=Homo sapiens GN=AP1AR PE=1 SV=1
Q9Y4B4	0.035668	-0.238523	22999	26264	24306	25514	24506	19134	20493	19851	3	2	0.025	162768	Helicase ARIP4 OS=Homo sapiens GN=RAD54L2 PE=1 SV=4
Q9Y4B6	0.723492	-0.0400324	608520	475850	562820	461890	470668	501368	535472	543853	12	10	0.093	169007	Protein VPRBP OS=Homo sapiens GN=VPRBP PE=1 SV=3
Q9Y4B5	0.185619	0.312389	85687	46176	50871	82663	82613	87724	84686	74537	11	8	0.051	209525	Microtubule cross-linking factor 1 OS=Homo sapiens GN=MTCL1 PE=1 SV=5
P67870	0.505223	-0.0689519	1347800	1115453	1105894	1230911	1135876	1054437	1084894	1300834	21	10	0.656	24942	Casein kinase II subunit beta OS=Homo sapiens GN=CSNK2B PE=1 SV=1
Q9HD45	0.262827	0.214035	726371	1053192	820951	768003	825441	1069825	1156717	855254	15	13	0.178	67888	Transmembrane 9 superfamily member 3 OS=Homo sapiens GN=TM9SF3 PE=1 SV=2
Q9HCS4	0.443025	-0.212823	48965	54434	49848	65691	68384	27876	45268	47382	3	3	0.056	62631	Transcription factor 7-like 1 OS=Homo sapiens GN=TCF7L1 PE=2 SV=1
Q9HCS7	0.482064	0.191543	558855	618293	773999	485090	761351	812053	804579	404162	29	20	0.319	100010	Pre-mRNA-splicing factor SYF1 OS=Homo sapiens GN=XAB2 PE=1 SV=2
Q13596	0.0508097	-0.251826	998817	966706	908573	1043637	964983	740569	717216	867472	30	20	0.366	59070	Sorting nexin-1 OS=Homo sapiens GN=SNX1 PE=1 SV=3
Q13595	0.309546	0.20168	867855	885130	974491	736640	994984	1055899	1221705	711273	14	9	0.287	32689	Transformer-2 protein homolog alpha OS=Homo sapiens GN=TRA2A PE=1 SV=1
Q9HD42	0.507887	-0.122936	862626	685931	630207	752840	823207	620583	508533	739819	10	6	0.214	21703	Charged multivesicular body protein 1a OS=Homo sapiens GN=CHMP1A PE=1 SV=1
Q9UHN6	0.884905	0.0254198	1555691	1443664	1247092	1603244	1543164	1233369	1898552	1278589	44	31	0.266	154373	Transmembrane protein 2 OS=Homo sapiens GN=TMEM2 PE=1 SV=1
Q9Y2W6	0.0600697	0.233871	66352	60933	64675	55355	65805	83864	73164	68006	5	5	0.125	62046	Tudor and KH domain-containing protein OS=Homo sapiens GN=TDRKH PE=1 SV=2
Q9Y388	0.417273	0.210496	32646	19386	18186	25672	27036	20318	30541	33058	2	2	0.047	37336	RNA-binding motif protein, X-linked 2 OS=Homo sapiens GN=RBMX2 PE=1 SV=2
Q06265	0.66739	0.0874453	402852	394475	489034	320420	429093	446861	520780	310450	12	7	0.139	48949	Exosome complex component RRP45 OS=Homo sapiens GN=EXOSC9 PE=1 SV=3
Q6QNY1	0.369888	-0.167759	31417	21221	29100	34235	29476	24832	21497	27437	3	3	0.521	15961	Biogenesis of lysosome-related organelles complex 1 subunit 2 OS=Homo sapiens GN=BLOC1S2 PE=1 SV=1
Q6QNY0	0.221183	0.159635	82038	74219	76154	74415	70354	92150	99125	81097	2	1	0.079	21256	Biogenesis of lysosome-related organelles complex 1 subunit 3 OS=Homo sapiens GN=BLOC1S3 PE=1 SV=1
Q9HBH5	0.706313	-0.0394159	124345	119902	121116	132278	105932	114256	120729	143312	6	5	0.176	36865	Retinol dehydrogenase 14 OS=Homo sapiens GN=RDH14 PE=1 SV=1
Q9HBH1	0.715203	0.105927	5578	8086	9535	4851	8462	8604	8181	4940	2	2	0.091	27013	Peptide deformylase, mitochondrial OS=Homo sapiens GN=PDF PE=1 SV=1
Q9Y394	0.580161	-0.101808	175787	263495	238084	189832	202517	241894	192264	171436	8	6	0.218	38299	Dehydrogenase/reductase SDR family member 7 OS=Homo sapiens GN=DHRS7 PE=1 SV=1
Q70Z53	0.679038	0.0949978	84106	97369	108180	86683	96007	133141	105874	66931	4	4	0.156	37548	Protein FRA10AC1 OS=Homo sapiens GN=FRA10AC1 PE=1 SV=3
Q9Y2X3	0.446843	0.154303	5911921	6053300	6082891	4491480	5491432	6153519	8227393	5211602	59	28	0.505	59578	Nucleolar protein 58 OS=Homo sapiens GN=NOP58 PE=1 SV=1
Q9Y2X0	0.0747939	0.131667	27500	25514	24933	22860	28823	26850	28365	26402	1	1	0.029	96793	Mediator of RNA polymerase II transcription subunit 16 OS=Homo sapiens GN=MED16 PE=1 SV=2
Q9Y2X7	0.0274409	-0.24793	140043	131815	132847	130907	122916	110749	93744	123632	12	9	0.17	84341	ARF GTPase-activating protein GIT1 OS=Homo sapiens GN=GIT1 PE=1 SV=2
Q9UI09	0.895556	-0.040477	242402	279534	359698	195334	302741	325001	280208	139222	9	6	0.4	17114	NADH dehydrogenase [ubiquinone] 1 alpha subcomplex subunit 12 OS=Homo sapiens GN=NDUFA12 PE=1 SV=1
Q9Y2X9	0.842268	0.0383017	399041	344939	284151	306900	327379	307458	445769	290343	11	8	0.147	96915	Zinc finger protein 281 OS=Homo sapiens GN=ZNF281 PE=1 SV=1
Q9Y399	0.652973	0.0627258	210391	228422	216415	168900	202950	214248	255338	188214	4	3	0.139	33249	28S ribosomal protein S2, mitochondrial OS=Homo sapiens GN=MRPS2 PE=1 SV=1
Q5H9F3	0.4594	-0.129581	16490	17017	16972	16038	14539	17258	18560	10446	2	2	0.015	182525	BCL-6 corepressor-like protein 1 OS=Homo sapiens GN=BCORL1 PE=1 SV=1
Q9HBG6	0.363572	-0.151437	38928	37044	37669	33569	34103	26565	29175	42698	3	3	0.027	141825	Intraflagellar transport protein 122 homolog OS=Homo sapiens GN=IFT122 PE=1 SV=2
Q9UI10	0.305712	-0.135973	230927	242670	259015	202778	249354	221570	182656	197677	11	9	0.252	57557	Translation initiation factor eIF-2B subunit delta OS=Homo sapiens GN=EIF2B4 PE=1 SV=2
Q6NW34	0.985886	0.00240167	192998	224281	177201	178585	161891	197885	227596	186981	6	6	0.134	64552	Protein nepro homolog OS=Homo sapiens GN=NEPRO PE=1 SV=3
Q9Y2Y6	0.848226	-0.03488	50074	44357	40630	48846	56254	49520	33191	40549	1	1	0.058	24611	Transmembrane protein 98 OS=Homo sapiens GN=TMEM98 PE=1 SV=1
Q9UI14	0.397218	0.0753724	144073	151686	136801	136922	140883	148051	172030	139061	2	2	0.157	20648	Prenylated Rab acceptor protein 1 OS=Homo sapiens GN=RABAC1 PE=1 SV=1
Q9H1E5	0.818615	-0.0424596	113657	115986	117694	116529	122564	108697	142915	76237	3	2	0.072	38952	Thioredoxin-related transmembrane protein 4 OS=Homo sapiens GN=TMX4 PE=1 SV=1
Q9Y2Y0	0.896965	-0.0213833	83019	69645	95166	72510	96467	81141	69818	68201	5	5	0.429	18822	ADP-ribosylation factor-like protein 2-binding protein OS=Homo sapiens GN=ARL2BP PE=1 SV=1
Q9UHP3	0.0153662	0.278269	6117	5086	5024	5753	6544	6111	6814	7187	1	1	0.015	122218	Ubiquitin carboxyl-terminal hydrolase 25 OS=Homo sapiens GN=USP25 PE=1 SV=4
Q9UI12	0.143379	-0.219014	510368	505957	488608	629337	509038	442308	377842	504475	20	15	0.381	55883	V-type proton ATPase subunit H OS=Homo sapiens GN=ATP6V1H PE=1 SV=1
P54753	0.104485	-0.523275	5105	6679	4191	4146	3655	4595	3734	2016	4	4	0.046	110330	Ephrin type-B receptor 3 OS=Homo sapiens GN=EPHB3 PE=1 SV=2
Q9H1E3	0.882144	-0.0346482	1313601	876184	1032737	966532	1019622	1385367	898079	786579	12	7	0.296	27296	Nuclear ubiquitous casein and cyclin-dependent kinase substrate 1 OS=Homo sapiens GN=NUCKS1 PE=1 SV=1
Q9UI15	0.213867	0.373514	2956183	2083611	2565593	1405867	3761892	2185729	3145314	2581185	41	21	0.784	22473	Transgelin-3 OS=Homo sapiens GN=TAGLN3 PE=1 SV=2
Q66PJ3	0.58095	-0.0771653	455060	350599	330415	376302	330590	336129	350302	416588	9	6	0.181	44915	ADP-ribosylation factor-like protein 6-interacting protein 4 OS=Homo sapiens GN=ARL6IP4 PE=1 SV=2
Q9BR77	0.325794	0.131212	22760	16550	20143	17406	19771	19012	22511	22883	1	1	0.02	57486	Coiled-coil domain-containing protein 77 OS=Homo sapiens GN=CCDC77 PE=2 SV=1
Q96NT0	0.999868	5.01301e-05	33920	29862	25323	26009	17697	26695	26873	43853	2	2	0.122	19761	Coiled-coil domain-containing protein 115 OS=Homo sapiens GN=CCDC115 PE=1 SV=1
Q9BR76	0.0642145	-0.284184	785251	894894	897592	952397	817599	834194	588155	659020	17	11	0.274	54235	Coronin-1B OS=Homo sapiens GN=CORO1B PE=1 SV=1
Q9HBF4	0.564988	-0.124192	7796	6987	5507	8007	7680	5496	4853	7934	1	1	0.015	87176	Zinc finger FYVE domain-containing protein 1 OS=Homo sapiens GN=ZFYVE1 PE=1 SV=1
P16435	0.364026	0.172892	2855959	3695387	3434105	2387483	2827295	3247932	3950308	3922672	60	33	0.51	76690	NADPH--cytochrome P450 reductase OS=Homo sapiens GN=POR PE=1 SV=2
P15104	0.806084	-0.0696444	1000845	705192	837840	708746	863989	431230	742472	1061645	19	11	0.338	42064	Glutamine synthetase OS=Homo sapiens GN=GLUL PE=1 SV=4
Q9Y2Z0	0.779436	-0.0460061	2016926	1713535	1526680	1911233	1870852	1465824	1486503	2120209	31	21	0.548	41024	Protein SGT1 homolog OS=Homo sapiens GN=SUGT1 PE=1 SV=3
Q9UHQ1	0.664797	-0.128326	3836	3534	4791	4277	4319	5470	2198	3052	2	1	0.029	51156	Nuclear prelamin A recognition factor OS=Homo sapiens GN=NARF PE=1 SV=1
Q9H1D9	0.351541	-5.88558	1	24099	493	1	1	1	1	413	1	1	0.022	35684	DNA-directed RNA polymerase III subunit RPC6 OS=Homo sapiens GN=POLR3F PE=1 SV=1
Q9Y2Z2	0.832143	0.0818588	3033	5421	6480	3668	5444	6233	5857	2154	3	2	0.05	79964	Protein MTO1 homolog, mitochondrial OS=Homo sapiens GN=MTO1 PE=1 SV=2
Q9UHQ4	0.851757	0.0479254	50907	50435	42088	48800	42665	52748	70554	32756	2	2	0.079	28320	B-cell receptor-associated protein 29 OS=Homo sapiens GN=BCAP29 PE=1 SV=2
Q9Y2Z4	0.290261	0.127445	645081	725616	660834	537945	722850	729070	751097	603769	14	11	0.273	53199	Tyrosine--tRNA ligase, mitochondrial OS=Homo sapiens GN=YARS2 PE=1 SV=2
Q9UHQ9	0.117243	-0.336435	173870	235393	180982	240935	156484	205125	167564	129118	4	2	0.059	34095	NADH-cytochrome b5 reductase 1 OS=Homo sapiens GN=CYB5R1 PE=1 SV=1
P54764	0.203248	-0.29579	67161	92818	96849	102209	75574	51594	71410	93903	14	9	0.109	109860	Ephrin type-A receptor 4 OS=Homo sapiens GN=EPHA4 PE=1 SV=1
P29762	0.326944	-0.498645	23358261	25885592	30315950	61326128	29621716	22685791	14962104	32445428	115	20	0.912	15566	Cellular retinoic acid-binding protein 1 OS=Homo sapiens GN=CRABP1 PE=1 SV=2
Q9UI26	0.0902108	-0.262766	405208	387933	387045	322711	361502	268185	271374	351586	14	9	0.126	112535	Importin-11 OS=Homo sapiens GN=IPO11 PE=1 SV=1
Q9Y2Z9	0.803194	-0.0679836	35487	49405	55951	38433	38153	46742	57940	28189	3	3	0.075	50870	Ubiquinone biosynthesis monooxygenase COQ6, mitochondrial OS=Homo sapiens GN=COQ6 PE=1 SV=2
P54760	0.4583	-0.136475	47064	45410	40768	60951	39199	44974	38946	53546	6	5	0.061	108270	Ephrin type-B receptor 4 OS=Homo sapiens GN=EPHB4 PE=1 SV=2
Q9BR61	0.693672	-0.0503695	89867	86887	96541	77088	101430	83497	80550	72884	4	3	0.131	31151	Acyl-CoA-binding domain-containing protein 6 OS=Homo sapiens GN=ACBD6 PE=1 SV=1
P15121	0.922977	0.0264738	3906294	3283002	4306965	3909752	4685155	2773228	2795197	5437747	38	19	0.734	35853	Aldose reductase OS=Homo sapiens GN=AKR1B1 PE=1 SV=3
Q9HBE1	0.242074	0.307076	155924	116189	131994	99599	142723	148247	211896	120318	8	8	0.175	74060	POZ-, AT hook-, and zinc finger-containing protein 1 OS=Homo sapiens GN=PATZ1 PE=1 SV=1
Q9UI30	0.431468	-0.135832	843215	590584	597718	801837	671552	557476	623894	725840	21	9	0.68	14199	Multifunctional methyltransferase subunit TRM112-like protein OS=Homo sapiens GN=TRMT112 PE=1 SV=1
Q9UHR6	0.932724	0.0369285	1295	1771	898	1320	2056	1371	1583	411	1	1	0.067	42884	Zinc finger HIT domain-containing protein 2 OS=Homo sapiens GN=ZNHIT2 PE=1 SV=1
Q9UI36	0.644038	0.374525	22818	52863	61269	30425	26807	10543	61334	118303	3	3	0.037	78676	Dachshund homolog 1 OS=Homo sapiens GN=DACH1 PE=1 SV=3
Q9UHR5	0.841979	0.0200159	289593	246252	292022	238224	280295	283792	279450	237448	8	5	0.218	33870	SAP30-binding protein OS=Homo sapiens GN=SAP30BP PE=1 SV=1
Q9Y2S7	0.852112	0.0327317	648142	761833	649626	572661	695689	648471	836875	511630	14	10	0.359	42033	Polymerase delta-interacting protein 2 OS=Homo sapiens GN=POLDIP2 PE=1 SV=1
Q8WUA2	0.90436	0.0090919	704458	582943	616623	575442	624302	614729	651623	604487	20	13	0.305	57225	Peptidyl-prolyl cis-trans isomerase-like 4 OS=Homo sapiens GN=PPIL4 PE=1 SV=1
Q9Y2S6	0.428561	-0.290504	2539935	1257632	1944544	2826803	1726128	1388393	1280085	2611477	10	4	0.312	7066	Translation machinery-associated protein 7 OS=Homo sapiens GN=TMA7 PE=1 SV=1
Q9UHJ6	0.74091	0.0682626	232607	286321	341916	238937	341903	318663	283129	209374	7	6	0.159	51491	Sedoheptulokinase OS=Homo sapiens GN=SHPK PE=1 SV=3
Q9Y343	0.10577	-0.457117	6518	7023	3591	5909	4273	4407	3303	4801	1	1	0.053	19818	Sorting nexin-24 OS=Homo sapiens GN=SNX24 PE=1 SV=1
P28482	0.150013	-0.258976	1568141	1333938	1494665	1828309	1556783	1202554	1030299	1412520	20	14	0.372	41390	Mitogen-activated protein kinase 1 OS=Homo sapiens GN=MAPK1 PE=1 SV=3
Q9H1K1	0.797063	-0.0281888	48064	61458	50949	52508	52866	59036	47688	49268	2	2	0.168	17999	Iron-sulfur cluster assembly enzyme ISCU, mitochondrial OS=Homo sapiens GN=ISCU PE=1 SV=2
Q8WUA8	0.33497	-1.12919	4793	39638	11527	7143	9769	8907	5078	5094	1	1	0.048	37807	Tsukushin OS=Homo sapiens GN=TSKU PE=2 SV=3
Q96NZ8	0.717688	0.142658	1411	2504	2954	1030	2722	2669	1711	1618	1	1	0.029	58798	WAP, Kazal, immunoglobulin, Kunitz and NTR domain-containing protein 1 OS=Homo sapiens GN=WFIKKN1 PE=1 SV=1
Q70HW3	0.834611	-0.0706003	1794	3011	4351	3156	3216	3962	1987	2559	2	1	0.058	29381	S-adenosylmethionine mitochondrial carrier protein OS=Homo sapiens GN=SLC25A26 PE=2 SV=1
Q8WUA4	0.597786	0.108277	895099	978136	1224396	703412	977139	1036703	1228022	855434	12	11	0.177	100680	General transcription factor 3C polypeptide 2 OS=Homo sapiens GN=GTF3C2 PE=1 SV=2
Q9HBL7	0.820283	0.0633793	48433	44804	26644	41351	36626	48086	55262	28499	2	2	0.088	17201	Plasminogen receptor (KT) OS=Homo sapiens GN=PLGRKT PE=1 SV=1
P40123	0.401414	-0.224471	1138011	932923	951739	1638308	1102989	808300	896601	1181485	25	14	0.463	52824	Adenylyl cyclase-associated protein 2 OS=Homo sapiens GN=CAP2 PE=1 SV=1
Q5VT52	0.772285	0.0463864	457298	488484	463828	399997	396483	430985	599306	441962	18	13	0.133	156019	Regulation of nuclear pre-mRNA domain-containing protein 2 OS=Homo sapiens GN=RPRD2 PE=1 SV=1
P15170	0.306776	-0.200089	1372935	1275896	1336641	1658989	1433807	1069226	917177	1493274	54	23	0.569	55756	Eukaryotic peptide chain release factor GTP-binding subunit ERF3A OS=Homo sapiens GN=GSPT1 PE=1 SV=1
Q9Y2T2	0.0740472	-0.34949	346821	287220	265422	325344	247762	224905	186035	302602	11	9	0.299	46939	AP-3 complex subunit mu-1 OS=Homo sapiens GN=AP3M1 PE=1 SV=1
P42785	0.473984	-0.209501	414530	650443	905222	505243	560867	571061	469413	539507	13	9	0.202	55800	Lysosomal Pro-X carboxypeptidase OS=Homo sapiens GN=PRCP PE=1 SV=1
Q9UHK0	0.328108	0.183446	95625	82346	84470	75689	80796	82662	123858	96662	3	3	0.053	56300	Nuclear fragile X mental retardation-interacting protein 1 OS=Homo sapiens GN=NUFIP1 PE=1 SV=2
Q5VST6	0.47191	0.15641	28856	22606	30821	26921	32132	25842	40054	23681	2	2	0.125	32215	Protein ABHD17B OS=Homo sapiens GN=ABHD17B PE=1 SV=1
Q9NTX5	0.660146	0.0318913	102617	101696	119242	114313	110812	115492	103868	117483	10	7	0.287	33698	Ethylmalonyl-CoA decarboxylase OS=Homo sapiens GN=ECHDC1 PE=1 SV=2
Q06210	0.216305	-0.190206	1157992	1028101	1160380	1301556	1243738	1058222	837863	934084	38	25	0.421	78806	Glutamine--fructose-6-phosphate aminotransferase [isomerizing] 1 OS=Homo sapiens GN=GFPT1 PE=1 SV=3
Q9HBK9	0.659272	-0.176674	158369	217315	319967	125019	229132	230219	131807	134922	8	6	0.187	41748	Arsenite methyltransferase OS=Homo sapiens GN=AS3MT PE=1 SV=3
Q9NTX7	0.653235	-0.115142	7297	7230	12421	7142	8623	8598	7622	6632	1	1	0.045	38950	E3 ubiquitin-protein ligase RNF146 OS=Homo sapiens GN=RNF146 PE=1 SV=1
Q5VST9	0.617059	-0.266505	37295	21919	16941	42699	18385	11886	23136	45400	1	1	0.002	868496	Obscurin OS=Homo sapiens GN=OBSCN PE=1 SV=3
P54709	0.786183	-0.075292	966550	1544358	1558944	962186	1240863	1290450	1471276	773570	12	9	0.401	31513	Sodium/potassium-transporting ATPase subunit beta-3 OS=Homo sapiens GN=ATP1B3 PE=1 SV=1
Q86UB9	0.793011	0.0624234	4618	8778	4975	7184	6522	7572	6039	6552	1	1	0.028	52291	Transmembrane protein 135 OS=Homo sapiens GN=TMEM135 PE=2 SV=2
Q9Y2U8	0.90962	0.0222294	254584	262609	235766	211456	228183	245388	323758	182061	14	12	0.226	99997	Inner nuclear membrane protein Man1 OS=Homo sapiens GN=LEMD3 PE=1 SV=2
Q14703	0.800404	0.102507	2066	1924	1245	2234	2316	3125	1681	897	1	1	0.024	117748	Membrane-bound transcription factor site-1 protease OS=Homo sapiens GN=MBTPS1 PE=1 SV=1
Q9Y366	0.315946	-0.226337	10794	12540	10961	7455	10752	9963	6870	8103	3	2	0.071	49706	Intraflagellar transport protein 52 homolog OS=Homo sapiens GN=IFT52 PE=2 SV=3
Q06203	0.331349	-0.221914	574621	709766	607742	571478	500482	438834	421052	751995	13	10	0.205	57399	Amidophosphoribosyltransferase OS=Homo sapiens GN=PPAT PE=1 SV=1
Q9UHL9	0.661959	-0.740973	1	1	434	886	788	1	1	1	1	1	0.021	106057	General transcription factor II-I repeat domain-containing protein 1 OS=Homo sapiens GN=GTF2IRD1 PE=1 SV=1
Q5VT25	0.129057	-0.123681	10073	9774	10103	11349	10264	9790	8946	8906	7	5	0.031	197306	Serine/threonine-protein kinase MRCK alpha OS=Homo sapiens GN=CDC42BPA PE=1 SV=1
P42765	0.696776	-0.0518505	3513815	4199363	3091630	3172244	3848811	3086006	3286538	3262281	53	27	0.773	41924	3-ketoacyl-CoA thiolase, mitochondrial OS=Homo sapiens GN=ACAA2 PE=1 SV=2
P42766	0.616316	-0.0591724	4316053	4046748	4557876	4801697	4411028	4797184	3411012	4390968	21	10	0.423	14551	60S ribosomal protein L35 OS=Homo sapiens GN=RPL35 PE=1 SV=2
Q86UA1	0.195395	-0.134776	79276	67575	84990	72524	74610	73038	63590	65981	4	3	0.058	78430	Pre-mRNA-processing factor 39 OS=Homo sapiens GN=PRPF39 PE=1 SV=3
P15151	0.974336	0.00387481	34362	34098	30145	43061	36555	34036	34249	37207	2	1	0.031	45303	Poliovirus receptor OS=Homo sapiens GN=PVR PE=1 SV=2
Q9Y2V2	0.504932	-0.192897	2535941	1654054	1942909	2297968	2173190	1378860	1250525	2573150	8	3	0.238	15892	Calcium-regulated heat stable protein 1 OS=Homo sapiens GN=CARHSP1 PE=1 SV=2
Q9Y371	0.384677	-0.153968	451588	384386	341685	490767	415736	409229	285864	388711	10	10	0.348	40796	Endophilin-B1 OS=Homo sapiens GN=SH3GLB1 PE=1 SV=1
Q6NW40	0.610853	0.146649	4782	2512	4245	5116	5040	6039	3300	4058	1	1	0.059	47547	RGM domain family member B OS=Homo sapiens GN=RGMB PE=1 SV=3
Q86UA6	0.380031	-0.635326	25961	21163	17690	12984	29059	1702	18166	1159	1	1	0.05	24784	RPA-interacting protein OS=Homo sapiens GN=RPAIN PE=1 SV=1
P27144	0.698173	0.195783	754121	626651	541810	365088	1107183	462716	255255	795019	12	9	0.57	25268	Adenylate kinase 4, mitochondrial OS=Homo sapiens GN=AK4 PE=1 SV=1
Q9Y376	0.439991	-0.170097	670911	528725	613124	683434	678166	396318	452248	691842	10	8	0.229	39869	Calcium-binding protein 39 OS=Homo sapiens GN=CAB39 PE=1 SV=1
Q9Y375	0.834089	-0.0415951	21886	32349	25355	21255	27926	25235	26284	18534	2	2	0.092	37764	Complex I intermediate-associated protein 30, mitochondrial OS=Homo sapiens GN=NDUFAF1 PE=1 SV=2
Q9Y2V7	0.354452	0.118462	47819	33169	48782	41526	46250	44900	46899	47906	5	5	0.102	73279	Conserved oligomeric Golgi complex subunit 6 OS=Homo sapiens GN=COG6 PE=1 SV=2
P54727	0.672678	-0.166635	4879861	3165221	3645437	5558145	3666024	2651733	2593375	6456013	58	18	0.384	43171	UV excision repair protein RAD23 homolog B OS=Homo sapiens GN=RAD23B PE=1 SV=1
Q9NTZ6	0.684649	-0.0432675	4175951	3264892	3927644	3535889	3793677	3977576	3353648	3339118	50	22	0.215	97396	RNA-binding protein 12 OS=Homo sapiens GN=RBM12 PE=1 SV=1
P54725	0.398689	-0.153724	380902	261380	316882	325186	349124	290395	221876	293142	16	6	0.209	39609	UV excision repair protein RAD23 homolog A OS=Homo sapiens GN=RAD23A PE=1 SV=1
P00918	0.88632	0.160209	180450	535933	833384	225321	199992	172750	171225	1439603	8	5	0.265	29246	Carbonic anhydrase 2 OS=Homo sapiens GN=CA2 PE=1 SV=2
Q9Y383	0.421782	-0.0951283	3351271	2797508	2639340	2967881	2801111	2546299	2489576	3168852	37	17	0.273	46514	Putative RNA-binding protein Luc7-like 2 OS=Homo sapiens GN=LUC7L2 PE=1 SV=2
Q9Y2W2	0.754432	0.0389851	1453373	1266615	1246660	1216727	1365620	1381362	1512113	1066257	25	15	0.257	69998	WW domain-binding protein 11 OS=Homo sapiens GN=WBP11 PE=1 SV=1
Q9Y385	0.993892	0.0014557	37445	33896	24471	38905	31248	27189	37088	39328	2	2	0.075	35199	Ubiquitin-conjugating enzyme E2 J1 OS=Homo sapiens GN=UBE2J1 PE=1 SV=2
Q9Y2W1	0.636329	0.0935618	8156843	8531910	8517490	6682514	8175014	8471686	11069382	6309260	92	46	0.395	108666	Thyroid hormone receptor-associated protein 3 OS=Homo sapiens GN=THRAP3 PE=1 SV=2
Q86TU7	0.337339	-0.116456	203317	210534	209486	188510	205483	217447	161586	164373	12	8	0.131	67257	Histone-lysine N-methyltransferase setd3 OS=Homo sapiens GN=SETD3 PE=1 SV=1
Q9Y305	0.79768	0.075845	554702	800699	621410	688654	625429	1017807	739970	426136	19	11	0.33	49902	Acyl-coenzyme A thioesterase 9, mitochondrial OS=Homo sapiens GN=ACOT9 PE=1 SV=2
Q9BQP7	0.897021	-0.0487489	74446	141530	137813	68144	113753	114728	127018	52415	5	5	0.163	39421	Mitochondrial genome maintenance exonuclease 1 OS=Homo sapiens GN=MGME1 PE=1 SV=1
Q9UHF7	0.524803	-0.279238	10892	13702	18767	10738	15094	16352	9908	3225	1	1	0.016	141521	Zinc finger transcription factor Trps1 OS=Homo sapiens GN=TRPS1 PE=1 SV=2
Q8WTS6	0.81473	-0.0778791	20068	18959	17683	32290	19332	17846	16141	31004	2	1	0.038	40721	Histone-lysine N-methyltransferase SETD7 OS=Homo sapiens GN=SETD7 PE=1 SV=1
P17706	0.884453	0.0334634	99287	108836	103718	74417	88616	112962	125758	67986	7	5	0.19	48473	Tyrosine-protein phosphatase non-receptor type 2 OS=Homo sapiens GN=PTPN2 PE=1 SV=2
Q99640	0.129946	-0.26861	50906	58389	53115	42604	36895	43511	52716	37064	1	1	0.018	54521	Membrane-associated tyrosine- and threonine-specific cdc2-inhibitory kinase OS=Homo sapiens GN=PKMYT1 PE=1 SV=1
Q86U70	0.364588	0.161924	188702	183130	179543	166256	196087	185719	260296	160768	5	5	0.144	46533	LIM domain-binding protein 1 OS=Homo sapiens GN=LDB1 PE=1 SV=2
Q8N983	0.845378	0.0329684	430674	494276	454012	338925	428372	456747	523065	349412	7	3	0.158	23431	39S ribosomal protein L43, mitochondrial OS=Homo sapiens GN=MRPL43 PE=1 SV=1
Q9Y314	0.973818	0.00373156	1247998	997369	996321	1012199	1141304	1162670	944642	1016288	21	10	0.442	33172	Nitric oxide synthase-interacting protein OS=Homo sapiens GN=NOSIP PE=1 SV=1
Q9Y316	0.58099	-0.0828302	85485	98028	112123	92704	106701	101482	82669	75820	7	5	0.263	33733	Protein MEMO1 OS=Homo sapiens GN=MEMO1 PE=1 SV=1
Q9Y315	0.0630157	-0.275917	561950	485378	478669	570622	509629	385068	376594	460360	13	11	0.462	35231	Deoxyribose-phosphate aldolase OS=Homo sapiens GN=DERA PE=1 SV=2
Q9UHG3	0.688328	0.14211	1193706	1840740	2384607	1373247	1940169	2659449	1804767	1091041	34	18	0.45	56640	Prenylcysteine oxidase 1 OS=Homo sapiens GN=PCYOX1 PE=1 SV=3
Q69YN2	0.886539	0.022605	174961	154540	193644	150298	185256	205633	142479	150710	7	6	0.138	60619	CWF19-like protein 1 OS=Homo sapiens GN=CWF19L1 PE=1 SV=2
P04406	0.345566	-0.182663	241734682	176719450	193606592	227691145	232567661	176803005	139419087	191094581	1287	48	0.893	36053	Glyceraldehyde-3-phosphate dehydrogenase OS=Homo sapiens GN=GAPDH PE=1 SV=3
Q9Y312	0.264295	-0.0828614	446001	395768	454827	427041	436781	411018	367057	412573	13	7	0.286	43472	Protein AAR2 homolog OS=Homo sapiens GN=AAR2 PE=1 SV=2
Q69YN4	0.441358	0.228189	394961	424668	510214	307086	476241	526667	634156	280375	27	18	0.117	202023	Protein virilizer homolog OS=Homo sapiens GN=KIAA1429 PE=1 SV=2
Q9Y2P8	0.481913	0.270725	299301	369501	509256	251853	446419	520407	559370	198868	11	6	0.217	40843	RNA 3'-terminal phosphate cyclase-like protein OS=Homo sapiens GN=RCL1 PE=1 SV=3
Q99633	0.767302	0.0456717	93599	90300	96516	88107	88454	98013	119298	74610	5	5	0.237	39860	Pre-mRNA-splicing factor 18 OS=Homo sapiens GN=PRPF18 PE=1 SV=1
Q96NL8	0.379921	0.135478	7574	7373	10101	8520	8884	9291	7878	10820	1	1	0.072	23381	Protein C8orf37 OS=Homo sapiens GN=C8orf37 PE=1 SV=1
Q99638	0.710264	-0.0977735	6370	6657	5549	4392	5402	7659	3951	4451	2	1	0.043	42547	Cell cycle checkpoint control protein RAD9A OS=Homo sapiens GN=RAD9A PE=1 SV=1
Q96NL6	0.425225	-0.136107	39022	35449	35389	39348	30052	26762	34858	44103	2	2	0.038	80910	Sodium channel and clathrin linker 1 OS=Homo sapiens GN=SCLT1 PE=1 SV=2
Q9Y2Q5	0.704492	-0.0495047	114050	150295	165385	144858	143349	152719	130171	128967	7	4	0.384	13507	Ragulator complex protein LAMTOR2 OS=Homo sapiens GN=LAMTOR2 PE=1 SV=1
Q86U44	0.735216	0.0134478	340382	325295	352872	335555	328752	337988	338897	361148	12	9	0.257	64474	N6-adenosine-methyltransferase 70 kDa subunit OS=Homo sapiens GN=METTL3 PE=1 SV=2
Q9Y324	0.585596	0.229369	30800	56498	42190	31548	34809	36912	78434	38631	3	2	0.126	23370	rRNA-processing protein FCF1 homolog OS=Homo sapiens GN=FCF1 PE=2 SV=1
Q86U42	0.150918	0.299482	2060070	2011999	2108513	1635430	2136721	2083967	3153215	2245280	46	20	0.683	32749	Polyadenylate-binding protein 2 OS=Homo sapiens GN=PABPN1 PE=1 SV=3
C9JLW8	0.292209	-0.19055	712023	570250	662987	831796	756136	584003	526621	566695	9	6	0.577	10920	Mapk-regulated corepressor-interacting protein 1 OS=Homo sapiens GN=FAM195B PE=1 SV=1
Q9Y320	0.332994	0.165596	788587	917701	811934	680001	846576	954677	1077342	708627	10	8	0.334	34038	Thioredoxin-related transmembrane protein 2 OS=Homo sapiens GN=TMX2 PE=1 SV=1
Q9Y2Q3	0.364053	-0.342565	68477	150624	182865	96123	99388	114690	98282	80452	9	4	0.208	25497	Glutathione S-transferase kappa 1 OS=Homo sapiens GN=GSTK1 PE=1 SV=3
Q86TS9	0.669679	0.0664252	70690	62784	49153	57277	58068	53065	72020	68055	3	3	0.512	13664	39S ribosomal protein L52, mitochondrial OS=Homo sapiens GN=MRPL52 PE=1 SV=2
Q9Y2Q9	0.544014	0.142009	77479	89562	118128	82125	106123	126338	102667	70159	6	3	0.23	20843	28S ribosomal protein S28, mitochondrial OS=Homo sapiens GN=MRPS28 PE=1 SV=1
Q99623	0.629174	0.116014	6364458	7525931	8754911	5407416	8088866	9033025	8308114	4971749	103	33	0.833	33296	Prohibitin-2 OS=Homo sapiens GN=PHB2 PE=1 SV=2
Q7L8W6	0.779783	-0.0965191	185118	84832	134596	137369	147952	87376	93403	178115	2	2	0.086	30307	Diphthine--ammonia ligase OS=Homo sapiens GN=DPH6 PE=1 SV=3
Q99622	0.27709	-0.534471	239171	73231	147429	145864	147738	61011	84239	125191	7	3	0.405	13178	Protein C10 OS=Homo sapiens GN=C12orf57 PE=1 SV=1
Q9Y2R0	0.229554	-0.267981	691899	456959	496136	732072	482318	425791	492691	573308	8	4	0.358	11731	Cytochrome c oxidase assembly factor 3 homolog, mitochondrial OS=Homo sapiens GN=COA3 PE=1 SV=1
Q99627	0.33943	-0.197192	1118093	882299	852351	1159872	872947	781991	704863	1140189	16	10	0.67	23226	COP9 signalosome complex subunit 8 OS=Homo sapiens GN=COPS8 PE=1 SV=1
Q8N961	0.777202	0.166555	3863	3198	1030	3194	2162	2121	2249	6134	1	1	0.014	113656	Ankyrin repeat and BTB/POZ domain-containing protein 2 OS=Homo sapiens GN=ABTB2 PE=2 SV=2
Q9Y2R5	0.546049	0.0747083	266038	325715	310999	245398	272982	312083	338848	285259	6	4	0.531	14502	28S ribosomal protein S17, mitochondrial OS=Homo sapiens GN=MRPS17 PE=1 SV=1
Q8N954	0.474408	-0.12069	22987	22355	18223	22775	21202	16302	17098	24809	1	1	0.035	30199	G patch domain-containing protein 11 OS=Homo sapiens GN=GPATCH11 PE=1 SV=3
Q9Y2R4	0.282039	0.268727	393516	334393	390821	278926	382501	465366	543793	292158	15	14	0.334	67498	Probable ATP-dependent RNA helicase DDX52 OS=Homo sapiens GN=DDX52 PE=1 SV=3
Q9Y333	0.818844	0.0442272	1931866	1378078	1755145	2021558	1721158	1702402	1528887	2354812	16	8	0.695	10835	U6 snRNA-associated Sm-like protein LSm2 OS=Homo sapiens GN=LSM2 PE=1 SV=1
Q9UHI6	0.458948	-0.0509095	552515	497837	492005	496439	541240	464451	488539	473876	20	15	0.221	92241	Probable ATP-dependent RNA helicase DDX20 OS=Homo sapiens GN=DDX20 PE=1 SV=2
Q86U38	0.595362	0.210967	75788	85758	128645	56530	110124	119343	127465	44385	10	9	0.203	69438	Nucleolar protein 9 OS=Homo sapiens GN=NOP9 PE=1 SV=1
Q9Y2R9	0.975535	0.00597698	445808	574191	628316	420325	543019	593653	551377	389179	14	11	0.364	28134	28S ribosomal protein S7, mitochondrial OS=Homo sapiens GN=MRPS7 PE=1 SV=2
Q99613	0.571369	-0.182633	204294	124318	114601	184035	126074	114155	109111	203324	78	43	0.428	105344	Eukaryotic translation initiation factor 3 subunit C OS=Homo sapiens GN=EIF3C PE=1 SV=1
Q56VL3	0.375723	-1.0103	7678	68623	29955	10946	7167	16156	2765	32096	2	2	0.136	16954	OCIA domain-containing protein 2 OS=Homo sapiens GN=OCIAD2 PE=1 SV=1
Q99618	0.421337	-0.171409	40321	27364	30368	27321	31766	20205	28153	31205	1	1	0.052	28998	Cell division cycle-associated protein 3 OS=Homo sapiens GN=CDCA3 PE=1 SV=1
Q9Y2S0	0.686404	-0.318416	119295	63246	12319	66099	27400	20773	47307	113796	1	1	0.083	15237	DNA-directed RNA polymerases I and III subunit RPAC2 OS=Homo sapiens GN=POLR1D PE=1 SV=1
Q99614	0.354852	-0.15373	455826	319599	411841	474498	428818	338051	330124	396805	17	11	0.404	33526	Tetratricopeptide repeat protein 1 OS=Homo sapiens GN=TTC1 PE=1 SV=1
Q99615	0.498307	-0.0815991	3817699	2952337	3092761	3356351	3245881	3051222	2705798	3489321	52	34	0.518	56441	DnaJ homolog subfamily C member 7 OS=Homo sapiens GN=DNAJC7 PE=1 SV=2
Q9Y2K1	0.707001	0.0696013	45847	43426	46007	40961	35717	55490	55590	38155	3	3	0.041	82016	Zinc finger and BTB domain-containing protein 1 OS=Homo sapiens GN=ZBTB1 PE=1 SV=3
Q69YQ0	0.804469	-0.0332907	1317205	1528621	1168228	1548047	1192476	1328686	1327079	1586982	35	27	0.269	124602	Cytospin-A OS=Homo sapiens GN=SPECC1L PE=1 SV=2
Q9Y2K7	0.459449	0.144314	207726	185430	190153	168965	179554	206348	275254	170261	5	4	0.043	132793	Lysine-specific demethylase 2A OS=Homo sapiens GN=KDM2A PE=1 SV=3
Q8WU90	0.243012	-0.140304	2396882	2100287	2162399	2220699	2076511	1779177	1800848	2400780	41	19	0.315	48603	Zinc finger CCCH domain-containing protein 15 OS=Homo sapiens GN=ZC3H15 PE=1 SV=1
Q9UHB6	0.85361	0.0418612	2248041	2908743	2270573	4053501	3098774	3204508	2772180	2743404	56	33	0.486	85226	LIM domain and actin-binding protein 1 OS=Homo sapiens GN=LIMA1 PE=1 SV=1
Q9Y2K2	0.118384	-0.847643	38543	14950	33955	43747	18048	11091	11450	32315	1	1	0.013	139980	Serine/threonine-protein kinase SIK3 OS=Homo sapiens GN=SIK3 PE=1 SV=3
Q68EM7	0.0973589	-0.1972	825407	730885	771798	790900	746871	600915	598460	774267	31	20	0.289	95437	Rho GTPase-activating protein 17 OS=Homo sapiens GN=ARHGAP17 PE=1 SV=1
Q99689	0.711033	-0.106488	41061	26109	27797	30115	41043	21853	21622	31664	3	3	0.079	45119	Fasciculation and elongation protein zeta-1 OS=Homo sapiens GN=FEZ1 PE=1 SV=1
Q9UHB9	0.0653915	-0.141068	2365852	2265693	2348811	2417555	2197532	2186167	1861423	2277353	47	31	0.512	70730	Signal recognition particle subunit SRP68 OS=Homo sapiens GN=SRP68 PE=1 SV=2
Q5JPI3	0.574706	-0.0662184	22098	22053	24363	20270	25048	20613	21137	18003	2	2	0.091	37541	Uncharacterized protein C3orf38 OS=Homo sapiens GN=C3orf38 PE=1 SV=1
Q9UHB7	0.389845	0.0993478	119961	90932	92809	104958	104855	112927	119204	100807	7	7	0.072	127459	AF4/FMR2 family member 4 OS=Homo sapiens GN=AFF4 PE=1 SV=1
P42702	0.716815	0.113629	79587	61435	48580	101758	64728	110364	72192	67952	5	5	0.048	123743	Leukemia inhibitory factor receptor OS=Homo sapiens GN=LIFR PE=1 SV=1
Q6PL24	0.546554	-0.266491	79831	70455	60404	70573	54276	33580	34979	110990	3	3	0.138	35740	Protein TMED8 OS=Homo sapiens GN=TMED8 PE=1 SV=1
P42704	0.418714	0.189401	14379112	18798017	16937295	10861557	16520398	18253750	21613429	13142721	191	82	0.613	157904	Leucine-rich PPR motif-containing protein, mitochondrial OS=Homo sapiens GN=LRPPRC PE=1 SV=3
Q8WTW3	0.351076	-0.104599	172043	165383	133846	146090	138200	128902	152583	154501	6	6	0.073	108978	Conserved oligomeric Golgi complex subunit 1 OS=Homo sapiens GN=COG1 PE=1 SV=1
Q9H1B7	0.831203	-0.0900512	1352162	614395	503787	1260307	848350	1244057	640451	772049	27	14	0.273	82659	Interferon regulatory factor 2-binding protein-like OS=Homo sapiens GN=IRF2BPL PE=1 SV=1
Q9Y2L1	0.83947	0.0399362	545161	489226	695643	526139	629291	713083	541676	435446	20	18	0.231	109003	Exosome complex exonuclease RRP44 OS=Homo sapiens GN=DIS3 PE=1 SV=2
Q5VSL9	0.136905	-0.142291	200557	195512	217271	207064	194305	209595	162957	176494	10	8	0.153	95576	Striatin-interacting protein 1 OS=Homo sapiens GN=STRIP1 PE=1 SV=1
Q9UHC6	0.19485	0.503833	2426	2965	3056	1288	2174	4934	3353	3343	1	1	0.02	148167	Contactin-associated protein-like 2 OS=Homo sapiens GN=CNTNAP2 PE=1 SV=1
Q9Y2L5	0.959875	-0.00813425	31106	37231	33113	36748	30264	30074	32687	44396	3	3	0.036	160996	Trafficking protein particle complex subunit 8 OS=Homo sapiens GN=TRAPPC8 PE=1 SV=2
Q8WU79	0.377156	-0.273879	58996	47917	34342	64277	46288	30293	34127	59286	2	2	0.072	46786	Stromal membrane-associated protein 2 OS=Homo sapiens GN=SMAP2 PE=1 SV=1
Q8WU76	0.990626	-0.0028294	68955	90016	91915	60965	63092	82244	103781	62123	5	5	0.098	75127	Sec1 family domain-containing protein 2 OS=Homo sapiens GN=SCFD2 PE=1 SV=2
Q9H1A4	0.289946	-0.0911504	227162	248052	201950	204371	210839	199608	216940	200175	8	8	0.069	216498	Anaphase-promoting complex subunit 1 OS=Homo sapiens GN=ANAPC1 PE=1 SV=1
Q9H1A3	0.45424	0.0775076	91426	104689	104522	82379	100795	108622	103887	90852	4	3	0.126	36536	Methyltransferase-like protein 9 OS=Homo sapiens GN=METTL9 PE=2 SV=1
Q86U86	0.481638	0.144914	3078608	2911281	2815873	2598731	3047587	2880484	4251842	2429635	71	49	0.333	192946	Protein polybromo-1 OS=Homo sapiens GN=PBRM1 PE=1 SV=1
Q8WTV0	0.277853	0.315199	67935	45198	51863	57083	73639	91681	69132	41855	5	4	0.069	60878	Scavenger receptor class B member 1 OS=Homo sapiens GN=SCARB1 PE=1 SV=1
Q9UHD2	0.706727	-0.0397041	43073	41576	45996	42643	48724	43344	41489	35027	5	4	0.084	83642	Serine/threonine-protein kinase TBK1 OS=Homo sapiens GN=TBK1 PE=1 SV=1
Q9UHD1	0.845076	-0.040935	1484852	1819861	2009176	1361811	2040031	1551639	1695436	1201840	21	12	0.479	37490	Cysteine and histidine-rich domain-containing protein 1 OS=Homo sapiens GN=CHORDC1 PE=1 SV=2
Q9UHD8	0.220049	-0.211253	10021764	9129830	7903757	11199239	8822759	7906257	6644910	9669881	81	41	0.771	65402	Septin-9 OS=Homo sapiens GN=SEPT9 PE=1 SV=2
Q9NU22	0.697448	0.0743276	1312981	1530150	1744432	1149375	1417889	1506789	1874179	1241394	67	52	0.133	632827	Midasin OS=Homo sapiens GN=MDN1 PE=1 SV=2
Q9NU23	0.563616	-0.191302	4535	3491	2112	4437	2329	2841	3027	4568	1	1	0.17	10449	LYR motif-containing protein 2 OS=Homo sapiens GN=LYRM2 PE=1 SV=1
Q99666	0.370948	0.252625	11345	9381	11043	8916	10935	12028	17341	8167	54	34	0.182	198922	RANBP2-like and GRIP domain-containing protein 5/6 OS=Homo sapiens GN=RGPD5 PE=1 SV=3
Q9UHD9	0.208517	-0.434681	198489	388221	223084	217330	237066	188603	180264	153992	15	9	0.159	65696	Ubiquilin-2 OS=Homo sapiens GN=UBQLN2 PE=1 SV=2
Q99661	0.120411	-0.269559	1036615	1113563	1013240	719883	771362	768518	786652	894950	19	16	0.28	81313	Kinesin-like protein KIF2C OS=Homo sapiens GN=KIF2C PE=1 SV=2
Q86U90	0.335533	0.198134	35155	23982	30332	27504	39032	38398	32199	24564	2	2	0.136	29328	YrdC domain-containing protein, mitochondrial OS=Homo sapiens GN=YRDC PE=1 SV=1
Q8N999	0.141111	-0.19367	46446	37085	51524	49436	42014	38614	37835	42852	1	1	0.031	37490	Uncharacterized protein C12orf29 OS=Homo sapiens GN=C12orf29 PE=1 SV=2
P04424	0.142824	-0.24983	74889	76097	70428	81169	69048	49405	56127	79891	3	3	0.071	51658	Argininosuccinate lyase OS=Homo sapiens GN=ASL PE=1 SV=4
Q9BQQ3	0.892904	-0.0218006	13387	9129	15503	14190	13223	13019	12913	12271	2	2	0.068	46482	Golgi reassembly-stacking protein 1 OS=Homo sapiens GN=GORASP1 PE=1 SV=3
Q86TV6	0.378424	-0.133709	38068	49103	46266	40319	40760	43944	43243	30429	3	2	0.02	94179	Tetratricopeptide repeat protein 7B OS=Homo sapiens GN=TTC7B PE=1 SV=3
P16403	0.331321	0.297038	66786853	55241293	71391547	57457197	71612177	64184224	115122396	57313416	245	36	0.549	21365	Histone H1.2 OS=Homo sapiens GN=HIST1H1C PE=1 SV=2
O75396	0.770449	-0.027165	1363506	1452220	1369394	1621988	1403872	1462870	1572258	1259787	28	11	0.437	24593	Vesicle-trafficking protein SEC22b OS=Homo sapiens GN=SEC22B PE=1 SV=4
P16401	0.766282	-0.08643	82572545	69407659	95990250	44996721	71675083	80350215	79234723	44671258	200	34	0.491	22580	Histone H1.5 OS=Homo sapiens GN=HIST1H1B PE=1 SV=3
O75394	0.859638	-0.0365245	386401	488793	455323	330267	432177	445264	466288	275537	3	1	0.169	7619	39S ribosomal protein L33, mitochondrial OS=Homo sapiens GN=MRPL33 PE=1 SV=1
Q8WTT2	0.286102	0.211005	1089517	1124504	1268392	986308	1075851	1401688	1635010	1059968	20	15	0.23	92548	Nucleolar complex protein 3 homolog OS=Homo sapiens GN=NOC3L PE=1 SV=1
Q99653	0.178195	0.1268	86038	90338	91877	91444	100970	106498	102448	82826	5	2	0.128	22456	Calcineurin B homologous protein 1 OS=Homo sapiens GN=CHP1 PE=1 SV=3
Q5JPH6	0.98055	0.00428081	166997	175224	230632	161423	178246	193537	216616	148059	11	7	0.163	58689	Probable glutamate--tRNA ligase, mitochondrial OS=Homo sapiens GN=EARS2 PE=1 SV=2
Q8WU58	0.752356	-0.0766434	8986	5625	6804	4639	5983	5688	7377	5658	1	1	0.016	59652	Protein FAM222B OS=Homo sapiens GN=FAM222B PE=2 SV=1
Q6PL18	0.90811	0.0249154	1335360	1342640	1164720	1013294	1098025	1100193	1704593	1037795	39	30	0.298	158554	ATPase family AAA domain-containing protein 2 OS=Homo sapiens GN=ATAD2 PE=1 SV=1
Q9Y3I0	0.148841	-0.0715421	6431576	5962178	6548345	6347228	6192274	5903179	5693261	6277122	57	31	0.604	55210	tRNA-splicing ligase RtcB homolog OS=Homo sapiens GN=RTCB PE=1 SV=1
P36871	0.270653	-0.444637	420921	383017	365147	707517	389480	208027	281251	500111	22	17	0.34	61449	Phosphoglucomutase-1 OS=Homo sapiens GN=PGM1 PE=1 SV=3
Q8WUM4	0.14033	-0.415599	2455484	1576451	1932410	3059572	1831885	1668250	1479287	1785884	51	33	0.419	96023	Programmed cell death 6-interacting protein OS=Homo sapiens GN=PDCD6IP PE=1 SV=1
Q13485	0.744865	-0.0530995	434952	337511	364797	382610	383859	276513	360724	443851	17	8	0.217	60439	Mothers against decapentaplegic homolog 4 OS=Homo sapiens GN=SMAD4 PE=1 SV=1
Q8WUM0	0.540234	0.0983753	1696326	1681568	1776593	1489794	1692901	1772420	2233392	1414436	54	36	0.405	128979	Nuclear pore complex protein Nup133 OS=Homo sapiens GN=NUP133 PE=1 SV=2
Q9HC98	0.688563	0.150834	24962	11400	27352	24081	31882	32116	18916	14557	2	2	0.077	35714	Serine/threonine-protein kinase Nek6 OS=Homo sapiens GN=NEK6 PE=1 SV=2
O75496	0.394132	-0.987994	378	909	1139	805	1626	1	1	1	1	1	0.086	23565	Geminin OS=Homo sapiens GN=GMNN PE=1 SV=1
Q01484	0.0526529	-0.542681	126046	133823	176974	97061	106351	84964	92804	82403	12	11	0.032	433719	Ankyrin-2 OS=Homo sapiens GN=ANK2 PE=1 SV=4
O75494	0.330825	0.172787	1949697	1847878	2075153	1417392	2043333	2143895	2415598	1614845	19	12	0.313	31301	Serine/arginine-rich splicing factor 10 OS=Homo sapiens GN=SRSF10 PE=1 SV=1
P10244	0.735365	-0.073015	15907	14039	14193	14239	9721	11510	18407	15859	1	1	0.021	78764	Myb-related protein B OS=Homo sapiens GN=MYBL2 PE=1 SV=1
Q5VTB9	0.556512	-0.210206	29000	16860	29722	21419	27712	25571	21929	8637	1	1	0.025	62765	E3 ubiquitin-protein ligase RNF220 OS=Homo sapiens GN=RNF220 PE=1 SV=1
Q9H270	0.225612	-0.260781	88765	95870	122736	95987	110741	87263	69009	69644	5	4	0.06	107837	Vacuolar protein sorting-associated protein 11 homolog OS=Homo sapiens GN=VPS11 PE=1 SV=1
Q9NUN5	0.180542	0.247736	36117	34276	21717	31818	31850	40775	34847	39673	3	2	0.044	61389	Probable lysosomal cobalamin transporter OS=Homo sapiens GN=LMBRD1 PE=1 SV=1
Q9UIA9	0.46399	-0.110194	382779	416235	468892	363457	458835	389076	344434	319053	16	15	0.174	123907	Exportin-7 OS=Homo sapiens GN=XPO7 PE=1 SV=3
Q13492	0.630626	-0.0686583	581193	640786	642847	761175	663645	741163	557820	541328	24	14	0.294	70755	Phosphatidylinositol-binding clathrin assembly protein OS=Homo sapiens GN=PICALM PE=1 SV=2
Q13491	0.58375	0.37136	32399	24831	107745	44844	73816	117409	49587	30604	1	1	0.049	28989	Neuronal membrane glycoprotein M6-b OS=Homo sapiens GN=GPM6B PE=1 SV=2
Q13490	0.303314	-0.181153	26924	24522	22600	29274	26289	20414	17510	26915	4	4	0.099	69900	Baculoviral IAP repeat-containing protein 2 OS=Homo sapiens GN=BIRC2 PE=1 SV=2
Q13496	0.104806	-0.230165	41868	35822	38342	42408	33749	31781	28550	40996	1	1	0.027	69932	Myotubularin OS=Homo sapiens GN=MTM1 PE=1 SV=2
O75489	0.974066	-0.00684365	1426443	1512530	1726240	1096529	1439071	1631522	1663856	1000026	22	13	0.47	30242	NADH dehydrogenase [ubiquinone] iron-sulfur protein 3, mitochondrial OS=Homo sapiens GN=NDUFS3 PE=1 SV=1
O75487	0.391696	-0.479109	1132135	926938	1715613	2649099	1964692	741134	1272594	630137	35	19	0.408	62412	Glypican-4 OS=Homo sapiens GN=GPC4 PE=1 SV=4
Q9H269	0.0692299	-0.175469	139317	120876	126166	131007	123874	115170	99099	119974	12	7	0.139	94694	Vacuolar protein sorting-associated protein 16 homolog OS=Homo sapiens GN=VPS16 PE=1 SV=2
Q9H267	0.190964	-0.218975	258092	244781	240547	270624	236735	186672	173516	274319	10	8	0.191	70585	Vacuolar protein sorting-associated protein 33B OS=Homo sapiens GN=VPS33B PE=1 SV=2
Q01469	0.610363	-0.200018	2544001	2656574	2459104	3559090	2628228	1271956	1746780	4119421	35	14	0.711	15164	Fatty acid-binding protein, epidermal OS=Homo sapiens GN=FABP5 PE=1 SV=3
P23526	0.616568	-0.171721	11498707	11398788	13962481	13259637	10932112	7306585	7762387	18494269	71	28	0.535	47716	Adenosylhomocysteinase OS=Homo sapiens GN=AHCY PE=1 SV=4
P23528	0.438832	-0.217849	43738438	37544276	35929968	59497593	42117751	30298369	28809752	50717882	141	33	0.783	18502	Cofilin-1 OS=Homo sapiens GN=CFL1 PE=1 SV=3
Q9NV06	0.259199	0.274753	633494	590146	664083	495014	639974	747516	966361	528753	11	6	0.157	51402	DDB1- and CUL4-associated factor 13 OS=Homo sapiens GN=DCAF13 PE=1 SV=2
P09234	0.360464	0.235072	806863	752189	923429	601016	915995	1046076	1101815	565283	8	3	0.132	17394	U1 small nuclear ribonucleoprotein C OS=Homo sapiens GN=SNRPC PE=1 SV=1
Q9BRG1	0.806785	-0.0293742	354294	366964	450662	386370	414654	424348	349779	338102	7	5	0.324	20748	Vacuolar protein-sorting-associated protein 25 OS=Homo sapiens GN=VPS25 PE=1 SV=1
P60510	0.664704	0.0361923	79698	85517	76670	76609	88592	79909	71323	86761	8	5	0.244	35080	Serine/threonine-protein phosphatase 4 catalytic subunit OS=Homo sapiens GN=PPP4C PE=1 SV=1
Q9HC77	0.510707	-0.199017	19490	14246	10713	24954	16405	14178	13513	16364	1	1	0.008	153000	Centromere protein J OS=Homo sapiens GN=CENPJ PE=1 SV=2
Q8N9N2	0.995666	0.00212981	18470	17044	30151	15561	27740	26869	15465	11272	2	2	0.05	45510	Activating signal cointegrator 1 complex subunit 1 OS=Homo sapiens GN=ASCC1 PE=1 SV=1
O75478	0.794157	0.0536104	12351	10777	9791	9845	9329	9597	15119	10338	1	1	0.036	51506	Transcriptional adapter 2-alpha OS=Homo sapiens GN=TADA2A PE=1 SV=3
O75477	0.570862	-0.0821104	1318468	1616792	1388421	1179988	1161073	1391086	1503798	1143220	28	14	0.382	38926	Erlin-1 OS=Homo sapiens GN=ERLIN1 PE=1 SV=1
Q8N9N7	0.543471	-0.0832752	1001141	773914	823696	839295	933756	723316	707867	880275	12	9	0.343	26754	Leucine-rich repeat-containing protein 57 OS=Homo sapiens GN=LRRC57 PE=1 SV=1
Q86UL3	0.371353	0.186831	77814	105341	96484	80536	108352	115649	116326	69646	4	3	0.094	52071	Glycerol-3-phosphate acyltransferase 4 OS=Homo sapiens GN=GPAT4 PE=1 SV=1
O75475	0.983602	-0.00451572	11601712	11892557	13104889	9663403	11263765	10230694	15852675	8770849	86	40	0.587	60103	PC4 and SFRS1-interacting protein OS=Homo sapiens GN=PSIP1 PE=1 SV=1
Q9Y3L3	0.0543123	-0.410922	74716	124371	107259	98080	79865	76442	71176	76703	9	9	0.133	75713	SH3 domain-binding protein 1 OS=Homo sapiens GN=SH3BP1 PE=1 SV=3
Q9Y3L5	0.412295	-0.258728	56815	55580	47785	86940	39965	47761	44800	74023	9	5	0.459	20745	Ras-related protein Rap-2c OS=Homo sapiens GN=RAP2C PE=1 SV=1
Q8N9N8	0.615081	-0.0981812	250571	191878	214792	172612	225754	228811	167452	153240	8	5	0.339	19053	Probable RNA-binding protein EIF1AD OS=Homo sapiens GN=EIF1AD PE=1 SV=1
Q02790	0.317969	-0.246981	4524141	5639332	6744242	5449688	5601578	3619067	3518883	6100116	64	33	0.627	51805	Peptidyl-prolyl cis-trans isomerase FKBP4 OS=Homo sapiens GN=FKBP4 PE=1 SV=3
Q9BRF8	0.790396	-0.168785	1	1902	1674	852	1160	804	1079	897	1	1	0.054	35548	Serine/threonine-protein phosphatase CPPED1 OS=Homo sapiens GN=CPPED1 PE=1 SV=3
Q9UIC8	0.591236	-0.331314	53634	37449	12468	48656	27853	10976	23001	59146	1	1	0.039	38379	Leucine carboxyl methyltransferase 1 OS=Homo sapiens GN=LCMT1 PE=1 SV=2
Q9NUP9	0.95393	-0.0246345	258343	175012	102639	234279	142361	98846	237114	278911	10	7	0.513	21834	Protein lin-7 homolog C OS=Homo sapiens GN=LIN7C PE=1 SV=1
P60520	0.856104	-0.0572781	421051	213629	272382	407077	344034	252784	237387	428782	2	2	0.179	13667	Gamma-aminobutyric acid receptor-associated protein-like 2 OS=Homo sapiens GN=GABARAPL2 PE=1 SV=1
Q9HBU6	0.300895	-0.105067	61258	75228	74519	69653	70664	65059	57132	68090	2	2	0.062	50968	Ethanolamine kinase 1 OS=Homo sapiens GN=ETNK1 PE=1 SV=1
Q9Y3E0	0.37221	0.230684	84788	108979	84026	85887	108843	110860	140461	66575	1	1	0.058	15426	Vesicle transport protein GOT1B OS=Homo sapiens GN=GOLT1B PE=1 SV=1
Q9Y3E1	0.381667	0.123721	1050562	1035061	876593	980869	994950	1036192	1322038	942974	12	6	0.266	22620	Hepatoma-derived growth factor-related protein 3 OS=Homo sapiens GN=HDGFRP3 PE=1 SV=1
Q86V48	0.434085	-0.136794	733148	866544	663304	753178	618413	885543	669596	569773	31	26	0.285	120275	Leucine zipper protein 1 OS=Homo sapiens GN=LUZP1 PE=1 SV=2
Q86US8	0.490479	-0.0810678	40554	33179	35374	31480	36226	33039	28466	35174	5	5	0.048	160461	Telomerase-binding protein EST1A OS=Homo sapiens GN=SMG6 PE=1 SV=2
P35579	0.327545	-0.327296	47175099	69381341	42253333	85642741	45535989	62722527	34909025	51668173	648	229	0.691	226530	Myosin-9 OS=Homo sapiens GN=MYH9 PE=1 SV=4
P35580	0.513455	-0.115956	68659239	97153515	77532642	102329982	90466870	81098846	64866197	82547092	760	246	0.702	228997	Myosin-10 OS=Homo sapiens GN=MYH10 PE=1 SV=3
Q8WV22	0.0735359	-0.39555	9142	11876	12756	10713	10189	8815	9073	5742	1	1	0.056	30855	Non-structural maintenance of chromosomes element 1 homolog OS=Homo sapiens GN=NSMCE1 PE=1 SV=5
Q9Y3E7	0.776092	-0.0667439	303894	187516	273857	344610	277158	258089	199742	324711	8	5	0.212	25073	Charged multivesicular body protein 3 OS=Homo sapiens GN=CHMP3 PE=1 SV=3
Q99720	0.969255	-0.0272146	5857	6540	20970	4681	12590	13108	7882	3757	1	1	0.058	25128	Sigma non-opioid intracellular receptor 1 OS=Homo sapiens GN=SIGMAR1 PE=1 SV=1
Q9Y3E5	0.103686	0.377565	567132	761464	742861	552066	700055	948975	1044441	714871	14	9	0.547	19194	Peptidyl-tRNA hydrolase 2, mitochondrial OS=Homo sapiens GN=PTRH2 PE=1 SV=1
Q9NUI1	0.955497	-0.0117023	17951	21362	29631	21913	26078	23475	23663	16907	2	2	0.106	30778	Peroxisomal 2,4-dienoyl-CoA reductase OS=Homo sapiens GN=DECR2 PE=1 SV=1
P23588	0.115861	-0.255471	5680083	4383499	5179211	5586860	4692388	3999964	3587299	5169629	59	30	0.48	69151	Eukaryotic translation initiation factor 4B OS=Homo sapiens GN=EIF4B PE=1 SV=2
Q5VTE6	0.369929	0.0786908	68521	64562	61275	64154	62528	63930	77702	68844	3	3	0.086	62339	Protein angel homolog 2 OS=Homo sapiens GN=ANGEL2 PE=2 SV=1
Q99728	0.233573	-0.174378	38569	30419	32524	30582	27847	24842	29504	34862	3	3	0.039	86648	BRCA1-associated RING domain protein 1 OS=Homo sapiens GN=BARD1 PE=1 SV=2
Q99729	0.397913	0.183983	13021710	11587406	11787022	8950085	12684358	12639042	16663597	9527020	65	26	0.364	36225	Heterogeneous nuclear ribonucleoprotein A/B OS=Homo sapiens GN=HNRNPAB PE=1 SV=2
Q8WUQ7	0.900493	0.0205965	103954	102592	108611	85919	102917	105579	123075	75272	6	6	0.129	88702	Cactin OS=Homo sapiens GN=CACTIN PE=1 SV=3
Q8N9T8	0.312367	0.338557	118947	92432	143163	79930	162306	155063	160229	71788	7	6	0.138	82598	Protein KRI1 homolog OS=Homo sapiens GN=KRI1 PE=1 SV=3
O95801	0.699708	-0.0886841	66029	39538	62075	59044	63834	43909	42214	63214	4	3	0.142	44679	Tetratricopeptide repeat protein 4 OS=Homo sapiens GN=TTC4 PE=1 SV=3
P36897	0.157181	0.353059	187858	122939	137731	126404	166594	150136	239635	177976	4	4	0.093	55960	TGF-beta receptor type-1 OS=Homo sapiens GN=TGFBR1 PE=1 SV=1
P36894	0.999732	7.97245e-05	20020	18526	12094	21742	12584	21608	19306	18888	1	1	0.028	60198	Bone morphogenetic protein receptor type-1A OS=Homo sapiens GN=BMPR1A PE=1 SV=2
P35568	0.062391	-0.477485	23759	27645	19064	22870	22392	18484	13530	12632	3	3	0.034	131591	Insulin receptor substrate 1 OS=Homo sapiens GN=IRS1 PE=1 SV=1
Q8WUP2	0.34945	-0.546366	83529	88970	59849	185660	81923	90047	21597	92661	2	2	0.029	40670	Filamin-binding LIM protein 1 OS=Homo sapiens GN=FBLIM1 PE=1 SV=2
P35573	0.370968	-0.278218	2420	3603	5123	4653	4346	2619	2772	3291	3	3	0.047	174763	Glycogen debranching enzyme OS=Homo sapiens GN=AGL PE=1 SV=3
Q9Y3F4	0.181799	-0.162172	7658301	6514917	7390739	7468796	7153054	5843417	5608186	7341289	72	27	0.731	38438	Serine-threonine kinase receptor-associated protein OS=Homo sapiens GN=STRAP PE=1 SV=1
Q9NUJ1	0.182315	0.393557	1514497	1456028	1565019	914918	1994419	1546635	2352062	1266764	37	15	0.484	33933	Mycophenolic acid acyl-glucuronide esterase, mitochondrial OS=Homo sapiens GN=ABHD10 PE=1 SV=1
Q01433	0.136018	-0.191222	867362	877138	788013	806421	834389	745344	572665	772053	31	18	0.197	100688	AMP deaminase 2 OS=Homo sapiens GN=AMPD2 PE=1 SV=2
Q9H1Z4	0.204628	0.286455	37162	55097	47370	38381	54675	54717	67158	40558	3	3	0.091	53696	WD repeat-containing protein 13 OS=Homo sapiens GN=WDR13 PE=1 SV=2
Q9NUJ3	0.159733	-0.233415	34307	32258	35497	41209	38070	30550	25629	27620	5	4	0.09	57035	T-complex protein 11-like protein 1 OS=Homo sapiens GN=TCP11L1 PE=1 SV=1
Q99719	0.605624	-0.212145	95479	53680	52463	116308	89133	45964	49251	90106	2	2	0.03	42777	Septin-5 OS=Homo sapiens GN=SEPT5 PE=1 SV=1
Q9BRL6	0.529348	-0.183737	16195	12601	16482	13193	12115	10147	19911	9306	4	4	0.135	32288	Serine/arginine-rich splicing factor 8 OS=Homo sapiens GN=SRSF8 PE=1 SV=1
Q99717	0.0400484	-0.290306	80318	82844	95057	101914	79183	80657	66392	68259	6	6	0.14	52258	Mothers against decapentaplegic homolog 5 OS=Homo sapiens GN=SMAD5 PE=1 SV=1
Q99715	0.138307	-1.28057	165797	857051	262045	678910	147179	300197	150809	210182	20	19	0.087	333147	Collagen alpha-1(XII) chain OS=Homo sapiens GN=COL12A1 PE=1 SV=2
Q5EB52	0.370905	0.440733	120088	149920	244114	178387	371097	288409	166151	114281	8	5	0.242	38830	Mesoderm-specific transcript homolog protein OS=Homo sapiens GN=MEST PE=2 SV=2
Q99714	0.632497	0.117539	1580368	2170486	2428322	1629376	2129340	2499807	2449757	1392457	41	20	0.858	26923	3-hydroxyacyl-CoA dehydrogenase type-2 OS=Homo sapiens GN=HSD17B10 PE=1 SV=3
Q86V21	0.988532	0.00956779	165346	117103	46744	140154	63208	38324	129247	241691	4	3	0.068	75144	Acetoacetyl-CoA synthetase OS=Homo sapiens GN=AACS PE=1 SV=1
P61803	0.875731	0.0432581	38066	33147	51524	36076	51820	51099	33039	27689	2	1	0.088	12497	Dolichyl-diphosphooligosaccharide--protein glycosyltransferase subunit DAD1 OS=Homo sapiens GN=DAD1 PE=1 SV=3
O75448	0.41736	-0.0551374	112609	103757	117057	107143	110106	106726	111897	95317	10	9	0.141	110305	Mediator of RNA polymerase II transcription subunit 24 OS=Homo sapiens GN=MED24 PE=1 SV=1
O75446	0.762214	-0.0389239	177730	189152	184567	137976	159293	155308	192906	163566	7	5	0.209	23306	Histone deacetylase complex subunit SAP30 OS=Homo sapiens GN=SAP30 PE=1 SV=1
P10253	0.820599	-0.0619192	195478	248015	285258	165560	286376	144725	224295	201344	7	5	0.084	105324	Lysosomal alpha-glucosidase OS=Homo sapiens GN=GAA PE=1 SV=4
P11586	0.116621	-0.382139	6964671	5693268	6030517	5656480	6083619	3553664	3345059	5697509	107	52	0.604	101559	C-1-tetrahydrofolate synthase, cytoplasmic OS=Homo sapiens GN=MTHFD1 PE=1 SV=3
P35556	0.172182	-0.622635	161250	455126	222215	369064	207665	160589	199245	216853	20	12	0.057	314775	Fibrillin-2 OS=Homo sapiens GN=FBN2 PE=1 SV=3
Q99700	0.159308	-0.171039	987668	910954	888328	1130483	880595	894430	755965	948485	26	16	0.174	140283	Ataxin-2 OS=Homo sapiens GN=ATXN2 PE=1 SV=2
Q9H1Y0	0.385789	-0.166773	16893	14691	13325	13964	16178	9790	11275	15203	1	1	0.047	32447	Autophagy protein 5 OS=Homo sapiens GN=ATG5 PE=1 SV=2
P22234	0.143893	-0.24326	12821047	11771723	12380319	12331962	11820051	8178859	8868722	12786971	83	39	0.562	47079	Multifunctional protein ADE2 OS=Homo sapiens GN=PAICS PE=1 SV=3
O95817	0.0871074	-0.3314	349633	369494	285946	409121	319974	304474	209818	289686	14	10	0.259	61595	BAG family molecular chaperone regulator 3 OS=Homo sapiens GN=BAG3 PE=1 SV=3
Q99708	0.90659	-0.0589222	3652	3338	5684	2094	3315	3591	5956	1315	1	1	0.014	101942	DNA endonuclease RBBP8 OS=Homo sapiens GN=RBBP8 PE=1 SV=2
O95816	0.0721466	-0.530697	119034	184263	196614	134689	142012	89490	92393	115388	8	6	0.341	23772	BAG family molecular chaperone regulator 2 OS=Homo sapiens GN=BAG2 PE=1 SV=1
Q9BRK5	0.617507	-0.133026	271859	479386	416621	327137	345826	369550	423895	224047	13	8	0.279	41807	45 kDa calcium-binding protein OS=Homo sapiens GN=SDF4 PE=1 SV=1
Q99707	0.281824	-0.253916	585871	468323	486714	696273	534349	410873	344512	586404	27	18	0.225	140527	Methionine synthase OS=Homo sapiens GN=MTR PE=1 SV=2
O95819	0.0661122	-0.494933	265370	311159	193278	320693	197525	156545	171829	247914	26	19	0.181	142101	Mitogen-activated protein kinase kinase kinase kinase 4 OS=Homo sapiens GN=MAP4K4 PE=1 SV=2
O75438	0.270832	-0.265355	206864	273118	208991	150033	150895	182227	212456	152470	1	1	0.207	6961	NADH dehydrogenase [ubiquinone] 1 beta subcomplex subunit 1 OS=Homo sapiens GN=NDUFB1 PE=1 SV=1
O75439	0.940061	0.0152796	931022	1364384	1108262	901752	1007334	1085424	1364753	893750	27	15	0.333	54366	Mitochondrial-processing peptidase subunit beta OS=Homo sapiens GN=PMPCB PE=1 SV=2
O75436	0.246055	-0.188064	1708359	1541078	1545395	1939182	1665412	1355619	1171247	1718726	20	11	0.394	38170	Vacuolar protein sorting-associated protein 26A OS=Homo sapiens GN=VPS26A PE=1 SV=2
Q9BRK0	0.711448	0.0794871	19732	12161	17764	20891	16341	16238	18476	23489	3	2	0.187	28261	Receptor expression-enhancing protein 2 OS=Homo sapiens GN=REEP2 PE=1 SV=2
P36873	0.800337	0.0372645	167393	196535	224376	159987	190656	189148	221361	166706	44	15	0.582	36984	Serine/threonine-protein phosphatase PP1-gamma catalytic subunit OS=Homo sapiens GN=PPP1CC PE=1 SV=1
O75431	0.38155	0.145937	632254	761774	767696	584389	804332	815861	843299	574943	23	11	0.498	29763	Metaxin-2 OS=Homo sapiens GN=MTX2 PE=1 SV=1
Q02750	0.68643	0.256607	5389303	1531089	1551960	4472629	7104406	2792568	2228539	3339409	38	18	0.435	43439	Dual specificity mitogen-activated protein kinase kinase 1 OS=Homo sapiens GN=MAP2K1 PE=1 SV=2
Q86UP3	0.121916	-0.801988	29006	61372	84797	54371	37492	23189	19567	51410	4	4	0.012	393732	Zinc finger homeobox protein 4 OS=Homo sapiens GN=ZFHX4 PE=1 SV=1
Q9H299	0.584221	-0.12854	675159	661186	601675	730925	617167	595052	382892	846325	23	5	0.763	10438	SH3 domain-binding glutamic acid-rich-like protein 3 OS=Homo sapiens GN=SH3BGRL3 PE=1 SV=1
Q86UP2	0.820444	0.0528165	6579996	11053702	9178752	7567807	6814067	10372697	10592614	7882849	152	92	0.609	156275	Kinectin OS=Homo sapiens GN=KTN1 PE=1 SV=1
Q9NUL3	0.650884	-0.0811284	1338814	1097180	880979	1165524	1101995	995388	863724	1276278	26	19	0.377	62641	Double-stranded RNA-binding protein Staufen homolog 2 OS=Homo sapiens GN=STAU2 PE=1 SV=1
Q8WUN7	0.863914	0.035325	45294	29708	30749	39200	42167	28955	34139	43283	3	3	0.158	26190	Ubiquitin domain-containing protein 2 OS=Homo sapiens GN=UBTD2 PE=1 SV=2
Q9NUL7	0.691382	0.065724	144151	182012	155539	114865	132429	153756	176664	161524	12	9	0.257	59581	Probable ATP-dependent RNA helicase DDX28 OS=Homo sapiens GN=DDX28 PE=1 SV=2
Q9BRJ2	0.890851	0.0237435	1093916	1218622	1053360	838169	1037236	1073644	1306769	856180	16	11	0.35	35351	39S ribosomal protein L45, mitochondrial OS=Homo sapiens GN=MRPL45 PE=1 SV=2
O95825	0.0865161	-0.298845	226978	204855	284641	245449	226181	190692	159444	205633	10	7	0.344	38697	Quinone oxidoreductase-like protein 1 OS=Homo sapiens GN=CRYZL1 PE=1 SV=2
P61812	0.555547	-0.191776	14941	18135	23019	24268	16217	14437	12295	27411	1	1	0.039	47748	Transforming growth factor beta-2 OS=Homo sapiens GN=TGFB2 PE=1 SV=1
Q9BRJ7	0.463236	0.196779	383552	418148	624626	365757	571725	570335	573404	338508	11	8	0.318	23338	Protein syndesmos OS=Homo sapiens GN=NUDT16L1 PE=1 SV=1
Q9BRJ6	0.391009	0.187593	735113	643454	396764	560367	576773	609679	804690	668896	25	12	0.531	22083	Uncharacterized protein C7orf50 OS=Homo sapiens GN=C7orf50 PE=1 SV=1
O95831	0.202982	0.227535	2066215	2401315	2109530	1792433	2373614	2488571	2996090	1940999	36	22	0.423	66901	Apoptosis-inducing factor 1, mitochondrial OS=Homo sapiens GN=AIFM1 PE=1 SV=1
P53367	0.14236	-0.196167	362466	336108	410501	358286	345693	308447	261692	364978	11	10	0.405	41738	Arfaptin-1 OS=Homo sapiens GN=ARFIP1 PE=1 SV=2
Q9NUD5	0.287366	-0.570948	391664	916639	364413	364831	369028	418336	218237	366023	14	8	0.213	43618	Zinc finger CCHC domain-containing protein 3 OS=Homo sapiens GN=ZCCHC3 PE=1 SV=1
O75427	0.861323	-0.0248259	78281	90575	82463	89814	94637	97073	78009	65594	7	7	0.138	73450	Leucine-rich repeat and calponin homology domain-containing protein 4 OS=Homo sapiens GN=LRCH4 PE=1 SV=2
P53365	0.292607	-0.213504	39745	34674	51763	38757	44049	37263	31233	29705	2	2	0.088	37856	Arfaptin-2 OS=Homo sapiens GN=ARFIP2 PE=1 SV=1
O75425	0.656346	0.0974711	7638	6978	6466	6516	8419	7343	9150	4615	2	1	0.094	25519	Motile sperm domain-containing protein 3 OS=Homo sapiens GN=MOSPD3 PE=2 SV=1
O95835	0.600194	-0.115136	58181	34726	36810	53244	39815	39065	40591	49456	1	1	0.005	126870	Serine/threonine-protein kinase LATS1 OS=Homo sapiens GN=LATS1 PE=1 SV=1
P12814	0.772299	-0.105455	15548308	17524118	13197451	28943960	18028022	24732522	13336181	13815423	249	78	0.748	103058	Alpha-actinin-1 OS=Homo sapiens GN=ACTN1 PE=1 SV=2
Q14728	0.731035	-0.118833	5811	7689	3113	5482	5172	3553	7162	4461	1	1	0.051	48339	Major facilitator superfamily domain-containing protein 10 OS=Homo sapiens GN=MFSD10 PE=1 SV=1
Q9H204	0.773284	0.11184	58823	57899	92169	40918	88605	76822	74281	30237	3	3	0.27	19520	Mediator of RNA polymerase II transcription subunit 28 OS=Homo sapiens GN=MED28 PE=1 SV=1
Q8N9I0	0.330017	-0.363746	5572	9434	9352	6671	7218	3302	4496	9098	2	2	0.062	46872	Synaptotagmin-2 OS=Homo sapiens GN=SYT2 PE=1 SV=2
Q9Y3A4	0.341474	0.214367	43420	58765	59130	39484	53983	67729	67703	43551	10	7	0.275	32334	Ribosomal RNA-processing protein 7 homolog A OS=Homo sapiens GN=RRP7A PE=1 SV=2
Q9Y3A3	0.830017	-0.0428667	174605	257409	218286	187353	216227	235710	216938	144255	13	4	0.333	26032	MOB-like protein phocein OS=Homo sapiens GN=MOB4 PE=1 SV=1
Q9BRA2	0.796239	-0.0857461	3883318	2154884	2786851	3436935	3637173	2162904	1792904	3961455	15	6	0.602	13941	Thioredoxin domain-containing protein 17 OS=Homo sapiens GN=TXNDC17 PE=1 SV=1
Q9Y3A6	0.810579	0.0997418	155369	324191	296379	183930	254043	349233	320854	104448	7	5	0.266	26005	Transmembrane emp24 domain-containing protein 5 OS=Homo sapiens GN=TMED5 PE=1 SV=1
Q9Y3A5	0.64944	-0.0920943	819534	785142	881593	1117686	847139	883270	609371	1041306	18	14	0.476	28764	Ribosome maturation protein SBDS OS=Homo sapiens GN=SBDS PE=1 SV=4
Q6NVY1	0.839772	0.035158	1120267	1384328	1302261	1120251	1406386	1241230	1489147	911891	17	14	0.43	43482	3-hydroxyisobutyryl-CoA hydrolase, mitochondrial OS=Homo sapiens GN=HIBCH PE=1 SV=2
Q9Y3A2	0.330781	0.211302	866463	856814	922924	760290	849736	1091541	1274757	727772	13	9	0.364	30447	Probable U3 small nucleolar RNA-associated protein 11 OS=Homo sapiens GN=UTP11L PE=1 SV=2
P39060	0.60302	-0.233517	112268	335345	287312	248198	233413	330609	145536	126646	10	7	0.068	178187	Collagen alpha-1(XVIII) chain OS=Homo sapiens GN=COL18A1 PE=1 SV=5
Q9UHW5	0.885783	0.0706477	2222	3677	1987	1419	3828	1825	3038	1081	1	1	0.063	32761	GPN-loop GTPase 3 OS=Homo sapiens GN=GPN3 PE=1 SV=2
Q8WUD4	0.509469	0.1078	506150	376494	507483	405052	502912	466278	569360	395906	9	8	0.47	19181	Coiled-coil domain-containing protein 12 OS=Homo sapiens GN=CCDC12 PE=1 SV=1
Q8WUD1	0.271215	0.222475	181255	179349	174777	153414	208265	209697	247540	138138	23	13	0.62	24214	Ras-related protein Rab-2B OS=Homo sapiens GN=RAB2B PE=1 SV=1
Q13405	0.727375	0.122694	139350	198657	227549	110240	204626	228917	210170	92071	13	7	0.355	19198	39S ribosomal protein L49, mitochondrial OS=Homo sapiens GN=MRPL49 PE=1 SV=1
Q13404	0.637349	-0.0714278	1393953	1168856	1438331	1367531	1408875	1169292	1007781	1523393	39	12	0.68	16495	Ubiquitin-conjugating enzyme E2 variant 1 OS=Homo sapiens GN=UBE2V1 PE=1 SV=2
O75410	0.323474	0.349841	101554	71770	59200	86549	81341	146715	113929	64648	7	7	0.135	87794	Transforming acidic coiled-coil-containing protein 1 OS=Homo sapiens GN=TACC1 PE=1 SV=2
Q13409	0.284162	-0.28613	2765257	2415135	1952647	2993106	2141032	1586788	1636438	2940181	40	22	0.373	71457	Cytoplasmic dynein 1 intermediate chain 2 OS=Homo sapiens GN=DYNC1I2 PE=1 SV=3
Q14739	0.187883	0.317771	4949950	5322859	4885172	3843706	5730420	5954470	7758730	4240138	30	18	0.293	70703	Lamin-B receptor OS=Homo sapiens GN=LBR PE=1 SV=2
Q14738	0.40624	-0.159861	487495	380263	398991	532585	454641	425685	288459	441819	24	12	0.307	69992	Serine/threonine-protein phosphatase 2A 56 kDa regulatory subunit delta isoform OS=Homo sapiens GN=PPP2R5D PE=1 SV=1
Q9Y3B4	0.538588	0.0938116	1811804	1734814	1898191	1600386	1756286	1912268	2329378	1520601	12	6	0.344	14585	Splicing factor 3B subunit 6 OS=Homo sapiens GN=SF3B6 PE=1 SV=1
Q9Y3B7	0.876895	0.0463352	947526	1478056	1259733	733275	1128618	1452066	1245086	737036	19	11	0.552	20683	39S ribosomal protein L11, mitochondrial OS=Homo sapiens GN=MRPL11 PE=1 SV=1
P00813	0.605078	0.162665	258619	164003	140830	175809	247250	200617	120988	258639	6	6	0.287	40764	Adenosine deaminase OS=Homo sapiens GN=ADA PE=1 SV=3
Q08945	0.939684	-0.0106815	10861929	9672024	11914671	8448026	10549813	11448826	9985390	8610946	78	29	0.405	81075	FACT complex subunit SSRP1 OS=Homo sapiens GN=SSRP1 PE=1 SV=1
Q9Y3B3	0.600476	0.108816	745226	1071607	1143764	910885	963170	1238325	1187284	786005	9	4	0.21	25172	Transmembrane emp24 domain-containing protein 7 OS=Homo sapiens GN=TMED7 PE=1 SV=2
Q9UHX1	0.450939	0.113674	3591706	3314915	4606529	3336679	4239163	4389437	4059918	3378698	67	27	0.569	59876	Poly(U)-binding-splicing factor PUF60 OS=Homo sapiens GN=PUF60 PE=1 SV=1
Q9Y3B2	0.311427	0.204197	422512	426741	511685	337708	443710	474730	623483	414993	5	5	0.328	21452	Exosome complex component CSL4 OS=Homo sapiens GN=EXOSC1 PE=1 SV=1
Q9HC07	0.558604	0.1367	57449	72690	62063	62638	64934	90684	78989	45561	7	4	0.145	34906	Transmembrane protein 165 OS=Homo sapiens GN=TMEM165 PE=1 SV=1
Q9UI95	0.882268	0.0491709	68221	65802	96849	42187	79204	63759	94174	45389	1	1	0.071	24334	Mitotic spindle assembly checkpoint protein MAD2B OS=Homo sapiens GN=MAD2L2 PE=1 SV=2
P42694	0.026813	-0.281469	41611	40955	37362	46021	35680	32226	30289	38340	3	3	0.016	218968	Probable helicase with zinc finger domain OS=Homo sapiens GN=HELZ PE=1 SV=2
Q9Y3B9	0.238411	0.306543	320643	258733	307982	216368	293885	342667	463508	264963	4	3	0.113	31484	RRP15-like protein OS=Homo sapiens GN=RRP15 PE=1 SV=2
P42695	0.82368	-0.0312909	196748	174625	131871	166135	164755	151260	184580	154422	5	5	0.047	168890	Condensin-2 complex subunit D3 OS=Homo sapiens GN=NCAPD3 PE=1 SV=2
P42696	0.282037	0.315077	612421	631423	648947	455281	628672	719423	1047154	525936	24	13	0.314	48565	RNA-binding protein 34 OS=Homo sapiens GN=RBM34 PE=1 SV=2
Q9Y3B8	0.19141	-0.344307	80681	140818	109515	128627	77462	118055	73220	93316	9	4	0.181	26833	Oligoribonuclease, mitochondrial OS=Homo sapiens GN=REXO2 PE=1 SV=3
O95857	0.313793	-0.243887	6766	6036	4301	8390	5124	5249	4882	6273	1	1	0.039	22147	Tetraspanin-13 OS=Homo sapiens GN=TSPAN13 PE=2 SV=1
Q13416	0.83342	0.0338654	198388	203745	259553	182222	223627	236517	233299	170509	9	7	0.13	65972	Origin recognition complex subunit 2 OS=Homo sapiens GN=ORC2 PE=1 SV=2
Q14746	0.984768	0.00192925	119636	98388	99403	121986	110457	99283	113810	116451	10	10	0.232	83208	Conserved oligomeric Golgi complex subunit 2 OS=Homo sapiens GN=COG2 PE=1 SV=1
Q13415	0.991134	-0.00188886	18722	11820	18004	14126	15312	16441	16963	13874	2	2	0.043	97350	Origin recognition complex subunit 1 OS=Homo sapiens GN=ORC1 PE=1 SV=2
P53384	0.862811	0.051279	213344	147712	125192	189260	154232	137906	151242	256570	12	8	0.294	34535	Cytosolic Fe-S cluster assembly factor NUBP1 OS=Homo sapiens GN=NUBP1 PE=1 SV=2
O75400	0.212663	0.201361	3887681	3458179	3670158	3278022	3794843	4048170	5128885	3463141	48	27	0.296	108805	Pre-mRNA-processing factor 40 homolog A OS=Homo sapiens GN=PRPF40A PE=1 SV=2
Q5VT66	0.880591	0.049959	23699	32210	28649	23685	33044	11042	35945	32026	2	2	0.134	37499	Mitochondrial amidoxime-reducing component 1 OS=Homo sapiens GN=MARC1 PE=1 SV=1
Q9Y3C0	0.833583	-0.057305	24784	25914	47104	35883	36073	37847	26139	28420	1	1	0.072	21173	WASH complex subunit CCDC53 OS=Homo sapiens GN=CCDC53 PE=1 SV=1
Q13418	0.199406	-0.465879	1305348	1881680	1296428	2539258	1203154	1450398	849257	1581846	25	16	0.363	51419	Integrin-linked protein kinase OS=Homo sapiens GN=ILK PE=1 SV=2
Q9Y3C6	0.395469	-0.106949	2697327	2233867	2564059	2628030	2620419	1856034	2468525	2454992	18	8	0.627	18237	Peptidyl-prolyl cis-trans isomerase-like 1 OS=Homo sapiens GN=PPIL1 PE=1 SV=1
Q9UHY1	0.245534	-0.243504	915094	818725	807857	1160929	898406	759111	576145	893895	11	6	0.211	59845	Nuclear receptor-binding protein OS=Homo sapiens GN=NRBP1 PE=1 SV=1
Q8N9F7	0.78634	0.0636355	73410	74896	78307	48755	76257	58465	94508	58556	2	1	0.041	36167	Glycerophosphodiester phosphodiesterase domain-containing protein 1 OS=Homo sapiens GN=GDPD1 PE=1 SV=2
Q86UE4	0.710614	-0.029545	1778141	1956156	1687959	1882956	1713928	1948999	1874252	1619951	50	23	0.471	63837	Protein LYRIC OS=Homo sapiens GN=MTDH PE=1 SV=2
Q9Y3C8	0.762828	-0.0801702	1024420	693835	768332	1173885	901713	670788	729348	1160760	9	5	0.317	19458	Ubiquitin-fold modifier-conjugating enzyme 1 OS=Homo sapiens GN=UFC1 PE=1 SV=3
Q9Y3C7	0.576992	0.100561	26083	16592	22566	16113	23579	20843	21699	21106	1	1	0.053	15805	Mediator of RNA polymerase II transcription subunit 31 OS=Homo sapiens GN=MED31 PE=1 SV=1
P00846	0.836951	-0.0957927	62824	81520	101284	54518	100441	103705	56677	20041	2	1	0.044	24817	ATP synthase subunit a OS=Homo sapiens GN=MT-ATP6 PE=1 SV=1
Q9Y3C1	0.662349	0.128344	394747	440980	457460	280990	373144	480457	594033	273002	9	5	0.275	21188	Nucleolar protein 16 OS=Homo sapiens GN=NOP16 PE=1 SV=2
Q9Y3C4	0.165745	-0.258119	79046	56010	77676	71746	53203	59683	51039	73949	6	4	0.463	19661	EKC/KEOPS complex subunit TPRKB OS=Homo sapiens GN=TPRKB PE=1 SV=1
Q9UHY8	0.219678	-0.289197	7856	6083	6530	9568	7115	4840	5354	7272	2	2	0.102	39666	Fasciculation and elongation protein zeta-2 OS=Homo sapiens GN=FEZ2 PE=1 SV=2
Q9UHY7	0.588016	-0.0849021	538489	528349	585899	605594	592432	460378	426022	650432	20	10	0.54	28933	Enolase-phosphatase E1 OS=Homo sapiens GN=ENOPH1 PE=1 SV=1
Q9NUG6	0.236879	-0.181459	44449	41408	35809	34287	37303	28713	31552	39953	1	1	0.098	15511	p53 and DNA damage-regulated protein 1 OS=Homo sapiens GN=PDRG1 PE=1 SV=2
Q86UE8	0.792844	-0.0356133	69288	66097	73614	60081	72590	70383	69550	49996	11	7	0.092	87661	Serine/threonine-protein kinase tousled-like 2 OS=Homo sapiens GN=TLK2 PE=1 SV=2
O95864	0.142014	0.823914	5276125	4951142	6093710	4574207	7757149	15713071	9035261	4483212	33	11	0.255	52259	Fatty acid desaturase 2 OS=Homo sapiens GN=FADS2 PE=1 SV=1
Q13423	0.967722	0.00655293	2642658	3563197	2653480	2563898	2861402	3069286	3224535	2320014	53	30	0.32	113895	NAD(P) transhydrogenase, mitochondrial OS=Homo sapiens GN=NNT PE=1 SV=3
O95861	0.359236	-0.230025	590668	528402	578053	844563	616391	431177	441689	677836	11	10	0.318	33392	3'(2'),5'-bisphosphate nucleotidase 1 OS=Homo sapiens GN=BPNT1 PE=1 SV=1
P53396	0.23621	0.204983	19928403	19526601	17365578	23195789	26147534	26444245	18197184	21443728	200	73	0.554	120839	ATP-citrate synthase OS=Homo sapiens GN=ACLY PE=1 SV=3
Q13428	0.456607	0.132446	5193456	5571265	5169655	4305449	5123979	5389812	7112107	4559995	87	42	0.293	152105	Treacle protein OS=Homo sapiens GN=TCOF1 PE=1 SV=3
Q13427	0.820395	0.0461233	771783	664872	675764	565748	629995	699565	910666	524946	10	7	0.098	88617	Peptidyl-prolyl cis-trans isomerase G OS=Homo sapiens GN=PPIG PE=1 SV=2
Q13426	0.944756	-0.0379079	120317	106360	74455	143235	72998	65961	74225	219659	5	4	0.188	38287	DNA repair protein XRCC4 OS=Homo sapiens GN=XRCC4 PE=1 SV=2
O95865	0.284983	-0.254803	4396532	2918262	3535869	3791079	4188787	2823261	2287936	2971283	44	21	0.891	29644	N(G),N(G)-dimethylarginine dimethylaminohydrolase 2 OS=Homo sapiens GN=DDAH2 PE=1 SV=1
Q13425	0.843837	0.0215721	146776	160637	132089	184925	158163	162125	160932	152614	5	5	0.096	57950	Beta-2-syntrophin OS=Homo sapiens GN=SNTB2 PE=1 SV=1
Q9Y3D0	0.765018	-0.0807666	44590	26614	50640	43424	51516	42343	28652	33759	3	3	0.399	17663	Mitotic spindle-associated MMXD complex subunit MIP18 OS=Homo sapiens GN=FAM96B PE=1 SV=1
Q8WUB8	0.808761	0.0371434	368063	297217	259582	332033	290734	276921	366183	355837	5	4	0.112	56051	PHD finger protein 10 OS=Homo sapiens GN=PHF10 PE=1 SV=3
P42677	0.39514	-0.155532	2769908	2917864	2803951	2081006	2324426	2506178	2872674	1788932	18	8	0.44	9461	40S ribosomal protein S27 OS=Homo sapiens GN=RPS27 PE=1 SV=3
Q9Y3D7	0.904516	-0.0246338	363147	392322	353346	274715	341358	330529	440505	247715	5	3	0.336	13825	Mitochondrial import inner membrane translocase subunit TIM16 OS=Homo sapiens GN=PAM16 PE=1 SV=2
Q5PRF9	0.76395	-0.0446935	160783	174524	173549	147479	194875	168831	144808	127800	6	4	0.11	75483	Protein Smaug homolog 2 OS=Homo sapiens GN=SAMD4B PE=1 SV=1
Q9Y3D6	0.906956	-0.0152108	472494	570357	525723	483980	552707	553852	529923	394545	7	4	0.283	16938	Mitochondrial fission 1 protein OS=Homo sapiens GN=FIS1 PE=1 SV=2
Q9Y3D9	0.923349	0.0167237	586262	699772	665629	515095	595126	629140	776967	494286	13	9	0.511	21771	28S ribosomal protein S23, mitochondrial OS=Homo sapiens GN=MRPS23 PE=1 SV=2
Q9Y3D8	0.761344	0.0827591	55896	27250	42180	45266	49928	48196	29629	52911	2	2	0.145	20061	Adenylate kinase isoenzyme 6 OS=Homo sapiens GN=AK6 PE=1 SV=1
Q9Y3D3	0.605444	-0.0724365	297556	300103	235318	253964	225755	242185	310401	255373	6	5	0.431	15345	28S ribosomal protein S16, mitochondrial OS=Homo sapiens GN=MRPS16 PE=1 SV=1
Q9Y3D2	0.517155	-0.0981055	32050	33382	24785	30849	28634	23163	27532	33778	3	3	0.192	19536	Methionine-R-sulfoxide reductase B2, mitochondrial OS=Homo sapiens GN=MSRB2 PE=1 SV=2
Q9Y3D5	0.769461	0.0421462	83139	88541	67034	68258	68306	72872	90564	84330	2	2	0.289	15850	28S ribosomal protein S18c, mitochondrial OS=Homo sapiens GN=MRPS18C PE=1 SV=1
Q9HBM6	0.568313	0.0801085	107239	88039	98737	75668	100446	93028	111448	85869	5	4	0.247	27622	Transcription initiation factor TFIID subunit 9B OS=Homo sapiens GN=TAF9B PE=1 SV=1
Q9HBM0	0.741849	0.0860244	81804	87841	93507	84400	101773	91884	124111	51138	10	4	0.069	88665	Vezatin OS=Homo sapiens GN=VEZT PE=1 SV=3
Q9HBM1	0.222548	-0.244159	441916	280981	356529	319181	336098	258713	261447	324597	8	5	0.268	26153	Kinetochore protein Spc25 OS=Homo sapiens GN=SPC25 PE=1 SV=1
Q13435	0.490525	0.114075	10112295	9726749	10589232	8414553	10019626	10854084	12952181	8212966	108	56	0.565	100228	Splicing factor 3B subunit 2 OS=Homo sapiens GN=SF3B2 PE=1 SV=2
Q13433	0.846815	0.0431081	27066	24216	33662	20591	28120	32883	28440	19293	2	2	0.026	85047	Zinc transporter ZIP6 OS=Homo sapiens GN=SLC39A6 PE=1 SV=3
P54652	0.247533	-1.40393	5606	2521	14020	1616	3807	1914	990	2269	158	23	0.249	70021	Heat shock-related 70 kDa protein 2 OS=Homo sapiens GN=HSPA2 PE=1 SV=1
Q13432	0.559092	-0.0999061	16840	21948	18120	18496	20640	13667	15728	20324	5	2	0.1	26962	Protein unc-119 homolog A OS=Homo sapiens GN=UNC119 PE=1 SV=1
Q13439	0.354648	-0.0618242	331171	331958	304265	354121	334118	296466	330556	304940	15	14	0.083	261137	Golgin subfamily A member 4 OS=Homo sapiens GN=GOLGA4 PE=1 SV=1
Q8N9M1	0.526208	-0.119522	41043	41281	28958	45810	40025	28591	41409	34577	5	3	0.081	44746	Uncharacterized protein C19orf47 OS=Homo sapiens GN=C19orf47 PE=1 SV=1
Q13438	0.666084	0.125485	131297	172593	189549	134569	188562	190379	216633	89504	10	7	0.141	75562	Protein OS-9 OS=Homo sapiens GN=OS9 PE=1 SV=1
Q8WUI4	0.251196	-0.0767064	152572	140140	141994	138603	122598	145287	134918	140820	8	8	0.111	102927	Histone deacetylase 7 OS=Homo sapiens GN=HDAC7 PE=1 SV=2
O95870	0.88756	0.0218839	144240	138380	131775	110584	139021	123904	161920	108158	5	5	0.097	63243	Protein ABHD16A OS=Homo sapiens GN=ABHD16A PE=1 SV=3
P23508	0.899628	-0.050125	164820	83633	91622	166728	156813	164006	106960	61718	9	7	0.103	93027	Colorectal mutant cancer protein OS=Homo sapiens GN=MCC PE=1 SV=2
Q86UK7	0.061769	-0.173318	76682	84363	82467	78187	79099	74664	62836	68684	8	6	0.09	98637	Zinc finger protein 598 OS=Homo sapiens GN=ZNF598 PE=1 SV=1
P09211	0.540244	-0.194645	15948448	11249928	11102185	19056494	14964618	10478916	7967858	16706491	81	20	0.786	23356	Glutathione S-transferase P OS=Homo sapiens GN=GSTP1 PE=1 SV=2
Q13442	0.113409	-0.249789	3302485	2777723	3125420	3209072	2822790	2237628	2191676	3188907	29	13	0.387	20630	28 kDa heat- and acid-stable phosphoprotein OS=Homo sapiens GN=PDAP1 PE=1 SV=1
Q9HC52	0.285007	0.29517	213044	199973	237849	170585	285985	234777	330168	157015	11	7	0.257	43396	Chromobox protein homolog 8 OS=Homo sapiens GN=CBX8 PE=1 SV=3
Q5H9R7	0.0217046	-0.271112	414273	406974	419397	424060	412623	314446	320554	331885	16	10	0.135	97669	Serine/threonine-protein phosphatase 6 regulatory subunit 3 OS=Homo sapiens GN=PPP6R3 PE=1 SV=2
Q13445	0.60739	0.123998	129203	139118	144010	112993	132549	152913	193036	93974	3	2	0.128	25206	Transmembrane emp24 domain-containing protein 1 OS=Homo sapiens GN=TMED1 PE=1 SV=1
Q13443	0.887581	0.0347172	187864	225044	192401	259899	187896	307208	228274	162903	11	7	0.127	90556	Disintegrin and metalloproteinase domain-containing protein 9 OS=Homo sapiens GN=ADAM9 PE=1 SV=1
Q8WUH6	0.380444	-0.436373	706800	432680	610703	1295960	626177	481367	349358	794168	12	8	0.69	11748	Transmembrane protein 263 OS=Homo sapiens GN=TMEM263 PE=1 SV=1
Q08J23	0.463758	-0.110752	2080147	2335204	2155838	2048137	2001782	2522492	1611035	1847092	58	40	0.615	86471	tRNA (cytosine(34)-C(5))-methyltransferase OS=Homo sapiens GN=NSUN2 PE=1 SV=2
Q13449	0.0592137	-0.713142	149968	342444	305197	227104	156457	146716	167824	154068	10	7	0.225	37394	Limbic system-associated membrane protein OS=Homo sapiens GN=LSAMP PE=1 SV=2
Q9NUA8	0.789329	0.0536426	20101	25033	20657	15329	24119	23309	21094	15671	2	2	0.026	138118	Zinc finger and BTB domain-containing protein 40 OS=Homo sapiens GN=ZBTB40 PE=1 SV=4
P11532	0.582635	0.227992	167122	77464	88259	102099	173851	136842	142173	56542	11	9	0.03	426751	Dystrophin OS=Homo sapiens GN=DMD PE=1 SV=3
O95881	0.42032	0.0876516	1911703	1412426	1767460	1559188	1699673	1778499	1898248	1690955	13	7	0.366	19206	Thioredoxin domain-containing protein 12 OS=Homo sapiens GN=TXNDC12 PE=1 SV=1
P23511	0.697329	0.0985383	37115	35919	38743	31189	36793	48856	45381	22042	4	3	0.115	36877	Nuclear transcription factor Y subunit alpha OS=Homo sapiens GN=NFYA PE=1 SV=2
Q8WUH2	0.0623447	-0.390362	16548	18675	25803	21771	17684	16158	14145	15182	1	1	0.014	97158	Transforming growth factor-beta receptor-associated protein 1 OS=Homo sapiens GN=TGFBRAP1 PE=1 SV=1
P24844	0.419729	-0.500459	299972	535073	437005	963825	99004	674027	310422	497046	18	9	0.605	19827	Myosin regulatory light polypeptide 9 OS=Homo sapiens GN=MYL9 PE=1 SV=4
Q13451	0.741198	0.0705066	2466038	1488160	1767567	1437455	1854993	2180768	1701356	1780675	41	22	0.534	51212	Peptidyl-prolyl cis-trans isomerase FKBP5 OS=Homo sapiens GN=FKBP5 PE=1 SV=2
Q14781	0.878038	0.0368628	302863	258931	229575	210811	256205	226705	354600	190607	16	10	0.194	56081	Chromobox protein homolog 2 OS=Homo sapiens GN=CBX2 PE=1 SV=2
Q9BRD0	0.726479	0.0969482	57858	51766	51968	40023	58064	46188	76243	35134	5	3	0.057	70521	BUD13 homolog OS=Homo sapiens GN=BUD13 PE=1 SV=1
Q13454	0.34163	0.223097	135969	199585	162988	129169	155285	179629	240129	157644	4	4	0.121	39676	Tumor suppressor candidate 3 OS=Homo sapiens GN=TUSC3 PE=1 SV=1
Q13459	0.099484	-0.31427	638070	703192	638753	823813	652445	624532	405514	572509	31	26	0.142	243398	Unconventional myosin-IXb OS=Homo sapiens GN=MYO9B PE=1 SV=3
Q14789	0.875739	0.0227894	1607241	1738754	1718584	1692502	1617444	1694881	2162558	1389783	83	67	0.278	376019	Golgin subfamily B member 1 OS=Homo sapiens GN=GOLGB1 PE=1 SV=2
Q9H223	0.701775	0.113827	592720	613662	557016	842754	613763	1048754	534355	623232	23	18	0.388	61175	EH domain-containing protein 4 OS=Homo sapiens GN=EHD4 PE=1 SV=1
Q9HC38	0.795372	-0.0682576	4134442	2864437	4021525	4016565	3933279	2532112	2849803	5026905	52	22	0.591	34793	Glyoxalase domain-containing protein 4 OS=Homo sapiens GN=GLOD4 PE=1 SV=1
Q6VMQ6	0.402362	0.136569	214747	211908	201981	158882	224984	206783	258613	175329	16	13	0.168	136393	Activating transcription factor 7-interacting protein 1 OS=Homo sapiens GN=ATF7IP PE=1 SV=3
Q14790	0.586523	-0.113392	1200	2156	1812	1976	1472	1863	1450	1819	1	1	0.038	55391	Caspase-8 OS=Homo sapiens GN=CASP8 PE=1 SV=1
Q9HC36	0.847287	0.0717034	76143	111115	141687	52888	90153	122845	123882	64410	5	5	0.181	47020	rRNA methyltransferase 3, mitochondrial OS=Homo sapiens GN=RNMTL1 PE=1 SV=2
Q13464	0.156562	-0.127926	554400	537038	494872	582507	508677	512110	432816	531181	29	26	0.229	158174	Rho-associated protein kinase 1 OS=Homo sapiens GN=ROCK1 PE=1 SV=1
Q9HBR0	0.108092	-0.479393	21610	33744	28220	18983	14939	20520	22716	15387	2	2	0.013	119762	Putative sodium-coupled neutral amino acid transporter 10 OS=Homo sapiens GN=SLC38A10 PE=1 SV=2
P54687	0.414657	0.194658	3007489	3194385	2876789	2737574	3247900	3124880	2440599	4709749	33	17	0.433	42966	Branched-chain-amino-acid aminotransferase, cytosolic OS=Homo sapiens GN=BCAT1 PE=1 SV=3
Q8WUF8	0.427095	-0.0694865	63031	56129	49752	58169	50786	52630	57608	55379	3	3	0.101	47972	Protein FAM172A OS=Homo sapiens GN=FAM172A PE=2 SV=1
Q8WUF5	0.164324	-0.300826	9809	12601	9050	10737	11169	6448	8785	7853	2	2	0.043	89091	RelA-associated inhibitor OS=Homo sapiens GN=PPP1R13L PE=1 SV=4
P53355	0.526124	0.106215	41377	48538	42396	38853	42724	48883	56647	35987	4	4	0.032	160045	Death-associated protein kinase 1 OS=Homo sapiens GN=DAPK1 PE=1 SV=6
P53350	0.915248	-0.0198874	220387	224704	261389	159824	235993	219255	233726	165470	8	7	0.177	68255	Serine/threonine-protein kinase PLK1 OS=Homo sapiens GN=PLK1 PE=1 SV=1
Q9H1P3	0.600306	-0.0589656	28899	23483	33157	28974	28148	28659	25892	27228	4	3	0.098	55201	Oxysterol-binding protein-related protein 2 OS=Homo sapiens GN=OSBPL2 PE=1 SV=1
Q00169	0.274726	-0.288579	1111568	883332	953920	1066807	864072	637463	579427	1206664	17	12	0.493	31806	Phosphatidylinositol transfer protein alpha isoform OS=Homo sapiens GN=PITPNA PE=1 SV=2
Q8N9I9	0.358199	-0.849551	36558	124621	26783	29033	39527	17287	23080	40529	1	1	0.037	37988	Probable E3 ubiquitin-protein ligase DTX3 OS=Homo sapiens GN=DTX3 PE=1 SV=2
O14497	0.371057	0.213559	1548146	1678008	1587703	1253742	1622008	1612351	2434789	1366509	67	44	0.233	242042	AT-rich interactive domain-containing protein 1A OS=Homo sapiens GN=ARID1A PE=1 SV=3
P24821	0.361219	-0.748691	173624	264762	112349	629717	166976	273451	111578	150533	17	16	0.109	240851	Tenascin OS=Homo sapiens GN=TNC PE=1 SV=3
Q9UHV9	0.979646	-0.00684466	2272607	1782855	1857205	2268612	2179974	1576852	1450055	2935675	29	11	0.623	16648	Prefoldin subunit 2 OS=Homo sapiens GN=PFDN2 PE=1 SV=1
Q13472	0.944085	-0.0171862	119002	159915	109590	85320	117814	124752	139515	86135	6	5	0.058	112372	DNA topoisomerase 3-alpha OS=Homo sapiens GN=TOP3A PE=1 SV=1
Q9HC21	0.136864	-0.320147	9858	13256	11331	9884	10833	8481	6241	9952	1	1	0.034	35511	Mitochondrial thiamine pyrophosphate carrier OS=Homo sapiens GN=SLC25A19 PE=1 SV=1
O75947	0.971998	-0.0041505	8650841	9353209	8567855	7789648	8680197	8377600	10048190	7156853	53	16	0.82	18491	ATP synthase subunit d, mitochondrial OS=Homo sapiens GN=ATP5H PE=1 SV=3
P25054	0.984131	-0.00310049	134324	108338	132093	139035	144424	106349	150988	110926	6	6	0.026	311646	Adenomatous polyposis coli protein OS=Homo sapiens GN=APC PE=1 SV=2
Q92979	0.283976	0.238098	290486	303401	395604	247257	315521	428238	422417	292490	13	10	0.488	26720	Ribosomal RNA small subunit methyltransferase NEP1 OS=Homo sapiens GN=EMG1 PE=1 SV=4
O75940	0.955666	0.00548732	768688	698916	652825	667728	661052	720061	795958	621711	17	11	0.42	26711	Survival of motor neuron-related-splicing factor 30 OS=Homo sapiens GN=SMNDC1 PE=1 SV=1
P49023	0.284365	-0.344454	547185	802701	607484	734659	430852	576241	308238	804927	10	6	0.142	64505	Paxillin OS=Homo sapiens GN=PXN PE=1 SV=3
Q9H967	0.480881	-0.217488	83033	73321	74421	49734	60711	42979	91055	46510	3	3	0.064	69769	WD repeat-containing protein 76 OS=Homo sapiens GN=WDR76 PE=1 SV=2
Q12824	0.744314	0.0788236	525095	592161	595671	469813	532160	523340	820179	429636	27	12	0.41	44141	SWI/SNF-related matrix-associated actin-dependent regulator of chromatin subfamily B member 1 OS=Homo sapiens GN=SMARCB1 PE=1 SV=2
Q9H8U3	0.927706	-0.0203834	3380	4587	4258	6165	4464	3850	5529	4289	1	1	0.031	25184	AN1-type zinc finger protein 3 OS=Homo sapiens GN=ZFAND3 PE=1 SV=1
Q9BYG3	0.326741	0.300599	1180044	1206677	1293071	991236	1111995	1528371	2094607	1018127	24	14	0.522	34222	MKI67 FHA domain-interacting nucleolar phosphoprotein OS=Homo sapiens GN=NIFK PE=1 SV=1
P13073	0.84348	0.0445128	4828857	5186603	5375576	3590903	5019404	5415334	5952095	3189902	35	11	0.426	19577	Cytochrome c oxidase subunit 4 isoform 1, mitochondrial OS=Homo sapiens GN=COX4I1 PE=1 SV=1
Q9BYG5	0.807124	-0.110752	44475	57808	115068	39434	64873	74160	55248	43529	5	4	0.126	41182	Partitioning defective 6 homolog beta OS=Homo sapiens GN=PARD6B PE=1 SV=1
Q5U5X0	0.327643	0.0864487	11694	9827	10118	10383	11627	10084	12110	10796	1	1	0.096	11955	Complex III assembly factor LYRM7 OS=Homo sapiens GN=LYRM7 PE=1 SV=1
Q9BYG4	0.258882	-0.146843	54137	63182	50819	57313	59503	45041	53698	45391	5	4	0.098	40883	Partitioning defective 6 homolog gamma OS=Homo sapiens GN=PARD6G PE=1 SV=1
Q92973	0.29741	-0.0956887	2623459	2234842	2258433	2323857	2438361	2047181	2044889	2304314	62	31	0.429	102355	Transportin-1 OS=Homo sapiens GN=TNPO1 PE=1 SV=2
Q96EC8	0.50318	0.321258	29838	36639	65901	30905	66522	70514	46772	20201	1	1	0.034	26256	Protein YIPF6 OS=Homo sapiens GN=YIPF6 PE=1 SV=2
Q00839	0.447539	0.181561	83719554	86969824	87709517	65341375	86615094	85731034	126404040	68407026	334	78	0.607	90585	Heterogeneous nuclear ribonucleoprotein U OS=Homo sapiens GN=HNRNPU PE=1 SV=6
Q92974	0.462653	-0.0995565	970989	1020055	802004	855010	977708	892595	697191	837311	36	24	0.322	111543	Rho guanine nucleotide exchange factor 2 OS=Homo sapiens GN=ARHGEF2 PE=1 SV=4
O75935	0.0881624	-0.222071	912993	769849	851965	929427	822905	660834	655189	831077	19	12	0.5	21119	Dynactin subunit 3 OS=Homo sapiens GN=DCTN3 PE=1 SV=1
Q12830	0.668625	0.0773701	869656	865011	848501	720121	794035	767641	1154824	768777	41	34	0.14	338262	Nucleosome-remodeling factor subunit BPTF OS=Homo sapiens GN=BPTF PE=1 SV=3
Q92968	0.741347	-0.0775428	14395	13885	10631	12341	13965	15200	12144	7261	2	2	0.057	44130	Peroxisomal membrane protein PEX13 OS=Homo sapiens GN=PEX13 PE=1 SV=2
O75934	0.882353	-0.0228311	2134851	2199952	2037788	1612581	1791632	1866780	2423426	1777961	25	12	0.627	26131	Pre-mRNA-splicing factor SPF27 OS=Homo sapiens GN=BCAS2 PE=1 SV=1
Q12834	0.768257	-0.0420256	100086	73924	80920	75759	69706	74620	87086	89783	6	3	0.078	54723	Cell division cycle protein 20 homolog OS=Homo sapiens GN=CDC20 PE=1 SV=2
O00399	0.121309	-0.243654	271220	265820	218059	260913	257797	186203	231396	182731	5	4	0.237	20747	Dynactin subunit 6 OS=Homo sapiens GN=DCTN6 PE=1 SV=1
P49006	0.288593	0.451785	3357528	4687159	2952899	2379679	5597613	4519544	6209465	1969882	20	12	0.841	19529	MARCKS-related protein OS=Homo sapiens GN=MARCKSL1 PE=1 SV=2
[truncated: 4,506 more rows]

## Sheet: 2D neurons
accession	Unpaired t-test p-value	Log2 (CDKL5/CTR)	Normalized TMT intensity CTR-1	Normalized TMT intensity CTR-2	Normalized TMT intensity CTR-3	Normalized TMT intensity CTR-4	Normalized TMT intensity CTR-5	Normalized TMT intensity CDKL5-1	Normalized TMT intensity CDKL5-2	Normalized TMT intensity CDKL5-3	Normalized TMT intensity CDKL5-4	Normalized TMT intensity CDKL5-5	spec count	peptide count	seq coverage	molWT	description
Q9Y5F9	0.0436927	0.560309	28852	29043	25733	30818	50357	47191	32261	48283	53714	61567	12	9	0.128	101043	Protocadherin gamma-B6 OS=Homo sapiens GN=PCDHGB6 PE=2 SV=1
Q9Y2Q3	0.01893	0.632467	129547	107261	145869	172548	218471	185066	223824	219761	256151	314592	11	7	0.403	25497	Glutathione S-transferase kappa 1 OS=Homo sapiens GN=GSTK1 PE=1 SV=3
Q9UQR1	0.0165905	0.541571	7752	6785	7711	12410	8419	11766	14777	13331	9727	13100	1	1	0.02	88976	Zinc finger protein 148 OS=Homo sapiens GN=ZNF148 PE=1 SV=2
Q9UM22	0.00335343	0.79247	76085	51346	45938	41132	83481	111707	117247	99981	80512	106669	3	3	0.147	25437	Mammalian ependymin-related protein 1 OS=Homo sapiens GN=EPDR1 PE=1 SV=2
Q9ULX7	0.0456929	0.943935	247345	138246	113927	126804	150934	505333	311629	268639	181162	228497	7	5	0.172	37668	Carbonic anhydrase 14 OS=Homo sapiens GN=CA14 PE=1 SV=1
Q9UKR5	0.0326657	0.642954	9187	6665	11232	5299	3571	11730	11592	13660	9476	9685	1	1	0.107	15864	Probable ergosterol biosynthetic protein 28 OS=Homo sapiens GN=C14orf1 PE=1 SV=1
Q9UBI6	0.016835	0.949916	459120	350254	201430	299636	327589	496992	628914	498625	549363	990385	13	6	0.431	8006	Guanine nucleotide-binding protein G(I)/G(S)/G(O) subunit gamma-12 OS=Homo sapiens GN=GNG12 PE=1 SV=3
Q9P283	0.0368574	0.709409	8796	6882	4317	5151	5161	12772	9206	7565	6818	13195	4	3	0.027	125913	Semaphorin-5B OS=Homo sapiens GN=SEMA5B PE=2 SV=4
Q9P0Z9	0.020156	0.672309	142096	125743	65907	76821	175204	143530	192614	188537	223416	185400	11	7	0.238	44066	Peroxisomal sarcosine oxidase OS=Homo sapiens GN=PIPOX PE=1 SV=2
Q9NYQ6	0.0269162	0.80603	38097	34057	18998	22782	38284	67621	51100	33780	41299	72337	5	5	0.023	329486	Cadherin EGF LAG seven-pass G-type receptor 1 OS=Homo sapiens GN=CELSR1 PE=1 SV=1
Q9NPH3	0.0100674	0.937851	3230	2754	1825	1783	1721	5733	4105	2549	5071	4214	1	1	0.019	65419	Interleukin-1 receptor accessory protein OS=Homo sapiens GN=IL1RAP PE=1 SV=2
Q9HBK9	0.0350077	0.561789	23531	23886	24345	25610	25401	36966	50941	24702	40004	28612	3	3	0.123	41748	Arsenite methyltransferase OS=Homo sapiens GN=AS3MT PE=1 SV=3
Q9H7D0	0.00176429	0.713598	3723	3589	3104	2683	3071	6452	5993	5183	4275	4614	2	2	0.012	215307	Dedicator of cytokinesis protein 5 OS=Homo sapiens GN=DOCK5 PE=1 SV=3
Q9H4L5	0.0462673	0.755999	5423	6348	5319	5157	10719	8660	11020	11727	16808	7458	2	2	0.017	101224	Oxysterol-binding protein-related protein 3 OS=Homo sapiens GN=OSBPL3 PE=1 SV=1
Q9H4G4	0.0391837	0.812894	92365	61128	53805	95741	75100	118501	127454	75140	209449	133745	10	5	0.494	17218	Golgi-associated plant pathogenesis-related protein 1 OS=Homo sapiens GN=GLIPR2 PE=1 SV=3
Q9C035	0.0376597	1.00189	5865	8047	5848	8315	6603	12125	24427	10706	13417	8772	3	3	0.087	56338	Tripartite motif-containing protein 5 OS=Homo sapiens GN=TRIM5 PE=1 SV=1
Q9BYT3	0.0267401	0.655328	7359	3140	4884	4997	7910	9612	6849	8686	11637	7772	1	1	0.031	57831	Serine/threonine-protein kinase 33 OS=Homo sapiens GN=STK33 PE=1 SV=1
Q9BXJ0	0.0357963	0.999908	12384	8051	3916	8503	14199	13762	20495	9047	26761	24035	1	1	0.062	25298	Complement C1q tumor necrosis factor-related protein 5 OS=Homo sapiens GN=C1QTNF5 PE=1 SV=1
Q9BU64	0.00368932	0.555486	10218	9507	5981	8032	6840	10163	12705	11400	12550	12818	1	1	0.07	33786	Centromere protein O OS=Homo sapiens GN=CENPO PE=1 SV=1
Q9BQG2	0.0130799	0.677279	29742	22871	18511	19451	16754	35415	42228	36699	21985	35305	4	4	0.167	52076	Peroxisomal NADH pyrophosphatase NUDT12 OS=Homo sapiens GN=NUDT12 PE=1 SV=1
Q9BQE5	0.0370819	0.600417	57542	27586	28728	28228	47241	60811	58709	39031	67642	60853	7	5	0.202	37092	Apolipoprotein L2 OS=Homo sapiens GN=APOL2 PE=1 SV=1
Q96S66	5.40925e-05	0.623243	70102	60859	52532	61641	58691	96264	100767	82138	92623	96200	4	4	0.103	62023	Chloride channel CLIC-like protein 1 OS=Homo sapiens GN=CLCC1 PE=1 SV=1
Q96RT1	0.0358144	0.504293	138732	116567	84237	108557	132226	197039	176899	101258	164164	183781	18	16	0.155	158297	Protein LAP2 OS=Homo sapiens GN=ERBB2IP PE=1 SV=2
Q96LJ7	0.0345654	0.55353	23157	24111	18613	15675	14214	22729	39487	26643	25663	26037	5	4	0.153	33909	Dehydrogenase/reductase SDR family member 1 OS=Homo sapiens GN=DHRS1 PE=1 SV=1
Q96J84	0.0473273	0.687774	1688	345	1114	1427	1243	2031	1615	1425	1717	2582	1	1	0.015	83536	Kin of IRRE-like protein 1 OS=Homo sapiens GN=KIRREL PE=1 SV=2
Q96FJ0	0.0247917	2.90961	1	385	1	1	1	1	991	727	727	477	1	1	0.046	49783	AMSH-like protease OS=Homo sapiens GN=STAMBPL1 PE=1 SV=2
Q96BZ9	0.0287306	0.622591	4782	6186	3211	7886	4942	5667	9331	7479	9556	9548	1	1	0.017	45855	TBC1 domain family member 20 OS=Homo sapiens GN=TBC1D20 PE=1 SV=1
Q96AQ6	0.0204889	0.581854	187134	170227	122598	184593	190607	241664	197675	215276	348274	277089	22	14	0.233	80643	Pre-B-cell leukemia transcription factor-interacting protein 1 OS=Homo sapiens GN=PBXIP1 PE=1 SV=1
Q96A57	0.0465821	0.750714	4542	12503	7635	10233	7800	7729	14284	17853	12430	19574	1	1	0.1	13188	Transmembrane protein 230 OS=Homo sapiens GN=TMEM230 PE=1 SV=1
Q969U6	0.0246306	0.504422	1391	1037	980	1593	1046	1397	1426	2131	1755	1869	1	1	0.037	63922	F-box/WD repeat-containing protein 5 OS=Homo sapiens GN=FBXW5 PE=1 SV=1
Q8WWI5	0.0484599	0.529892	28834	24901	14976	39285	29573	38151	50044	29269	37198	43963	3	2	0.04	73302	Choline transporter-like protein 1 OS=Homo sapiens GN=SLC44A1 PE=1 SV=1
Q8WV93	0.00464965	0.516331	2617	2658	3031	3071	4042	3781	4856	4864	4575	3978	1	1	0.04	54845	Lactation elevated protein 1 OS=Homo sapiens GN=LACE1 PE=1 SV=2
Q8TDB6	0.0210075	1.85273	1234	1	1	1	1097	2079	2387	828	2105	1031	1	1	0.02	83554	E3 ubiquitin-protein ligase DTX3L OS=Homo sapiens GN=DTX3L PE=1 SV=1
Q8NBK3	0.0352853	0.723511	13533	16733	11177	18977	24751	18804	34056	19444	32704	35626	2	2	0.086	40556	Sulfatase-modifying factor 1 OS=Homo sapiens GN=SUMF1 PE=1 SV=3
Q8N357	0.0364163	0.811929	20228	15580	12190	5689	20502	29736	33134	21249	14631	31493	2	2	0.116	40214	Solute carrier family 35 member F6 OS=Homo sapiens GN=SLC35F6 PE=1 SV=1
Q8IX04	0.0421065	0.630029	56221	19567	28767	38002	59214	66114	70960	53569	73528	48089	5	3	0.079	52264	Ubiquitin-conjugating enzyme E2 variant 3 OS=Homo sapiens GN=UEVLD PE=1 SV=2
Q8IWE5	0.00151985	0.560272	12183	10351	10309	12453	11889	15542	16185	14740	17048	20807	1	1	0.008	112780	Pleckstrin homology domain-containing family M member 2 OS=Homo sapiens GN=PLEKHM2 PE=1 SV=2
Q86YV9	0.0412438	1.46593	601	2	863	1129	2	966	1542	942	2558	1166	3	3	0.093	82975	Hermansky-Pudlak syndrome 6 protein OS=Homo sapiens GN=HPS6 PE=1 SV=1
Q86SX6	0.0492553	0.558066	5739	12064	13053	12547	9871	13182	18073	13780	12189	21211	2	1	0.089	16628	Glutaredoxin-related protein 5, mitochondrial OS=Homo sapiens GN=GLRX5 PE=1 SV=2
Q6PCB5	0.0409767	9.15987	1	1	1	1	1	1	1003	855	1	1000	1	1	0.03	94870	Round spermatid basic protein 1-like protein OS=Homo sapiens GN=RSBN1L PE=1 SV=2
Q6IS24	0.00674247	0.602604	64322	54510	43863	36221	43734	75599	76558	61160	89476	65660	3	3	0.072	67751	Putative polypeptide N-acetylgalactosaminyltransferase-like protein 3 OS=Homo sapiens GN=WBSCR17 PE=2 SV=2
Q5VTE6	0.00415323	9.44377	1	1	1	1	1	1	888	948	816	829	1	1	0.044	62339	Protein angel homolog 2 OS=Homo sapiens GN=ANGEL2 PE=2 SV=1
Q5T9L3	0.00914822	0.859204	92555	84814	34812	77747	58825	127894	163005	102744	145766	93242	7	4	0.054	62253	Protein wntless homolog OS=Homo sapiens GN=WLS PE=1 SV=2
Q5HYI7	0.0082219	0.587354	11748	10169	7741	10795	13789	14092	18701	15492	13624	19589	2	2	0.054	35093	Metaxin-3 OS=Homo sapiens GN=MTX3 PE=1 SV=2
Q5EBL8	0.000874793	0.549952	124697	97941	111946	116160	132940	174606	177696	141547	194675	166011	11	8	0.75	16131	PDZ domain-containing protein 11 OS=Homo sapiens GN=PDZD11 PE=1 SV=2
Q53T59	0.0204282	0.638099	31323	25614	18506	30888	33718	47622	52365	36763	52407	28798	6	4	0.12	42780	HCLS1-binding protein 3 OS=Homo sapiens GN=HS1BP3 PE=1 SV=1
Q4G0X4	0.00352331	0.547635	11068	11260	11153	10680	11892	19649	18206	15276	16438	12363	6	5	0.346	29643	BTB/POZ domain-containing protein KCTD21 OS=Homo sapiens GN=KCTD21 PE=1 SV=1
Q3SYG4	0.0405274	0.58468	1392	591	1673	1612	1540	2071	2288	2492	2027	1332	1	1	0.018	99280	Protein PTHB1 OS=Homo sapiens GN=BBS9 PE=1 SV=1
Q2PZI1	0.0324532	0.639113	28301	26613	13775	24194	30584	38818	48003	25838	48260	31365	2	2	0.058	77319	Probable C-mannosyltransferase DPY19L1 OS=Homo sapiens GN=DPY19L1 PE=2 SV=1
Q2MV58	0.0225703	0.932374	1167	1458	761	1046	1	1610	1990	1216	1668	1976	1	1	0.017	63570	Tectonic-1 OS=Homo sapiens GN=TCTN1 PE=2 SV=2
Q2KHT3	0.0465396	9.224	1	1	1	1	1	1	1	895	840	1253	1	1	0.013	117715	Protein CLEC16A OS=Homo sapiens GN=CLEC16A PE=2 SV=2
Q15836	0.0353212	0.659095	16081	9940	6413	11840	10852	20775	16560	11511	22722	15481	9	4	0.4	11309	Vesicle-associated membrane protein 3 OS=Homo sapiens GN=VAMP3 PE=1 SV=3
Q15776	0.0274692	0.775195	1009	1440	1652	1111	523	2308	1256	1747	1894	2610	3	2	0.048	65816	Zinc finger protein with KRAB and SCAN domains 8 OS=Homo sapiens GN=ZKSCAN8 PE=1 SV=2
Q15067	0.0112493	0.531677	2551541	2136082	1482743	1788169	2523894	2666369	3130480	3524677	2497649	3334316	63	27	0.495	74424	Peroxisomal acyl-coenzyme A oxidase 1 OS=Homo sapiens GN=ACOX1 PE=1 SV=3
Q14699	0.0245518	0.654852	338679	389193	219318	320154	316469	548021	416209	306941	620180	602291	32	19	0.479	63146	Raftlin OS=Homo sapiens GN=RFTN1 PE=1 SV=4
Q14554	0.039634	0.681395	905764	589571	440729	633121	466537	1336001	1170804	658093	917861	785597	33	16	0.337	59594	Protein disulfide-isomerase A5 OS=Homo sapiens GN=PDIA5 PE=1 SV=1
Q14515	0.00905961	0.884598	82148	75149	47488	60832	62162	68838	146330	133062	149785	107147	9	7	0.175	75208	SPARC-like protein 1 OS=Homo sapiens GN=SPARCL1 PE=1 SV=2
Q14123	0.0102023	0.600505	33798	24834	29470	25990	31344	47656	51023	53501	35278	33059	7	7	0.14	80760	Calcium/calmodulin-dependent 3',5'-cyclic nucleotide phosphodiesterase 1C OS=Homo sapiens GN=PDE1C PE=1 SV=1
Q14108	0.0115469	0.522619	2408007	1876780	1186761	2176340	2552836	2626075	3384596	2800152	2866112	2977020	36	16	0.343	54290	Lysosome membrane protein 2 OS=Homo sapiens GN=SCARB2 PE=1 SV=2
Q13884	0.00898621	0.658897	175161	147121	90588	136578	215857	232775	272200	242037	189010	272299	12	11	0.255	58061	Beta-1-syntrophin OS=Homo sapiens GN=SNTB1 PE=1 SV=3
Q13586	0.00546197	0.508293	125919	126503	97310	116565	147621	153281	176349	147869	187824	207893	12	9	0.178	77423	Stromal interaction molecule 1 OS=Homo sapiens GN=STIM1 PE=1 SV=3
Q13576	0.021552	0.608364	676337	391817	424840	427792	547941	755940	927395	539097	898763	642451	50	37	0.303	180577	Ras GTPase-activating-like protein IQGAP2 OS=Homo sapiens GN=IQGAP2 PE=1 SV=4
Q13443	0.0430717	0.589515	178131	105472	84760	98531	127464	215177	193058	108864	204912	172344	15	11	0.162	90556	Disintegrin and metalloproteinase domain-containing protein 9 OS=Homo sapiens GN=ADAM9 PE=1 SV=1
Q13322	0.0418605	0.656988	1480	1489	1430	993	553	2020	2598	1328	1580	1848	1	1	0.025	67231	Growth factor receptor-bound protein 10 OS=Homo sapiens GN=GRB10 PE=1 SV=2
Q13286	0.00465233	0.633619	25307	27234	13184	22069	30492	42146	36690	36178	32090	36411	3	2	0.062	47623	Battenin OS=Homo sapiens GN=CLN3 PE=1 SV=1
Q08380	0.00325005	1.03033	508691	468251	494007	309544	578889	1342579	944332	651631	950198	930265	23	11	0.183	65331	Galectin-3-binding protein OS=Homo sapiens GN=LGALS3BP PE=1 SV=1
Q01650	0.0199341	0.690811	1825	1633	1366	1127	2364	1998	3055	2078	3452	2839	2	2	0.049	55010	Large neutral amino acids transporter small subunit 1 OS=Homo sapiens GN=SLC7A5 PE=1 SV=2
Q01459	0.0119906	0.902668	123281	62938	43293	61581	103996	137029	152203	99280	192828	157287	7	4	0.122	43760	Di-N-acetylchitobiase OS=Homo sapiens GN=CTBS PE=1 SV=1
P98164	0.0281278	0.561814	32765	43143	28517	37025	60010	59139	62848	69387	42234	63772	9	7	0.022	521961	Low-density lipoprotein receptor-related protein 2 OS=Homo sapiens GN=LRP2 PE=1 SV=3
P61812	0.0212155	0.528906	43770	27939	32130	34698	33114	46750	51663	35621	64483	49147	3	3	0.068	47748	Transforming growth factor beta-2 OS=Homo sapiens GN=TGFB2 PE=1 SV=1
P58005	0.0322012	0.510364	3594	5222	3469	5060	6269	7431	7122	5014	5890	8179	2	1	0.028	57291	Sestrin-3 OS=Homo sapiens GN=SESN3 PE=2 SV=2
P55058	0.0177049	0.977499	10447	7955	2740	5479	8305	13325	11682	8246	18656	16862	3	1	0.03	54739	Phospholipid transfer protein OS=Homo sapiens GN=PLTP PE=1 SV=1
P54802	0.005852	0.80025	306264	253337	156001	298990	315152	433791	590459	341521	532340	417509	31	18	0.357	82266	Alpha-N-acetylglucosaminidase OS=Homo sapiens GN=NAGLU PE=1 SV=2
P51153	0.0313079	0.535008	114534	77837	71623	82802	108154	136743	133352	97150	176140	115815	12	7	0.345	22774	Ras-related protein Rab-13 OS=Homo sapiens GN=RAB13 PE=1 SV=1
P50502	0.0239871	0.89114	1242	1459	2365	686	2985	3633	4161	2538	3536	2336	87	22	0.45	41332	Hsc70-interacting protein OS=Homo sapiens GN=ST13 PE=1 SV=2
P49917	0.00819577	2.02558	399	1	1	674	1	769	1034	953	1190	435	1	1	0.022	103971	DNA ligase 4 OS=Homo sapiens GN=LIG4 PE=1 SV=2
P48681	0.0236626	0.56671	24621449	13749889	13023561	16339231	28374560	32518473	28694219	26428034	25416007	29293849	363	125	0.562	177438	Nestin OS=Homo sapiens GN=NES PE=1 SV=2
P43307	0.0341818	0.66665	23694	31219	30468	53275	29536	35797	69972	46252	54765	60199	7	2	0.091	32235	Translocon-associated protein subunit alpha OS=Homo sapiens GN=SSR1 PE=1 SV=3
P34741	0.0321587	0.802933	55246	77922	32516	97689	49849	85192	118554	148841	70778	123096	5	2	0.065	22160	Syndecan-2 OS=Homo sapiens GN=SDC2 PE=1 SV=2
P34059	0.0427534	0.659061	138913	128159	75703	162201	174405	139091	309073	196394	197431	230791	14	10	0.218	58026	N-acetylgalactosamine-6-sulfatase OS=Homo sapiens GN=GALNS PE=1 SV=1
P28288	0.0184045	0.626104	679627	762739	460802	646355	907549	752354	1104355	1116778	971075	1391053	44	21	0.351	75476	ATP-binding cassette sub-family D member 3 OS=Homo sapiens GN=ABCD3 PE=1 SV=1
P25208	0.0314308	2.47018	1	1	713	1	1	1072	1130	815	955	1	1	1	0.116	22831	Nuclear transcription factor Y subunit beta OS=Homo sapiens GN=NFYB PE=1 SV=2
P21333	0.0280864	0.813996	25911630	16447090	12009671	21954318	24587444	34444897	37532567	19983405	51864573	33582093	436	160	0.657	280737	Filamin-A OS=Homo sapiens GN=FLNA PE=1 SV=4
P17900	0.0212597	0.760749	690761	492243	339159	419595	836572	813766	1050097	759661	800227	1283769	24	8	0.332	20838	Ganglioside GM2 activator OS=Homo sapiens GN=GM2A PE=1 SV=4
P17050	0.0263591	0.600522	599986	317971	301665	483141	574264	778405	853755	511776	689414	619227	20	7	0.204	46565	Alpha-N-acetylgalactosaminidase OS=Homo sapiens GN=NAGA PE=1 SV=2
P16278	0.00917681	0.711625	939768	642840	413272	792105	868182	1231119	1383944	904265	1426150	1042037	44	20	0.309	76075	Beta-galactosidase OS=Homo sapiens GN=GLB1 PE=1 SV=2
P15531	0.0277533	0.580157	768518	1305170	986600	1286300	750986	1319731	1539168	1909276	1103358	1749401	55	13	0.697	17149	Nucleoside diphosphate kinase A OS=Homo sapiens GN=NME1 PE=1 SV=1
P15289	0.0330196	0.72342	367351	208906	164924	251032	312033	435315	569818	322577	534390	291329	27	7	0.207	53588	Arylsulfatase A OS=Homo sapiens GN=ARSA PE=1 SV=3
P14209	0.0236897	1.1225	62582	60469	32817	38501	30933	43913	137039	68733	120259	120592	6	2	0.238	18848	CD99 antigen OS=Homo sapiens GN=CD99 PE=1 SV=1
P13473	0.000593258	1.11959	221330	214827	102802	216195	257691	378393	490248	405780	375248	551101	8	5	0.098	44961	Lysosome-associated membrane glycoprotein 2 OS=Homo sapiens GN=LAMP2 PE=1 SV=2
P11279	0.0338061	0.618105	3544310	2575006	1171270	2490157	4520942	3730064	4600832	4136336	4553736	4930091	28	10	0.165	44882	Lysosome-associated membrane glycoprotein 1 OS=Homo sapiens GN=LAMP1 PE=1 SV=3
P10619	0.0289572	0.678382	381671	258271	140650	313188	349508	460066	530588	319595	603385	396124	14	8	0.212	54466	Lysosomal protective protein OS=Homo sapiens GN=CTSA PE=1 SV=2
P09914	0.0383542	0.521536	50123	25832	31876	38317	57837	69557	61592	44031	57975	59662	5	4	0.092	55360	Interferon-induced protein with tetratricopeptide repeats 1 OS=Homo sapiens GN=IFIT1 PE=1 SV=2
P09601	0.0156668	0.6789	18404	14539	6215	13216	19932	17171	24975	24091	23895	25624	4	3	0.177	32819	Heme oxygenase 1 OS=Homo sapiens GN=HMOX1 PE=1 SV=1
P08962	0.0452605	0.553351	28549	26680	19014	30816	27040	37215	56957	34682	36718	28282	5	2	0.076	25637	CD63 antigen OS=Homo sapiens GN=CD63 PE=1 SV=2
P08670	0.015688	1.04649	117820381	56038350	50194961	90410960	98983612	171921787	156358738	84361108	238669494	202668063	2262	112	0.925	53652	Vimentin OS=Homo sapiens GN=VIM PE=1 SV=4
P07858	0.0260351	0.928119	1747049	1398615	905469	1228958	1792849	1795149	2546287	2020401	4290320	2806187	35	11	0.316	37822	Cathepsin B OS=Homo sapiens GN=CTSB PE=1 SV=3
P07686	0.0266138	0.789493	1205236	762203	533523	1039095	1135360	1545974	2255952	1028747	1931969	1318662	44	24	0.455	63111	Beta-hexosaminidase subunit beta OS=Homo sapiens GN=HEXB PE=1 SV=3
P06865	0.00848389	0.699741	715600	554376	371726	535610	727166	995021	1131306	672670	1061695	856801	36	19	0.388	60703	Beta-hexosaminidase subunit alpha OS=Homo sapiens GN=HEXA PE=1 SV=2
O76041	0.012012	0.69411	34236	21665	17148	18501	29291	32531	44760	48881	35509	33826	6	4	0.018	116453	Nebulette OS=Homo sapiens GN=NEBL PE=1 SV=1
O75410	0.00639954	0.562514	45303	36239	35888	36682	51443	49980	61825	54744	61264	75759	7	7	0.116	87794	Transforming acidic coiled-coil-containing protein 1 OS=Homo sapiens GN=TACC1 PE=1 SV=2
O60637	0.0487621	0.548361	294931	152677	114356	195403	267514	347487	351524	249560	246911	303328	2	1	0.028	28018	Tetraspanin-3 OS=Homo sapiens GN=TSPAN3 PE=2 SV=1
O43657	0.00955803	0.695057	10837	13024	8222	11407	7944	14560	16143	22942	14123	15501	2	2	0.078	27563	Tetraspanin-6 OS=Homo sapiens GN=TSPAN6 PE=1 SV=1
O43598	0.00166291	0.692557	41886	23225	34537	41393	45324	67439	58861	49496	63184	62213	2	1	0.098	19108	2'-deoxynucleoside 5'-phosphate N-hydrolase 1 OS=Homo sapiens GN=DNPH1 PE=1 SV=1
O43490	0.0338351	0.970019	5942	12005	5619	8926	11487	14531	12998	10205	26441	21974	3	3	0.06	97202	Prominin-1 OS=Homo sapiens GN=PROM1 PE=1 SV=1
O15344	0.00383266	0.614389	74748	69937	48926	61706	81701	120180	107637	82082	93253	112792	9	7	0.115	75251	E3 ubiquitin-protein ligase Midline-1 OS=Homo sapiens GN=MID1 PE=1 SV=1
O15061	0.0496358	1.06915	1579593	1416292	776247	561686	1977951	2008124	2146663	1260312	3767929	4060322	128	73	0.486	172767	Synemin OS=Homo sapiens GN=SYNM PE=1 SV=2
O14786	0.0213532	0.604636	232517	210616	114448	134880	180488	333076	294540	265398	204390	229998	15	13	0.224	103134	Neuropilin-1 OS=Homo sapiens GN=NRP1 PE=1 SV=3
O14773	0.0178875	0.637906	1339690	871723	549441	823121	1319686	1470874	1627679	1242184	1852153	1437543	30	9	0.22	61248	Tripeptidyl-peptidase 1 OS=Homo sapiens GN=TPP1 PE=1 SV=2
O14745	0.0267339	0.631358	213299	189703	140746	143564	212689	322883	311637	149674	290336	319592	12	5	0.226	38868	Na(+)/H(+) exchange regulatory cofactor NHE-RF1 OS=Homo sapiens GN=SLC9A3R1 PE=1 SV=4
O14494	0.00873177	1.11764	1082	1258	629	2933	1325	3099	4106	3202	2245	3030	1	1	0.07	32156	Phospholipid phosphatase 1 OS=Homo sapiens GN=PLPP1 PE=1 SV=1
O00754	0.013809	0.575935	666845	442532	312527	555442	663141	662267	863584	682508	867390	860276	39	24	0.314	113744	Lysosomal alpha-mannosidase OS=Homo sapiens GN=MAN2B1 PE=1 SV=3
O00584	0.00738903	0.711322	40358	21609	28737	28675	41337	58693	65757	46337	50827	41527	2	2	0.129	29481	Ribonuclease T2 OS=Homo sapiens GN=RNASET2 PE=1 SV=2
O00115	0.0164125	0.772056	160187	91064	64990	111741	156244	238506	199165	129607	239967	190439	7	4	0.111	39581	Deoxyribonuclease-2-alpha OS=Homo sapiens GN=DNASE2 PE=1 SV=2
A0AVF1	0.0108478	0.550022	10656	12759	7413	11165	8506	17253	15278	16616	11707	13082	3	2	0.04	64178	Intraflagellar transport protein 56 OS=Homo sapiens GN=TTC26 PE=2 SV=1
Q9Y4F3	0.0157219	-0.598102	1587	2234	2642	2545	3070	1575	1604	1612	1259	1929	1	1	0.006	192858	Meiosis arrest female protein 1 OS=Homo sapiens GN=KIAA0430 PE=1 SV=6
Q9UPV7	0.000368167	-1.01509	17590	14922	14309	13455	14777	4298	5596	8359	8587	10296	2	2	0.048	45192	PHD finger protein 24 OS=Homo sapiens GN=PHF24 PE=1 SV=2
Q9UPN6	0.00465635	-0.525482	32310	22294	27002	24519	25675	21775	18938	17563	19010	14279	5	4	0.04	140519	Protein SCAF8 OS=Homo sapiens GN=SCAF8 PE=1 SV=1
Q9UNL4	0.00501185	-0.591788	2620	3180	3617	2921	3871	2295	1669	2691	1935	2165	2	2	0.096	28530	Inhibitor of growth protein 4 OS=Homo sapiens GN=ING4 PE=1 SV=1
Q9P121	0.0422132	-0.710406	1309052	1422093	1780852	959896	744673	682720	696814	1094046	602569	723093	27	13	0.372	37971	Neurotrimin OS=Homo sapiens GN=NTM PE=1 SV=1
Q9P0W2	0.00154501	-1.04439	2191	2097	1272	1702	2275	862	1257	752	996	757	1	1	0.038	35813	SWI/SNF-related matrix-associated actin-dependent regulator of chromatin subfamily E member 1-related OS=Homo sapiens GN=HMG20B PE=1 SV=1
Q9NTI2	0.039173	-0.611314	31600	32598	20947	19507	19659	13995	16164	22955	12144	16116	3	3	0.03	129241	Phospholipid-transporting ATPase IB OS=Homo sapiens GN=ATP8A2 PE=1 SV=2
Q9H426	0.0187478	-0.523434	11790	14767	17561	13164	10608	7173	9275	10505	8959	11320	1	1	0.03	29329	Regulating synaptic membrane exocytosis protein 4 OS=Homo sapiens GN=RIMS4 PE=1 SV=3
Q9H251	0.0308626	-0.686168	81518	94721	108699	56800	58600	40226	41423	69262	41735	56165	1	1	0.003	369494	Cadherin-23 OS=Homo sapiens GN=CDH23 PE=1 SV=2
Q9H079	0.00418996	-0.639122	4339	6062	4318	5447	4098	2915	3055	3919	2644	3047	1	1	0.033	34767	KATNB1-like protein 1 OS=Homo sapiens GN=KATNBL1 PE=1 SV=1
Q9BY11	0.0235652	-0.62114	4332	4807	4346	3489	3701	1356	2700	2105	3248	4033	2	2	0.043	50966	Protein kinase C and casein kinase substrate in neurons protein 1 OS=Homo sapiens GN=PACSIN1 PE=1 SV=1
Q9BTN0	0.017114	-0.573623	14853	10301	16097	11262	9711	7592	7414	8005	8806	9993	1	1	0.038	66260	Leucine-rich repeat and fibronectin type-III domain-containing protein 3 OS=Homo sapiens GN=LRFN3 PE=2 SV=1
Q99784	0.0111598	-0.783563	47007	41657	60926	36406	31975	19297	29917	23547	21853	32012	2	2	0.037	55343	Noelin OS=Homo sapiens GN=OLFM1 PE=1 SV=4
Q99698	0.0335617	-0.630238	2752	2336	2901	2158	1392	1654	1059	2058	1489	1195	1	1	0.003	429141	Lysosomal-trafficking regulator OS=Homo sapiens GN=LYST PE=1 SV=3
Q99250	0.0180302	-0.50903	51737	51442	50353	36427	38927	27853	26325	43324	28427	34908	9	8	0.051	227973	Sodium channel protein type 2 subunit alpha OS=Homo sapiens GN=SCN2A PE=1 SV=3
Q96L34	0.0293408	-0.570854	29449	38330	38423	25587	21411	24358	17137	23651	16396	21595	4	3	0.048	82520	MAP/microtubule affinity-regulating kinase 4 OS=Homo sapiens GN=MARK4 PE=1 SV=1
Q92752	0.0187377	-0.894168	7952	9481	11709	6598	5198	4434	6282	5135	3051	3125	1	1	0.008	149561	Tenascin-R OS=Homo sapiens GN=TNR PE=1 SV=3
Q92597	0.0147998	-0.627152	208285	132476	142468	153525	209971	97204	134397	108535	127667	80412	12	9	0.383	42835	Protein NDRG1 OS=Homo sapiens GN=NDRG1 PE=1 SV=1
Q92522	0.00923746	-0.5726	4534310	5529162	7419333	5761127	6695962	4713618	3613565	4645948	3211136	3947433	84	15	0.493	22487	Histone H1x OS=Homo sapiens GN=H1FX PE=1 SV=1
Q8WY54	0.0170984	-0.56591	16462	11249	16473	12558	13104	7450	7054	12266	8749	11664	3	2	0.06	85002	Protein phosphatase 1E OS=Homo sapiens GN=PPM1E PE=1 SV=2
Q8NFX7	0.0172714	-1.16913	106639	94215	178407	88746	69742	51176	45731	67133	23676	51416	4	3	0.143	23554	Syntaxin-binding protein 6 OS=Homo sapiens GN=STXBP6 PE=1 SV=2
Q8N257	0.00494882	-0.636201	371106	462866	520720	583233	385589	327531	259076	326322	261371	320660	274	15	0.627	13908	Histone H2B type 3-B OS=Homo sapiens GN=HIST3H2BB PE=1 SV=3
Q8IUE6	0.0104739	-0.902191	1203364	1027963	1024155	1217477	1884976	901462	685921	443527	793008	578044	167	19	0.662	13995	Histone H2A type 2-B OS=Homo sapiens GN=HIST2H2AB PE=1 SV=3
Q7Z6G3	0.014918	-0.554713	63633	50557	45617	48992	39660	31531	34256	46201	29285	27876	7	6	0.22	43194	N-terminal EF-hand calcium-binding protein 2 OS=Homo sapiens GN=NECAB2 PE=1 SV=1
Q7LDG7	0.0318875	-0.736008	8860	19833	18346	13444	15285	7035	6324	8341	10145	13646	3	2	0.061	69249	RAS guanyl-releasing protein 2 OS=Homo sapiens GN=RASGRP2 PE=1 SV=1
Q71DI3	0.0132011	-0.589681	215848	289977	324329	385161	267113	193536	163737	216453	174006	237326	111	15	0.64	15388	Histone H3.2 OS=Homo sapiens GN=HIST2H3A PE=1 SV=3
Q6ZWB6	0.0375487	-1.3471	59035	54299	68930	34183	17751	32564	16018	35384	5124	2969	2	2	0.044	52440	BTB/POZ domain-containing protein KCTD8 OS=Homo sapiens GN=KCTD8 PE=2 SV=1
Q6T4P5	0.0225838	-0.574109	513731	630148	530488	462861	306643	329217	308131	405558	281608	317037	29	17	0.252	76037	Phospholipid phosphatase-related protein type 3 OS=Homo sapiens GN=PLPPR3 PE=2 SV=1
Q5GH76	0.0485105	-0.584597	19275	24403	21420	19720	13926	6743	12309	19232	10465	17097	4	3	0.069	71501	XK-related protein 4 OS=Homo sapiens GN=XKR4 PE=2 SV=1
Q16143	0.00344597	-1.12374	415970	294164	442899	231748	293080	104797	167975	215085	128915	153203	18	9	0.53	14288	Beta-synuclein OS=Homo sapiens GN=SNCB PE=1 SV=1
Q14982	0.0441862	-0.721286	349974	341697	546151	249557	236179	164513	237909	199893	222583	220537	22	10	0.316	38008	Opioid-binding protein/cell adhesion molecule OS=Homo sapiens GN=OPCML PE=1 SV=1
Q14681	0.0417921	-0.894997	13631	7278	8268	5244	5925	4813	3486	5495	4547	3355	1	1	0.046	28527	BTB/POZ domain-containing protein KCTD2 OS=Homo sapiens GN=KCTD2 PE=1 SV=3
Q14416	0.0218566	-0.958677	10238	11471	10155	6189	5344	4649	3708	7627	2729	3616	2	2	0.032	95568	Metabotropic glutamate receptor 2 OS=Homo sapiens GN=GRM2 PE=1 SV=2
Q13227	0.00365391	-0.505366	21762	17573	20034	21318	23963	17355	15824	11703	16286	12556	1	1	0.028	36689	G protein pathway suppressor 2 OS=Homo sapiens GN=GPS2 PE=1 SV=3
Q12974	0.0430774	-1.05814	2563	2399	1060	2088	1081	1	966	930	1171	1346	6	4	0.269	19127	Protein tyrosine phosphatase type IVA 2 OS=Homo sapiens GN=PTP4A2 PE=1 SV=1
Q01064	0.00854998	-0.945527	20230	13015	19355	16684	19153	3232	6948	7939	13929	13872	2	2	0.056	61380	Calcium/calmodulin-dependent 3',5'-cyclic nucleotide phosphodiesterase 1B OS=Homo sapiens GN=PDE1B PE=1 SV=2
P82932	0.021847	-0.936897	30537	22826	28516	19363	46889	18240	14583	12773	19710	12071	4	3	0.392	14227	28S ribosomal protein S6, mitochondrial OS=Homo sapiens GN=MRPS6 PE=1 SV=3
P78324	0.0127096	-0.652112	26889	19328	19811	28899	22724	8654	17100	19145	12821	17147	8	6	0.159	54967	Tyrosine-protein phosphatase non-receptor type substrate 1 OS=Homo sapiens GN=SIRPA PE=1 SV=2
P68431	0.012558	-0.94709	222707	174983	242357	324441	138802	118605	95691	151111	102222	104623	93	14	0.64	15404	Histone H3.1 OS=Homo sapiens GN=HIST1H3A PE=1 SV=2
P54762	0.0458289	-0.534712	92650	106275	97842	83783	62264	38930	60064	83382	44668	78629	23	19	0.22	109885	Ephrin type-B receptor 1 OS=Homo sapiens GN=EPHB1 PE=1 SV=1
P38405	0.0492307	-0.50176	6474	8894	10229	5626	6298	4993	4557	6692	4932	5325	16	7	0.236	44309	Guanine nucleotide-binding protein G(olf) subunit alpha OS=Homo sapiens GN=GNAL PE=1 SV=1
P34903	0.0329792	-0.58147	119426	87428	136496	122168	140483	50589	68599	70090	92143	123559	7	4	0.112	55165	Gamma-aminobutyric acid receptor subunit alpha-3 OS=Homo sapiens GN=GABRA3 PE=1 SV=1
P28472	0.021232	-0.671091	14124	9112	13716	9045	15890	5696	7120	7156	8389	10506	2	2	0.032	54116	Gamma-aminobutyric acid receptor subunit beta-3 OS=Homo sapiens GN=GABRB3 PE=1 SV=1
P26378	0.0221106	-0.605402	75139	95806	139427	91736	100367	80368	49776	54360	73989	71778	54	24	0.561	41770	ELAV-like protein 4 OS=Homo sapiens GN=ELAVL4 PE=1 SV=2
P23025	0.0126373	-1.31357	944	1223	1482	1275	1357	936	594	995	1	1	1	1	0.07	31368	DNA repair protein complementing XP-A cells OS=Homo sapiens GN=XPA PE=1 SV=1
P22492	0.0150468	-0.722885	10959	11780	14183	18606	9623	8841	8940	6858	6395	8440	80	6	0.169	22019	Histone H1t OS=Homo sapiens GN=HIST1H1T PE=2 SV=4
P20648	0.00638255	-0.743063	1551	2107	2431	1825	1807	1680	873	1329	922	1004	20	5	0.047	114119	Potassium-transporting ATPase alpha chain 1 OS=Homo sapiens GN=ATP4A PE=2 SV=5
P16519	0.0138068	-0.976247	5582	10681	9792	6143	6476	4783	4253	5587	2751	2284	1	1	0.022	70565	Neuroendocrine convertase 2 OS=Homo sapiens GN=PCSK2 PE=2 SV=2
P16403	0.041152	-0.556568	10985000	18072606	21039500	21022085	22764447	13256976	10923537	12364927	9793124	17494589	246	27	0.549	21365	Histone H1.2 OS=Homo sapiens GN=HIST1H1C PE=1 SV=2
P14859	0.0337054	-0.900858	4184	4238	5980	3816	1828	1726	2034	3338	1773	1865	4	4	0.092	76472	POU domain, class 2, transcription factor 1 OS=Homo sapiens GN=POU2F1 PE=1 SV=2
P06454	0.00426731	-0.503453	671839	586981	837107	801756	769322	627942	519088	510727	454955	474053	11	5	0.153	12203	Prothymosin alpha OS=Homo sapiens GN=PTMA PE=1 SV=2
P05771	0.0218553	-0.877179	110744	85184	149642	126237	88569	31801	40734	49905	104656	77990	9	8	0.119	76869	Protein kinase C beta type OS=Homo sapiens GN=PRKCB PE=1 SV=4
P04350	0.0339834	-0.52811	2467383	2992201	3132180	2253618	2158967	1204596	1424023	2199140	1676160	2514110	809	53	0.752	49586	Tubulin beta-4A chain OS=Homo sapiens GN=TUBB4A PE=1 SV=2
P00338	0.00831621	-0.752974	537640	488405	602788	849300	551015	350322	351785	441858	254625	398843	33	16	0.425	36689	L-lactate dehydrogenase A chain OS=Homo sapiens GN=LDHA PE=1 SV=2
O95503	0.0471999	-0.516127	5632	5474	4998	8545	6014	4145	3267	4176	6088	3765	2	2	0.053	43898	Chromobox protein homolog 6 OS=Homo sapiens GN=CBX6 PE=1 SV=1
O94929	0.0162382	-0.654527	19084	15778	25577	25818	15189	12113	10510	15154	12655	14015	2	2	0.032	77802	Actin-binding LIM protein 3 OS=Homo sapiens GN=ABLIM3 PE=1 SV=3
O75899	0.0246486	-0.849384	40530	31868	20964	21317	22676	8449	17414	15147	13315	21910	1	1	0.015	105821	Gamma-aminobutyric acid type B receptor subunit 2 OS=Homo sapiens GN=GABBR2 PE=1 SV=1
O00451	0.0393629	-0.950367	41478	40453	98045	53178	51433	22986	28578	28458	24390	42862	2	2	0.034	51544	GDNF family receptor alpha-2 OS=Homo sapiens GN=GFRA2 PE=2 SV=2
O00255	0.0109773	-0.508066	1527	2218	1530	1542	1905	980	1419	1214	1189	1331	1	1	0.023	68023	Menin OS=Homo sapiens GN=MEN1 PE=1 SV=4
A6NKN8	0.00111933	-0.671382	157293	137832	159086	139982	135892	59374	102129	87499	118758	90664	3	3	0.353	7476	Purkinje cell protein 4-like protein 1 OS=Homo sapiens GN=PCP4L1 PE=3 SV=3
A4D161	0.0419497	-0.557829	5167	4392	6230	4394	3230	2031	3082	3722	4216	2854	1	1	0.04	33083	Protein FAM221A OS=Homo sapiens GN=FAM221A PE=2 SV=1
Q9Y6Y8	0.46234	0.125322	310655	227971	266365	357030	258833	315898	371421	269819	352892	239768	23	15	0.17	111076	SEC23-interacting protein OS=Homo sapiens GN=SEC23IP PE=1 SV=1
Q9Y6Y0	0.501695	-0.231711	838	1022	1843	1234	1405	968	350	1518	1193	1372	1	1	0.034	71729	Influenza virus NS1A-binding protein OS=Homo sapiens GN=IVNS1ABP PE=1 SV=3
Q9Y6X9	0.447974	-0.116429	98948	133781	141707	171369	151717	114397	122149	144955	118595	143346	8	7	0.087	117823	MORC family CW-type zinc finger protein 2 OS=Homo sapiens GN=MORC2 PE=1 SV=2
Q9Y6X5	0.67465	0.101952	32647	35073	35908	26159	35949	27946	37893	54008	34636	23389	3	3	0.068	51641	Bis(5'-adenosyl)-triphosphatase ENPP4 OS=Homo sapiens GN=ENPP4 PE=1 SV=3
Q9Y6X4	0.41384	0.177826	219308	266371	363692	298203	210515	248122	269237	334044	270427	414410	19	13	0.327	74955	Soluble lamin-associated protein of 75 kDa OS=Homo sapiens GN=FAM169A PE=1 SV=2
Q9Y6W5	0.0489355	0.453438	113285	74767	61440	89494	116958	128876	136174	87409	143450	128415	17	7	0.145	54284	Wiskott-Aldrich syndrome protein family member 2 OS=Homo sapiens GN=WASF2 PE=1 SV=3
Q9Y6W3	0.389254	0.18153	16081	18514	15151	21056	27247	17778	19380	22652	22468	28918	1	1	0.014	92652	Calpain-7 OS=Homo sapiens GN=CAPN7 PE=1 SV=1
Q9Y6V0	0.137495	-0.279468	169521	162913	166983	126221	104397	105628	102639	140931	111428	140846	14	13	0.042	553285	Protein piccolo OS=Homo sapiens GN=PCLO PE=1 SV=4
Q9Y6R4	0.117893	-0.131508	8642	7180	7735	7897	9201	7219	7351	6904	8062	7577	2	2	0.017	181684	Mitogen-activated protein kinase kinase kinase 4 OS=Homo sapiens GN=MAP3K4 PE=1 SV=2
Q9Y6R1	0.663943	-0.173196	55380	50739	43180	49553	83183	30993	50741	49743	24005	94648	3	3	0.044	121460	Electrogenic sodium bicarbonate cotransporter 1 OS=Homo sapiens GN=SLC4A4 PE=1 SV=1
Q9Y6R0	0.352662	-0.142794	69939	59358	68892	60811	44184	62462	62109	48371	56259	45412	6	4	0.077	64891	Numb-like protein OS=Homo sapiens GN=NUMBL PE=1 SV=1
Q9Y6Q3	0.91787	-0.0162014	5145	4940	6591	6681	4224	6555	4789	5592	4842	5495	1	1	0.011	71209	Zinc finger protein 37 homolog OS=Homo sapiens GN=ZFP37 PE=2 SV=3
Q9Y6Q2	0.151332	0.74432	35925	26297	31360	34223	37104	42162	45282	32322	109970	46517	5	5	0.071	83141	Stonin-1 OS=Homo sapiens GN=STON1 PE=1 SV=2
Q9Y6Q1	0.424106	-1.23689	7326	7689	9949	119975	18135	8266	28008	9995	17205	5716	3	3	0.044	74576	Calpain-6 OS=Homo sapiens GN=CAPN6 PE=1 SV=2
Q9Y6N8	0.792006	0.0608643	18410	21252	13488	12078	18642	16651	14751	21421	11957	22704	2	2	0.028	88451	Cadherin-10 OS=Homo sapiens GN=CDH10 PE=1 SV=2
Q9Y6N7	0.563107	-0.119288	804110	921290	803455	640856	557622	915073	679288	685162	450035	701981	39	25	0.219	180928	Roundabout homolog 1 OS=Homo sapiens GN=ROBO1 PE=1 SV=1
Q9Y6N5	0.396083	-0.591931	1960	1598	1065	4000	5075	1600	3218	266	3568	436	1	1	0.047	49961	Sulfide:quinone oxidoreductase, mitochondrial OS=Homo sapiens GN=SQRDL PE=1 SV=1
Q9Y6N1	0.570901	-0.092596	37146	45952	48995	59174	46627	30531	47811	48166	49704	46893	5	2	0.152	31430	Cytochrome c oxidase assembly protein COX11, mitochondrial OS=Homo sapiens GN=COX11 PE=1 SV=3
Q9Y6M9	0.218513	-0.167451	146847	130617	156731	150584	128929	148449	134757	87630	130654	134006	13	6	0.447	21831	NADH dehydrogenase [ubiquinone] 1 beta subcomplex subunit 9 OS=Homo sapiens GN=NDUFB9 PE=1 SV=3
Q9Y6M7	0.259478	-0.252714	7474	8419	10804	6438	8039	9994	5229	6263	6894	6178	3	2	0.038	136044	Sodium bicarbonate cotransporter 3 OS=Homo sapiens GN=SLC4A7 PE=1 SV=2
Q9Y6M5	0.702912	-0.0811991	5030	5576	5781	3585	7363	5316	5262	3808	4857	6596	1	1	0.039	55300	Zinc transporter 1 OS=Homo sapiens GN=SLC30A1 PE=1 SV=3
Q9Y6M1	0.577813	0.0893764	1262906	1197252	1631927	1311973	1131817	1362880	1701161	1248651	1582456	1058436	54	26	0.461	66121	Insulin-like growth factor 2 mRNA-binding protein 2 OS=Homo sapiens GN=IGF2BP2 PE=1 SV=2
Q9Y6K9	0.412035	-0.162168	34380	25871	25912	22011	40934	29147	29222	23459	27654	23773	4	3	0.136	48198	NF-kappa-B essential modulator OS=Homo sapiens GN=IKBKG PE=1 SV=2
Q9Y6K8	0.784462	0.0415977	80063	64500	67222	68105	43290	56237	67189	75052	66169	67987	12	8	0.18	63333	Adenylate kinase isoenzyme 5 OS=Homo sapiens GN=AK5 PE=1 SV=2
Q9Y6K1	0.237342	-0.103359	43948	42529	43071	51368	38286	40733	40595	44797	38898	39024	5	5	0.089	101858	DNA (cytosine-5)-methyltransferase 3A OS=Homo sapiens GN=DNMT3A PE=1 SV=4
Q9Y6K0	0.746745	-0.0397195	8992	13161	9986	11110	11472	11430	11472	8585	10551	11197	1	1	0.026	46554	Choline/ethanolaminephosphotransferase 1 OS=Homo sapiens GN=CEPT1 PE=1 SV=1
Q9Y6J9	0.176666	0.256304	3475	2506	3120	4285	4375	5245	4298	3378	3961	4332	1	1	0.027	67814	TAF6-like RNA polymerase II p300/CBP-associated factor-associated factor 65 kDa subunit 6L OS=Homo sapiens GN=TAF6L PE=1 SV=1
Q9Y6I9	0.0713247	0.332951	5596	8910	5111	5998	6355	8376	7152	6974	8370	9397	1	1	0.032	34189	Testis-expressed sequence 264 protein OS=Homo sapiens GN=TEX264 PE=1 SV=1
Q9Y6I3	0.382784	0.0506224	259865	230559	223716	240471	222009	252087	239267	255731	222881	248673	18	13	0.29	60293	Epsin-1 OS=Homo sapiens GN=EPN1 PE=1 SV=2
Q9Y6H1	0.485771	0.164157	9829	10746	7386	11502	11138	15697	12970	9542	11607	6883	5	3	0.338	15513	Coiled-coil-helix-coiled-coil-helix domain-containing protein 2 OS=Homo sapiens GN=CHCHD2 PE=1 SV=1
Q9Y6G9	0.476148	-0.103119	2660199	3491105	2988231	2690823	2801876	2689384	2696925	3482890	2080909	2672768	69	34	0.576	56579	Cytoplasmic dynein 1 light intermediate chain 1 OS=Homo sapiens GN=DYNC1LI1 PE=1 SV=3
Q9Y6G5	0.00372287	0.420034	35379	35037	29110	39003	30900	42106	53539	43091	41468	46485	2	2	0.114	22966	COMM domain-containing protein 10 OS=Homo sapiens GN=COMMD10 PE=1 SV=1
Q9Y6G3	0.290329	0.172115	8875	9444	5681	7309	8996	8001	9188	9190	7931	11102	1	1	0.106	16661	39S ribosomal protein L42, mitochondrial OS=Homo sapiens GN=MRPL42 PE=1 SV=1
Q9Y6F6	0.459556	-0.564641	1281	918	893	1	2335	1	1398	1121	771	379	1	1	0.009	96145	Protein MRVI1 OS=Homo sapiens GN=MRVI1 PE=1 SV=2
Q9Y6E2	0.0269991	-0.27451	420851	510835	572874	535957	521883	448513	406990	478578	353291	431043	28	16	0.353	48162	Basic leucine zipper and W2 domain-containing protein 2 OS=Homo sapiens GN=BZW2 PE=1 SV=1
Q9Y6E0	0.940209	-0.00707573	83540	96844	82409	82369	105935	90095	95857	97362	83014	82562	11	6	0.185	49308	Serine/threonine-protein kinase 24 OS=Homo sapiens GN=STK24 PE=1 SV=1
Q9Y6D9	0.495735	-0.0803454	35223	38132	37298	49944	41955	44013	40059	35586	35803	36119	5	5	0.084	83067	Mitotic spindle assembly checkpoint protein MAD1 OS=Homo sapiens GN=MAD1L1 PE=1 SV=2
Q9Y6D6	0.284374	-0.0705261	67015	66579	65682	76652	68009	63830	62279	71751	68731	60937	14	12	0.089	208766	Brefeldin A-inhibited guanine nucleotide-exchange protein 1 OS=Homo sapiens GN=ARFGEF1 PE=1 SV=2
Q9Y6D5	0.701361	-0.0449122	9682	9045	9790	7852	8980	6620	8283	9569	9700	9787	10	7	0.061	202037	Brefeldin A-inhibited guanine nucleotide-exchange protein 2 OS=Homo sapiens GN=ARFGEF2 PE=1 SV=3
Q9Y6D0	0.185487	0.339999	2484	3325	2921	5335	3865	3119	4397	4270	5523	5386	1	1	0.096	10495	Selenoprotein K OS=Homo sapiens GN=SELK PE=1 SV=3
Q9Y6C9	0.951724	-0.012386	925126	1345130	1040851	1270660	1203387	793479	1000236	1286076	1051926	1603982	26	12	0.442	33331	Mitochondrial carrier homolog 2 OS=Homo sapiens GN=MTCH2 PE=1 SV=1
Q9Y6C2	0.650591	0.314396	278451	149515	139736	561379	223853	119801	652721	188602	588306	132931	27	17	0.203	106667	EMILIN-1 OS=Homo sapiens GN=EMILIN1 PE=1 SV=2
Q9Y6B6	0.0014009	0.219064	173772	177459	190451	184931	198795	206049	226629	205352	224860	214265	25	9	0.449	22410	GTP-binding protein SAR1b OS=Homo sapiens GN=SAR1B PE=1 SV=1
Q9Y6A9	0.484878	-0.110921	194635	212313	215744	292352	225542	182864	271050	210533	188257	203475	3	3	0.343	11805	Signal peptidase complex subunit 1 OS=Homo sapiens GN=SPCS1 PE=1 SV=4
Q9Y6A4	0.0318103	0.329044	42256	47405	48101	63501	38743	56299	65760	62244	54472	62716	8	4	0.259	22774	Cilia- and flagella-associated protein 20 OS=Homo sapiens GN=CFAP20 PE=1 SV=1
Q9Y6A1	0.791332	0.0552826	11478	15402	9019	12455	17873	11331	12326	15222	12639	17296	1	1	0.016	84881	Protein O-mannosyl-transferase 1 OS=Homo sapiens GN=POMT1 PE=1 SV=3
Q9Y697	0.134214	0.140819	114126	111703	92798	96581	100755	109615	130631	117683	106460	104476	7	6	0.221	50196	Cysteine desulfurase, mitochondrial OS=Homo sapiens GN=NFS1 PE=1 SV=3
Q9Y696	0.830152	0.0601388	724745	490221	458220	842697	545643	659948	796565	455478	873187	406665	28	14	0.636	28772	Chloride intracellular channel protein 4 OS=Homo sapiens GN=CLIC4 PE=1 SV=4
Q9Y692	0.777031	0.0529323	6022	7590	7060	9594	11397	8462	8084	9764	7351	9559	2	2	0.049	62591	Glucocorticoid modulatory element-binding protein 1 OS=Homo sapiens GN=GMEB1 PE=1 SV=2
Q9Y680	0.493166	-0.443471	185133	126767	154175	521337	153398	99997	296209	123005	227140	92559	7	6	0.266	30009	Peptidyl-prolyl cis-trans isomerase FKBP7 OS=Homo sapiens GN=FKBP7 PE=1 SV=1
Q9Y679	0.941711	-0.00768809	146915	155827	147880	151359	195603	148986	146184	161408	154191	182576	5	4	0.126	53028	Ancient ubiquitous protein 1 OS=Homo sapiens GN=AUP1 PE=1 SV=1
Q9Y678	0.53272	0.177714	814393	655623	688901	1280261	843559	800608	1410985	786218	1125678	720674	53	30	0.442	97718	Coatomer subunit gamma-1 OS=Homo sapiens GN=COPG1 PE=1 SV=1
Q9Y676	0.682976	0.0564643	12464	13596	13175	16074	10332	11323	14768	14010	12309	15851	2	2	0.167	29396	28S ribosomal protein S18b, mitochondrial OS=Homo sapiens GN=MRPS18B PE=1 SV=1
Q9Y673	0.249001	0.0827204	39658	47492	39407	46379	45541	44651	44456	44164	48532	49567	3	3	0.151	36946	Dolichyl-phosphate beta-glucosyltransferase OS=Homo sapiens GN=ALG5 PE=1 SV=1
Q9Y666	0.901973	0.0217782	3280	4870	4320	3342	5424	4985	4404	3318	4705	4147	2	2	0.021	119106	Solute carrier family 12 member 7 OS=Homo sapiens GN=SLC12A7 PE=1 SV=3
Q9Y657	0.412379	-0.104174	67897	84987	89986	94055	73839	72440	77896	89809	62735	79269	9	6	0.275	29601	Spindlin-1 OS=Homo sapiens GN=SPIN1 PE=1 SV=3
Q9Y653	0.605325	0.128481	721994	852694	477184	382086	778074	854957	737656	732490	462328	723777	17	10	0.137	77738	G-protein coupled receptor 56 OS=Homo sapiens GN=GPR56 PE=1 SV=2
Q9Y651	0.726861	0.151002	3209	2155	2124	961	3224	4663	2949	1485	2162	1702	2	2	0.138	28580	Transcription factor SOX-21 OS=Homo sapiens GN=SOX21 PE=2 SV=1
Q9Y639	0.0469319	-0.248848	366159	353477	314261	327502	357612	265616	257738	271806	279207	372298	10	5	0.131	44387	Neuroplastin OS=Homo sapiens GN=NPTN PE=1 SV=2
Q9Y625	0.292923	0.142346	130282	153361	119705	122112	132138	155159	175576	118007	152274	124774	14	7	0.166	62736	Glypican-6 OS=Homo sapiens GN=GPC6 PE=1 SV=1
Q9Y619	0.902207	0.0227372	6511	5815	5462	7307	7766	7922	8057	6231	6955	4218	1	1	0.056	32736	Mitochondrial ornithine transporter 1 OS=Homo sapiens GN=SLC25A15 PE=1 SV=1
Q9Y618	0.200965	-0.185624	11697	10607	11712	14210	12156	12577	12111	8551	11269	8584	3	3	0.014	274802	Nuclear receptor corepressor 2 OS=Homo sapiens GN=NCOR2 PE=1 SV=2
Q9Y617	0.109212	0.433608	7646623	3645605	4460731	6777865	9189985	7625639	10356898	7421431	10170040	7268330	77	30	0.749	40423	Phosphoserine aminotransferase OS=Homo sapiens GN=PSAT1 PE=1 SV=2
Q9Y608	0.790995	0.0465455	46328	48343	55990	47247	32322	41907	42051	63087	45469	45265	7	4	0.071	82171	Leucine-rich repeat flightless-interacting protein 2 OS=Homo sapiens GN=LRRFIP2 PE=1 SV=1
Q9Y606	0.037893	-0.407742	6000	9537	6253	6829	6820	4873	4987	5636	4809	6409	2	2	0.047	47470	tRNA pseudouridine synthase A, mitochondrial OS=Homo sapiens GN=PUS1 PE=1 SV=3
Q9Y5Z9	0.644421	-0.0571658	5974	6290	6865	7795	9061	6519	7227	6726	7381	6734	1	1	0.03	36831	UbiA prenyltransferase domain-containing protein 1 OS=Homo sapiens GN=UBIAD1 PE=1 SV=1
Q9Y5Z4	0.0896671	0.206347	87371	71066	72174	59182	66880	88537	91451	76680	80463	74385	6	4	0.171	22875	Heme-binding protein 2 OS=Homo sapiens GN=HEBP2 PE=1 SV=1
Q9Y5Y5	0.915017	0.0124943	4532	4919	4346	4394	4228	4266	4201	5393	3585	5169	1	1	0.03	38629	Peroxisomal membrane protein PEX16 OS=Homo sapiens GN=PEX16 PE=1 SV=2
Q9Y5Y2	0.604855	-0.0420579	126706	118384	145507	135893	148380	143598	134412	118206	135298	123966	9	5	0.328	28825	Cytosolic Fe-S cluster assembly factor NUBP2 OS=Homo sapiens GN=NUBP2 PE=1 SV=1
Q9Y5X9	0.36683	0.213036	6338	6046	5736	4619	8023	9660	6412	4414	7290	7881	1	1	0.036	56795	Endothelial lipase OS=Homo sapiens GN=LIPG PE=1 SV=1
Q9Y5X3	0.670442	0.0880421	233050	177676	150718	216955	297996	213500	264339	182537	274244	209509	18	14	0.351	46817	Sorting nexin-5 OS=Homo sapiens GN=SNX5 PE=1 SV=1
Q9Y5X2	0.00259553	0.483782	61846	54924	36431	52586	56140	71041	81899	69115	73830	70395	5	5	0.159	52569	Sorting nexin-8 OS=Homo sapiens GN=SNX8 PE=1 SV=1
Q9Y5X1	0.463284	0.133167	19107	15946	17195	19813	19181	17749	22896	18269	26796	14355	4	4	0.103	66592	Sorting nexin-9 OS=Homo sapiens GN=SNX9 PE=1 SV=1
Q9Y5W8	0.36932	0.0647804	3260	3304	2633	2986	3059	2926	3226	3068	3394	3328	2	1	0.01	112188	Sorting nexin-13 OS=Homo sapiens GN=SNX13 PE=1 SV=4
Q9Y5W7	0.364978	-0.0870696	11877	13291	11101	10198	11535	11565	11605	10687	9086	11662	2	2	0.027	110182	Sorting nexin-14 OS=Homo sapiens GN=SNX14 PE=1 SV=3
Q9Y5V3	0.95603	0.0141968	50857	26815	35572	54153	33633	46934	49828	39845	42948	23463	9	7	0.104	86161	Melanoma-associated antigen D1 OS=Homo sapiens GN=MAGED1 PE=1 SV=3
Q9Y5V0	0.286576	0.141702	70444	77945	75066	84784	101991	105642	98063	87469	82530	78864	5	2	0.237	8498	Zinc finger protein 706 OS=Homo sapiens GN=ZNF706 PE=1 SV=1
Q9Y5U9	0.287623	0.194169	9011	14953	9514	11039	12006	9660	12561	15397	12845	14203	1	1	0.244	8969	Immediate early response 3-interacting protein 1 OS=Homo sapiens GN=IER3IP1 PE=1 SV=1
Q9Y5U2	0.169164	-0.104815	22010	22450	19716	24639	21194	21214	18412	20128	22164	20382	4	2	0.067	34326	Protein TSSC4 OS=Homo sapiens GN=TSSC4 PE=1 SV=3
Q9Y5S9	0.915028	0.0119659	256759	297233	347207	366362	275071	327545	328456	318823	272603	308053	17	7	0.42	19889	RNA-binding protein 8A OS=Homo sapiens GN=RBM8A PE=1 SV=1
Q9Y5S2	0.974161	-0.00211495	1180061	1145993	1082739	958737	1017151	1107745	1071940	1133445	990794	1072869	56	35	0.264	194314	Serine/threonine-protein kinase MRCK beta OS=Homo sapiens GN=CDC42BPB PE=1 SV=2
Q9Y5R8	0.815078	-0.0212061	23596	27689	23765	24855	23112	23712	28014	25075	20322	24099	1	1	0.069	16832	Trafficking protein particle complex subunit 1 OS=Homo sapiens GN=TRAPPC1 PE=1 SV=1
Q9Y5Q9	0.505023	0.0778055	23576	21971	27464	31362	29787	30892	26830	24527	29747	29598	4	3	0.053	101272	General transcription factor 3C polypeptide 3 OS=Homo sapiens GN=GTF3C3 PE=1 SV=1
Q9Y5Q8	0.583568	0.0523571	17584	18294	19027	21913	18020	18834	16362	21261	21562	20324	4	4	0.094	59571	General transcription factor 3C polypeptide 5 OS=Homo sapiens GN=GTF3C5 PE=1 SV=2
Q9Y5P6	0.942393	0.00848934	149834	143413	145129	170075	153871	153206	180286	144082	171955	117292	14	7	0.286	39834	Mannose-1-phosphate guanyltransferase beta OS=Homo sapiens GN=GMPPB PE=1 SV=2
Q9Y5P4	0.0266005	0.160902	54777	54458	56385	65681	57556	62062	69305	66621	62139	62811	8	8	0.173	70835	Collagen type IV alpha-3-binding protein OS=Homo sapiens GN=COL4A3BP PE=1 SV=1
Q9Y5M8	0.83261	0.0347179	249926	238752	233121	327915	319529	208225	263399	277059	340051	313859	10	7	0.351	29702	Signal recognition particle receptor subunit beta OS=Homo sapiens GN=SRPRB PE=1 SV=3
Q9Y5L4	0.77902	0.0406255	187596	201102	201967	245928	227879	164083	198038	268293	219418	245041	11	5	0.526	10500	Mitochondrial import inner membrane translocase subunit Tim13 OS=Homo sapiens GN=TIMM13 PE=1 SV=1
Q9Y5L0	0.64421	0.0385413	104775	113182	111024	108129	105756	118764	111461	129624	98849	98866	16	7	0.131	104203	Transportin-3 OS=Homo sapiens GN=TNPO3 PE=1 SV=3
Q9Y5K8	0.267711	-0.168086	802195	1112348	1091978	786778	901747	720003	751810	991214	794590	921079	27	12	0.502	28263	V-type proton ATPase subunit D OS=Homo sapiens GN=ATP6V1D PE=1 SV=1
Q9Y5K6	0.185292	0.381738	49175	29460	23465	36300	37457	56418	50660	34071	58617	29360	3	3	0.05	71451	CD2-associated protein OS=Homo sapiens GN=CD2AP PE=1 SV=1
Q9Y5K5	0.922815	0.0157724	120675	137908	180628	143653	106692	142758	141759	154053	106567	151999	13	7	0.274	37607	Ubiquitin carboxyl-terminal hydrolase isozyme L5 OS=Homo sapiens GN=UCHL5 PE=1 SV=3
Q9Y5K3	0.845933	0.0737441	7231	6287	4122	6845	12640	6372	9108	12310	4618	6664	4	4	0.136	41940	Choline-phosphate cytidylyltransferase B OS=Homo sapiens GN=PCYT1B PE=1 SV=1
Q9Y5J9	0.137811	0.30041	16372	18179	10990	20542	24023	18494	25859	24260	21063	21289	2	1	0.084	9344	Mitochondrial import inner membrane translocase subunit Tim8 B OS=Homo sapiens GN=TIMM8B PE=1 SV=1
Q9Y5J7	0.805704	-0.0230597	134727	146683	140560	115880	151133	134495	127085	135215	123337	157926	5	3	0.292	10378	Mitochondrial import inner membrane translocase subunit Tim9 OS=Homo sapiens GN=TIMM9 PE=1 SV=1
Q9Y5J6	0.110688	-0.180471	6850	6531	7883	5703	6124	5371	5483	6596	6101	5649	2	2	0.35	11586	Mitochondrial import inner membrane translocase subunit Tim10 B OS=Homo sapiens GN=TIMM10B PE=1 SV=1
Q9Y5J1	0.631888	-0.414375	540	1235	651	2702	680	2	2258	1167	929	2	2	1	0.032	62004	U3 small nucleolar RNA-associated protein 18 homolog OS=Homo sapiens GN=UTP18 PE=1 SV=3
Q9Y5E7	0.349433	-0.248259	13001	10419	13843	17681	17351	14535	8551	7428	13056	17296	2	2	0.04	87254	Protocadherin beta-2 OS=Homo sapiens GN=PCDHB2 PE=1 SV=1
Q9Y5B9	0.236621	-0.161573	775799	847044	1125818	1190733	989492	918499	939967	865830	836931	845442	47	33	0.33	119914	FACT complex subunit SPT16 OS=Homo sapiens GN=SUPT16H PE=1 SV=1
Q9Y5B8	0.175643	0.158241	76621	60214	63163	64717	81084	85166	81005	79965	75161	64589	5	5	0.189	42492	Nucleoside diphosphate kinase 7 OS=Homo sapiens GN=NME7 PE=1 SV=1
Q9Y5B6	0.407107	-0.13593	12412	14333	20553	17880	15630	15170	13342	15332	12325	17373	3	3	0.05	104804	PAX3- and PAX7-binding protein 1 OS=Homo sapiens GN=PAXBP1 PE=1 SV=2
Q9Y5B0	0.761327	0.0511572	6353	6532	5907	10055	7584	7139	8817	7943	7234	6613	1	1	0.009	104399	RNA polymerase II subunit A C-terminal domain phosphatase OS=Homo sapiens GN=CTDP1 PE=1 SV=3
Q9Y5A9	0.976554	-0.00225888	47509	52308	50662	53570	45230	50449	52550	55322	46977	43591	7	5	0.086	62334	YTH domain-containing family protein 2 OS=Homo sapiens GN=YTHDF2 PE=1 SV=2
Q9Y5A7	0.835391	0.0271427	35671	28899	29587	35888	37131	40815	34824	29984	37178	27550	3	3	0.062	70538	NEDD8 ultimate buster 1 OS=Homo sapiens GN=NUB1 PE=1 SV=2
Q9Y587	0.803756	0.0397964	3735	4260	3645	3308	4395	4816	4527	4355	3202	2984	1	1	0.069	17005	AP-4 complex subunit sigma-1 OS=Homo sapiens GN=AP4S1 PE=2 SV=1
Q9Y586	0.585057	-0.575067	8318	19474	110053	23363	12708	9234	14670	15536	33219	44083	11	8	0.259	40923	Protein mab-21-like 2 OS=Homo sapiens GN=MAB21L2 PE=1 SV=1
Q9Y580	0.97234	-0.00496991	18675	16641	19455	21022	26273	23623	20556	17446	21589	18501	4	2	0.102	30503	RNA-binding protein 7 OS=Homo sapiens GN=RBM7 PE=1 SV=1
Q9Y570	0.121144	-0.20343	657888	685114	698502	856762	610240	587768	549886	731989	555986	621449	36	15	0.474	42315	Protein phosphatase methylesterase 1 OS=Homo sapiens GN=PPME1 PE=1 SV=3
Q9Y547	0.499156	0.0862968	52109	43429	60133	70155	63362	66078	57023	64448	63166	56299	2	2	0.361	16297	Intraflagellar transport protein 25 homolog OS=Homo sapiens GN=HSPB11 PE=1 SV=1
Q9Y535	0.329463	-0.993444	1	992	1	1782	2054	1004	1	691	380	350	1	1	0.123	22918	DNA-directed RNA polymerase III subunit RPC8 OS=Homo sapiens GN=POLR3H PE=1 SV=1
Q9Y534	0.71846	-0.0649685	26325	28426	29998	19751	30260	35377	20511	24894	23558	24486	3	2	0.098	16786	Cold shock domain-containing protein C2 OS=Homo sapiens GN=CSDC2 PE=1 SV=1
Q9Y530	0.496406	0.153299	35256	38876	53489	44873	30851	58092	51986	47821	38783	29460	3	2	0.132	17025	O-acetyl-ADP-ribose deacetylase 1 OS=Homo sapiens GN=OARD1 PE=1 SV=2
Q9Y520	0.857586	-0.0138581	564690	543391	563585	670404	592535	624329	629435	550955	577949	523883	35	30	0.152	316911	Protein PRRC2C OS=Homo sapiens GN=PRRC2C PE=1 SV=4
Q9Y512	0.785116	0.0392953	420593	576989	496045	527936	538762	472906	495644	571308	423269	667893	35	20	0.482	51976	Sorting and assembly machinery component 50 homolog OS=Homo sapiens GN=SAMM50 PE=1 SV=3
Q9Y508	0.374352	0.0865845	39100	31956	35393	42618	36404	38711	38309	45587	38708	35628	3	3	0.167	25694	E3 ubiquitin-protein ligase RNF114 OS=Homo sapiens GN=RNF114 PE=1 SV=1
Q9Y4Z0	0.229742	-0.102873	196780	212212	229249	230305	223629	228730	218279	207477	184536	177986	11	7	0.281	15350	U6 snRNA-associated Sm-like protein LSm4 OS=Homo sapiens GN=LSM4 PE=1 SV=1
Q9Y4Y9	0.941197	-0.0495468	1587	1306	1871	389	1	2006	1061	705	287	921	1	1	0.253	9937	U6 snRNA-associated Sm-like protein LSm5 OS=Homo sapiens GN=LSM5 PE=1 SV=3
Q9Y4X5	0.724243	-0.0381941	188821	163650	138910	161830	191900	156123	177111	178369	170573	140855	8	8	0.19	64118	E3 ubiquitin-protein ligase ARIH1 OS=Homo sapiens GN=ARIH1 PE=1 SV=2
Q9Y4X4	0.162957	-0.159068	24544	20368	22435	24113	20948	23178	21025	22142	17936	16392	2	2	0.077	44240	Krueppel-like factor 12 OS=Homo sapiens GN=KLF12 PE=1 SV=2
Q9Y4W6	0.427366	-0.092894	1013982	1163213	1176939	1132519	1156178	916754	1031934	1132053	888646	1321557	60	33	0.455	88584	AFG3-like protein 2 OS=Homo sapiens GN=AFG3L2 PE=1 SV=2
Q9Y4W2	0.248282	0.201933	20081	22514	20391	33792	22572	26585	29736	26001	23647	31312	4	4	0.083	83065	Ribosomal biogenesis protein LAS1L OS=Homo sapiens GN=LAS1L PE=1 SV=2
Q9Y4R8	0.380572	0.110537	26005	27158	23380	24112	19677	26065	25477	31024	20854	26494	2	2	0.019	91747	Telomere length regulation protein TEL2 homolog OS=Homo sapiens GN=TELO2 PE=1 SV=2
Q9Y4P8	0.913413	-0.0111546	103391	101485	90212	99486	88288	98660	90507	111783	76669	101524	7	5	0.137	49408	WD repeat domain phosphoinositide-interacting protein 2 OS=Homo sapiens GN=WIPI2 PE=1 SV=1
Q9Y4P3	0.680096	0.0860135	71795	57723	65062	110030	66037	72284	89866	71724	92784	66759	6	5	0.154	49798	Transducin beta-like protein 2 OS=Homo sapiens GN=TBL2 PE=1 SV=1
Q9Y4P1	0.17008	-0.13064	157687	141945	173327	147252	155588	155988	137938	160714	127945	126050	11	10	0.308	44294	Cysteine protease ATG4B OS=Homo sapiens GN=ATG4B PE=1 SV=2
Q9Y4L1	0.38005	0.118665	5116090	6016431	5488351	7497578	6240145	5162458	6528770	7274028	6755103	7240862	143	61	0.562	111335	Hypoxia up-regulated protein 1 OS=Homo sapiens GN=HYOU1 PE=1 SV=1
Q9Y4K4	0.78452	-0.0214579	81472	76365	75259	82797	75208	83873	82438	82850	70394	65772	7	6	0.078	95040	Mitogen-activated protein kinase kinase kinase kinase 5 OS=Homo sapiens GN=MAP4K5 PE=1 SV=1
Q9Y4K3	0.413648	0.148635	128625	92594	77670	100035	140930	142668	123755	118713	112864	100439	9	7	0.163	59573	TNF receptor-associated factor 6 OS=Homo sapiens GN=TRAF6 PE=1 SV=1
Q9Y4J8	0.507288	0.149878	85777	67703	49447	51776	98088	72964	78885	60165	84067	95332	13	9	0.137	83901	Dystrobrevin alpha OS=Homo sapiens GN=DTNA PE=1 SV=2
Q9Y4I1	0.324487	-0.202449	4454444	6234992	5220932	4306987	4099230	3353934	4028281	5675124	3226213	4849360	183	91	0.465	215403	Unconventional myosin-Va OS=Homo sapiens GN=MYO5A PE=1 SV=2
Q9Y4H2	0.355191	0.167315	4202	3013	3445	3474	4985	4941	3718	4148	5169	3494	1	1	0.014	137334	Insulin receptor substrate 2 OS=Homo sapiens GN=IRS2 PE=1 SV=2
Q9Y4G8	0.787235	0.0213224	98143	105838	95898	109473	104035	107071	113613	114793	94428	91126	16	14	0.139	167416	Rap guanine nucleotide exchange factor 2 OS=Homo sapiens GN=RAPGEF2 PE=1 SV=1
Q9Y4G6	0.752143	-0.042614	1182436	1155634	973350	1510142	1122893	926958	1175362	1229211	1255985	1183921	111	70	0.35	271611	Talin-2 OS=Homo sapiens GN=TLN2 PE=1 SV=4
Q9Y4F5	0.0520304	-0.251966	58650	63448	64779	56668	52925	45729	40314	61599	49121	52198	12	11	0.097	171687	Centrosomal protein of 170 kDa protein B OS=Homo sapiens GN=CEP170B PE=1 SV=4
Q9Y4F1	0.629413	-0.072469	1224491	1242991	766336	1133642	871102	991892	1078374	1051066	886891	973697	59	32	0.345	118633	FERM, RhoGEF and pleckstrin domain-containing protein 1 OS=Homo sapiens GN=FARP1 PE=1 SV=1
Q9Y4E8	0.235467	-0.0645613	195595	169280	192416	183498	168955	174063	174952	177295	179611	164009	21	14	0.172	112419	Ubiquitin carboxyl-terminal hydrolase 15 OS=Homo sapiens GN=USP15 PE=1 SV=3
Q9Y4E6	0.216348	-0.160307	480721	544622	506637	419604	425938	409296	394747	522544	352899	448003	27	18	0.173	163809	WD repeat-containing protein 7 OS=Homo sapiens GN=WDR7 PE=1 SV=2
Q9Y4D8	0.109343	-0.156806	743220	664597	706046	662052	578442	615315	590257	689024	522620	591671	45	33	0.111	439348	Probable E3 ubiquitin-protein ligase HECTD4 OS=Homo sapiens GN=HECTD4 PE=1 SV=5
Q9Y4D2	0.635333	0.0968808	4959	3510	2680	2677	3724	3595	3523	4347	2976	4328	1	1	0.011	114952	Sn1-specific diacylglycerol lipase alpha OS=Homo sapiens GN=DAGLA PE=1 SV=3
Q9Y4D1	0.205985	-0.2287	457918	532885	542439	401377	378486	347583	334272	499221	327214	465722	27	18	0.161	123473	Disheveled-associated activator of morphogenesis 1 OS=Homo sapiens GN=DAAM1 PE=1 SV=2
Q9Y4C8	0.361272	0.121824	7545	8408	6201	8493	7215	6937	7708	8084	8245	10224	1	1	0.01	107332	Probable RNA-binding protein 19 OS=Homo sapiens GN=RBM19 PE=1 SV=3
Q9Y4C2	0.17239	-0.292695	152930	91276	136673	162682	136326	153566	115004	97078	94278	95117	12	8	0.137	102126	TRPM8 channel-associated factor 1 OS=Homo sapiens GN=TCAF1 PE=1 SV=3
Q9Y4C1	0.473464	-0.263967	8610	3779	5359	4037	3286	5302	3593	2975	5742	3267	2	2	0.019	147341	Lysine-specific demethylase 3A OS=Homo sapiens GN=KDM3A PE=1 SV=4
Q9Y4B6	0.263105	-0.118827	63196	68657	70892	70459	66343	66710	61625	74181	48287	61898	6	5	0.044	169007	Protein VPRBP OS=Homo sapiens GN=VPRBP PE=1 SV=3
Q9Y4B5	0.326603	0.201924	9454	7419	6251	7327	7983	12368	9515	7316	7789	7220	12	8	0.035	209525	Microtubule cross-linking factor 1 OS=Homo sapiens GN=MTCL1 PE=1 SV=5
Q9Y4A5	0.732434	-0.0327686	63595	74349	74913	84976	75584	77953	74269	73031	60578	79200	7	6	0.023	437603	Transformation/transcription domain-associated protein OS=Homo sapiens GN=TRRAP PE=1 SV=3
Q9Y496	0.282885	-0.121643	572733	572887	584833	463565	532039	435788	469644	609801	461609	528786	29	22	0.356	80041	Kinesin-like protein KIF3A OS=Homo sapiens GN=KIF3A PE=1 SV=4
Q9Y490	0.296364	0.369619	4047907	2319500	1893212	4123480	3744749	3920953	5045156	2729153	6394453	2748940	199	106	0.56	269765	Talin-1 OS=Homo sapiens GN=TLN1 PE=1 SV=3
Q9Y487	0.798056	0.0735293	16135	13432	13410	30637	19467	17195	24353	14535	22915	18950	4	4	0.051	98082	V-type proton ATPase 116 kDa subunit a isoform 2 OS=Homo sapiens GN=ATP6V0A2 PE=1 SV=2
Q9Y485	0.102325	0.205532	8451	8146	7874	9281	9158	9309	11430	8291	11476	8974	5	4	0.019	337839	DmX-like protein 1 OS=Homo sapiens GN=DMXL1 PE=1 SV=3
Q9Y484	0.405892	0.0895934	27398	23166	24566	23732	31932	26480	30068	26272	30548	25806	2	1	0.025	39868	WD repeat domain phosphoinositide-interacting protein 4 OS=Homo sapiens GN=WDR45 PE=2 SV=1
Q9Y478	0.191659	0.179262	16197	17712	20719	22998	17382	24623	23947	21473	19216	18319	7	4	0.148	30382	5'-AMP-activated protein kinase subunit beta-1 OS=Homo sapiens GN=PRKAB1 PE=1 SV=4
Q9Y467	0.642461	0.106379	90023	49328	63121	51255	51058	79883	65450	46578	60516	75681	7	6	0.117	105310	Sal-like protein 2 OS=Homo sapiens GN=SALL2 PE=1 SV=4
Q9Y463	0.540521	-0.223316	959	2175	2847	1392	1483	1064	2218	1829	1224	1251	3	3	0.056	69198	Dual specificity tyrosine-phosphorylation-regulated kinase 1B OS=Homo sapiens GN=DYRK1B PE=1 SV=1
Q9Y450	0.71117	0.0375519	183453	207085	147641	199743	202857	178976	201405	214146	177000	194061	16	13	0.276	75473	HBS1-like protein OS=Homo sapiens GN=HBS1L PE=1 SV=1
Q9Y426	0.450601	-0.597961	1	428	1427	842	1260	830	903	1	1	880	1	1	0.032	75533	C2 domain-containing protein 2 OS=Homo sapiens GN=C2CD2 PE=1 SV=2
Q9Y3Z3	0.764397	0.0287551	380965	364002	362713	417469	441520	351051	422872	354804	449353	428181	21	15	0.31	72201	Deoxynucleoside triphosphate triphosphohydrolase SAMHD1 OS=Homo sapiens GN=SAMHD1 PE=1 SV=2
Q9Y3Y2	0.0692225	-0.107441	353896	381055	396296	404156	382246	382315	350620	345857	327293	373940	16	7	0.323	26397	Chromatin target of PRMT1 protein OS=Homo sapiens GN=CHTOP PE=1 SV=2
Q9Y3X0	0.597716	-0.165897	37946	46843	24539	21916	29786	26056	23374	21685	26318	46105	2	2	0.047	59703	Coiled-coil domain-containing protein 9 OS=Homo sapiens GN=CCDC9 PE=1 SV=1
Q9Y3U8	0.637809	0.0714154	382827	383095	368851	559331	428030	436190	488608	396041	523314	385673	15	5	0.305	12254	60S ribosomal protein L36 OS=Homo sapiens GN=RPL36 PE=1 SV=3
Q9Y3T9	0.454288	-0.242124	21502	18131	46859	35898	20904	24402	28132	21465	25066	22090	2	2	0.029	84919	Nucleolar complex protein 2 homolog OS=Homo sapiens GN=NOC2L PE=1 SV=4
Q9Y3T6	0.501076	-0.076968	14893	15381	16300	17143	15048	17889	17160	13843	12617	13164	1	1	0.019	53260	R3H and coiled-coil domain-containing protein 1 OS=Homo sapiens GN=R3HCC1 PE=1 SV=2
Q9Y3S2	0.793246	-0.0508269	5867	8927	4851	6381	7079	6957	7280	5804	7222	4696	1	1	0.056	36201	Zinc finger protein 330 OS=Homo sapiens GN=ZNF330 PE=1 SV=1
Q9Y3S1	0.313906	-0.126003	144937	143739	159839	138457	117879	154823	120559	144333	110910	115277	15	14	0.085	242673	Serine/threonine-protein kinase WNK2 OS=Homo sapiens GN=WNK2 PE=1 SV=4
Q9Y3R5	0.644959	-0.0682515	15544	9027	14234	12832	15258	13056	13670	13780	12258	11040	3	3	0.023	258227	Protein dopey-2 OS=Homo sapiens GN=DOPEY2 PE=1 SV=5
Q9Y3R0	0.82934	-0.0478237	57560	57372	95385	50207	51172	56417	53465	58590	59044	74017	6	5	0.056	122422	Glutamate receptor-interacting protein 1 OS=Homo sapiens GN=GRIP1 PE=1 SV=3
Q9Y3Q8	0.639329	0.109583	15215	12046	10655	16662	21477	20255	16971	11758	14026	19047	4	2	0.058	41026	TSC22 domain family protein 4 OS=Homo sapiens GN=TSC22D4 PE=1 SV=2
Q9Y3Q4	0.258178	-0.89734	1	1028	1557	1062	1057	1244	1	1	345	935	1	1	0.018	129042	Potassium/sodium hyperpolarization-activated cyclic nucleotide-gated channel 4 OS=Homo sapiens GN=HCN4 PE=1 SV=1
Q9Y3Q3	0.594019	-0.0706077	208643	309682	246609	226724	202064	229285	237121	243811	203690	222799	3	2	0.101	24777	Transmembrane emp24 domain-containing protein 3 OS=Homo sapiens GN=TMED3 PE=1 SV=1
Q9Y3P9	0.134179	0.134941	941340	941085	830999	856813	921816	1031493	1090551	1065047	857343	888055	51	32	0.35	121737	Rab GTPase-activating protein 1 OS=Homo sapiens GN=RABGAP1 PE=1 SV=3
Q9Y3L5	0.769834	0.0885547	37395	36338	40004	37738	23489	31224	31658	30474	28740	63944	15	8	0.579	20745	Ras-related protein Rap-2c OS=Homo sapiens GN=RAP2C PE=1 SV=1
Q9Y3L3	0.562533	-0.181563	4095	5287	4222	8213	5861	3561	6028	4032	7398	3386	2	2	0.039	75713	SH3 domain-binding protein 1 OS=Homo sapiens GN=SH3BP1 PE=1 SV=3
Q9Y3I1	0.930076	0.00974642	18455	22825	15667	22801	23076	20996	21975	20076	20320	20154	3	3	0.094	58503	F-box only protein 7 OS=Homo sapiens GN=FBXO7 PE=1 SV=1
Q9Y3I0	0.952032	0.00286059	2460104	2340188	2697686	2586429	2640958	2702066	2621153	2459722	2528514	2439167	62	31	0.556	55210	tRNA-splicing ligase RtcB homolog OS=Homo sapiens GN=RTCB PE=1 SV=1
Q9Y3F4	0.718465	0.0183168	2512200	2748502	2714506	2749635	2621290	2674477	2708851	2996296	2537335	2599700	70	26	0.72	38438	Serine-threonine kinase receptor-associated protein OS=Homo sapiens GN=STRAP PE=1 SV=1
Q9Y3E7	0.212998	0.168434	173855	218760	164824	233836	249585	210548	258129	240998	245918	214165	9	5	0.234	25073	Charged multivesicular body protein 3 OS=Homo sapiens GN=CHMP3 PE=1 SV=3
Q9Y3E5	0.601758	0.0691075	139419	128065	116776	170149	162726	141501	151467	140089	137834	181432	8	6	0.497	19194	Peptidyl-tRNA hydrolase 2, mitochondrial OS=Homo sapiens GN=PTRH2 PE=1 SV=1
Q9Y3E1	0.369465	-0.134134	2191634	2533129	3059882	2414913	2162143	1902047	2230632	2730072	1899364	2502070	21	10	0.463	22620	Hepatoma-derived growth factor-related protein 3 OS=Homo sapiens GN=HDGFRP3 PE=1 SV=1
Q9Y3D9	0.336958	0.192078	55830	91530	78547	97586	73373	76495	90899	101000	69423	115566	7	5	0.237	21771	28S ribosomal protein S23, mitochondrial OS=Homo sapiens GN=MRPS23 PE=1 SV=2
Q9Y3D8	0.39129	0.219852	14369	9426	7701	10582	17206	13938	17256	11198	15958	10693	1	1	0.093	20061	Adenylate kinase isoenzyme 6 OS=Homo sapiens GN=AK6 PE=1 SV=1
Q9Y3D7	0.513641	-0.103294	31393	45008	32078	36804	33269	35138	26217	41674	29894	33292	5	2	0.272	13825	Mitochondrial import inner membrane translocase subunit TIM16 OS=Homo sapiens GN=PAM16 PE=1 SV=2
[truncated: 6,117 more rows]

## Sheet: cortical organoids
accession	Paired t-test p-value	Log2 (CDKL5/CTR)	Normalized TMT intensity CTR-1	Normalized TMT intensity CTR-2	Normalized TMT intensity CTR-3	Normalized TMT intensity CTR-4	Normalized TMT intensity CDKL5-1	Normalized TMT intensity CDKL5-2	Normalized TMT intensity CDKL5-3	Normalized TMT intensity CDKL5-4	spec count	peptide count	seq coverage	molWT	description
[truncated: 7,187 more rows]
