# Supplementary material for: Altered network and rescue of human neurons derived from individuals with early-onset genetic epilepsy
Source: Mol Psychiatry. 2021 Apr 22;26(11):7047–68. doi: 10.1038/s41380-021-01104-2 (PMC8531162; doi:10.1038/s41380-021-01104-2)
Supplement: Supplementary file 8 — supplemental Table S3 [file 41380_2021_1104_MOESM8_ESM.xlsx]

## Sheet: NPCs
SEQUENCE	Phosphosite position	t-test p-value	Log2 (CDKL5/CTR)	Phosphopeptide intensity/total protein intensity CTR-1	Phosphopeptide intensity/total protein intensity CTR-2	Phosphopeptide intensity/total protein intensity CTR-3	Phosphopeptide intensity/total protein intensity CTR-4	Phosphopeptide intensity/total protein intensity CDKL5-1	Phosphopeptide intensity/total protein intensity CDKL5-2	Phosphopeptide intensity/total protein intensity CDKL5-3	Phosphopeptide intensity/total protein intensity CDKL5-4	LOCUS
R.DVAGATWGNGS(79.966331)GEEEEEEDGPAVLVEQQTDSAMEPTGPTQER.Y	GNL1_S324	0.0104177	4.00726	0.000811174	1.94728e-06	1.80263e-06	1.99112e-06	0.00259052	0.00243737	0.005722	0.00238671	P36915
K.EEGEQEEGET(79.966331)EAEAEGEEAEAK.E	NEFM_T571	0.00603148	1.16851	0.000177023	0.000165393	0.000151232	0.000342496	0.000449485	0.000393018	0.000597039	0.000439932	P07197
K.ATLLEDQQDPSPSS(79.966331).-	EML4_S981	0.00156902	1.00573	0.000722578	0.00139634	0.00130279	0.000813588	0.00230535	0.00186936	0.00209268	0.00223694	Q9HC35
K.ATAPEVKEEEGEKEEEEGQEEEEEEDEGAKS(79.966331)DQAEEGGSEK.E	NEFM_S545	0.0106559	0.907472	0.000181495	0.00015077	0.000116017	0.000179752	0.000321855	0.000222259	0.000257042	0.000376881	P07197
R.DGTAPPPQSPGSPGTGQDEEWS(79.966331)DEESPRK.A	PACSIN3_S354	0.0414907	0.888689	0.551866	0.493466	0.393101	0.516527	0.616252	1.04665	1.28075	0.675948	Q9UKS6
R.SQS(79.966331)SDT(79.966331)EQQSPTSGGGK.V	EIF4B_S497;EIF4B_T500	0.0168406	0.882955	0.00112369	0.000999617	0.000802819	0.000755419	0.00119511	0.00211165	0.00202169	0.00146087	P23588
R.TPGT(79.966331)PGT(79.966331)PSYPR.T	MAP2_T1616;MAP2_T1619	0.00887639	0.854784	0.00785955	0.0067003	0.00412487	0.00698111	0.00843331	0.0131644	0.0130187	0.0117999	P11137
K.YAALS(79.966331)VDGEDENEGEDYAE.-	EIF4B_S597	0.0148578	0.804863	0.000328438	0.000274324	0.000291966	0.000507605	0.000516828	0.000587632	0.000774231	0.000571154	P23588
K.GYYSPYSVSGSGST(79.966331)AGSR.T	PLEC_T4623	0.00128306	0.790076	0.000660657	0.000884664	0.000590002	0.000881172	0.00135241	0.00139442	0.00134288	0.00112632	Q15149
K.LQPSS(79.966331)SPENSLDPFPPR.I	ATXN2L_S558	0.0206653	0.764338	0.000950922	0.000935075	0.000892202	0.000935567	0.00184264	0.00166648	0.00183319	0.000965859	Q8WWM7
R.S(79.966331)QSSDTEQQSPTSGGGK.V	EIF4B_S495	0.0423785	0.742486	0.000668182	0.000299334	0.000295794	0.000314144	0.000547659	0.000762008	0.000713979	0.000615523	P23588
K.SVSTPSEAGS(79.966331)QDSGDGAVGSR.T	DYNC1I2_S101	0.00186966	0.720826	0.00316919	0.00301492	0.00254528	0.00276593	0.00381539	0.00505284	0.00530025	0.00477725	Q13409
R.SQS(79.966331)S(79.966331)DTEQQS(79.966331)PTSGGGK.V	EIF4B_S497;EIF4B_S498;EIF4B_S504	0.0176826	0.681604	0.00137675	0.000970274	0.00093436	0.000747435	0.00132337	0.00174818	0.00191489	0.00147546	P23588
R.SS(79.966331)LGQSASETEEDTVSVSK.K	SF3B2_S303	0.0247221	0.566517	0.00070647	0.000905109	0.000732314	0.000918927	0.00139471	0.00117081	0.00138166	0.000884875	Q13435
K.GT(79.966331)PSQS(79.966331)PVVGR.S	AGFG1_T177;AGFG1_S181	0.0209653	0.561654	0.11866	0.19027	0.116849	0.171773	0.259543	0.207678	0.201004	0.213738	P52594
R.QQSETSTHS(79.966331)I.-	RASA3_S833	0.00287001	0.529026	0.0716846	0.0543782	0.0476623	0.0587755	0.0831555	0.0834231	0.0805898	0.0883193	Q14644
K.LSVPT(79.966331)SDEEDEVPAPKPR.G	ABCF1_T108	0.0288581	0.51925	0.00574836	0.00474284	0.0026937	0.0048243	0.00610353	0.00698549	0.00666015	0.00606179	Q8NE71
R.THS(79.966331)QGGYGSQGYK.Y	FARSA_S301	0.0193044	0.488659	0.00384322	0.0052108	0.00592603	0.00546543	0.00620742	0.00712075	0.00845851	0.00690121	Q9Y285
K.GQSQTS(79.966331)PDHRS(79.966331)DTSSPEVR.Q	SRRM2_S1064;SRRM2_S1069	0.00759547	0.47016	0.00368845	0.00296333	0.00305202	0.00261091	0.00381994	0.00471704	0.00406287	0.00445926	Q9UQ35
K.TQTPPVSPAPQPTEERLPS(79.966331)SPVYEDAASFK.A	CTTN_S417	0.0173073	0.459616	0.000888973	0.00108463	0.000634645	0.000872608	0.0012025	0.00118448	0.00129615	0.00110366	Q14247
R.TPGT(79.966331)PGTPSYPR.T	MAP2_T1616	0.0498065	0.458989	0.000847788	0.00110057	0.000881493	0.00128899	0.00113597	0.00148907	0.00169924	0.0013374	P11137
R.T(79.966331)GSNISGASSDISLDEQYK.H	OSBP_T377	0.0215824	0.445585	0.00939414	0.00708262	0.00969908	0.0111828	0.0112146	0.0120453	0.0132147	0.0144028	P22059
R.GSSQPNLST(79.966331)SHSEQEYGK.A	EPN2_T179	0.0137834	0.44165	0.0359633	0.0272347	0.0286626	0.0326082	0.0454923	0.0348338	0.0428369	0.0458854	O95208
R.AQSS(79.966331)PAAPASLSAPEPASQAR.V	HDAC7_S487	0.0189202	0.360536	0.091902	0.0832274	0.0780306	0.0808645	0.0906348	0.101788	0.120488	0.115944	Q8WUI4
R.LIHGEDS(79.966331)DS(79.966331)EGEEEGRGSSGCSEAGGAGHEEGR.A	UBE2O_S87;UBE2O_S89	0.0418269	0.350734	0.0119309	0.0107225	0.011915	0.0111337	0.0122203	0.0177193	0.014879	0.0134611	Q9C0C9
K.QASASYDS(79.966331)EEEEEGLPMSYDEKR.Q	BRD3_S563	0.0136719	0.312527	0.00546757	0.0054649	0.00606027	0.00632061	0.0070828	0.00683338	0.00826085	0.00677538	Q15059
K.YTPTSPSYSPSSPEYTPT(79.966331)SPK.Y	POLR2A_T1856	0.00697543	-0.395474	0.00171446	0.00213235	0.00210122	0.00197788	0.0013205	0.00163597	0.00159126	0.00147787	P24928
K.KS(79.966331)PVGKS(79.966331)PPSTGS(79.966331)TYGSSQK.E	THRAP3_S315;THRAP3_S320;THRAP3_S326	0.0356162	-0.450629	0.000644962	0.00050162	0.000677881	0.000557583	0.000490238	0.00044849	0.000494779	0.000309493	Q9Y2W1
R.TRDDGDEEGLLTHS(79.966331)EEELEHSQDTDADDGALQ.-	RALY_S288	0.0135228	-0.480679	0.000970148	0.000807763	0.000742747	0.000989187	0.000569084	0.000719208	0.000559645	0.000667358	Q9UKM9
K.RASEDTTSGS(79.966331)PPK.K	API5_S464	0.0299801	-0.516674	0.000363288	0.000318767	0.000363593	0.00036818	0.000335606	0.000161296	0.000254304	0.000237033	Q9BZZ5
K.QQLS(79.966331)AEELDAQLDAYNAR.M	ALYREF_S239	0.00496823	-0.53928	0.000273625	0.000365405	0.000347007	0.000298565	0.000237235	0.000224283	0.000228267	0.000194168	Q86V81
R.TQPDGTSVPGEPAS(79.966331)PISQRLPPK.V	NUMA1_S1757	0.0248176	-0.551384	0.000316189	0.000292792	0.000343396	0.000333572	0.000166044	0.00016059	0.000281889	0.000268963	Q14980
K.SGYIS(79.966331)ESENSEISQQVR.F	ATAD5_S306	0.045103	-0.551661	0.152556	0.204865	0.144808	0.117364	0.0964469	0.0916233	0.116742	0.117895	Q96QE3
K.YSPTSPTY(79.966331)SPTSPVYTPTSPK.Y	POLR2A_Y1895	0.0381947	-0.6582	0.00130538	0.00154209	0.00217828	0.00157431	0.00134884	0.000787812	0.00118279	0.000862803	P24928
K.SFNYSPNS(79.966331)STSEVSSTSASK.A	RPRD2_S596	0.0469278	-0.787079	0.00385801	0.00781728	0.00616787	0.00834165	0.00247894	0.0043748	0.00396411	0.00435666	Q5VT52
R.SVPGTTSSPLVGDIS(79.966331)PK.S	SCML2_S590	0.0306944	-1.45751	0.00490451	0.00563692	0.0049148	0.00369866	2.88659e-06	0.00358775	0.00338066	3.40084e-06	Q9UQR0
R.S(79.966331)VSPTFLNPSDENLK.T	AKAP11_S1240	0.0405774	-1.64061	0.130187	0.0732274	0.15916	0.0877241	9.69274e-05	0.0884664	0.0557651	9.1878e-05	Q9UKA4
R.QRS(79.966331)PIALPVKQEPPQIDAVK.R	PNISR_S211	0.0320395	-1.91531	0.0349354	0.0163916	0.0194663	0.0364204	2.15174e-05	0.00781667	2.13945e-05	0.0205644	Q8TF01
K.YT(79.966331)LENKEEGSLSDTEADAVSGQLPDPTTNPSAGK.D	LRRC47_T510	0.0003603	-9.80931	0.000806276	0.00109926	0.000841945	0.000542294	8.55577e-07	9.75159e-07	9.96282e-07	8.39625e-07	Q8N1G4
R.SGSPRPTEPT(79.966331)DFLMLFEGSPSGK.K	CEP131_T96	6.38393e-07	-9.93301	0.00195849	0.00227937	0.00192826	0.00186392	1.89658e-06	2.02969e-06	1.75543e-06	2.53283e-06	Q9UPN4
K.RSVAVS(79.966331)DEEEVEEEAER.R	MORC2_S743	0.555113	0.259644	0.00430581	0.00665156	0.0039563	0.0027853	0.00610763	0.00687829	0.00628154	0.00192145	Q9Y6X9
R.SVAVS(79.966331)DEEEVEEEAER.R	MORC2_S743	0.858457	0.143739	0.000640634	0.00362315	0.000658252	0.00372026	0.00347737	0.00370262	0.00236455	3.15509e-06	Q9Y6X9
K.DS(79.966331)NELS(79.966331)DSAGEEDSADLK.R	MORC2_S773;MORC2_S777	0.44197	-0.161817	0.0317672	0.0261973	0.0256786	0.019964	0.0220746	0.0232531	0.0292267	0.0180597	Q9Y6X9
K.ISYIPDEEVSSPS(79.966331)PPQR.A	IGF2BP2_S164	0.837482	0.0487084	0.00315334	0.00329183	0.00230927	0.00289515	0.00226181	0.00279183	0.00419297	0.00280301	Q9Y6M1
K.ISYIPDEEVSS(79.966331)PSPPQR.A	IGF2BP2_S162	0.297843	-0.102512	0.00699061	0.00750511	0.00702309	0.00662876	0.00584711	0.00614722	0.00662262	0.00759998	Q9Y6M1
K.ISYIPDEEVSS(79.966331)PS(79.966331)PPQR.A	IGF2BP2_S162;IGF2BP2_S164	0.180869	-0.227218	0.0052006	0.00470641	0.00388926	0.00398731	0.00353068	0.00455391	0.00392688	0.00318069	Q9Y6M1
K.RSEPQPEEGS(79.966331)PAGGQK.G	DNMT3A_S105	0.0702343	-0.600211	0.160223	0.116079	0.233613	0.16385	0.108861	0.119422	0.085857	0.130315	Q9Y6K1
R.SEPQPEEGS(79.966331)PAGGQK.G	DNMT3A_S105	0.200787	-0.305274	0.13246	0.0885387	0.150823	0.0958462	0.0932534	0.106086	0.0952673	0.0838716	Q9Y6K1
K.VEEASPPAVQQPTDPAS(79.966331)PTVATTPEPVGSDAGDK.N	DNMT3A_S255	0.877748	0.0705843	0.0226319	0.0305683	0.0202332	0.0221222	0.0309714	0.0300612	0.0352664	0.00404796	Q9Y6K1
K.VEEASPPAVQQPTDPAS(79.966331)PTVATTPEPVGSDAGDKNATK.A	DNMT3A_S255	0.391075	-0.197662	0.0354923	0.0328271	0.0400829	0.0504741	0.0339481	0.0297092	0.0290187	0.0458583	Q9Y6K1
K.VEEASPPAVQQPTDPAS(79.966331)PTVATT(79.966331)PEPVGSDAGDKNATK.A	DNMT3A_S255;DNMT3A_T261	0.929622	-0.0184154	0.0402764	0.0439971	0.0526267	0.0473299	0.0488263	0.0391629	0.0338189	0.0600854	Q9Y6K1
R.DFQEYVEPGEDFPAS(79.966331)PQRR.N	DYNC1LI1_S207	0.640421	0.251541	0.00423106	0.00980432	0.00340902	0.00379715	0.00675856	0.00960564	0.00613949	0.0027839	Q9Y6G9
R.KPVTVSPTTPTS(79.966331)PTEGEAS.-	DYNC1LI1_S516	0.511519	-0.265698	0.00117125	0.00305698	0.00136856	0.0016023	0.00150242	0.00147974	0.00167426	0.00133177	Q9Y6G9
R.KPVTVS(79.966331)PTTPTS(79.966331)PTEGEAS.-	DYNC1LI1_S510;DYNC1LI1_S516	0.612242	0.0765819	0.00506737	0.00687727	0.00629759	0.00660462	0.00591176	0.00627958	0.00800726	0.00600283	Q9Y6G9
R.AILGSYDSELTPAEYS(79.966331)PQLTR.R	MAD1L1_S428	0.31277	0.470415	0.0012233	0.00133093	1.95437e-06	0.00149917	0.00152406	0.00132299	0.00118031	0.00159136	Q9Y6D9
R.AILGSYDSELTPAEYSPQLT(79.966331)RR.M	MAD1L1_T432	0.726561	0.119538	0.00246574	0.00182838	0.00161822	0.0029521	0.00346077	0.00142666	0.00258141	0.00216136	Q9Y6D9
R.ELEKPIQSKPQSPVIQAAAVS(79.966331)PK.F	ARFGEF2_S227	0.276989	-0.385073	0.155395	0.170934	0.138667	0.0974565	0.172085	0.105031	0.0721936	0.081382	Q9Y6D5
R.SLGYHGSSYSPEGVEPVS(79.966331)PVSSPSLTHDK.G	NCOR2_S2065	0.515759	0.247561	0.0278178	0.0527787	0.0659917	0.0788706	0.0471743	0.0665501	0.0571708	0.0967692	Q9Y618
R.SLGYHGSSYS(79.966331)PEGVEPVS(79.966331)PVSSPSLTHDK.G	NCOR2_S2057;NCOR2_S2065	0.832486	0.055169	0.144462	0.189278	0.20604	0.257116	0.142622	0.203001	0.210852	0.271485	Q9Y618
K.VPSPLEGSEGDGDT(79.966331)D.-	PUS1_T426	0.816571	-0.0585853	0.0465127	0.0464774	0.0735911	0.0581547	0.0665762	0.0608736	0.0521712	0.0361715	Q9Y606
K.SSS(79.966331)PEDPGAEV.-	TSSC4_S321	0.523594	-0.225306	0.117294	0.0663935	0.126712	0.115443	0.0692637	0.064595	0.0865086	0.143904	Q9Y5U2
K.TVEDEDQDS(79.966331)EEEKDNDSYIKER.S	USP16_S415	0.506106	-0.112556	8.84718	9.92776	10.7133	11.1022	12.2167	8.26005	8.86684	8.20049	Q9Y5T5
R.MREDYDS(79.966331)VEQDGDEPGPQR.S	RBM8A_S56	0.900378	-0.0216442	0.041756	0.0450125	0.0539799	0.0488703	0.0480019	0.0353528	0.0583087	0.0451317	Q9Y5S9
K.LS(79.966331)AEENPDDSEVPSSSGINSTK.S	GTF3C3_S43	0.680535	-0.0562923	0.0536217	0.0456082	0.0483621	0.0510977	0.0516883	0.0469047	0.0556076	0.0368857	Q9Y5Q9
K.LSAEENPDDS(79.966331)EVPSSSGINSTK.S	GTF3C3_S51	0.811789	-0.0516896	0.00467625	0.0025315	0.00465924	0.00420279	0.00341762	0.00407834	0.00350301	0.00450524	Q9Y5Q9
R.VQEHEDS(79.966331)GDS(79.966331)EVENEAK.G	UTP18_S121;UTP18_S124	0.881941	0.0502111	0.136576	0.158082	0.101664	0.0977144	0.145101	0.168989	0.139757	0.0576878	Q9Y5J1
K.RKTSS(79.966331)DDES(79.966331)EEDEDDLLQR.T	UTP18_S206;UTP18_S210	0.366556	-0.181922	0.229322	0.268823	0.352934	0.263042	0.256118	0.301183	0.210126	0.214702	Q9Y5J1
R.KTS(79.966331)S(79.966331)DDES(79.966331)EEDEDDLLQR.T	UTP18_S205;UTP18_S206;UTP18_S210	0.706663	0.117287	0.0453285	0.0587281	0.0340212	0.036248	0.0594122	0.0609651	0.0355576	0.0331552	Q9Y5J1
R.EDENDAS(79.966331)DDEDDDEK.R	PAXBP1_S262	0.41902	0.516474	0.0516319	0.025392	0.0498285	0.0196221	0.0227414	0.0711683	0.0882787	0.0273368	Q9Y5B6
K.SSSS(79.966331)ASDGESEGK.R	CTDP1_S472	0.379273	0.486222	0.0542927	0.0400427	0.0258048	0.0511912	0.0510795	0.0561624	0.106701	0.0260531	Q9Y5B0
K.AAGSPSSS(79.966331)DQDEKLPGQDESTAGTSEQNDILK.V	PRRC2C_S191	0.153264	-0.164658	0.00689061	0.00835479	0.00701857	0.00877228	0.00734198	0.00655099	0.00662716	0.00716857	Q9Y520
R.QREESET(79.966331)RSES(79.966331)S(79.966331)DFEVVPK.R	PRRC2C_T1244;PRRC2C_S1248;PRRC2C_S1249	0.356974	-0.240916	0.00470104	0.0051592	0.00393499	0.00444499	0.00565965	0.0033841	0.00382774	0.00256352	Q9Y520
R.QREESET(79.966331)RS(79.966331)ESS(79.966331)DFEVVPK.R	PRRC2C_T1244;PRRC2C_S1246;PRRC2C_S1249	0.21259	0.219967	0.00989806	0.00751043	0.00815277	0.00872494	0.00788512	0.0121752	0.00997078	0.00990226	Q9Y520
R.EESET(79.966331)RSESS(79.966331)DFEVVPK.R	PRRC2C_T1244;PRRC2C_S1249	0.644127	0.171658	0.00638595	0.00402855	0.00313433	0.00232004	0.00381195	0.00479106	0.00584125	0.0034297	Q9Y520
R.ATSTS(79.966331)PNSQSSK.M	PRRC2C_S2694	0.27795	0.125786	0.0128432	0.0157024	0.0146092	0.0138081	0.0176711	0.0159536	0.0152156	0.013312	Q9Y520
R.ATST(79.966331)SPNSQSSK.M	PRRC2C_T2693	0.782519	0.0317441	0.0215218	0.0243317	0.0206862	0.0209304	0.0255542	0.0230244	0.0223457	0.0184917	Q9Y520
K.AQQQEEQGS(79.966331)VNDVKEEEK.E	LAS1L_S560	0.529425	0.282949	0.140432	0.0880929	0.0984114	0.0584353	0.0869816	0.144371	0.176364	0.0611574	Q9Y4W2
K.ELNSEVGS(79.966331)ETESNVDSEFAR.T	DTNA_S641	0.170592	0.329079	0.0860169	0.115617	0.0834794	0.120241	0.114503	0.139718	0.158367	0.0966233	Q9Y4J8
R.LGAPENSGIST(79.966331)LER.G	FARP1_T24	0.28707	0.174677	0.100504	0.142707	0.110104	0.119274	0.147634	0.145187	0.133872	0.106725	Q9Y4F1
K.VSAGEPGSHPS(79.966331)PAPR.R	FARP1_S427	0.788406	0.0419887	0.0531054	0.0480035	0.0650205	0.0760258	0.0648774	0.063322	0.0612142	0.0598928	Q9Y4F1
K.SSSPAPEFLASSPPDNKSPDEATAADQES(79.966331)EDDLSASR.T	FARP1_S889	0.969034	0.00729586	0.0151102	0.0147147	0.012111	0.0149443	0.0161761	0.0168803	0.00962401	0.0144881	Q9Y4F1
K.REGPVGGES(79.966331)DSEEMFEK.T	MTCL1_S776	0.333701	-0.120489	1.3671	1.3885	1.66175	1.62428	1.48777	1.38256	1.53583	1.15139	Q9Y4B5
K.AGGGAT(79.966331)PVSS(79.966331)PSR.S	MTCL1_T1675;MTCL1_S1679	0.219586	0.518073	0.281874	0.399487	0.317964	0.617396	0.725965	0.407396	0.396497	0.785351	Q9Y4B5
K.DHFGLEGDEESTMLEDSVS(79.966331)PKK.S	TLN1_S425	0.158096	0.477177	0.000164519	0.000200846	0.000139113	0.000171708	0.000196029	0.000178746	0.000350358	0.00021613	Q9Y490
R.DKPSVEPVEEYDYEDLKESS(79.966331)NSVSNHQLSGFDQAR.L	HBS1L_S65	0.717284	-0.16451	0.0044812	0.00617695	0.0109695	0.00990311	0.0111456	0.00605201	0.00761429	0.00332084	Q9Y450
R.QGDETPSTNNGS(79.966331)DDEK.T	RABGAP1_S42	0.635092	0.237586	0.0215386	0.0188742	0.011275	0.0124271	0.0149015	0.0226555	0.031092	0.00694353	Q9Y3P9
R.QGDETPSTNNGS(79.966331)DDEKTGLK.I	RABGAP1_S42	0.604935	0.163206	0.00499858	0.00731972	0.00452579	0.00804104	0.0067717	0.00753303	0.0093355	0.00422545	Q9Y3P9
R.S(79.966331)LASETN.-	SH3BP1_S695	0.787996	0.110792	0.134009	0.170226	0.109555	0.108631	0.181328	0.154647	0.187293	0.0408541	Q9Y3L3
K.FTGYQAIQQQSSSETEGEGGNTADAS(79.966331)S(79.966331)EEEGDRVEEDGKGK.R	HDGFL3_S121;HDGFL3_S122	0.72437	-0.0537787	0.0210362	0.0167444	0.0145873	0.0187622	0.0170379	0.014507	0.0171198	0.0198627	Q9Y3E1
K.EEENKS(79.966331)SS(79.966331)EGGDAGNDTR.N	HDGFL3_S178;HDGFL3_S180	0.365437	0.468249	0.00926912	0.0105567	0.00661626	0.00359786	0.00825254	0.0135953	0.0153298	0.0043805	Q9Y3E1
K.TDAEAT(79.966331)DTEATET.-	MRPS16_T130	0.218375	0.244778	0.0232947	0.0328843	0.0185526	0.025508	0.0335822	0.0283263	0.0305909	0.0262756	Q9Y3D3
K.AES(79.966331)CGSFDETESEESSK.L	SNX24_S113	0.273833	0.436788	2.36509	4.18943	2.39793	2.28606	3.96563	2.65435	5.67256	2.91976	Q9Y343
K.AGDNIPEEQPVASTPTTVS(79.966331)DGENK.K	TMX2_S288	0.765152	-0.0901659	0.0159055	0.0174208	0.0172217	0.0181008	0.0184156	0.00995526	0.0243612	0.0117577	Q9Y320
R.SQSDLDDQHDYDS(79.966331)VAS(79.966331)DEDTDQEPLR.S	GIT1_S385;GIT1_S388	0.905597	0.0598403	0.100581	0.171096	0.0800042	0.0785144	0.149354	0.172017	0.0845537	0.0424905	Q9Y2X7
R.SQSDLDDQHDYDS(79.966331)VAS(79.966331)DEDTDQEPLRSTGATR.S	GIT1_S385;GIT1_S388	0.841453	-0.0784667	0.151906	0.0846346	0.190298	0.218063	0.123542	0.0859375	0.207748	0.193534	Q9Y2X7
R.HGSGADS(79.966331)DYENTQSGDPLLGLEGK.R	GIT1_S596	0.435965	0.307344	0.0860422	0.0753221	0.0652865	0.0843743	0.115771	0.0794359	0.144488	0.0451757	Q9Y2X7
R.HGS(79.966331)GADSDYENTQSGDPLLGLEGK.R	GIT1_S592	0.491112	0.13965	0.209586	0.13628	0.152471	0.158735	0.13462	0.211035	0.185098	0.193103	Q9Y2X7
K.YGLIYHASLVGQT(79.966331)SPK.H	NOP58_T350	0.218908	-0.587334	0.00021464	0.000484075	0.000225304	0.000233671	0.000236902	0.000131046	0.000162251	0.000240327	Q9Y2X3
K.HIKEEPLS(79.966331)EEEPCTSTAIAS(79.966331)PEKK.K	NOP58_S502;NOP58_S514	0.878402	0.0305716	0.00901838	0.00872743	0.0100657	0.0125917	0.00875692	0.00881946	0.0105386	0.0131535	Q9Y2X3
K.EEPLSEEEPCTSTAIAS(79.966331)PEK.K	NOP58_S514	0.678559	0.203699	0.00221073	0.00138113	0.00077482	0.00101449	0.00170276	0.00113127	0.00246173	0.000901467	Q9Y2X3
K.EEPLS(79.966331)EEEPCTSTAIASPEK.K	NOP58_S502	0.553972	0.3036	0.00401499	0.0025795	0.00238311	0.0015761	0.00333352	0.00250837	0.00556512	0.00161859	Q9Y2X3
K.EEPLS(79.966331)EEEPCTSTAIAS(79.966331)PEK.K	NOP58_S502;NOP58_S514	0.606852	0.311023	0.00767635	0.00555772	0.00382714	0.00320766	0.00534839	0.00522271	0.0120032	0.00257102	Q9Y2X3
K.EEPLS(79.966331)EEEPCTSTAIASPEKK.K	NOP58_S502	0.61568	0.130098	0.00356934	0.00326763	0.00318694	0.00247287	0.00326273	0.0030241	0.00486628	0.00252295	Q9Y2X3
K.KS(79.966331)PVGKSPPSTGSTYGSSQK.E	THRAP3_S315	0.471479	-0.503178	0.000139836	8.68165e-05	0.000239586	0.000429708	6.49778e-05	0.000114294	0.000221662	0.000231203	Q9Y2W1
K.KSPVGKS(79.966331)PPSTGSTYGSSQK.E	THRAP3_S320	0.625519	0.109549	0.000477324	0.000616696	0.000819422	0.000495784	0.000649778	0.000581196	0.000581432	0.000786887	Q9Y2W1
K.KS(79.966331)PVGKS(79.966331)PPSTGSTYGSSQK.E	THRAP3_S315;THRAP3_S320	0.273683	-0.144818	0.0014855	0.00126201	0.00130223	0.00145185	0.00127767	0.00111341	0.00149699	0.00108809	Q9Y2W1
K.GSFS(79.966331)DTGLGDGK.M	THRAP3_S379	0.683066	0.144867	0.00474932	0.00606123	0.00336875	0.00369459	0.00585286	0.00510199	0.00648718	0.00231984	Q9Y2W1
K.FS(79.966331)GEEGEIEDDESGTENR.E	THRAP3_S928	0.772726	-0.288048	0.000158232	1.19747e-07	0.000123939	0.000105529	1.35089e-07	0.000132127	0.000185207	1.5945e-07	Q9Y2W1
K.FSGEEGEIEDDES(79.966331)GTENR.E	THRAP3_S939	0.83798	-0.0794937	0.00217611	0.00126608	0.00154094	0.000964089	0.000955754	0.00158957	0.00208873	0.000994332	Q9Y2W1
K.FS(79.966331)GEEGEIEDDES(79.966331)GTENR.E	THRAP3_S928;THRAP3_S939	0.535734	-0.0978875	0.00137609	0.00138763	0.00180235	0.00161052	0.00120459	0.00139017	0.00141537	0.00176129	Q9Y2W1
K.FSGEEGEIEDDES(79.966331)GTENREEK.D	THRAP3_S939	0.454925	0.442694	0.0263892	0.0160139	0.0125952	0.0100894	0.0165188	0.024606	0.0386015	0.00873692	Q9Y2W1
K.FS(79.966331)GEEGEIEDDESGTENREEK.D	THRAP3_S928	0.497905	-0.10205	0.000513286	0.000504254	0.0005842	0.000445639	0.000463625	0.000467365	0.00039346	0.000583109	Q9Y2W1
K.FS(79.966331)GEEGEIEDDES(79.966331)GTENREEK.D	THRAP3_S928;THRAP3_S939	0.5937	0.389169	0.0229138	0.0142338	0.0113779	0.00724569	0.00813046	0.0166003	0.038266	0.0100435	Q9Y2W1
K.FS(79.966331)GEEGEIEDDESGTENREEKDNIQPTTE.-	THRAP3_S928	0.877322	-0.0604201	0.00469164	0.00308085	0.00236284	0.00249399	0.00322079	0.00277142	0.00451217	0.00160694	Q9Y2W1
K.FSGEEGEIEDDES(79.966331)GTENREEKDNIQPTTE.-	THRAP3_S939	0.251967	-0.362822	0.00104193	0.000966477	0.000966199	0.000664502	0.0010287	0.000601808	0.00080477	0.000394639	Q9Y2W1
K.FS(79.966331)GEEGEIEDDES(79.966331)GTENREEKDNIQPTTE.-	THRAP3_S928;THRAP3_S939	0.712956	-0.27165	0.00023638	0.000113879	0.000142704	0.000151718	0.000154542	6.95953e-05	0.00030974	1.5945e-07	Q9Y2W1
K.VLLGFSSDES(79.966331)DVEASPR.D	LEMD3_S144	0.809473	0.264434	0.00389147	4.32595e-06	4.597e-06	0.00413811	0.00194554	3.99773e-06	0.00233517	0.00537085	Q9Y2U8
K.VLLGFSS(79.966331)DESDVEASPR.D	LEMD3_S141	0.850591	-0.0639799	0.00585518	0.00562806	0.001848	0.00428198	0.00497517	0.00348602	0.0040228	0.0043652	Q9Y2U8
R.RYEDDGIS(79.966331)DDEIEGK.R	KDM2A_S28	0.232558	-0.144597	0.291937	0.248856	0.260589	0.278281	0.250564	0.25901	0.271897	0.195227	Q9Y2K7
R.TPQRGDEEGLGGEEEEEEEEEEEDDS(79.966331)AEEGGAAR.L	KDM2A_S869	0.776574	0.625526	6.36404e-06	5.36374e-06	0.00280753	4.19838e-06	6.15048e-06	0.00434053	3.37019e-06	5.90863e-06	Q9Y2K7
K.QLS(79.966331)ADSAEAHSLNVNR.F	SIK3_S866	0.128509	1.07916	1.18825	0.77934	0.460236	0.615839	1.28991	2.60472	2.02649	0.509557	Q9Y2K2
M.TTESGSDS(79.966331)ESKPDQEAEPQEAAGAQGR.A	EPB41L3_S9	0.298539	0.184261	0.113099	0.12692	0.096263	0.126563	0.120189	0.133554	0.163468	0.108689	Q9Y2J2
R.SQSLS(79.966331)STDSSVHAPSEITVAHGSGLGK.G	INPP5F_S909	0.834173	-0.0391973	0.0190387	0.0191846	0.0249347	0.0187687	0.0140199	0.0225612	0.0206102	0.0225393	Q9Y2H2
R.RDT(79.966331)DSDTQDANDSSCK.S	DLGAP4_T714	0.270704	0.379415	0.00558299	0.00526606	0.00350402	0.00402169	0.00483233	0.00661473	0.00854968	0.00390541	Q9Y2H0
R.RDTDS(79.966331)DTQDANDSSCK.S	DLGAP4_S716	0.625958	0.168211	0.0142791	0.02676	0.0131003	0.0129915	0.0234331	0.0202926	0.0191122	0.0125948	Q9Y2H0
R.DALGDSLQVPVS(79.966331)PSSTTSSR.C	AKAP2_S152	0.906764	-0.0216651	0.00205262	0.00255913	0.0020895	0.00234233	0.0021657	0.00198014	0.00294382	0.00181913	Q9Y2D5
R.DALGDSLQVPVSPSS(79.966331)TTSSR.C	AKAP2_S155	0.942862	-0.0183491	0.0031424	0.00521901	0.00362658	0.00476461	0.00393066	0.00457413	0.00523355	0.00280253	Q9Y2D5
R.DALGDSLQVPVSPS(79.966331)STTSSR.C	AKAP2_S154	0.537191	0.231291	0.000862254	0.00166098	0.00109477	0.00187228	0.00214005	0.00117233	0.00204063	0.00109195	Q9Y2D5
K.GQKSPGALET(79.966331)PSAAGSQGNTASQGK.E	AKAP2_T399	0.308958	-0.120514	0.00478295	0.00470889	0.00550354	0.0055839	0.00432801	0.00455076	0.00445965	0.00559164	Q9Y2D5
K.GQKS(79.966331)PGALETPSAAGSQGNTASQGK.E	AKAP2_S393	0.550533	0.295153	8.76043e-05	0.000995052	0.000566384	0.000851357	0.000592925	0.000589923	0.000922985	0.00096219	Q9Y2D5
K.GQKS(79.966331)PGALETPSAAGSQGNTASQGKEGPYSEPSK.R	AKAP2_S393	0.586074	1.13297	4.05576e-07	8.7083e-05	0.000272505	0.000348801	2.81808e-07	2.78266e-07	9.13499e-05	0.00146254	Q9Y2D5
R.QVLQSTQS(79.966331)PR.T	AKAP2_S748	0.947655	0.0118851	0.00429342	0.00580041	0.0057805	0.00642932	0.0046597	0.00489636	0.00623489	0.0066972	Q9Y2D5
K.VKPPPSPT(79.966331)TEGPSLQPDLAPEEAAGTQRPK.N	AKAP2_T780	0.213541	-0.470845	0.000401114	0.000683858	0.000608536	0.000511561	0.00012935	0.000543453	0.00047139	0.000446856	Q9Y2D5
K.VKPPPS(79.966331)PTTEGPSLQPDLAPEEAAGTQRPK.N	AKAP2_S778	0.492348	0.178031	0.00306899	0.00170922	0.00346242	0.00389239	0.00327715	0.00286614	0.0041691	0.00341416	Q9Y2D5
R.TNLQPLESTQS(79.966331)QDF.-	GINS2_S182	0.377082	0.37784	0.0662087	0.0439298	0.0497071	0.035605	0.0591436	0.100865	0.0604189	0.0335404	Q9Y248
R.TAVDGFQSES(79.966331)PEK.L	CDYL_S216	0.594577	0.356655	0.212851	0.131706	0.0963348	0.0781602	0.116062	0.150435	0.330855	0.0672699	Q9Y232
K.GGLLTSEEDSGFSTSPKDNS(79.966331)LPK.K	ZNF148_S311	0.98707	0.00537064	0.0504782	0.03425	0.0534406	0.0300548	0.0486903	0.0406115	0.022854	0.0566952	Q9UQR1
K.TESSPSEASQHSMQS(79.966331)PQK.T	SCML2_S267	0.226751	-0.196433	0.0682507	0.0661121	0.0573184	0.0863046	0.0588346	0.0672457	0.0610757	0.0554439	Q9UQR0
K.ATIS(79.966331)DEEIER.Q	CHMP2B_S199	0.169728	-0.192678	0.207079	0.221109	0.207921	0.265358	0.190999	0.20062	0.226885	0.17026	Q9UQN3
K.KGDVEGSQS(79.966331)QDEGEGSGESER.G	SMC3_S1067	0.886237	0.0906382	0.00636159	0.0207538	0.00765477	0.00837395	0.0142653	0.0189251	0.00898333	0.00376787	Q9UQE7
K.KGDVEGSQS(79.966331)QDEGEGSGESERGSGSQSSVPSVDQFTGVGIR.V	SMC3_S1067	0.356543	-0.169328	0.000840758	0.000635443	0.00104516	0.000783301	0.000649047	0.000754851	0.000720137	0.000814658	Q9UQE7
K.GDVEGSQS(79.966331)QDEGEGSGESER.G	SMC3_S1067	0.964608	-0.0208714	0.00170815	0.00342671	0.00194818	0.00223485	0.00340403	0.00318535	0.00180765	0.000787025	Q9UQE7
K.GDVEGS(79.966331)QSQDEGEGSGESER.G	SMC3_S1065	0.651479	-0.101708	0.00100257	0.00102889	0.000844663	0.000924221	0.00110821	0.00107454	0.000804572	0.000554325	Q9UQE7
R.GGS(79.966331)PLAAPQGGS(79.966331)PTK.L	CTNND2_S267;CTNND2_S276	0.984578	-0.0136056	0.0853795	0.264233	0.068225	0.0686112	0.153092	0.179781	0.109122	0.0398867	Q9UQB3
K.THTTALAGRS(79.966331)PS(79.966331)PASGR.R	SRRM2_S295;SRRM2_S297	0.775007	0.126687	0.0629725	0.138667	0.0662831	0.0660546	0.111304	0.128196	0.0767621	0.0483688	Q9UQ35
R.RGEGDAPFSEPGTTSTQRPSS(79.966331)PETATKQPSSPYEDKDKDK.K	SRRM2_S323	0.835617	0.10078	0.0012879	0.00291369	0.00119552	0.00125713	0.00190787	0.00270623	0.0015773	0.00094429	Q9UQ35
R.RGEGDAPFSEPGTTSTQRPS(79.966331)SPETATKQPSS(79.966331)PYEDKDKDK.K	SRRM2_S322;SRRM2_S333	0.746853	0.164986	0.00555585	0.00970527	0.00399085	0.00469733	0.00847882	0.0104337	0.00530748	0.00263088	Q9UQ35
R.GEGDAPFSEPGTTSTQRPSS(79.966331)PETATKQPSSPY(79.966331)EDKDKDK.K	SRRM2_S323;SRRM2_Y335	0.53365	0.2417	0.00865691	0.0127511	0.00709362	0.00761711	0.00998883	0.0150186	0.0126535	0.00504534	Q9UQ35
K.EKS(79.966331)ATRPS(79.966331)PS(79.966331)PERSSTGPEPPAPTPLLAER.H	SRRM2_S346;SRRM2_S351;SRRM2_S353	0.910857	0.0186292	0.00584653	0.00578667	0.00532085	0.00731668	0.00717403	0.0068168	0.00567288	0.00492245	Q9UQ35
K.SATRPS(79.966331)PS(79.966331)PERSSTGPEPPAPTPLLAER.H	SRRM2_S351;SRRM2_S353	0.942883	0.00665879	0.00624616	0.00578167	0.00595434	0.00579495	0.00663935	0.00521073	0.00554044	0.0064966	Q9UQ35
K.SATRPS(79.966331)PSPERSS(79.966331)TGPEPPAPTPLLAER.H	SRRM2_S351;SRRM2_S358	0.695541	-0.0867737	0.00166574	0.0014131	0.00144883	0.00121117	0.000928334	0.0017469	0.00119227	0.00153634	Q9UQ35
K.SATRPS(79.966331)PS(79.966331)PERSS(79.966331)TGPEPPAPTPLLAER.H	SRRM2_S351;SRRM2_S353;SRRM2_S358	0.343472	-0.253487	0.0106764	0.00716548	0.00642079	0.00600718	0.00784845	0.00625126	0.00580847	0.00548415	Q9UQ35
K.SATRPS(79.966331)PS(79.966331)PERSST(79.966331)GPEPPAPTPLLAER.H	SRRM2_S351;SRRM2_S353;SRRM2_T359	0.424923	0.152979	0.00892256	0.0093478	0.0096517	0.00974747	0.0138658	0.00992648	0.0100153	0.00807572	Q9UQ35
R.S(79.966331)LSGSSPCPK.Q	SRRM2_S778	0.486097	-0.255847	0.00112285	0.000787792	0.00150254	0.0011402	0.000610636	0.000652872	0.00108076	0.00146917	Q9UQ35
K.SGT(79.966331)PPRQGSIT(79.966331)SPQANEQS(79.966331)VTPQRR.S	SRRM2_T848;SRRM2_T856;SRRM2_S864	0.303428	-0.197038	0.00666619	0.00588987	0.00786624	0.00632146	0.00565436	0.00485948	0.00516247	0.00765333	Q9UQ35
K.SGT(79.966331)PPRQGS(79.966331)ITSPQANEQS(79.966331)VTPQRR.S	SRRM2_T848;SRRM2_S854;SRRM2_S864	0.652472	0.101473	0.0026305	0.00302404	0.0034931	0.00364229	0.00331086	0.00271751	0.0030109	0.00468265	Q9UQ35
K.S(79.966331)GTPPRQGS(79.966331)ITSPQANEQSVT(79.966331)PQRR.S	SRRM2_S846;SRRM2_S854;SRRM2_T866	0.665903	0.209279	0.000169216	0.00042068	0.000515507	0.000577197	0.00040793	0.000453723	0.000276145	0.000807473	Q9UQ35
K.S(79.966331)GTPPRQGS(79.966331)ITSPQANEQS(79.966331)VTPQRR.S	SRRM2_S846;SRRM2_S854;SRRM2_S864	0.633527	0.716412	4.63606e-07	0.000156059	4.22894e-07	0.000302116	0.000542228	3.22247e-07	0.000211231	4.97519e-07	Q9UQ35
R.SCFESS(79.966331)PDPELK.S	SRRM2_S876	0.531055	0.249336	0.0210866	0.029294	0.013023	0.0116534	0.0237951	0.0298861	0.022235	0.0133012	Q9UQ35
R.SRS(79.966331)VS(79.966331)PCSNVESR.L	SRRM2_S952;SRRM2_S954	0.49805	0.171386	0.00634259	0.00457034	0.00599875	0.00518464	0.00478562	0.00488236	0.00671595	0.00849961	Q9UQ35
R.SVS(79.966331)PCSNVESR.L	SRRM2_S954	0.935623	0.0305475	0.0144872	0.00673266	0.00606556	0.00638195	0.00737925	0.0100766	0.00942191	0.00751004	Q9UQ35
R.S(79.966331)VS(79.966331)PCSNVESR.L	SRRM2_S952;SRRM2_S954	0.646787	-0.202687	0.0213611	0.0156144	0.0139986	0.00864174	0.0121653	0.0113985	0.0215014	0.0067369	Q9UQ35
K.VKAQT(79.966331)PPGPSLSGSKS(79.966331)PCPQEK.S	SRRM2_T1003;SRRM2_S1014	0.789958	-0.100986	0.00132684	0.00138096	0.0012598	0.000863768	0.000875874	0.000924848	0.000777133	0.00192689	Q9UQ35
K.AQT(79.966331)PPGPSLSGSK.S	SRRM2_T1003	0.491611	-0.237312	0.00148122	0.000697442	0.000616579	0.0010128	0.000764239	0.000865232	0.000811422	0.000789562	Q9UQ35
K.AQTPPGPSLSGSKS(79.966331)PCPQEK.S	SRRM2_S1014	0.851689	0.0542802	0.000959664	0.00121133	0.00161799	0.00158493	0.000950158	0.0014398	0.00123624	0.00195376	Q9UQ35
K.AQT(79.966331)PPGPSLSGSKS(79.966331)PCPQEK.S	SRRM2_T1003;SRRM2_S1014	0.84922	0.0370922	0.0130097	0.0111844	0.00965804	0.0103946	0.0144135	0.0101237	0.0122305	0.00863145	Q9UQ35
K.S(79.966331)STPPGESYFGVSSLQLK.G	SRRM2_S1041	0.355942	-7.02394	0.000194251	3.57113e-07	4.22894e-07	3.37938e-07	4.19681e-07	3.22247e-07	2.61749e-07	4.97519e-07	Q9UQ35
K.SST(79.966331)PPGESYFGVSSLQLK.G	SRRM2_T1043	0.747946	0.314368	4.63606e-07	0.00038104	0.000381027	3.37938e-07	0.000369319	0.000337714	0.000241071	4.97519e-07	Q9UQ35
K.SS(79.966331)TPPGESYFGVSSLQLK.G	SRRM2_S1042	0.355456	-6.67106	4.63606e-07	3.57113e-07	4.22894e-07	0.000151734	4.19681e-07	3.22247e-07	2.61749e-07	4.97519e-07	Q9UQ35
K.GQSQTS(79.966331)PDHRSDTSS(79.966331)PEVR.Q	SRRM2_S1064;SRRM2_S1073	0.109675	-0.433971	0.00230273	0.0024323	0.00153087	0.00185629	0.0018894	0.0017527	0.00128205	0.00108807	Q9UQ35
K.GQSQTS(79.966331)PDHRSDT(79.966331)SS(79.966331)PEVR.Q	SRRM2_S1064;SRRM2_T1071;SRRM2_S1073	0.899142	-0.0621479	0.00703429	0.0128707	0.00570483	0.00524513	0.008504	0.0104704	0.00810793	0.00247167	Q9UQ35
K.GQSQTS(79.966331)PDHRSDT(79.966331)S(79.966331)SPEVR.Q	SRRM2_S1064;SRRM2_T1071;SRRM2_S1072	0.390487	0.366579	0.00553499	0.00701549	0.00432197	0.00475681	0.00801717	0.00985849	0.00754805	0.00246272	Q9UQ35
R.QSHSES(79.966331)PSLQSK.S	SRRM2_S1083	0.756365	0.10722	0.0580013	0.0910043	0.0539003	0.0493189	0.082213	0.0894888	0.0622515	0.0377308	Q9UQ35
K.SGMS(79.966331)PEQSRFQSDSSSYPTVDSNSLLGQSR.L	SRRM2_S1132	0.408177	-0.348925	0.000402873	0.000321402	0.000661828	0.00036869	0.00040835	0.000127287	0.000453611	0.000388562	Q9UQ35
R.SGAGSS(79.966331)PETK.E	SRRM2_S1219	0.907362	0.056682	0.00131664	0.0024023	0.00119975	0.000857685	0.00128171	0.0020801	0.00200971	0.000636326	Q9UQ35
R.SGAGS(79.966331)SPETKEQNSALPTSSQDEELMEVVEK.S	SRRM2_S1218	0.718966	0.0820905	0.00479739	0.00489352	0.00289259	0.00328475	0.0051306	0.00427363	0.00365925	0.00373388	Q9UQ35
R.SGAGSS(79.966331)PETKEQNSALPTSSQDEELMEVVEK.S	SRRM2_S1219	0.664271	-0.114025	0.0218808	0.0211465	0.0138988	0.0143215	0.0177215	0.018998	0.0187509	0.0103628	Q9UQ35
K.EQNS(79.966331)ALPTSSQDEELMEVVEK.S	SRRM2_S1227	0.806852	-0.182629	0.000612887	0.000763866	4.22894e-07	0.000517044	0.000675267	0.000511083	0.000482142	4.97519e-07	Q9UQ35
R.SSGHSSSELS(79.966331)PDAVEK.A	SRRM2_S1387	0.446449	-0.0687193	0.0781765	0.0771133	0.0862673	0.0858057	0.0719241	0.0789101	0.0723068	0.0889941	Q9UQ35
R.SSGHSS(79.966331)SELSPDAVEK.A	SRRM2_S1383	0.718998	-0.0857135	0.00682613	0.00570096	0.00805316	0.0088935	0.00568458	0.00560097	0.00710491	0.0093832	Q9UQ35
R.S(79.966331)RS(79.966331)PSS(79.966331)PELNNK.C	SRRM2_S1497;SRRM2_S1499;SRRM2_S1502	0.723698	0.141783	0.069202	0.0632498	0.0340696	0.0367902	0.0598792	0.060466	0.0781595	0.0258023	Q9UQ35
R.SGS(79.966331)ESS(79.966331)VDQK.T	SRRM2_S1519;SRRM2_S1522	0.228422	0.35713	0.00427027	0.00369148	0.00352862	0.00316512	0.00419052	0.00625835	0.00541899	0.00290402	Q9UQ35
R.SRS(79.966331)GSS(79.966331)PEVDSK.S	SRRM2_S1579;SRRM2_S1582	0.927055	0.0103121	0.00921138	0.0109134	0.00851031	0.0091696	0.00875664	0.00952819	0.0109024	0.00888867	Q9UQ35
R.SGSS(79.966331)PEVDSK.S	SRRM2_S1582	0.575245	-0.215064	0.0114793	0.0147959	0.00755119	0.00788949	0.0126085	0.0105668	0.00828619	0.00447717	Q9UQ35
R.S(79.966331)GS(79.966331)S(79.966331)PEVDSK.S	SRRM2_S1579;SRRM2_S1581;SRRM2_S1582	0.941643	0.0382239	0.00213908	0.00079922	0.000947705	0.000969881	0.00102066	0.00129092	0.00203039	0.000644287	Q9UQ35
R.AQS(79.966331)GS(79.966331)DSSPEPKAPAPR.A	SRRM2_S1616;SRRM2_S1618	0.467404	-0.19741	0.0147997	0.0107066	0.0136502	0.0157269	0.0108609	0.00969833	0.00946484	0.0178405	Q9UQ35
R.GGS(79.966331)GYHS(79.966331)RS(79.966331)PARQESSR.T	SRRM2_S1818;SRRM2_S1822;SRRM2_S1824	0.127644	0.199573	0.00144274	0.00115705	0.00127502	0.00129261	0.00168586	0.00156257	0.00142391	0.00126171	Q9UQ35
R.ELDRYS(79.966331)LDSEDLYSR.N	SHANK2_S581	0.584634	0.0814027	0.858298	1.08962	0.909679	0.952669	1.08703	1.16413	0.995277	0.784998	Q9UPX8
K.TLLSESSSQSSKS(79.966331)PSLSSK.Q	USP24_S1141	0.617142	-0.101843	0.0207598	0.0152784	0.0206178	0.0213103	0.0175305	0.0177244	0.0136403	0.0237571	Q9UPU5
R.VS(79.966331)DQNSPVLPK.K	USP24_S2043	0.410793	-0.0981627	0.0673268	0.0707995	0.0657503	0.0580893	0.0646415	0.0528888	0.0563145	0.0708895	Q9UPU5
K.HHS(79.966331)DS(79.966331)DEEK.S	ZC3H4_S92;ZC3H4_S94	0.67301	0.33399	0.0163294	0.00817222	0.0040694	0.00393614	0.00939018	0.00840798	0.0206578	0.00251907	Q9UPT8
R.AAKPGPAEAPS(79.966331)PTASPSGDAS(79.966331)PPATAPYDPR.V	ZC3H4_S1104;ZC3H4_S1114	0.922918	0.0125694	0.00339788	0.00419831	0.00369179	0.00477561	0.00436953	0.00378843	0.00432823	0.00371797	Q9UPT8
R.AAKPGPAEAPSPT(79.966331)AS(79.966331)PSGDAS(79.966331)PPATAPYDPR.V	ZC3H4_T1106;ZC3H4_S1108;ZC3H4_S1114	0.940176	0.0130071	0.00790379	0.0083283	0.00967226	0.0106214	0.0117423	0.00815012	0.00875101	0.00821308	Q9UPT8
K.TGSGS(79.966331)PFAGNS(79.966331)PAREGEQDAASLK.D	ZC3H4_S1269;ZC3H4_S1275	0.804645	0.0923706	0.00844932	0.0113571	0.0060974	0.00650058	0.00999937	0.00818581	0.0121648	0.00419705	Q9UPT8
R.TGSS(79.966331)PTQGIVNK.A	MAPK8IP3_S365	0.167318	-0.200117	0.0482261	0.0437592	0.0541654	0.0436872	0.0485227	0.033685	0.0416998	0.0413427	Q9UPT6
K.SSSSSGVPYS(79.966331)PAIPNK.R	EXOC7_S250	0.708223	0.0747582	0.00570267	0.00809476	0.00917998	0.010038	0.00799035	0.0103518	0.00761078	0.00881844	Q9UPT5
R.GSSDGRGS(79.966331)DSES(79.966331)DLPHR.K	LIMCH1_S231;LIMCH1_S235	0.524435	0.232877	0.0320654	0.0568137	0.0218351	0.0393262	0.0586275	0.0489874	0.0397772	0.0289318	Q9UPQ0
K.SSEPVKETVQTTQS(79.966331)PTPVEK.E	SCAF8_S617	0.824972	0.0674476	0.0293964	0.0235506	0.014721	0.0154354	0.0234795	0.0204959	0.0274885	0.0156168	Q9UPN6
R.S(79.966331)VSVVTGSEQK.R	CEP131_S45	0.314062	-0.645428	0.010159	0.0163259	0.0380068	0.0215369	0.0228974	0.00941167	0.00603341	0.0166559	Q9UPN4
R.SNS(79.966331)TTQVSQPR.S	CEP131_S78	0.537959	-0.332141	0.0428417	0.0747828	0.155834	0.114467	0.094594	0.0473649	0.0460958	0.120096	Q9UPN4
R.QGS(79.966331)FSEDVISHK.G	MACF1_S3927	0.55107	0.17635	0.00111108	0.00159308	0.00153101	0.00140942	0.00193583	0.00136146	0.00213189	0.000949324	Q9UPN3
K.AFLAELEQNS(79.966331)PK.I	MACF1_S4521	0.910095	-0.086734	0.000125401	0.000293203	5.48599e-05	0.000159398	0.000262039	0.00010294	0.000230819	1.37384e-07	Q9UPN3
K.AFLAELEQNS(79.966331)PKIQK.V	MACF1_S4521	0.74784	0.483775	7.58803e-05	1.44222e-07	1.3e-07	0.000133396	6.84246e-05	1.23578e-07	1.38381e-07	0.000224348	Q9UPN3
R.EVEEELATSGGQS(79.966331)PTGEQIPQFQQR.Q	MACF1_S5592	0.482973	0.219504	0.000477985	0.000853073	0.000485679	0.000528867	0.00085945	0.00053744	0.000825579	0.000508596	Q9UPN3
K.LGSTAPQVLSTSS(79.966331)PAQQAENEAK.A	NSFL1C_S272	0.100723	0.385764	0.000880792	0.000901012	0.000966489	0.0007257	0.00106203	0.00106665	0.00150132	0.000908966	Q9UNZ2
K.NS(79.966331)DEEAPK.T	ING4_S150	0.472696	0.28948	1.39956	0.966389	0.620626	0.744261	1.15196	1.18065	1.62504	0.602177	Q9UNL4
K.QQS(79.966331)EEDLLLQDFSR.N	SSR3_S11	0.923907	0.0224967	0.00394459	0.0024239	0.00368953	0.00272724	0.00410889	0.00248179	0.00297499	0.00342053	Q9UNL2
K.AQETEAAPSQAPADEPEPES(79.966331)AAAQSQENQDTRPK.V	MAGED2_S157	0.974585	-0.0106502	0.00191764	0.00341613	0.0018458	0.0030022	0.00322084	0.00180967	0.00323359	0.00184278	Q9UNF1
K.HLDGEEDGSS(79.966331)DQSQAS(79.966331)GTTGGR.R	MAGED2_S191;MAGED2_S197	0.686382	0.177823	0.000856727	0.000584948	0.000342307	0.000272686	0.000537846	0.0006301	0.000790481	0.000368026	Q9UNF1
K.HLDGEEDGSS(79.966331)DQS(79.966331)QASGTTGGR.R	MAGED2_S191;MAGED2_S194	0.252974	0.323317	0.00272427	0.00263365	0.00152316	0.00146347	0.00234332	0.00268953	0.0032305	0.00217738	Q9UNF1
K.HLDGEEDGSS(79.966331)DQS(79.966331)QASGTTGGRR.V	MAGED2_S191;MAGED2_S194	0.300409	0.32375	0.00201434	0.00223182	0.00188269	0.00190729	0.00319415	0.00254145	0.00305535	0.00126691	Q9UNF1
K.HLDGEEDGSS(79.966331)DQS(79.966331)QAS(79.966331)GTTGGRR.V	MAGED2_S191;MAGED2_S194;MAGED2_S197	0.944627	-0.018199	0.0020366	0.00250022	0.00159357	0.00193585	0.00217452	0.00230132	0.00237361	0.00111566	Q9UNF1
R.LGAGGGS(79.966331)PEKSPSAQELK.E	STUB1_S19	0.973768	0.0199616	0.0251064	0.0678072	0.0253328	0.0249307	0.0458929	0.0571711	0.0305687	0.0115391	Q9UNE7
K.NLEELEEKST(79.966331)TPPPAEPVSLPQEPPK.A	G3BP2_T226	0.436255	-0.197222	0.00137391	0.00145651	0.00108603	0.00109616	0.00121323	0.000828206	0.00151092	0.000819791	Q9UN86
K.NLEELEEKS(79.966331)TTPPPAEPVSLPQEPPK.A	G3BP2_S225	0.693485	-0.118413	0.0012962	0.00141687	0.00109771	0.00119094	0.00111993	0.00131652	0.00162742	0.000543715	Q9UN86
K.NLEELEEKSTT(79.966331)PPPAEPVSLPQEPPK.A	G3BP2_T227	0.65551	0.287772	4.06843e-07	0.000804371	0.000541601	0.000485358	0.000476331	0.000550984	0.000927646	0.000281139	Q9UN86
K.GSDS(79.966331)DSEGDNPEK.K	VPS4A_S97	0.791108	0.145965	0.0567908	0.0357731	0.0215377	0.024185	0.0411126	0.0411774	0.0609848	0.00973519	Q9UN37
K.QGGS(79.966331)PDEPDSK.A	AKAP8L_S283	0.575451	0.166165	0.139555	0.145128	0.0951849	0.0920717	0.166732	0.139887	0.147505	0.0754267	Q9ULX6
K.ELSESVQQQSTPVPLIS(79.966331)PK.R	ZMYND8_S547	0.217417	2.98596	9.71718e-07	8.95271e-07	1.06855e-06	0.000317409	9.90932e-07	0.00163018	0.000905701	1.05835e-06	Q9ULU4
K.ASSPIKQS(79.966331)HEPVPDTSVEK.G	YEATS2_S372	0.834528	0.0847106	0.0717884	0.0714101	0.130919	0.11715	0.0761086	0.0927469	0.0764074	0.169667	Q9ULM3
K.IVPQSQVPNPES(79.966331)PGK.S	YEATS2_S447	0.533274	0.329308	0.0531384	0.0401223	0.0634577	0.0626281	0.0738156	0.0424685	0.0342397	0.125065	Q9ULM3
R.SHGLEPAAPS(79.966331)PR.L	PRR12_S44	0.800648	0.0762153	0.27811	0.426045	0.331978	0.280693	0.490025	0.383803	0.293635	0.2208	Q9ULL5
K.VYSLGEENST(79.966331)NNSTGQSR.A	VANGL2_T316	0.978006	-0.00688405	0.0133575	0.0156685	0.0183786	0.0242614	0.0163594	0.0226377	0.0182327	0.0140952	Q9ULK5
K.VYSLGEENSTNNST(79.966331)GQSR.A	VANGL2_T320	0.799198	-0.047373	0.0360285	0.0311889	0.0419506	0.0498636	0.0324832	0.0451178	0.036506	0.0397874	Q9ULK5
K.TEPSS(79.966331)PLSDPSDIIR.V	ZBTB21_S435	0.788943	0.0595582	0.724724	0.575869	0.397786	0.519922	0.640349	0.466784	0.528023	0.676639	Q9ULJ3
K.IQPLEPDS(79.966331)PTGLSENPTPATEK.L	ZBTB21_S1003	0.442029	0.166264	0.430279	0.569501	0.401811	0.547157	0.683714	0.42478	0.602799	0.475493	Q9ULJ3
R.SDS(79.966331)DSSTLPR.K	WWC3_S927	0.964429	-0.0288055	2.62712	10.2657	2.43985	3.14243	5.10491	4.99307	5.10401	2.90786	Q9ULE0
K.QQIAEDPELTHS(79.966331)SSNK.I	RAB23_S186	0.0665868	0.661604	0.0582514	0.0687994	0.122411	0.129356	0.107848	0.157782	0.145485	0.188115	Q9ULC3
K.LS(79.966331)EGSQPAEEEEDQETPSR.N	ACIN1_S240	0.203739	0.264419	0.00116878	0.00135793	0.00173355	0.00176725	0.00148153	0.00165744	0.00219123	0.00190976	Q9UKV3
K.LSEGS(79.966331)QPAEEEEDQETPSR.N	ACIN1_S243	0.848668	0.0515898	0.00135757	0.00109207	0.00126821	0.00101107	0.00127958	0.00138459	0.00158397	0.000652958	Q9UKV3
K.LS(79.966331)EGS(79.966331)QPAEEEEDQETPSR.N	ACIN1_S240;ACIN1_S243	0.823372	-0.0539506	0.0010779	0.00144332	0.00192829	0.0019893	0.00164056	0.00121625	0.00185254	0.00149312	Q9UKV3
K.LSEGSQPAEEEEDQET(79.966331)PSRNLR.V	ACIN1_T254	0.146539	-0.239498	0.00196839	0.00178489	0.00166255	0.00203001	0.00195473	0.00151075	0.00123518	0.00160627	Q9UKV3
R.DGTAPPPQSPGSPGT(79.966331)GQDEEWSDEESPRK.A	PACSIN3_T347	0.0651654	0.629218	0.417633	0.447205	0.516853	0.810943	0.616104	1.09525	0.837401	0.842644	Q9UKS6
K.ILLVDS(79.966331)PGMGNADDEQQEEGTSSK.Q	GTF3C4_S611	0.791716	0.0534027	0.00666208	0.00457364	0.00632226	0.0053074	0.00415846	0.0068899	0.00664238	0.00603689	Q9UKN8
R.TRDDGDEEGLLTHSEEELEHS(79.966331)QDTDADDGALQ.-	RALY_S295	0.295543	-0.363756	0.00401687	0.00225854	0.00320707	0.00400745	0.00234048	0.00137372	0.00375658	0.00301277	Q9UKM9
R.TRDDGDEEGLLT(79.966331)HSEEELEHSQDTDADDGALQ.-	RALY_T286	0.187576	-0.233035	0.0344385	0.0303737	0.0391968	0.0397206	0.0282267	0.0236963	0.0340801	0.0362882	Q9UKM9
R.TRDDGDEEGLLTHSEEELEHSQDT(79.966331)DADDGALQ.-	RALY_T298	0.0995193	-0.37761	0.00380612	0.00385696	0.00541953	0.00526822	0.00377525	0.00281914	0.0042937	0.00323676	Q9UKM9
R.TRDDGDEEGLLT(79.966331)HS(79.966331)EEELEHSQDTDADDGALQ.-	RALY_T286;RALY_S288	0.949038	-0.00975795	0.00324425	0.00264548	0.00382125	0.00399841	0.00301837	0.0032544	0.00364362	0.00370059	Q9UKM9
R.TRDDGDEEGLLT(79.966331)HSEEELEHS(79.966331)QDTDADDGALQ.-	RALY_T286;RALY_S295	0.162097	-0.333671	0.00161058	0.00138059	0.00171694	0.00183474	0.0013445	0.000881396	0.00178533	0.00118062	Q9UKM9
R.TRDDGDEEGLLTHS(79.966331)EEELEHSQDT(79.966331)DADDGALQ.-	RALY_S288;RALY_T298	0.870004	-0.0289344	0.0156156	0.0160639	0.0228044	0.0212253	0.0204023	0.0151026	0.0203581	0.0183429	Q9UKM9
R.TRDDGDEEGLLTHS(79.966331)EEELEHS(79.966331)QDTDADDGALQ.-	RALY_S288;RALY_S295	0.331974	-0.194823	0.00198647	0.00182513	0.00169233	0.00182302	0.00179906	0.00120715	0.00209794	0.00129725	Q9UKM9
R.TRDDGDEEGLLT(79.966331)HS(79.966331)EEELEHSQDT(79.966331)DADDGALQ.-	RALY_T286;RALY_S288;RALY_T298	0.56034	-0.123276	0.00088246	0.000645759	0.00111139	0.000886794	0.000916532	0.000703816	0.000938295	0.000678944	Q9UKM9
R.TRDDGDEEGLLT(79.966331)HS(79.966331)EEELEHS(79.966331)QDTDADDGALQ.-	RALY_T286;RALY_S288;RALY_S295	0.483829	-0.143158	0.00054288	0.000510217	0.00049804	0.000746409	0.000520553	0.000400839	0.000550848	0.000608269	Q9UKM9
R.TRDDGDEEGLLT(79.966331)HSEEELEHS(79.966331)QDT(79.966331)DADDGALQ.-	RALY_T286;RALY_S295;RALY_T298	0.141149	-0.271165	0.00181072	0.00165974	0.00248305	0.00205549	0.0018292	0.00140788	0.00176574	0.00163383	Q9UKM9
R.TRDDGDEEGLLTHS(79.966331)EEELEHS(79.966331)QDT(79.966331)DADDGALQ.-	RALY_S288;RALY_S295;RALY_T298	0.101264	-0.297303	0.00115036	0.000975899	0.00130096	0.00136712	0.00103307	0.000750244	0.00103683	0.00108137	Q9UKM9
K.QEPGGSHGS(79.966331)ETEDTGR.S	GPATCH8_S653	0.308317	0.171467	0.187603	0.199985	0.176006	0.150626	0.224049	0.22649	0.201909	0.151909	Q9UKJ3
K.RSHDS(79.966331)DDS(79.966331)DYASSK.H	GPATCH8_S911;GPATCH8_S914	0.711117	0.0859308	0.081594	0.0994155	0.0682226	0.060229	0.0877805	0.0922393	0.0922791	0.0561545	Q9UKJ3
K.RS(79.966331)HDS(79.966331)DDS(79.966331)DYASSK.H	GPATCH8_S908;GPATCH8_S911;GPATCH8_S914	0.574676	0.165001	0.0804237	0.0855209	0.0432299	0.0546971	0.0804206	0.0797909	0.0877133	0.0479191	Q9UKJ3
R.KAENQNESS(79.966331)QGK.S	TLK1_S134	0.543211	0.142578	0.634945	0.707157	0.972199	1.20825	0.889111	0.881894	1.0054	1.11206	Q9UKI8
R.ANST(79.966331)SDSVFTETPSPVLK.N	CDC42EP3_T90	0.618262	0.217078	0.0355186	0.0705857	0.0686223	0.0464773	0.0250259	0.0615197	0.075387	0.0951896	Q9UKI2
R.ANS(79.966331)TSDSVFTETPSPVLK.N	CDC42EP3_S89	0.667307	-0.305167	6.44621e-05	0.0776982	0.0966013	0.0573853	0.0268365	0.0647513	0.0726385	0.0233394	Q9UKI2
R.TTS(79.966331)ISPALAR.K	TNIK_S678	0.28562	0.356648	0.0462751	0.13101	0.100572	0.0845456	0.138658	0.13607	0.100934	0.0883747	Q9UKE5
K.SEGS(79.966331)PVLPHEPAK.V	TNIK_S769	0.23534	0.119803	0.805463	0.67411	0.752465	0.768394	0.897145	0.79117	0.859862	0.712052	Q9UKE5
R.SVSPT(79.966331)FLNPSDENLK.T	AKAP11_T1244	0.638673	-0.425879	0.00012387	0.0462353	0.165669	0.106011	9.69274e-05	0.074554	0.0751766	0.0869166	Q9UKA4
R.RNS(79.966331)SEASSGDFLDLK.G	JPT1_S87	0.991734	-0.00599535	0.0114867	0.0163381	0.00600939	0.00686631	0.011234	0.0109873	0.0166165	0.00169381	Q9UK76
K.GGNLPPVS(79.966331)PNDSGAK.I	FAM208A_S1103	0.885609	0.0298419	0.0142437	0.0110719	0.0165912	0.0213798	0.0172823	0.0158484	0.0157224	0.0157562	Q9UK61
K.GLNPDGTPALSTLGGFS(79.966331)PASKPSS(79.966331)PREVK.A	CCNL1_S335;CCNL1_S342	0.126163	-0.63838	0.0993458	0.0636618	0.155793	0.097444	0.0612995	0.0501598	0.0909969	0.0649533	Q9UK58
K.GLNPDGTPALSTLGGFS(79.966331)PAS(79.966331)KPSSPREVK.A	CCNL1_S335;CCNL1_S338	0.226671	0.559674	0.0123231	0.0215316	0.0334549	0.0638597	0.041916	0.0512632	0.0539866	0.0461695	Q9UK58
R.RVS(79.966331)PLNLSSVT(79.966331)P.-	CDC23_S588;CDC23_T596	0.785594	-0.0501427	0.011889	0.0167651	0.0167882	0.0134013	0.0104702	0.0151408	0.0160836	0.015139	Q9UJX2
R.TDEVPAGGSRS(79.966331)EAEDEDDEDYVPYVPLR.Q	DDX41_S23	0.751273	0.107186	0.017493	0.0216416	0.0167814	0.014307	0.0275852	0.0151489	0.0223857	0.0105191	Q9UJV9
R.YQEQGGEAS(79.966331)PQRTWEQQQEVVSR.N	DBNL_S232	0.391364	0.152034	0.0121266	0.0139822	0.00858985	0.0103115	0.0141474	0.0131569	0.011498	0.0112101	Q9UJU6
K.SDGACDSPS(79.966331)SDKENSSQIAQDHQK.K	BAZ1B_S160	0.878074	-0.0306645	0.00211166	0.00122193	0.00185182	0.00197538	0.00172676	0.001499	0.00211071	0.00167373	Q9UIG0
R.RSDVQEES(79.966331)EGS(79.966331)DTDDNK.D	BAZ1B_S705;BAZ1B_S708	0.883944	0.0731054	0.00849805	0.00562058	0.00416816	0.00277798	0.00383277	0.0064048	0.00885763	0.00306448	Q9UIG0
R.RSDVQEES(79.966331)EGSDT(79.966331)DDNK.D	BAZ1B_S705;BAZ1B_T710	0.766508	-0.131303	0.00700404	0.00436039	0.00422843	0.00249075	0.00337537	0.00462814	0.0062504	0.00225654	Q9UIG0
K.DHTVS(79.966331)GDEDYCPR.S	BAZ1B_S947	0.724388	-0.0635671	0.00385423	0.00357889	0.00376149	0.00348646	0.00321196	0.00277267	0.00471649	0.00334713	Q9UIG0
K.KFPDRLAEDEGDS(79.966331)EPEAVGQSR.G	BAZ1B_S1468	0.306614	-0.120993	0.0403488	0.0362335	0.0443339	0.0489992	0.0404811	0.0366379	0.0422439	0.0368835	Q9UIG0
R.LAEDEGDS(79.966331)EPEAVGQSR.G	BAZ1B_S1468	0.967282	-0.0184883	0.00219419	0.00481743	0.002325	0.00212593	0.00355975	0.00388959	0.00236805	0.00149918	Q9UIG0
R.RKGGDS(79.966331)DYDDDDDDDS(79.966331)DDQGDEDDEDEEDKEDK.K	BAZ2B_S1297;BAZ2B_S1307	0.871766	0.0357786	0.195623	0.234037	0.183021	0.137123	0.200748	0.239395	0.183172	0.145316	Q9UIF8
K.TEADVLAENQVLDSSAPKSPS(79.966331)QDVK.A	NUFIP1_S405	0.776417	0.118429	0.331642	0.31174	0.14405	0.221411	0.268773	0.282271	0.414701	0.129406	Q9UHK0
K.TEADVLAENQVLDSSAPKS(79.966331)PSQDVK.A	NUFIP1_S403	0.332589	0.520271	0.0116079	0.0284597	0.0179805	0.0211041	0.019778	0.0385697	0.0429455	0.0122288	Q9UHK0
R.ASSLS(79.966331)ESSPPK.A	LIMA1_S371	0.381708	0.476082	0.00225652	0.00314348	0.00515867	0.00608763	0.0034284	0.00771734	0.00309666	0.00891195	Q9UHB6
R.ASS(79.966331)LSESS(79.966331)PPK.A	LIMA1_S369;LIMA1_S374	0.362681	-0.40634	0.00569891	0.0101752	0.0102149	0.00823452	0.00530155	0.0119099	0.00355678	0.00513016	Q9UHB6
R.ETPHS(79.966331)PGVEDAPIAK.V	LIMA1_S490	0.206352	0.154124	0.143091	0.163317	0.163031	0.148861	0.181846	0.176813	0.189937	0.139415	Q9UHB6
R.YNDWS(79.966331)DDDDDSNESK.S	ARMCX3_S61	0.700617	0.13279	0.197222	0.253754	0.148725	0.150126	0.227346	0.286977	0.200037	0.10776	Q9UH62
R.LLGLTPPEGGAGDRS(79.966331)EEEASSTEKPTK.A	NOL12_S134	0.269718	0.276252	0.0921738	0.120996	0.160211	0.203398	0.181771	0.185707	0.156238	0.174789	Q9UGY1
K.HSSDDYY(79.966331)YGDISSLESSQK.K	HMGXB4_Y84	0.986982	-0.0132515	0.0281528	0.0466353	0.143956	0.0809682	0.0467641	0.05591	0.0280835	0.166214	Q9UGU5
K.RACASPS(79.966331)AQVEGS(79.966331)PVAGSDGSQPAVK.L	LRWD1_S253;LRWD1_S259	0.883452	-0.0344862	0.0549492	0.0399602	0.0302883	0.0499732	0.0360566	0.0372088	0.0532649	0.044503	Q9UFC0
K.IEEVLSPEGSPSKS(79.966331)PSK.K	ADD3_S681	0.590723	-0.0957897	0.0475693	0.0471615	0.0446047	0.0398143	0.0407233	0.033675	0.0554611	0.0377817	Q9UEY8
K.IEEVLSPEGSPS(79.966331)KS(79.966331)PSK.K	ADD3_S679;ADD3_S681	0.662512	-0.154835	0.0136569	0.0102142	0.00670823	0.00839163	0.00913705	0.00813153	0.0126693	0.00506715	Q9UEY8
K.TEDGDWEWS(79.966331)DDEMDEKSEEGK.A	STK39_S385	0.338127	-0.267061	0.0723051	0.0862412	0.111237	0.110701	0.0770735	0.0883954	0.0467009	0.104017	Q9UEW8
R.GRS(79.966331)IDQDYER.A	TJP2_S244	0.800648	0.0977525	0.0229064	0.0428818	0.0316475	0.026339	0.0436982	0.0459462	0.0253265	0.0174811	Q9UDY2
R.SILKPSTPIPPQEGEEVGESS(79.966331)EEQDNAPK.S	TJP2_S1068	0.874245	-0.0607165	0.00137997	0.0012361	0.00276544	0.00157768	0.00122223	0.00210376	0.00212689	0.0012195	Q9UDY2
R.SKS(79.966331)LQLTGKEVDPNDLYIVEPLK.F	SUCO_S1081	0.527927	0.354096	0.017139	0.0454112	0.0886276	0.0689201	0.0482363	0.0743105	0.0423108	0.116468	Q9UBS9
K.TAS(79.966331)TNNIAQAR.R	GNG12_S7	0.837717	-0.0361124	0.0620144	0.0488184	0.0660743	0.0787658	0.0709978	0.0525245	0.0665346	0.0592955	Q9UBI6
K.VLIEDT(79.966331)DDEANT.-	XPR1_T690	0.582698	-0.0871599	0.0847073	0.0819209	0.0840794	0.0863923	0.0958669	0.0913252	0.0692601	0.0608849	Q9UBH6
R.SSSS(79.966331)PTEATEK.N	MRC2_S1458	0.566359	-0.150971	0.10241	0.0864098	0.158648	0.151715	0.0858642	0.117288	0.113047	0.133386	Q9UBG0
R.SES(79.966331)PAVR.T	DNMT3B_S100	0.799227	0.0611946	0.139123	0.137673	0.188442	0.1353	0.15581	0.185097	0.187697	0.0979545	Q9UBC3
R.STPSHGSVSSLNSTGSLS(79.966331)PK.H	EPS15L1_S255	0.958428	-0.00568933	0.00368706	0.00453819	0.00420086	0.00370161	0.00344481	0.00407927	0.00411027	0.00442991	Q9UBC2
K.EEATYGVWAERDS(79.966331)DDERPSFGGK.R	TFIP11_S59	0.339395	-0.207866	0.0303784	0.0274641	0.0450288	0.038913	0.0282666	0.0259096	0.032847	0.0357361	Q9UBB9
K.GAAEEAELEDS(79.966331)DDEEKPVKQDDFPK.D	TFIP11_S98	0.860515	0.0296974	0.156961	0.10146	0.148116	0.161404	0.148527	0.127526	0.166304	0.137397	Q9UBB9
R.SVPQPEPEPEPEREATPT(79.966331)PAPAAPEEPPAPPEFR.C	ZNF219_T259	0.255211	-0.20627	0.0340495	0.0367205	0.029876	0.0244538	0.0229653	0.0303111	0.0245798	0.0305773	Q9P2Y4
R.VPSGETPPS(79.966331)PSQEGEEGSGLSRPGEAGLGGQER.-	ZNF219_S698	0.827807	-0.0394378	0.0304245	0.0460799	0.0354564	0.0322693	0.0414615	0.031839	0.036417	0.0306233	Q9P2Y4
R.VPSGETPPSPSQEGEEGS(79.966331)GLSRPGEAGLGGQER.-	ZNF219_S707	0.832858	-0.130373	0.0519393	0.039708	0.118712	0.0680004	0.0469151	0.041167	0.0397112	0.126514	Q9P2Y4
R.VPSGET(79.966331)PPS(79.966331)PSQEGEEGSGLSRPGEAGLGGQER.-	ZNF219_T695;ZNF219_S698	0.946564	-0.0179063	0.0586774	0.0832736	0.0425936	0.0501287	0.0612482	0.066402	0.0620337	0.0420948	Q9P2Y4
K.NYTNS(79.966331)PEESSK.A	IMPACT_S297	0.608867	-0.160772	0.396571	0.395603	0.540379	0.783204	0.410059	0.42846	0.617422	0.4367	Q9P2X3
K.NYAES(79.966331)DHS(79.966331)EDEDNDNNSATAEESTK.K	RERE_S53;RERE_S56	0.335907	0.296081	0.0632925	0.071804	0.0390199	0.049489	0.0668999	0.0583025	0.0966111	0.0527302	Q9P2R6
R.SSGRNS(79.966331)PSAASTSSNDSK.A	RERE_S613	0.395336	0.300296	0.552464	0.687697	0.461055	0.535819	0.895382	0.869589	0.671716	0.317991	Q9P2R6
K.VAS(79.966331)DTEEADR.T	RERE_S656	0.742612	0.234599	0.283961	0.61333	0.14309	0.157991	0.441828	0.565719	0.34515	0.0572828	Q9P2R6
K.TQEIS(79.966331)RPNS(79.966331)PSEGEGESSDSR.S	RERE_S675;RERE_S679	0.271494	0.412331	0.152966	0.193321	0.104745	0.104595	0.242974	0.213477	0.185239	0.097757	Q9P2R6
K.IISGSSGSLLSSGS(79.966331)QESDSSQSAK.K	FRMD4A_S374	0.290597	1.05807	3.07806e-05	0.0211793	0.0225295	1.84986e-05	2.54758e-05	0.0271066	0.0261175	0.0378608	Q9P2Q2
K.LLGSENDTGS(79.966331)PDFYTPR.T	FRMD4A_S727	0.989399	-0.00390042	0.139036	0.186529	0.149738	0.135022	0.124143	0.13744	0.232909	0.114184	Q9P2Q2
R.ANS(79.966331)DTDLVTSESR.S	HECW2_S48	0.331735	0.255027	0.759255	1.51124	1.09082	0.999437	1.36567	1.23821	1.59605	1.00402	Q9P2P5
K.AEVPGATGGDS(79.966331)PHLQPAEPPGEPR.R	MYEF2_S17	0.580892	0.268291	0.0188133	0.0333611	0.0144473	0.0134743	0.0295012	0.0327649	0.025315	0.00888501	Q9P2K5
K.LANRHNQGDS(79.966331)DDDVEETHPMDGNDS(79.966331)DYDPK.K	RCOR3_S156;RCOR3_S171	0.958455	-0.0141174	0.102553	0.0957003	0.0664018	0.0709903	0.0803356	0.0749981	0.117024	0.0600192	Q9P2K3
K.AEGS(79.966331)PNQGK.K	RRBP1_S583	0.871847	-0.0771751	0.0314473	0.0187573	0.0104274	0.0183045	0.0185085	0.0145651	0.0307248	0.0110264	Q9P2E9
K.TEGSENS(79.966331)DLDKT(79.966331)PPPS(79.966331)PPPEEDEDPGVQK.R	CHD7_S725;CHD7_T730;CHD7_S734	0.790674	0.0523641	0.016643	0.0126508	0.0191193	0.0192072	0.0173357	0.0131486	0.0186448	0.0209906	Q9P2D1
K.AFEEDIET(79.966331)PPTR.N	CHD7_T2551	0.970288	-0.0164347	0.00394219	0.00555334	0.00422836	0.00266067	0.00696397	0.00404221	0.00228541	0.00290737	Q9P2D1
K.AEGGPFKDGETLEGS(79.966331)DAEESLDK.T	CHD7_S2956	0.839605	0.0673284	0.0364111	0.0343896	0.0253109	0.0264169	0.0325386	0.0319173	0.0474783	0.0164481	Q9P2D1
K.FQSQADQDQQASGLQSPPS(79.966331)RDLSPTLIDNSAAK.Q	CTTNBP2NL_S484	0.82982	-0.220581	0.000766358	2.06605e-06	0.00144959	0.00159385	1.99526e-06	0.00142263	0.00184441	2.39351e-06	Q9P2B4
K.FQSQADQDQQASGLQS(79.966331)PPSRDLSPTLIDNSAAK.Q	CTTNBP2NL_S481	0.35596	-7.92293	2.11118e-06	2.06605e-06	0.00190513	1.59385e-06	1.99526e-06	1.58776e-06	1.89754e-06	2.39351e-06	Q9P2B4
R.SLDS(79.966331)PTSS(79.966331)PGAGTR.Q	GMIP_S437;GMIP_S441	0.283208	0.359161	0.85832	0.822239	0.464379	0.472288	0.938524	0.885033	1.02568	0.50783	Q9P107
R.SYSLS(79.966331)ELSVLQAK.S	SH3BP4_S248	0.87726	-0.0843927	0.00243819	0.00303523	0.0050668	0.00205826	0.00338198	0.00198358	0.0012458	0.0052713	Q9P0V3
K.DSDKEGT(79.966331)SNSTSEDGPGDGFTILSSK.S	H2AFY2_T170	0.674833	-0.149244	0.000165847	0.000301727	0.000140938	0.000310108	0.000246419	0.000223962	0.00022613	0.000131829	Q9P0M6
K.NNHS(79.966331)ESSS(79.966331)NRSYRDSGIPDSDHSHS.-	FLRT3_S628;FLRT3_S632	0.528918	-0.177134	0.0447561	0.0733321	0.0381596	0.0501867	0.0513013	0.0338983	0.042964	0.0544191	Q9NZU0
R.TAS(79.966331)QGPQTDSVIQNSENIK.A	ARHGEF12_S1288	0.158309	0.284823	0.0149988	0.0145504	0.0133584	0.0133643	0.0159782	0.0198348	0.0203514	0.0123893	Q9NZN5
R.QGS(79.966331)PVAAGAPAK.Q	IGF2BP1_S181	0.191213	-0.0969208	0.0055152	0.00516503	0.00562676	0.00548982	0.0053292	0.00471764	0.00559556	0.00473819	Q9NZI8
K.GSLGIS(79.966331)QEEQ.-	SPG21_S304	0.957922	-0.00640874	0.126179	0.104765	0.103455	0.120943	0.096284	0.116168	0.110012	0.13086	Q9NZD8
R.RGDS(79.966331)ES(79.966331)EEDEQDSEEVR.L	C9orf78_S15;C9orf78_S17	0.346956	0.464445	0.0111475	0.0195151	0.00982022	0.00796549	0.018864	0.0204627	0.0218114	0.00571024	Q9NZ63
R.RGDS(79.966331)ES(79.966331)EEDEQDSEEVRLK.L	C9orf78_S15;C9orf78_S17	0.14792	0.160683	0.083724	0.074571	0.0968252	0.0892983	0.094349	0.089546	0.107573	0.0935288	Q9NZ63
K.GS(79.966331)PVFLPR.K	CDK12_S423	0.132155	0.289674	0.00613128	0.00749783	0.00879847	0.00506462	0.00921363	0.00812353	0.00766555	0.00860275	Q9NYV4
R.AQS(79.966331)PGAVEEILDRENK.R	BET1L_S9	0.574519	0.142339	0.959647	1.42497	1.80936	1.21985	1.22453	1.27879	1.89262	1.57926	Q9NYM9
R.SSS(79.966331)PTQYGLTK.N	MAP3K20_S637	0.501696	-0.164598	1.47507	1.56669	1.3026	1.79025	1.2572	1.18867	1.0489	1.97838	Q9NYL2
K.KAEGEPQEES(79.966331)PLK.S	BCLAF1_S177	0.440156	0.246967	0.00168908	0.00171686	0.00111097	0.00107726	0.00203618	0.00172207	0.00198067	0.000899734	Q9NYF8
K.KAEGEPQEES(79.966331)PLKSKSQEEPKDT(79.966331)FEHDPSESIDEFNK.S	BCLAF1_S177;BCLAF1_T190	0.0952655	-0.347798	0.000236074	0.000310168	0.000269329	0.000255106	0.000276762	0.000189754	0.000212193	0.00016261	Q9NYF8
K.AEGEPQEES(79.966331)PLKSK.S	BCLAF1_S177	0.699425	-0.0623947	0.00609628	0.0056918	0.0051739	0.00537681	0.00552245	0.00431182	0.00680991	0.00474909	Q9NYF8
K.S(79.966331)QEEPKDTFEHDPSESIDEFNK.S	BCLAF1_S183	0.700964	0.180179	0.00177521	0.00143251	0.000710155	0.000994924	0.00132222	0.00123985	0.00229489	0.000709355	Q9NYF8
K.SQEEPKDTFEHDPSES(79.966331)IDEFNK.S	BCLAF1_S198	0.824923	0.0439167	0.00104919	0.00134143	0.00141511	0.00167372	0.00140726	0.00115344	0.00131705	0.00177107	Q9NYF8
K.DTFEHDPSES(79.966331)IDEFNK.S	BCLAF1_S198	0.686928	0.210256	0.00167511	0.00147267	0.00136509	0.000851296	0.000946872	0.00183458	0.00273686	0.000687465	Q9NYF8
K.NTPSQHSHSIQHS(79.966331)PER.S	BCLAF1_S268	0.649984	0.194751	0.000900064	0.00129338	0.000783821	0.000734808	0.00126989	0.00148458	0.00115613	0.000337979	Q9NYF8
K.NT(79.966331)PSQHSHSIQHS(79.966331)PER.S	BCLAF1_T257;BCLAF1_S268	0.792956	0.131736	0.00140371	0.00213556	0.00109057	0.000843827	0.00198093	0.00163587	0.0020097	0.000370501	Q9NYF8
K.QKFNDS(79.966331)EGDDTEETEDYR.Q	BCLAF1_S397	0.850239	0.195024	0.00184477	0.0108557	0.00198898	0.00162099	0.00503342	0.00956432	0.00407334	1.25085e-07	Q9NYF8
K.QKFNDS(79.966331)EGDDTEETEDYRQFRK.S	BCLAF1_S397	0.513273	0.18919	0.00107602	0.00113274	0.000831373	0.000884356	0.00148633	0.00116687	0.00121243	0.000608787	Q9NYF8
K.FNDS(79.966331)EGDDTEETEDYR.Q	BCLAF1_S397	0.827589	0.178484	0.000443117	0.00137287	0.000355078	0.000242811	0.000796705	0.00116815	0.000720511	4.64064e-05	Q9NYF8
K.FNDS(79.966331)EGDDTEETEDYRQFR.K	BCLAF1_S397	0.661912	0.290712	0.00553198	0.0140165	0.00395042	0.00348916	0.010187	0.0119977	0.00874491	0.00208341	Q9NYF8
K.ETQS(79.966331)PEQVK.S	BCLAF1_S496	0.493737	0.301129	0.015799	0.0102564	0.0110721	0.00735446	0.0102991	0.0143262	0.0220902	0.00809097	Q9NYF8
R.SSSSSASPSS(79.966331)PSSR.E	BCLAF1_S760	0.387299	0.544925	0.00164827	0.00181607	0.000988189	0.000511579	0.00131259	0.00263216	0.00274735	0.000550247	Q9NYF8
K.Y(79.966331)LLGDAPVSPSSQK.L	TERF2IP_Y195	0.353167	0.300753	0.0201067	0.0246697	0.0172605	0.00920088	0.0144456	0.0248957	0.0243976	0.0240108	Q9NYB0
K.YLLGDAPVS(79.966331)PSSQK.L	TERF2IP_S203	0.475317	-0.271417	0.253023	0.323109	0.238722	0.11962	0.102087	0.204215	0.240324	0.227591	Q9NYB0
K.NHSDSSTSESEVS(79.966331)SVSPLKNKHPDEDAVEAEGHEVK.R	PPP4R2_S223	0.661539	-0.112987	0.0355702	0.0274048	0.0452867	0.0507693	0.0340859	0.0351499	0.0297655	0.0480502	Q9NY27
K.FTDKDQQPS(79.966331)GS(79.966331)EGEDDDAEAALK.K	THUMPD1_S86;THUMPD1_S88	0.652462	-0.159622	0.14639	0.144959	0.107525	0.147701	0.137911	0.128879	0.179422	0.0431145	Q9NXG2
R.GFSQYGVSGS(79.966331)PTK.S	MIOS_S766	0.879709	-0.0758681	0.0769575	0.140018	0.0625682	0.0513496	0.0951459	0.0772803	0.112816	0.028699	Q9NXC5
K.SQRYS(79.966331)GAYGASVSDEELK.R	CHCHD3_S50	0.785872	0.0800254	0.0553566	0.0512463	0.0303685	0.0395314	0.0386113	0.0610378	0.0549159	0.0320048	Q9NX63
R.YSGAY(79.966331)GASVSDEELK.R	CHCHD3_Y53	0.74108	0.226687	0.00141933	0.00300724	0.000704082	0.000989299	0.00199229	0.00308317	0.00167146	0.000414317	Q9NX63
R.HGS(79.966331)VSADEAAR.T	CLN6_S31	0.219967	1.01307	0.131421	0.173529	0.249727	0.170547	0.139809	0.749636	0.286063	0.288145	Q9NWW5
R.SEGEGEAASADDGSLNTS(79.966331)GAGPK.S	BABAM1_S66	0.557614	0.172929	0.101001	0.119081	0.0612094	0.0955285	0.087255	0.119255	0.142164	0.0761315	Q9NWV8
R.SEGEGEAASADDGSLNT(79.966331)SGAGPK.S	BABAM1_T65	0.539437	0.204117	0.0572806	0.0411674	0.0353077	0.0408324	0.0495929	0.0455812	0.0746668	0.0312813	Q9NWV8
K.RTQS(79.966331)DTDDAGGS.-	FAM118A_S349	0.373777	0.557119	0.523819	0.578228	0.694133	0.895261	0.489873	0.472708	1.18954	1.80787	Q9NWS6
K.QAIEEEGGDPDNIELTVST(79.966331)DTPNKKPTK.G	SLTM_T72	0.292599	1.17957	4.63951e-07	0.000190028	4.96424e-07	0.000283418	0.000524555	0.000326764	0.000222787	4.72001e-07	Q9NWH9
K.DDKGSTSS(79.966331)TSGSSGSSTK.N	SLTM_S374	0.983131	0.0119276	0.00233738	0.0041921	0.00760323	0.00551457	0.00307067	0.00448627	0.00297958	0.00927388	Q9NWH9
K.DDKGS(79.966331)TSSTSGSSGSSTK.N	SLTM_S371	0.720971	0.156186	0.000345179	0.000780439	0.00101717	0.000824736	0.000517233	0.000888593	0.000601109	0.00129989	Q9NWH9
K.DDKGS(79.966331)TSS(79.966331)TSGSSGSSTK.N	SLTM_S371;SLTM_S374	0.680445	-0.0289004	0.0228055	0.024088	0.0270983	0.0224608	0.0237075	0.0241048	0.0240501	0.0226773	Q9NWH9
K.GSTSS(79.966331)TSGSSGSSTK.N	SLTM_S374	0.937047	0.0219969	0.00368516	0.00421022	0.00274572	0.0031438	0.00387731	0.00285136	0.00488677	0.00238125	Q9NWH9
K.TMFAQVES(79.966331)DDEEAK.N	WDR70_S638	0.689649	-0.105044	0.0851534	0.128103	0.0891622	0.101352	0.108464	0.0694698	0.125659	0.0718232	Q9NW82
R.STPSPT(79.966331)PVESSDPK.A	ZNF358_T489	0.847097	0.0252055	0.92115	0.936612	0.899496	0.980228	1.07493	0.871625	1.09289	0.763912	Q9NW07
R.QAQAQES(79.966331)EEEEESR.S	DNAJC17_S112	0.791691	0.165424	0.356125	0.965268	0.349179	0.356038	0.743409	0.913753	0.430432	0.18524	Q9NVM6
K.AETEEAAHSVSQEMSVNS(79.966331)PTAQESQR.N	ZBTB40_S190	0.946864	-0.00900073	0.633874	0.875185	0.889791	0.820817	0.712055	0.753209	0.896262	0.838115	Q9NUA8
K.AEENTDQAS(79.966331)PQEDYAGFER.L	MDN1_S4538	0.61281	0.094783	0.0276425	0.0184489	0.0233575	0.0237611	0.02825	0.0198577	0.0292478	0.022184	Q9NU22
R.RREEGPPPPSPDGAS(79.966331)SDAEPEPPSGR.T	SMC4_S27	0.666677	0.180673	0.00324256	0.00568755	0.00288003	0.00240109	0.00489498	0.00551444	0.0035493	0.00214846	Q9NTJ3
R.TES(79.966331)PATAAETASEELDNR.S	SMC4_S41	0.127591	-1.42365	0.000256382	0.00041559	8.78444e-05	0.000135804	0.000134658	0.000128135	7.0823e-05	2.42489e-07	Q9NTJ3
R.TESPAT(79.966331)AAETASEELDNR.S	SMC4_T44	0.48398	0.558076	0.000258056	0.000875981	0.00024529	0.00017204	0.000466016	0.00107001	0.000553337	0.000194719	Q9NTJ3
R.METVSNASSSSNPS(79.966331)SPGR.I	PDS5B_S1165	0.297744	-0.158411	0.0051931	0.00627423	0.00620177	0.00702374	0.00521967	0.00668007	0.00469866	0.00552668	Q9NTI5
K.RGHTAS(79.966331)ESDEQQWPEEK.R	PDS5B_S1257	0.643143	0.187492	0.013884	0.0158326	0.0244496	0.0265821	0.0119337	0.018688	0.027519	0.0338141	Q9NTI5
R.LKEDILENEDEQNS(79.966331)PPK.K	PDS5B_S1283	0.611665	0.0818892	0.00270471	0.00247687	0.00270802	0.00263829	0.00324058	0.00297331	0.00296724	0.00196161	Q9NTI5
K.EDILENEDEQNS(79.966331)PPK.K	PDS5B_S1283	0.892793	0.0477418	0.0275822	0.0233327	0.0144516	0.0186715	0.0220124	0.0234604	0.0307231	0.0106696	Q9NTI5
K.SGPPAPEEEEEEERQS(79.966331)GNTEQK.S	PDS5B_S1334	0.691613	-0.0681217	0.000740931	0.0011224	0.000902917	0.000818588	0.000893214	0.000784797	0.000993266	0.000748227	Q9NTI5
R.AQQRAES(79.966331)PESSAIESTQSTPQK.G	PDS5B_S1358	0.75126	-0.0590241	0.00298397	0.0032377	0.00457808	0.00434282	0.00371149	0.00297585	0.00382402	0.0040242	Q9NTI5
R.AQQRAES(79.966331)PESSAIEST(79.966331)QSTPQKGR.G	PDS5B_S1358;PDS5B_T1367	0.52804	-0.144545	0.00416268	0.00411402	0.00481589	0.00623489	0.0038627	0.00400998	0.00381098	0.00580121	Q9NTI5
R.AES(79.966331)PESSAIESTQSTPQK.G	PDS5B_S1358	0.505627	0.272703	0.0145862	0.0190616	0.011545	0.00940159	0.0201663	0.0204347	0.0190942	0.00625858	Q9NTI5
R.AES(79.966331)PESSAIESTQST(79.966331)PQK.G	PDS5B_S1358;PDS5B_T1370	0.471598	0.358327	0.00609329	0.00738042	0.00423952	0.00367362	0.00724241	0.00938354	0.00904932	0.00174134	Q9NTI5
R.AESPES(79.966331)SAIESTQST(79.966331)PQK.G	PDS5B_S1361;PDS5B_T1370	0.418222	0.14711	0.001995	0.00228337	0.00273596	0.00175253	0.00255606	0.00277996	0.00239327	0.00197869	Q9NTI5
R.AES(79.966331)PESSAIESTQST(79.966331)PQKGR.G	PDS5B_S1358;PDS5B_T1370	0.779779	0.0915488	0.0717218	0.096609	0.0499113	0.0559203	0.0791044	0.0839299	0.0892902	0.0397992	Q9NTI5
K.TEEPAPIPISHSATS(79.966331)PPGSVK.S	SALL1_S586	0.4646	0.197861	0.00893745	0.00691186	0.00691103	0.00980502	0.00893706	0.0121942	0.0103944	0.00582673	Q9NSC2
K.TEEPAPIPISHSATS(79.966331)PPGS(79.966331)VKSDS(79.966331)GGPESATR.N	SALL1_S586;SALL1_S590;SALL1_S595	0.273135	-0.285888	0.0547529	0.0596723	0.068893	0.0526158	0.0432301	0.0514094	0.0685746	0.0303077	Q9NSC2
K.NDLQDTEIS(79.966331)PR.Q	RAD18_S471	0.865599	0.0988981	1.42755	2.42809	0.626093	0.857971	1.81363	1.93342	1.58641	0.385123	Q9NS91
K.AQDPAAATAS(79.966331)SPSTPDPASAPSTTPAS(79.966331)PATPAQPSTSGSASSDAGSGSR.R	UBQLN4_S97;UBQLN4_S114	0.538945	-0.120545	0.0569672	0.051675	0.0811359	0.0631652	0.0655224	0.0618368	0.0454079	0.0599004	Q9NRR5
K.DTEQKELDQDMVT(79.966331)EDEDDPGSHK.R	BAZ1A_T731	0.816752	0.0825111	0.0279416	0.0327433	0.0153944	0.0210649	0.0268919	0.0263237	0.0357916	0.0138548	Q9NRL2
K.EEKREEDEENDNDNES(79.966331)DHDEADS.-	CHRAC1_S124	0.709896	-0.148419	0.288107	0.39845	0.393883	0.659515	0.399304	0.438222	0.187243	0.545085	Q9NRG0
K.REEDEENDNDNES(79.966331)DHDEADS.-	CHRAC1_S124	0.738344	-0.102296	0.11315	0.0877187	0.0448998	0.0833426	0.0894978	0.0712233	0.0888247	0.057037	Q9NRG0
R.EEDEENDNDNES(79.966331)DHDEADS.-	CHRAC1_S124	0.582279	0.360089	0.0998312	0.0471223	0.0337936	0.0225473	0.0268013	0.0994336	0.0919976	0.0426969	Q9NRG0
K.TDSEEQDKS(79.966331)RDEDNDEDEERLEEEEQNEEEEVDN.-	POLE3_S122	0.916286	0.0254755	0.0855431	0.0949092	0.0610043	0.120297	0.0872656	0.0731427	0.0958488	0.111941	Q9NRF9
K.LSSSDRYS(79.966331)DAS(79.966331)DDSFSEPR.I	CTPS2_S568;CTPS2_S571	0.195228	-0.209124	0.067883	0.0752226	0.0873004	0.0984393	0.0670241	0.0761339	0.0632618	0.0780518	Q9NRF8
K.LSSSDRYS(79.966331)DAS(79.966331)DDS(79.966331)FSEPR.I	CTPS2_S568;CTPS2_S571;CTPS2_S574	0.518853	0.22171	0.0376168	0.0867304	0.0793228	0.078228	0.0830606	0.113744	0.0817451	0.0501756	Q9NRF8
K.ASEENLLSSSSVPSADRDSS(79.966331)PTTNSK.L	EIF4ENIF1_S752	0.171554	0.216209	0.120443	0.106714	0.0923281	0.0878255	0.139168	0.113477	0.117499	0.103019	Q9NRA8
K.AEPSEVDMNS(79.966331)PK.S	DDX21_S71	0.774917	0.0934851	0.0103691	0.010607	0.00661521	0.00737407	0.0107634	0.0098894	0.0121357	0.00451759	Q9NR30
K.EEPSQNDIS(79.966331)PK.T	DDX21_S89	0.885	-0.0674067	0.0180695	0.0168696	0.00825013	0.00907112	0.0178794	0.0136003	0.0145282	0.00386678	Q9NR30
K.NEEPS(79.966331)EEEIDAPKPK.K	DDX21_S121	0.348786	0.187106	0.0201969	0.0167699	0.0138595	0.0192314	0.0202018	0.0195858	0.0246822	0.0152893	Q9NR30
K.TSAAACAVTDLS(79.966331)DDS(79.966331)DFDEKAK.L	UTP3_S365;UTP3_S368	0.630062	0.105268	0.0187854	0.018357	0.018082	0.0166687	0.0173661	0.0208814	0.0257661	0.0133213	Q9NQZ2
R.QPLSEASNQQPLS(79.966331)GGEEK.S	ANLN_S54	0.0522201	0.249567	0.0215316	0.0302303	0.0278607	0.030094	0.0333071	0.0310133	0.034022	0.032094	Q9NQW6
R.TLSPTPASATAPTSQGIPTS(79.966331)DEES(79.966331)TPK.K	INCENP_S214;INCENP_S218	0.919837	0.0222963	0.0784295	0.0468648	0.0780661	0.0624235	0.0701929	0.0726686	0.078076	0.048986	Q9NQS7
R.TLSPT(79.966331)PASATAPTSQGIPT(79.966331)SDEES(79.966331)TPK.K	INCENP_T199;INCENP_T213;INCENP_S218	0.129185	0.20936	0.0585381	0.0577166	0.0462566	0.0486464	0.0646736	0.0646063	0.0643059	0.0505496	Q9NQS7
R.TLS(79.966331)PTPASATAPTSQGIPT(79.966331)S(79.966331)DEESTPKK.S	INCENP_S197;INCENP_T213;INCENP_S214	0.543617	0.0926747	0.0824934	0.0648771	0.0806718	0.0691613	0.08532	0.0930664	0.0744614	0.0640738	Q9NQS7
R.EPGGWGAGASAPVEDDS(79.966331)DAETYGEENDEQGNYSK.R	AVEN_S94	0.487579	0.190811	0.0293789	0.0351395	0.0162193	0.026551	0.0294598	0.0395781	0.0294854	0.0239366	Q9NQS1
K.FGS(79.966331)NINLEADES.-	PFDN4_S125	0.773643	-0.0369284	0.0660851	0.0521549	0.0506678	0.0521818	0.0457567	0.058128	0.0580151	0.0536023	Q9NQP4
R.VGGS(79.966331)DEEASGIPSR.T	PPAN_S359	0.195163	0.297682	0.177347	0.294304	0.226513	0.208833	0.300896	0.292899	0.317829	0.203228	Q9NQ55
R.RSSS(79.966331)DEQGLSYSSLK.N	IL1RAP_S557	0.199595	-0.183783	1.83872	1.50915	1.83743	1.93471	1.55741	1.29205	1.56536	1.85358	Q9NPH3
R.SSS(79.966331)DEQGLSYSS(79.966331)LKNV.-	IL1RAP_S557;IL1RAP_S566	0.902287	-0.0252784	1.07994	1.11022	0.68321	1.01337	1.10128	1.03614	0.979739	0.702076	Q9NPH3
K.QLEMENS(79.966331)PLLSPR.S	EPB41L5_S517	0.705242	0.0749101	0.00521629	0.00584924	0.00469265	0.00478038	0.00702177	0.00514033	0.00553828	0.00393278	Q9HCM4
R.SHHRSS(79.966331)PSSS(79.966331)PTLER.G	PCDH18_S778;PCDH18_S782	0.804374	-0.537966	3088	3.67378	10.6281	8.26667	6.55148	5.03618	4.78978	2126	Q9HCL0
R.NT(79.966331)SSDNS(79.966331)DVEVMPAQSPREDEESSIQK.R	CHD8_T548;CHD8_S553	0.509085	0.168131	0.0127774	0.00773962	0.0103775	0.0125699	0.0102437	0.0101986	0.0166021	0.0117923	Q9HCK8
R.NTSS(79.966331)DNS(79.966331)DVEVMPAQSPREDEES(79.966331)SIQK.R	CHD8_S550;CHD8_S553;CHD8_S569	0.178087	-0.342093	0.0145416	0.0189083	0.0212123	0.017906	0.0131543	0.0202472	0.013452	0.0103954	Q9HCK8
R.KSPSPGRRNPETS(79.966331)VT(79.966331)QSSSAQDEPATK.K	CWC22_S102;CWC22_T104	0.906701	0.0245242	0.0230896	0.0262067	0.0202967	0.0204054	0.028766	0.026221	0.0202752	0.0162791	Q9HCG8
R.SQSAS(79.966331)YYPVCHSK.L	TANC2_S1724	0.968827	-0.028702	0.134489	0.222003	0.364859	0.330252	0.191701	0.118862	0.119122	0.601202	Q9HCD6
R.SQS(79.966331)ASYYPVCHSK.L	TANC2_S1722	0.931919	-0.0556525	0.099824	0.205882	0.312803	0.279174	0.191174	0.112894	0.102346	0.457299	Q9HCD6
K.APVSSTESVIQSNT(79.966331)PT(79.966331)PPPSQPLNETAEEESR.I	EML4_T897;EML4_T899	0.2157	0.419109	0.0050654	0.00700178	0.00496089	0.00634929	0.00931474	0.00669094	0.0106059	0.00464637	Q9HC35
K.ATLLEDQQDPS(79.966331)PSS.-	EML4_S978	0.576347	0.162658	0.00116152	0.001142	0.000874317	0.00180511	0.00147075	0.000971484	0.00141439	0.00172103	Q9HC35
K.LSEPSLPIEDSQDLYNAS(79.966331)PEPK.T	CLSPN_S846	0.52599	-0.0860622	0.0366822	0.0342925	0.0414498	0.0288196	0.0376507	0.0306744	0.0328616	0.031878	Q9HAW4
K.FT(79.966331)SQDASTPASSELNK.Q	CLSPN_T949	0.114375	0.461943	0.024743	0.0208164	0.0261585	0.0428542	0.037011	0.0363063	0.0491488	0.035345	Q9HAW4
K.NIDDASQMDLFHRDS(79.966331)DDDQTEEQLDESEAR.W	CLSPN_S1156	0.994278	0.00126103	0.057722	0.0665569	0.0675993	0.087656	0.0558417	0.0689112	0.0794362	0.0755896	Q9HAW4
K.REPGSGTESDT(79.966331)S(79.966331)PDFHNQENEPSQEDPEDLDGSVQGVKPQK.A	MEAF6_T124;MEAF6_S125	0.997433	-0.000481584	0.899167	1.0348	0.885641	0.742442	0.968707	0.948893	0.948873	0.69439	Q9HAF1
K.AQQGPSAQGKPTYFREEEEEIHS(79.966331)PTLLPEAQN.-	LIN28A_S200	0.740431	0.131012	0.0216275	0.020024	0.0241171	0.0390921	0.0177501	0.0203907	0.0356671	0.041021	Q9H9Z2
K.APTTVEDRVGDSTPVSEKPVSAAVDANASES(79.966331)P.-	GORASP2_S451	0.976174	0.0118901	0.0124775	0.0107442	0.012028	0.0235203	0.0152459	0.00856683	0.0144507	0.020993	Q9H8Y8
K.APTTVEDRVGDSTPVS(79.966331)EKPVSAAVDANASES(79.966331)P.-	GORASP2_S436;GORASP2_S451	0.0587399	0.306832	0.0410623	0.0446818	0.0493448	0.0498543	0.0634802	0.0455461	0.0563958	0.0633505	Q9H8Y8
R.VGDSTPVSEKPVSAAVDANASES(79.966331)P.-	GORASP2_S451	0.128752	0.359038	0.00536388	0.00849193	0.00400527	0.0066411	0.0083163	0.00721616	0.00785482	0.00803848	Q9H8Y8
R.STDSSS(79.966331)VSGSLQQETK.Y	CAAP1_S94	0.41363	0.116904	0.844778	1.03916	0.868393	0.803585	1.0328	1.05905	0.763354	1.00086	Q9H8G2
R.S(79.966331)PS(79.966331)PAPAPAPAAAAGPPTR.K	SCAF1_S498;SCAF1_S500	0.514927	-0.0802017	0.0673815	0.0547801	0.0623844	0.0580849	0.0542409	0.0488711	0.0592995	0.0670993	Q9H7N4
K.EAASSSSGTQPAPPAPAS(79.966331)PWDSK.K	SCAF1_S548	0.715138	0.05991	0.0202538	0.0164433	0.0182738	0.0151672	0.0156167	0.0173396	0.0172394	0.0229163	Q9H7N4
R.S(79.966331)AS(79.966331)PPPATSSSSSSR.R	SCAF1_S612;SCAF1_S614	0.592701	0.243885	0.0121282	0.018609	0.00714305	0.0075542	0.0171263	0.015153	0.0156795	0.00584364	Q9H7N4
K.SDPRGPS(79.966331)PAPAS(79.966331)SPK.R	SCAF1_S719;SCAF1_S724	0.8826	0.0643699	0.0624997	0.0322315	0.0339635	0.0329774	0.0376317	0.042933	0.0670211	0.021463	Q9H7N4
R.GRES(79.966331)DEDT(79.966331)EDASET(79.966331)DLAK.H	SUDS3_S45;SUDS3_T49;SUDS3_T55	0.905354	0.0349876	0.264682	0.259523	0.205658	0.181205	0.18801	0.290384	0.311149	0.14389	Q9H7L9
K.RPAS(79.966331)PSS(79.966331)PEHLPATPAESPAQR.F	SUDS3_S234;SUDS3_S237	0.961623	0.0153661	0.0956281	0.16373	0.082519	0.0894243	0.0977762	0.148155	0.10016	0.0898289	Q9H7L9
R.SAGGSS(79.966331)PEGGEDS(79.966331)DREDGNYCPPVK.R	RANBP3_S101;RANBP3_S108	0.713953	-0.141191	0.00568116	0.00242585	0.0028236	0.0030937	0.00275773	0.00254381	0.00441631	0.00299899	Q9H6Z4
R.TSSLT(79.966331)QFPPSQSEER.S	RANBP3_T128	0.54182	0.168143	0.00178986	0.00126867	0.00142325	0.00190712	0.00216623	0.00174391	0.00220668	0.00106182	Q9H6Z4
K.NESSNAS(79.966331)EEEACEK.K	RANBP3_S244	0.697142	0.243882	0.0174138	0.0126971	0.0078985	0.00976442	0.0119801	0.0119543	0.0280993	0.00453888	Q9H6Z4
K.TVPS(79.966331)DVDS.-	REEP4_S253	0.411765	-0.276149	0.135523	0.164195	0.125914	0.140759	0.186664	0.111132	0.113718	0.0562065	Q9H6H4
R.ALVEFESNPEET(79.966331)REPGSPPSVQR.A	CCDC86_T42	0.917643	0.0101326	0.0117216	0.0110977	0.0116507	0.012124	0.0120168	0.0130441	0.0122219	0.00963955	Q9H6F5
R.ALVEFESNPEETREPGS(79.966331)PPSVQR.A	CCDC86_S47	0.489474	0.0676691	0.0238136	0.0275325	0.0234458	0.0241684	0.0276493	0.0227699	0.0284685	0.0248247	Q9H6F5
R.APGSPRGQHEPS(79.966331)KPPPAGETVTGGFGAK.K	CCDC86_S196	0.130264	-1.08012	0.00218649	0.00103865	0.00250656	0.00308491	0.000386509	5.46579e-07	0.00168027	0.00210284	Q9H6F5
K.GS(79.966331)SSQAPASK.K	CCDC86_S217	0.833378	0.127384	0.0110501	0.0293962	0.0327305	0.0455832	0.0139765	0.0187548	0.0381497	0.0588419	Q9H6F5
K.TQS(79.966331)PEFEAQSSK.F	ZNF768_S160	0.608026	-0.24227	0.419362	0.264697	0.132236	0.249165	0.277233	0.215895	0.313636	0.0939901	Q9H5H4
K.DGTS(79.966331)PEEEIEIER.Q	ESF1_S694	0.780801	-0.0813025	0.00837926	0.0103956	0.0064495	0.00776475	0.0113157	0.00830975	0.00564809	0.00590788	Q9H501
R.KLSSS(79.966331)S(79.966331)EPYEEDEFNDDQSIK.K	SMARCAD1_S213;SMARCAD1_S214	0.92389	-0.0260492	0.0147164	0.016584	0.016403	0.0102685	0.0178933	0.017233	0.0132327	0.00857555	Q9H4L7
K.LSSSS(79.966331)EPYEEDEFNDDQSIK.K	SMARCAD1_S214	0.265095	-0.360908	0.0178362	0.0146535	0.0117944	0.00901502	0.0107879	0.014329	0.00880075	0.00758498	Q9H4L7
K.LSSSS(79.966331)EPY(79.966331)EEDEFNDDQSIKK.T	SMARCAD1_S214;SMARCAD1_Y217	0.899259	-0.0373797	0.00532144	0.00725485	0.00485653	0.00373524	0.0053469	0.00710682	0.00415829	0.00401463	Q9H4L7
K.KTRLDHGEES(79.966331)NES(79.966331)AES(79.966331)SSNWEK.Q	SMARCAD1_S239;SMARCAD1_S242;SMARCAD1_S245	0.879873	-0.0850831	0.0536754	0.0432347	0.0115819	0.0652221	0.0102201	0.0425583	0.0587325	0.0522546	Q9H4L7
R.LHSS(79.966331)NPNLSTLDFGEEK.N	OSBPL3_S304	0.748682	-0.164598	0.00872434	0.024712	0.012665	0.0116431	0.0158274	0.0179315	0.0135145	0.00424492	Q9H4L5
R.LHS(79.966331)SNPNLSTLDFGEEK.N	OSBPL3_S303	0.645592	0.120108	0.0111926	0.0152277	0.00770871	0.0101176	0.0100949	0.01246	0.01529	0.010243	Q9H4L5
K.RDEDGES(79.966331)GGQRS(79.966331)EAEEGEVR.T	EPB41L1_S461;EPB41L1_S466	0.462526	0.389099	0.0397863	0.0956136	0.0354962	0.023982	0.0458978	0.0845177	0.0799295	0.0448626	Q9H4G0
R.DVDDGS(79.966331)GS(79.966331)PHS(79.966331)PHQLSSK.S	WNK1_S2027;WNK1_S2029;WNK1_S2032	0.929887	-0.0313591	0.052109	0.0544978	0.0327708	0.0350157	0.0393952	0.0517152	0.0592777	0.0202555	Q9H4A3
K.AGEPDGES(79.966331)LDEQPSSSSSK.R	CDC42EP4_S64	0.733199	0.0633427	0.154068	0.255751	0.257913	0.192469	0.231727	0.197872	0.228417	0.240794	Q9H3Q1
K.AGEPDGESLDEQPS(79.966331)SSSSK.R	CDC42EP4_S70	0.26964	0.307487	0.0175834	0.0200956	0.0129959	0.0164224	0.0175191	0.0201531	0.0291823	0.0161817	Q9H3Q1
K.GTSKLPKSLS(79.966331)SS(79.966331)PVKKANDGEGGDEEAGTEEAVPR.R	CDC42EP4_S140;CDC42EP4_S142	0.896433	-0.154298	0.00417409	0.00613941	0.015466	0.0124271	0.00347776	0.00250402	5.24013e-06	0.0283443	Q9H3Q1
K.S(79.966331)LSSS(79.966331)PVKKANDGEGGDEEAGTEEAVPR.R	CDC42EP4_S138;CDC42EP4_S142	0.412501	-0.160767	0.188415	0.292757	0.287189	0.282197	0.255277	0.278811	0.208934	0.196754	Q9H3Q1
K.KVEEEQEADEEDVS(79.966331)EEEAESK.E	TMX1_S247	0.637812	0.193417	0.0932831	0.0823571	0.0492748	0.0560402	0.0827759	0.07513	0.124139	0.0392181	Q9H3N1
K.KVEEEQEADEEDVS(79.966331)EEEAESKEGTNK.D	TMX1_S247	0.49824	-0.141001	0.0547663	0.0536239	0.0752498	0.069378	0.0557861	0.0520912	0.0466207	0.0749614	Q9H3N1
K.VEEEQEADEEDVS(79.966331)EEEAESK.E	TMX1_S247	0.98929	-0.00553241	0.13039	0.0985029	0.0713379	0.0676714	0.0949792	0.0856131	0.142999	0.0429029	Q9H3N1
K.VEEEQEADEEDVS(79.966331)EEEAESKEGTNK.D	TMX1_S247	0.980742	-0.00733823	0.11737	0.128233	0.194189	0.177382	0.154693	0.131899	0.105541	0.22191	Q9H3N1
K.VEEEQEADEEDVS(79.966331)EEEAES(79.966331)KEGTNK.D	TMX1_S247;TMX1_S253	0.330751	-0.148929	0.00310107	0.0027635	0.00290824	0.00244336	0.00306294	0.00199575	0.00245632	0.00260108	Q9H3N1
R.RGFS(79.966331)DSGGGPPAK.Q	PNN_S66	0.0953105	-0.72646	0.00211227	0.00335985	0.00505758	0.00296039	0.00251677	0.001765	0.00141682	0.00245462	Q9H307
R.ESRQES(79.966331)DPEDDDVKKPALQSSVVATSK.E	PNN_S100	0.995135	-0.0027724	0.00155353	0.00268472	0.00101181	0.00108169	0.00183722	0.00216777	0.0014593	0.000855307	Q9H307
R.QES(79.966331)DPEDDDVKKPALQSSVVATSK.E	PNN_S100	0.153744	0.559965	0.00198385	0.00167404	0.00113246	0.000985546	0.00211934	0.00261568	0.00263472	0.00114526	Q9H307
R.FQDGYYS(79.966331).-	DHX36_S1008	0.84458	-0.112495	0.0180439	0.0438532	0.0133263	0.0140763	0.0259982	0.0259486	0.0207609	0.00989335	Q9H2U1
R.NVHS(79.966331)EDFENR.I	ADNP_S98	0.905556	-0.088205	0.00394026	0.0101619	0.00233312	0.00240719	0.00699521	0.00571938	0.00396127	0.00104915	Q9H2P0
K.VIPEDAS(79.966331)ESEEK.L	ADNP_S921	0.489301	0.283234	0.036561	0.0279532	0.0199354	0.0186416	0.0272912	0.031313	0.0486003	0.0182491	Q9H2P0
K.VDEDSAEDTQS(79.966331)NDGKEVVEVGQK.L	SLK_S571	0.745053	-0.0531478	0.0293824	0.0280779	0.0289456	0.0262031	0.0296559	0.0260721	0.0332151	0.0195929	Q9H2G2
K.VDEDS(79.966331)AEDTQSNDGKEVVEVGQK.L	SLK_S565	0.618516	0.222841	0.00615672	0.00406939	0.00365717	0.00441845	0.00454604	0.00497373	0.0091119	0.00272699	Q9H2G2
K.VDEDS(79.966331)AEDTQS(79.966331)NDGKEVVEVGQK.L	SLK_S565;SLK_S571	0.488103	-0.130295	0.0114312	0.0140132	0.0114301	0.00979621	0.0130692	0.00978536	0.0115478	0.00823808	Q9H2G2
K.DDS(79.966331)NEEENK.D	TMX4_S251	0.981774	0.0176329	0.369784	0.181181	0.210109	0.0591454	0.0152095	0.266728	0.40865	0.139718	Q9H1E5
R.KVVDYSQFQES(79.966331)DDADEDYGR.D	NUCKS1_S19	0.864949	-0.0631848	0.0203563	0.0305468	0.0171058	0.0183255	0.0245756	0.0277862	0.0216988	0.00857425	Q9H1E3
R.KVVDYSQFQES(79.966331)DDADEDYGRDSGPPTK.K	NUCKS1_S19	0.443219	0.158065	0.0169474	0.0148971	0.0196072	0.0174192	0.0184062	0.0140159	0.0195689	0.0248543	Q9H1E3
K.VVDYSQFQES(79.966331)DDADEDYGR.D	NUCKS1_S19	0.63345	0.11597	0.0198633	0.0307018	0.0222523	0.0194103	0.0266031	0.0302646	0.0260361	0.0170436	Q9H1E3
K.VVDYSQFQES(79.966331)DDADEDYGRDSGPPTK.K	NUCKS1_S19	0.885624	0.0341495	0.301101	0.271291	0.407993	0.404752	0.276307	0.30388	0.370322	0.467806	Q9H1E3
K.VVDYSQFQESDDADEDY(79.966331)GRDSGPPTK.K	NUCKS1_Y26	0.464533	0.245253	0.00103169	0.00135994	0.00189182	0.00181847	0.00164631	0.00108485	0.00251519	0.00198625	Q9H1E3
K.VVDYSQFQES(79.966331)DDADEDYGRDSGPPTKK.I	NUCKS1_S19	0.679533	0.146651	0.0278973	0.0294199	0.0392103	0.0446153	0.0310947	0.0301804	0.0327729	0.0621966	Q9H1E3
K.VVDYS(79.966331)QFQESDDADEDYGRDSGPPTKK.I	NUCKS1_S14	0.88555	0.0243797	0.00486482	0.0051731	0.00568753	0.00567583	0.00414286	0.00528758	0.00540225	0.00693332	Q9H1E3
K.NSQEDS(79.966331)EDSEDK.D	NUCKS1_S58	0.760754	-0.154114	0.00528234	0.0034596	0.00315203	0.00300024	0.00175462	0.00389824	0.00611187	0.00162046	Q9H1E3
K.NSQEDS(79.966331)EDS(79.966331)EDK.D	NUCKS1_S58;NUCKS1_S61	0.94296	-0.0452424	0.0523197	0.0227348	0.0399405	0.020934	0.00804961	0.038003	0.0636225	0.0220572	Q9H1E3
K.NSQEDS(79.966331)EDS(79.966331)EDKDVK.T	NUCKS1_S58;NUCKS1_S61	0.562046	0.161778	0.164166	0.186746	0.135291	0.156581	0.207877	0.217259	0.201234	0.0926899	Q9H1E3
K.NS(79.966331)QEDS(79.966331)EDSEDKDVK.T	NUCKS1_S54;NUCKS1_S58	0.738378	0.120232	0.108373	0.0901116	0.054013	0.0657046	0.0932452	0.0870896	0.120347	0.0451747	Q9H1E3
K.NS(79.966331)QEDS(79.966331)EDS(79.966331)EDKDVK.T	NUCKS1_S54;NUCKS1_S58;NUCKS1_S61	0.737519	0.134718	0.0542551	0.0485914	0.0249869	0.0322452	0.0438082	0.0409177	0.0669238	0.0240972	Q9H1E3
K.KDDSHS(79.966331)AEDS(79.966331)EDEK.E	NUCKS1_S75;NUCKS1_S79	0.6613	-0.215747	0.0233759	0.0165158	0.0185008	0.0106864	0.00591481	0.0189119	0.0255176	0.00913956	Q9H1E3
K.DDSHSAEDS(79.966331)EDEK.E	NUCKS1_S79	0.584539	-0.375106	0.0631618	0.0288402	0.0396357	0.0153504	0.00817308	0.0349036	0.0548467	0.0154117	Q9H1E3
K.DDSHS(79.966331)AEDS(79.966331)EDEK.E	NUCKS1_S75;NUCKS1_S79	0.70232	-0.258129	0.0233113	0.00836605	0.0163163	0.00560147	0.00267526	0.014399	0.0197673	0.00797313	Q9H1E3
K.DDSHSAEDS(79.966331)EDEKEDHK.N	NUCKS1_S79	0.459323	-0.156563	0.0344201	0.037706	0.0310224	0.0382197	0.027579	0.0238816	0.0436239	0.0317454	Q9H1E3
K.DDSHS(79.966331)AEDS(79.966331)EDEKEDHK.N	NUCKS1_S75;NUCKS1_S79	0.335251	-0.216929	0.0317264	0.0339422	0.0330611	0.0462571	0.0248333	0.0320116	0.0405706	0.0273304	Q9H1E3
K.DDS(79.966331)HS(79.966331)AEDSEDEKEDHKNVR.Q	NUCKS1_S73;NUCKS1_S75	0.49273	-0.137254	0.0365198	0.0317211	0.0427163	0.0480849	0.0313904	0.0314288	0.0359038	0.0458858	Q9H1E3
K.DDSHS(79.966331)AEDS(79.966331)EDEKEDHKNVR.Q	NUCKS1_S75;NUCKS1_S79	0.237352	-0.10369	0.018204	0.019848	0.0190399	0.0219192	0.0168682	0.0176231	0.0194656	0.0195747	Q9H1E3
K.AS(79.966331)KEKTPS(79.966331)PKEEDEEPES(79.966331)PPEK.K	NUCKS1_S198;NUCKS1_S204;NUCKS1_S214	0.641122	-0.103297	0.619996	0.473275	0.780975	0.863783	0.563083	0.581399	0.656107	0.74825	Q9H1E3
K.EKTPSPKEEDEEPES(79.966331)PPEK.K	NUCKS1_S214	0.0868654	-0.15307	0.0475209	0.0464098	0.0469345	0.0499525	0.0405047	0.039529	0.0493267	0.0422484	Q9H1E3
K.EKT(79.966331)PSPKEEDEEPES(79.966331)PPEK.K	NUCKS1_T202;NUCKS1_S214	0.758587	0.0790078	0.0635834	0.0719385	0.0529257	0.05427	0.0825225	0.0568526	0.0766933	0.040312	Q9H1E3
K.TPSPKEEDEEPES(79.966331)PPEK.K	NUCKS1_S214	0.348394	-0.109924	0.0642487	0.0513212	0.061193	0.0730927	0.057713	0.0574432	0.0573764	0.0589927	Q9H1E3
K.TSTSPPPEKSGDEGS(79.966331)EDEAPS(79.966331)GED.-	NUCKS1_S234;NUCKS1_S240	0.167935	-0.259451	0.0133877	0.010521	0.00917548	0.0142756	0.0107704	0.00916741	0.00998847	0.00963836	Q9H1E3
K.TSTSPPPEKS(79.966331)GDEGS(79.966331)EDEAPS(79.966331)GED.-	NUCKS1_S229;NUCKS1_S234;NUCKS1_S240	0.805084	0.0583391	0.00746154	0.00558691	0.005944	0.0088965	0.0072806	0.0054377	0.0093997	0.00692181	Q9H1E3
K.SGDEGS(79.966331)EDEAPS(79.966331)GED.-	NUCKS1_S234;NUCKS1_S240	0.863878	0.134898	0.00194485	0.00124439	0.00147745	0.000829233	0.00139503	0.00119036	0.00344793	1.27898e-06	Q9H1E3
R.KAS(79.966331)PEPPDSAEGALK.L	IRF2BPL_S547	0.342708	0.152229	0.0127535	0.0152972	0.0126912	0.0132137	0.0163722	0.0110674	0.0157922	0.0167283	Q9H1B7
K.AS(79.966331)PEPPDSAEGALK.L	IRF2BPL_S547	0.896179	0.0171198	0.0637195	0.0627577	0.0806584	0.0758632	0.0708351	0.0791922	0.0766201	0.0597297	Q9H1B7
R.RNS(79.966331)S(79.966331)SPVSPASVPGQR.R	IRF2BPL_S657;IRF2BPL_S658	0.593904	0.126348	0.0340427	0.0464159	0.0261567	0.0313428	0.0448221	0.0389231	0.0391987	0.0276412	Q9H1B7
R.NSSS(79.966331)PVS(79.966331)PASVPGQR.R	IRF2BPL_S659;IRF2BPL_S662	0.716748	0.106517	0.0239071	0.0282621	0.015879	0.0162038	0.025094	0.0223808	0.0285962	0.014637	Q9H1B7
K.QGGSQPSSFS(79.966331)PGQSQVTPQDQEK.A	CSTF2T_S563	0.225654	-0.172218	0.0915877	0.075093	0.101075	0.0803754	0.084084	0.0645014	0.0801439	0.0802292	Q9H0L4
K.QGGSQPS(79.966331)SFSPGQSQVTPQDQEK.A	CSTF2T_S560	0.961065	0.026074	0.0261819	0.020103	0.0472202	0.0434473	0.026996	0.0227186	0.0239038	0.0658316	Q9H0L4
K.VVPQQITHT(79.966331)SPR.I	SAP130_T441	0.916866	-0.0319523	0.0117527	0.0137293	0.0162272	0.00901112	0.0101154	0.00818225	0.0139369	0.0173747	Q9H0E3
K.QQHVISTEEGDMMETNS(79.966331)T(79.966331)DDEKSTAK.S	SAP130_S855;SAP130_T856	0.496948	-0.0974284	0.221524	0.194374	0.221822	0.238045	0.243448	0.169117	0.181357	0.224654	Q9H0E3
K.RKAEDS(79.966331)DSEPEPEDNVR.L	XRN2_S499	0.499514	-0.260413	0.00338261	0.0043185	0.00244	0.00207856	0.00267104	0.00373684	0.00244753	0.00134617	Q9H0D6
K.RKAEDS(79.966331)DS(79.966331)EPEPEDNVR.L	XRN2_S499;XRN2_S501	0.913703	0.0585043	0.00586878	0.0135028	0.0046471	0.00516636	0.00851462	0.0115632	0.00675011	0.00356488	Q9H0D6
R.KAEDS(79.966331)DS(79.966331)EPEPEDNVR.L	XRN2_S499;XRN2_S501	0.416813	0.229139	0.00651931	0.0102021	0.00698027	0.0057497	0.00887336	0.0115637	0.00729483	0.00678911	Q9H0D6
K.S(79.966331)QGGEEEGPLSDK.C	MAF1_S75	0.801793	-0.146398	0.66834	1.25371	2.23056	1.12289	2.04064	1.19274	1.23752	0.295534	Q9H063
K.AQAVSEEEEEEEGKSSS(79.966331)PK.K	DDX24_S94	0.968864	-0.01391	0.0187624	0.0281795	0.0101933	0.0218686	0.0188659	0.0269901	0.0188538	0.013536	Q9GZR7
K.AQAVS(79.966331)EEEEEEEGKSSS(79.966331)PK.K	DDX24_S82;DDX24_S94	0.80506	-0.0808346	0.00981721	0.015318	0.00691813	0.0130109	0.0103192	0.0144236	0.0108368	0.00702918	Q9GZR7
R.RFS(79.966331)EGVLQSPSQDQEK.L	TNKS1BP1_S429	0.169793	-0.694499	0.00379542	0.00519007	0.00937705	0.00531833	0.00436177	0.00206856	0.00260852	0.00559412	Q9C0C2
R.RFS(79.966331)EGVLQS(79.966331)PSQDQEK.L	TNKS1BP1_S429;TNKS1BP1_S435	0.279991	-0.304083	0.00588302	0.00832827	0.0110514	0.0100489	0.00854368	0.00477319	0.00712793	0.00815604	Q9C0C2
R.YESQEPLAGQES(79.966331)PLPLATR.E	TNKS1BP1_S601	0.471405	0.411463	0.006902	0.00522672	0.00589912	0.00270877	0.00409662	0.00741341	0.0124626	0.00360774	Q9C0C2
R.TEAQDLCRAS(79.966331)PEPPGPESSSR.W	TNKS1BP1_S672	0.91611	0.0392073	0.00109569	0.000837574	0.0012031	0.00118197	0.000655162	0.000677978	0.00147902	0.00162514	Q9C0C2
K.RDSQGTYSS(79.966331)RDAELQDQEFGK.R	TNKS1BP1_S857	0.676246	-0.211803	0.0211873	0.00667656	0.0180137	0.0188718	0.0102211	0.00766553	0.0129277	0.0250939	Q9C0C2
K.RDS(79.966331)LGAYASQDANEQGQDLGK.R	TNKS1BP1_S893	0.316756	-0.127153	0.0241104	0.0280984	0.0224512	0.0268174	0.0268709	0.0218369	0.024193	0.0200156	Q9C0C2
R.YSS(79.966331)QDADEQDWEFQK.R	TNKS1BP1_S920	0.0671835	0.49257	0.00374428	0.00371681	0.00288316	0.00280798	0.00349399	0.00515531	0.00398234	0.00587288	Q9C0C2
R.SFGTRPLS(79.966331)SGFSPEEAQQQDEEFEK.K	TNKS1BP1_S983	0.971406	0.00797907	0.0115194	0.012018	0.00959768	0.0100344	0.0128838	0.011183	0.0128121	0.00652996	Q9C0C2
R.SFGTRPLSS(79.966331)GFSPEEAQQQDEEFEK.K	TNKS1BP1_S984	0.36838	-0.445024	0.000575292	0.000943322	0.000941061	0.000933134	0.000950603	0.000715036	0.000825675	9.48157e-07	Q9C0C2
R.ASRVPS(79.966331)SDEEVVEEPQSR.R	TNKS1BP1_S1620	0.782224	0.0821263	0.0147576	0.0134553	0.0178545	0.0169932	0.011223	0.0126015	0.0184645	0.0244653	Q9C0C2
R.ASRVPS(79.966331)S(79.966331)DEEVVEEPQSR.R	TNKS1BP1_S1620;TNKS1BP1_S1621	0.122158	0.309227	0.0188169	0.0162426	0.0171997	0.0175295	0.0168655	0.021408	0.0204813	0.0277165	Q9C0C2
R.NRS(79.966331)AEEGELAESK.S	TNKS1BP1_S1666	0.603611	0.286371	0.0692576	0.0682629	0.100364	0.113161	0.0519803	0.0773521	0.0954405	0.203351	Q9C0C2
R.S(79.966331)AEEGELAESK.S	TNKS1BP1_S1666	0.605045	0.177617	0.00192967	0.00134468	0.00202635	0.000976037	0.00130723	0.00183164	0.00255315	0.00140706	Q9C0C2
K.VIRS(79.966331)ADVS(79.966331)PTTEGVK.R	TRIM2_S424;TRIM2_S428	0.319922	-0.159719	0.089245	0.0977793	0.0774168	0.0870366	0.0942016	0.062531	0.0701847	0.0877253	Q9C040
R.ASEDTTSGS(79.966331)PPK.K	API5_S464	0.753584	-0.0467845	0.00541609	0.00476676	0.0036631	0.00554962	0.00503668	0.0041622	0.00470048	0.00487732	Q9BZZ5
K.RQAS(79.966331)ESSSRPH.-	UCK2_S254	0.753411	-0.09541	0.524411	0.841733	1.21266	1.268	0.711215	0.881361	0.996137	1.01191	Q9BZX2
R.QAS(79.966331)ESSSRPH.-	UCK2_S254	0.804416	0.0471555	0.127474	0.132694	0.180963	0.170381	0.184588	0.129473	0.180694	0.137074	Q9BZX2
R.SASSS(79.966331)WLEGTSTQAK.E	PPP1R12C_S454	0.465659	0.317268	0.117908	0.0945126	0.181818	0.1931	0.202596	0.141048	0.103319	0.284842	Q9BZL4
K.GYSSPEPDIQDSS(79.966331)GS(79.966331)EAQSVKPSTR.R	OSBPL8_S808;OSBPL8_S810	0.668041	0.0559559	0.0155826	0.0149561	0.0184101	0.0130756	0.0169251	0.0179405	0.0145311	0.0150806	Q9BZF1
K.GYSSPEPDIQDS(79.966331)S(79.966331)GS(79.966331)EAQSVKPSTR.R	OSBPL8_S807;OSBPL8_S808;OSBPL8_S810	0.997239	-0.000295174	0.0367153	0.0333919	0.0304983	0.0370281	0.0350845	0.0366919	0.034795	0.031034	Q9BZF1
K.AGS(79.966331)PAPSNR.L	SETD2_S614	0.941463	-0.0415688	0.092415	0.232749	0.0967882	0.0967273	0.150313	0.192634	0.127498	0.0335021	Q9BYW2
R.QQEELPIYSS(79.966331)DFEDVPNK.S	SETD2_S1207	0.225503	-0.528449	0.0162463	0.0339821	0.0185339	0.0269495	0.0234788	0.0155377	0.02039	0.0069505	Q9BYW2
K.LSTEADTDT(79.966331)PK.K	SETD2_T1872	0.632908	-0.0939167	0.0983984	0.0963361	0.0914793	0.0851045	0.0865859	0.0866228	0.114906	0.0598016	Q9BYW2
K.SYQPWGNVPDANYTS(79.966331)DEEEEKQSTAYEK.Q	STK33_S441	0.356601	-7.86049	1436	1.16653	1.1372	0.694176	1.13008	1.22315	2.5331	1.30547	Q9BYT3
K.SYQPWGNVPDANYT(79.966331)SDEEEEKQSTAYEK.Q	STK33_T440	0.357731	-7.34042	2228	1.15429	1.42172	0.980069	2.04267	3.3316	3.223	5.17234	Q9BYT3
R.EILTAGKQPSS(79.966331)DSEFSASLAGSGK.S	WNK3_S1471	0.330043	1.11987	0.00384903	0.00609678	7.48918e-06	4.94699e-06	0.00949541	9.0749e-06	0.00900463	0.00313281	Q9BYP7
K.ALEQQEAES(79.966331)DSS(79.966331)DTEEKDDDDDDEEDVGK.R	MAK16_S197;MAK16_S200	0.346222	-0.132225	0.227624	0.238132	0.237223	0.240767	0.202703	0.176624	0.271239	0.210529	Q9BXY0
K.SQNSQESTADES(79.966331)EDDMSSQASK.S	FANCD2_S1412	0.470378	0.111653	0.0112775	0.00761118	0.0110391	0.011948	0.0112091	0.0105666	0.0107112	0.0127584	Q9BXW9
K.ITVNGDSS(79.966331)AEAEELANEI.-	NAA15_S856	0.663785	0.254029	0.000764943	0.000560689	0.000501814	0.000402853	0.000850932	0.000301979	0.00120632	0.000300479	Q9BXJ9
K.ITVNGDS(79.966331)SAEAEELANEI.-	NAA15_S855	0.677213	-0.5742	0.000347837	0.000229096	2.31464e-07	2.0884e-07	3.00258e-07	3.04107e-07	0.000275662	0.000111532	Q9BXJ9
K.HFPGEDGDT(79.966331)DEEFWIREDEK.R	CECR2_T546	0.256923	-0.256528	0.236083	0.148479	0.183119	0.254103	0.171552	0.194871	0.17996	0.141533	Q9BXF3
K.KMLGEDS(79.966331)DEEEEMDTSER.K	SLC4A1AP_S312	0.690408	-0.0909903	0.0738403	0.080714	0.0601136	0.0475921	0.0577008	0.0758007	0.0658491	0.0468795	Q9BWU0
K.AVEES(79.966331)S(79.966331)DEERQR.D	HIRIP3_S142;HIRIP3_S143	0.599419	0.255887	0.0395112	0.0618284	0.0323298	0.02199	0.0568408	0.0620938	0.0519425	0.0149911	Q9BW71
K.QAREES(79.966331)EES(79.966331)EAEPVQR.T	HIRIP3_S196;HIRIP3_S199	0.226441	-0.15886	0.0592056	0.075095	0.0691624	0.0649828	0.067194	0.066423	0.0555416	0.0512971	Q9BW71
R.EES(79.966331)EES(79.966331)EAEPVQR.T	HIRIP3_S196;HIRIP3_S199	0.283639	0.323723	0.175274	0.153372	0.13915	0.087957	0.160363	0.184249	0.230934	0.12001	Q9BW71
K.SLKESEQES(79.966331)EEEILAQK.K	HIRIP3_S227	0.261258	0.169565	0.047066	0.0436594	0.0372451	0.0428981	0.0415197	0.0522668	0.0418249	0.0565678	Q9BW71
K.SLKES(79.966331)EQES(79.966331)EEEILAQK.K	HIRIP3_S223;HIRIP3_S227	0.80279	-0.0335524	1.04542	1.26092	1.32908	1.37735	1.17028	1.08697	1.17591	1.46437	Q9BW71
K.ESEQES(79.966331)EEEILAQK.K	HIRIP3_S227	0.807769	0.113254	0.157367	0.104241	0.0660444	0.0628736	0.103237	0.126554	0.148097	0.0445306	Q9BW71
K.RLLGDS(79.966331)DS(79.966331)EEEQK.E	HIRIP3_S289;HIRIP3_S291	0.803646	0.154144	0.292308	0.201477	0.157829	0.0785819	0.0767226	0.284171	0.343899	0.107741	Q9BW71
K.RLS(79.966331)GS(79.966331)S(79.966331)EDEEDSGKGEPTAK.G	HIRIP3_S330;HIRIP3_S332;HIRIP3_S333	0.770567	0.031449	0.260561	0.301831	0.266726	0.237227	0.247449	0.282036	0.307304	0.253057	Q9BW71
K.VARTDS(79.966331)PDMHEDT.-	DDA1_S95	0.782605	-0.108772	0.232038	0.100967	0.152618	0.15967	0.108122	0.0906443	0.219985	0.179678	Q9BW61
R.TDS(79.966331)PDMHEDT.-	DDA1_S95	0.803618	0.0520586	0.105911	0.102996	0.0772375	0.0889443	0.124966	0.0945189	0.100322	0.0690633	Q9BW61
K.EGSEFSFS(79.966331)DGEVAEK.A	RIOK2_S337	0.91553	0.0573621	1.68966	1.92675	0.51339	1.07132	1.77533	1.47237	1.84806	0.316319	Q9BVS4
K.ATASS(79.966331)PTQQDGR.G	CEP250_S2332	0.979809	0.00451233	0.528734	0.702803	0.658051	0.523129	0.468416	0.60074	0.612132	0.738988	Q9BV73
R.LAAAEETAVS(79.966331)PR.K	PAXX_S148	0.579688	-0.188591	0.218685	0.32579	0.23627	0.184687	0.269094	0.280635	0.192161	0.105241	Q9BUH6
R.RPAEAT(79.966331)SSPT(79.966331)SPERPR.H	MMTAG2_T215;MMTAG2_T219	0.915307	0.0932298	0.363749	1.3	0.245074	0.314082	0.795662	1.08896	0.424128	0.0625484	Q9BU76
K.RGSATSSS(79.966331)NTS(79.966331)LT.-	FSD1_S491;FSD1_S494	0.605749	-0.197312	0.0501375	0.0854323	0.03316	0.0646187	0.0449445	0.0335975	0.0531947	0.0717837	Q9BTV5
K.RGSAT(79.966331)SSSNTS(79.966331)LT.-	FSD1_T488;FSD1_S494	0.521382	0.328595	0.0288262	0.0699485	0.0266693	0.0385216	0.0355494	0.0287367	0.0788786	0.0627418	Q9BTV5
R.SSS(79.966331)ESYTQSFQSR.K	PI4K2A_S462	0.846397	0.0669212	0.0696856	0.059039	0.125243	0.110975	0.074076	0.0707717	0.106282	0.131141	Q9BTU6
K.TAPRQEAIPDLEDS(79.966331)PPVS(79.966331)DSEEQQESAR.A	DIDO1_S805;DIDO1_S809	0.322851	-0.380151	0.0497835	0.0311625	0.0618906	0.0688836	0.0347811	0.0253806	0.0402135	0.0623016	Q9BTC0
R.QEAIPDLEDS(79.966331)PPVS(79.966331)DSEEQQESAR.A	DIDO1_S805;DIDO1_S809	0.493959	0.254214	0.00732771	0.0115631	0.00827454	0.00594508	0.0103453	0.0134515	0.0109453	0.00474816	Q9BTC0
R.QEAIPDLEDS(79.966331)PPVSDS(79.966331)EEQQESAR.A	DIDO1_S805;DIDO1_S811	0.802736	0.0889319	0.00801444	0.00996342	0.0056076	0.00487134	0.00981178	0.00938918	0.00678682	0.00427837	Q9BTC0
K.KPSKYPLCSADAAVST(79.966331)TPPGS(79.966331)PPPPPPLPEPPVLK.V	DIDO1_T1255;DIDO1_S1260	0.716311	-0.630258	8.67082e-07	7.7955e-07	0.000770255	0.000313947	8.71771e-07	0.000699277	4.94054e-07	8.81411e-07	Q9BTC0
R.SSSPAGET(79.966331)EGDREPQARPGEGTAPLPPPGQK.V	DIDO1_T1719	0.814245	-0.0557863	0.00253708	0.00350096	0.00521896	0.00394255	0.00319243	0.00388228	0.00352557	0.00402276	Q9BTC0
K.QGPVSQSATQQPVTADKQQGHEPVS(79.966331)PR.S	WAC_S511	0.76425	0.168791	0.00718803	0.00992899	0.0153507	0.0214793	0.0172093	0.010227	0.00688363	0.0263227	Q9BTA9
R.SSSQRS(79.966331)PS(79.966331)PGPNHTSNSSNASNATVVPQNSSAR.S	WAC_S523;WAC_S525	0.340465	0.216914	0.0149255	0.0296538	0.0207524	0.0270998	0.0267027	0.023689	0.0262248	0.0308115	Q9BTA9
R.VVPGQFDDADSS(79.966331)DSENRDLK.T	RIOK1_S22	0.883554	0.0458609	0.730928	0.945108	1.34334	1.69453	1.1351	0.903637	1.33015	1.49728	Q9BRS2
R.ELDEEGS(79.966331)DPPLPGR.A	C7orf50_S175	0.358628	0.518561	0.00478664	0.00298443	0.00237655	0.0016787	0.00356706	0.0073308	0.003908	0.00213565	Q9BRJ6
R.HDT(79.966331)PDPS(79.966331)PLRGAR.H	BUD13_T159;BUD13_S163	0.719482	0.201141	0.789956	1.76832	1.09467	0.592286	1.88423	1.64667	0.921123	0.428322	Q9BRD0
R.HDS(79.966331)PDPS(79.966331)PPR.R	BUD13_S197;BUD13_S201	0.962786	-0.0257986	0.191078	0.371826	0.146112	0.104201	0.255216	0.288145	0.166113	0.0893292	Q9BRD0
R.HGSSDIS(79.966331)SPR.R	BUD13_S239	0.213064	-0.463165	0.336859	0.445166	0.463156	0.248934	0.281633	0.414706	0.22792	0.159561	Q9BRD0
R.HGS(79.966331)SDISS(79.966331)PR.R	BUD13_S235;BUD13_S240	0.699821	0.197548	0.361821	0.666719	0.299607	0.217657	0.49206	0.613563	0.513961	0.153062	Q9BRD0
K.EIPSATQS(79.966331)PISK.K	MYBBP1A_S1163	0.728299	-0.0779108	0.00941345	0.0115024	0.00782539	0.0148574	0.01031	0.0100074	0.0114646	0.00952459	Q9BQG0
R.GHNEGNQSLISAEPIVVS(79.966331)S(79.966331)DEEGPVEHK.S	SENP7_S443;SENP7_S444	0.847324	-0.0703557	0.313653	0.498533	0.231927	0.252402	0.325821	0.415477	0.306494	0.187013	Q9BQF6
R.GNTES(79.966331)KTDGDDTETVPSEQSHASGK.L	TCF25_S104	0.15755	-0.380118	0.199574	0.242075	0.347199	0.331154	0.262239	0.171856	0.223879	0.202606	Q9BQ70
R.CQTAEADS(79.966331)ES(79.966331)DHEVPEPESEMK.M	NCAPG_S973;NCAPG_S975	0.9911	-0.00241113	0.0160621	0.0135046	0.0204482	0.0152817	0.0161388	0.0113794	0.0200098	0.0176596	Q9BPX3
R.DLHESS(79.966331)FSLSGSQIDDHVPK.R	DPYSL5_S532	0.344876	0.300949	0.000465095	0.000733942	0.000572023	0.000613882	0.00100453	0.000847293	0.000437044	0.000649277	Q9BPU6
K.KEIEESKEPGVEDTEWS(79.966331)NTQTEEAIQTR.S	VRK1_S376	0.336436	-0.239648	0.00240702	0.00425453	0.00368905	0.00390471	0.00301917	0.00332458	0.00209569	0.00363412	Q99986
R.AAAAGLGHPAS(79.966331)PGGS(79.966331)EDGPPGSEEEDAAR.E	ARID3A_S77;ARID3A_S81	0.789422	0.0882624	0.0196567	0.0309687	0.0200564	0.017556	0.022074	0.0321702	0.0262502	0.0133102	Q99856
R.AAAAGLGHPAS(79.966331)PGGS(79.966331)EDGPPGS(79.966331)EEEDAAR.E	ARID3A_S77;ARID3A_S81;ARID3A_S88	0.374508	0.302338	0.0232935	0.0232186	0.0162522	0.0126473	0.0219983	0.029212	0.0286277	0.0131553	Q99856
R.AAAAGLGHPAS(79.966331)PGGSEDGPPGS(79.966331)EEEDAAREGT(79.966331)PGSPGRGR.E	ARID3A_S77;ARID3A_S88;ARID3A_T98	0.78425	0.0363433	0.0137533	0.0174788	0.0170687	0.0128766	0.016795	0.0160939	0.0135857	0.0162637	Q99856
K.RREFITGDVEPTDAESEWHS(79.966331)ENEEEEK.L	NAP1L4_S125	0.62677	-0.13555	0.00493932	0.00390134	0.00330555	0.00346587	0.00314053	0.00397215	0.00489771	0.00220165	Q99733
K.RREFITGDVEPTDAESEWHS(79.966331)ENEEEEKLAGDMK.S	NAP1L4_S125	0.602394	0.176335	0.00188119	0.00229925	0.0031598	0.00357003	0.00199322	0.00291223	0.00293994	0.00448332	Q99733
R.EFITGDVEPTDAESEWHS(79.966331)ENEEEEK.L	NAP1L4_S125	0.958135	0.0282499	0.00994224	0.012575	0.00431113	0.00485179	0.00935562	0.0105174	0.0104346	0.00199909	Q99733
R.EFITGDVEPTDAESEWHS(79.966331)ENEEEEKLAGDMK.S	NAP1L4_S125	0.432767	0.277703	0.000319023	0.000631577	0.000249065	0.000356164	0.000508731	0.000547338	0.000509414	0.000320591	Q99733
K.LAAVAQDEEENASRSS(79.966331)G.-	RGPD5_S1764	0.0614942	0.553819	0.211698	0.314278	0.166594	0.166808	0.241163	0.344099	0.361827	0.314448	Q99666
R.SPQGPSPVLAEDS(79.966331)EGEG.-	RAD9A_S387	0.766163	0.0779148	2.28465	3.38522	3.06196	3.0486	3.38484	2.314	4.31972	2.41559	Q99638
K.QPLLLS(79.966331)EDEEDTK.R	EIF3C_S39	0.771255	0.211377	0.385925	0.694781	0.12154	0.146916	0.443059	0.567142	0.492905	0.0589434	Q99613
K.QNPEQS(79.966331)ADEDAEK.N	EIF3C_S166	0.700266	0.324719	0.391411	0.218535	0.123854	0.0658527	0.128842	0.290893	0.521982	0.0597846	Q99613
R.QQQS(79.966331)QTAY.-	EIF3C_S909	0.722395	-0.280819	0.289576	0.633168	0.244935	0.125242	0.543223	0.309936	0.176346	0.0347288	Q99613
R.SRFHS(79.966331)PSTT(79.966331)WSPNKDTPQEK.K	SCAF11_S796;SCAF11_T800	0.926689	-0.0226928	0.0230904	0.0246753	0.0234435	0.0313536	0.0210903	0.0226108	0.0209914	0.0362697	Q99590
R.FHS(79.966331)PSTTWS(79.966331)PNKDTPQEK.K	SCAF11_S796;SCAF11_S802	0.712792	0.0556398	0.0285645	0.037784	0.0251638	0.0323712	0.0296054	0.0334804	0.0361774	0.0294914	Q99590
R.VQAYEEPSVASS(79.966331)PNGKESDLR.R	POP1_S730	0.941244	-0.0151155	0.0123009	0.0175069	0.0138754	0.0142546	0.0156354	0.0175539	0.0142737	0.00987097	Q99575
R.GAEAFGDS(79.966331)EEDGEDVFEVEK.I	MPHOSPH8_S51	0.995996	-0.00188641	0.0255895	0.0183643	0.0132331	0.0117303	0.0248081	0.0180145	0.0153558	0.0106486	Q99549
R.NASAS(79.966331)FQELEDK.K	DNAJC2_S49	0.397373	-0.315843	0.0837981	0.0920227	0.057541	0.0522978	0.0726526	0.0685044	0.0666204	0.0217162	Q99543
K.SGYHDDS(79.966331)DEDLLE.-	SORT1_S825	0.76785	-0.0813559	0.127313	0.118614	0.223588	0.172277	0.152326	0.116944	0.146581	0.190751	Q99523
R.LSSGDPSTSPSLSQT(79.966331)TPSKDTDDQSRK.N	EYA3_T268	0.840068	-0.0991787	0.0592082	0.0442542	0.0604497	0.131857	0.058845	0.0383743	0.0915218	0.0873779	Q99504
K.EELEQQT(79.966331)DGDCEEDEEEENDGETPK.S	SEC62_T375	0.465829	0.570507	0.00555641	0.0033645	0.00188921	0.00223906	0.00341015	0.00419185	0.0101721	0.00160452	Q99442
R.GGTTSWGTSGQPS(79.966331)PSYDSSR.G	TCF12_S67	0.0759133	0.351421	0.0903522	0.0891734	0.0629397	0.104565	0.113654	0.129263	0.0978989	0.10193	Q99081
R.GRTSST(79.966331)NEDEDLNPEQK.I	TCF12_T560	0.625176	0.218438	1.07482	0.862266	1.72217	1.74109	0.988518	1.18642	1.48513	2.6231	Q99081
R.GRTS(79.966331)STNEDEDLNPEQK.I	TCF12_S558	0.784817	0.11952	0.159509	0.134821	0.171461	0.214617	0.130903	0.0971463	0.193023	0.318105	Q99081
R.TSS(79.966331)TNEDEDLNPEQK.I	TCF12_S559	0.243104	0.123169	0.64321	0.684609	0.634357	0.73768	0.63244	0.808784	0.787334	0.711922	Q99081
R.TSST(79.966331)NEDEDLNPEQK.I	TCF12_T560	0.415565	0.177234	0.857756	0.881332	1.06905	1.05602	0.766087	1.01896	1.18947	1.39473	Q99081
K.ERDSELS(79.966331)DTDSGCCLGQSESDK.S	UHRF1_S91	0.8432	0.0817716	0.00427702	0.00768824	0.0038884	0.00349768	0.00555062	0.0066503	0.00598385	0.00229508	Q96T88
R.WEETRTPESQPDT(79.966331)PPGTPLVSQDEK.R	PNKP_T118	0.901392	0.0202205	0.0302751	0.0352628	0.0271242	0.0268961	0.0352211	0.0331642	0.0295818	0.0232785	Q96T60
R.SLVHEVGKPPQDVTDDS(79.966331)PPSK.K	SPEN_S1222	0.583916	-0.0518806	0.032787	0.0339749	0.0348851	0.0340837	0.0307871	0.0290009	0.0328002	0.0383482	Q96T58
R.HGSFHEDEDPIGS(79.966331)PR.L	SPEN_S1278	0.875371	0.0535286	0.138314	0.181437	0.12279	0.131756	0.163118	0.197098	0.175838	0.0599522	Q96T58
R.SLS(79.966331)PGGAALGYR.D	RBM15_S294	0.764706	0.224403	0.0134793	0.0467619	0.0128207	0.0157448	0.0286186	0.0479876	0.0206206	0.00652558	Q96T37
R.HCAPS(79.966331)PDRS(79.966331)PELSSSR.D	RBM15_S670;RBM15_S674	0.298693	0.321636	0.145967	0.141377	0.0864983	0.0814867	0.150069	0.140529	0.182973	0.0954738	Q96T37
K.STLESEKPGS(79.966331)PEAAETSPPSNIIDHCEK.L	RSF1_S622	0.0977399	0.223658	0.00730552	0.00833348	0.00818016	0.00909419	0.00909782	0.0095786	0.00847676	0.0112794	Q96T23
K.RGRS(79.966331)T(79.966331)DEYS(79.966331)EADEEEEEEEGKPSR.K	RSF1_S1277;RSF1_T1278;RSF1_S1282	0.666951	0.118213	0.0216383	0.030401	0.018884	0.0183946	0.0288699	0.0259568	0.0272095	0.0149085	Q96T23
K.RGRS(79.966331)T(79.966331)DEYS(79.966331)EADEEEEEEEGKPSRK.R	RSF1_S1277;RSF1_T1278;RSF1_S1282	0.506781	-0.0560872	0.0546449	0.0502817	0.0583179	0.0563912	0.0485575	0.0499859	0.0594453	0.0532721	Q96T23
R.GRS(79.966331)TDEYS(79.966331)EADEEEEEEEGKPSRK.R	RSF1_S1277;RSF1_S1282	0.76338	0.0481124	0.0194522	0.0197734	0.0225299	0.0245923	0.0195976	0.0215085	0.0200406	0.0281292	Q96T23
R.IET(79.966331)DEEESCDNAHGDANQPAR.D	RSF1_T1305	0.809293	-0.072265	0.00595977	0.00766236	0.00593619	0.00710262	0.00714406	0.00891572	0.00619712	0.00310148	Q96T23
R.IET(79.966331)DEEESCDNAHGDANQPARDSQPR.V	RSF1_T1305	0.26456	-0.180718	0.00497991	0.00584748	0.00559538	0.00671232	0.00532923	0.0054635	0.00575091	0.00386761	Q96T23
K.KPYRIES(79.966331)DEEEDFENVGK.V	RSF1_S1345	0.988682	0.00727868	0.00117443	0.003926	0.00136995	0.00215361	0.00253239	0.0026728	0.00245352	0.00100891	Q96T23
K.PYRIES(79.966331)DEEEDFENVGK.V	RSF1_S1345	0.951926	0.0234698	0.0202289	0.0186928	0.0118373	0.0126504	0.0181143	0.0168957	0.0231827	0.00625673	Q96T23
R.IES(79.966331)DEEEDFENVGK.V	RSF1_S1345	0.478538	0.269413	0.0270182	0.0269763	0.0169226	0.0154017	0.0273961	0.0294419	0.0351958	0.0120077	Q96T23
K.MDS(79.966331)DEDEKEGEEEK.V	IWS1_S377	0.737995	-0.0962013	0.0654921	0.071009	0.0464479	0.0625441	0.0726455	0.0618657	0.0669665	0.0281794	Q96ST2
K.AAVLS(79.966331)DS(79.966331)EDEEK.A	IWS1_S398;IWS1_S400	0.582211	0.22838	0.0402177	0.0333875	0.0269433	0.0241484	0.0354526	0.0353109	0.0583512	0.01697	Q96ST2
K.AAVLS(79.966331)DS(79.966331)EDEEKASAK.K	IWS1_S398;IWS1_S400	0.567005	-0.0806589	0.12331	0.15877	0.149691	0.155432	0.165505	0.133124	0.11524	0.141407	Q96ST2
R.VVS(79.966331)DADDS(79.966331)DSDAVSDK.S	IWS1_S415;IWS1_S420	0.845814	0.030569	0.0117216	0.0126272	0.0130023	0.0127275	0.0149381	0.0136738	0.0135034	0.00903573	Q96ST2
K.TIAS(79.966331)DS(79.966331)EEEAGKELSDK.K	IWS1_S438;IWS1_S440	0.749962	0.0698947	0.0423956	0.0442503	0.0348858	0.0397117	0.0454579	0.0478229	0.0503144	0.0256524	Q96ST2
K.T(79.966331)IAS(79.966331)DSEEEAGKELSDK.K	IWS1_T435;IWS1_S438	0.869519	0.0408478	0.019332	0.0240212	0.0167848	0.0188597	0.0220642	0.0247465	0.0227768	0.0116788	Q96ST2
K.SETQHRGSAPHSESDLPEQEEEILGS(79.966331)DDDEQEDPNDYCK.G	SRPK1_S51	0.837161	-0.181656	0.00879916	1.19765e-06	0.0162707	0.0159847	0.00362074	0.00180253	0.0106181	0.020157	Q96SB4
R.GSAPHSESDLPEQEEEILGS(79.966331)DDDEQEDPNDYCK.G	SRPK1_S51	0.527114	0.273746	0.00439414	0.00222883	0.00208875	0.00334756	0.00485039	0.00195871	0.00504065	0.00272923	Q96SB4
K.ESSTESSQSAKPVSGQDTSGNTEGS(79.966331)PAAEK.A	CLCC1_S509	0.0525699	-0.361531	0.123976	0.123226	0.111161	0.112028	0.0862227	0.0823105	0.121601	0.0759884	Q96S66
R.ATT(79.966331)PADGEEPAPEAEALAAAR.E	TP53RK_T8	0.766813	-0.23438	0.0122254	9.42329e-06	0.0080834	0.00790711	1.06015e-05	0.00575357	0.0108495	0.00737929	Q96S44
R.TVS(79.966331)DNS(79.966331)LSNSR.G	FNBP1_S296;FNBP1_S299	0.278069	0.407877	0.0178758	0.0313916	0.0140878	0.014368	0.0274834	0.0324254	0.0270132	0.0161959	Q96RU3
R.SEST(79.966331)ENQSYAK.H	ERBIN_T1016	0.909692	0.0465738	0.0436306	0.117727	0.122697	0.0626459	0.104607	0.110396	0.0931239	0.0499491	Q96RT1
K.DS(79.966331)QNSSQHSVSSHR.S	MAGI1_S741	0.381954	-0.471025	0.018029	0.00796087	0.0069208	0.00635429	0.00549468	0.0067566	0.00963764	0.00643886	Q96QZ7
R.RGGGSGGGEES(79.966331)EGEEVDED.-	PURB_S304	0.245445	-0.320351	0.0115903	0.0137569	0.0106929	0.0173346	0.0133854	0.0121	0.0067337	0.0105274	Q96QR8
R.RGGGS(79.966331)GGGEES(79.966331)EGEEVDED.-	PURB_S298;PURB_S304	0.930338	-0.0193884	0.00817516	0.0136018	0.0089151	0.0117627	0.00854055	0.0128824	0.00987468	0.0105904	Q96QR8
R.GGGSGGGEES(79.966331)EGEEVDED.-	PURB_S304	0.982615	-0.00795258	0.00255509	0.00363936	0.00558697	0.0066534	0.00486013	0.00602321	0.00443619	0.00301394	Q96QR8
R.RQLAELETEDGMQES(79.966331)P.-	MTMR9_S548	0.667535	0.0809736	0.338591	0.255081	0.256579	0.354149	0.363189	0.250474	0.366034	0.294234	Q96QG7
K.SGYIS(79.966331)ESENS(79.966331)EISQQVR.F	ATAD5_S306;ATAD5_S311	0.425758	-0.180224	0.0664378	0.0907357	0.114343	0.0758175	0.0739811	0.0890756	0.0815157	0.0619725	Q96QE3
K.QFEMENSLS(79.966331)DPENEQTVQK.R	ATAD5_S356	0.531402	0.115298	0.109686	0.0748419	0.109536	0.12889	0.0955273	0.122662	0.112916	0.127037	Q96QE3
K.AADPVPSFDESS(79.966331)QDTSEK.S	ATAD5_S817	0.219877	0.295093	0.472007	0.431616	0.40404	0.64608	0.565164	0.621582	0.749126	0.461301	Q96QE3
R.SLSSPT(79.966331)VTLSAPLEGAK.D	NEDD4L_T451	0.543631	1.44182	0.000367647	0.000265252	0.212982	0.897121	0.000225428	0.000197239	0.136321	2.88072	Q96PU5
K.RPIS(79.966331)DDDCPSASK.V	UHRF2_S667	0.465754	0.118251	0.92735	0.996038	0.883552	0.800641	0.88195	1.07456	1.17811	0.781115	Q96PU4
R.DRS(79.966331)PLRRS(79.966331)PPRASYVAPLTAQPATYR.A	RBM14_S215;RBM14_S220	0.746134	-0.0688973	0.000503625	0.000669405	0.000966861	0.000723475	0.000695462	0.000695578	0.000617462	0.000721336	Q96PK6
R.GQPGNAYDGAGQPSAAYLSMSQGAVANANST(79.966331)PPPYER.T	RBM14_T572	0.882817	0.026022	0.00124573	0.00146369	0.00128802	0.00142807	0.00151558	0.00171416	0.00128378	0.00101075	Q96PK6
K.VDENENCSSLGS(79.966331)PSEPPQTLDLVR.A	RPRD1A_S156	0.108831	-0.28002	0.0179117	0.0159255	0.0119193	0.0143702	0.0120076	0.012517	0.0139838	0.0110106	Q96P16
R.SRSLS(79.966331)NS(79.966331)NPDISGTPTSPDDEVR.S	DOCK7_S898;DOCK7_S900	0.922388	-0.0154176	0.0239535	0.034136	0.0376189	0.0325375	0.0312949	0.0343431	0.0271287	0.034116	Q96N67
R.S(79.966331)RSLSNS(79.966331)NPDISGTPTS(79.966331)PDDEVR.S	DOCK7_S894;DOCK7_S900;DOCK7_S910	0.71484	-0.0501337	0.00691456	0.00789066	0.00829747	0.00767705	0.0060256	0.00853854	0.00841541	0.00674898	Q96N67
R.SRSLS(79.966331)NS(79.966331)NPDISGTPTS(79.966331)PDDEVR.S	DOCK7_S898;DOCK7_S900;DOCK7_S910	0.638912	-0.091005	0.005229	0.00795625	0.00721351	0.00630119	0.00628143	0.00661393	0.00747212	0.00470025	Q96N67
R.SLSNS(79.966331)NPDISGTPTSPDDEVR.S	DOCK7_S900	0.512929	0.293671	0.00988245	0.0101276	0.00528412	0.0082967	0.0155743	0.00942895	0.0123252	0.00384584	Q96N67
R.SLSNSNPDIS(79.966331)GTPTSPDDEVR.S	DOCK7_S905	0.540567	0.301751	0.049152	0.0351825	0.0282649	0.0167769	0.0280332	0.0486374	0.0619382	0.0208657	Q96N67
R.SLSNS(79.966331)NPDISGTPTS(79.966331)PDDEVR.S	DOCK7_S900;DOCK7_S910	0.451829	0.184047	0.012615	0.0140366	0.0099743	0.0127481	0.0138058	0.0134916	0.0190332	0.00976165	Q96N67
R.SLS(79.966331)NSNPDISGTPTS(79.966331)PDDEVR.S	DOCK7_S898;DOCK7_S910	0.369673	0.218241	0.00769759	0.00768827	0.00577253	0.00736615	0.00930538	0.00706591	0.010878	0.00593374	Q96N67
R.SPSGSAFGS(79.966331)QENLR.W	DOCK7_S1438	0.820949	-0.0790978	0.00752896	0.0110303	0.0167323	0.017586	0.0140135	0.00932837	0.0098674	0.0168472	Q96N67
R.SPSGS(79.966331)AFGSQENLR.W	DOCK7_S1434	0.303638	-0.313081	0.0073772	0.0137806	0.0105666	0.00867561	0.0108675	0.00767327	0.00827467	0.00570337	Q96N67
R.S(79.966331)PEAVGPELEAEEK.L	PWWP2A_S81	0.322371	-0.227089	0.108352	0.124909	0.172689	0.111324	0.0925928	0.106257	0.135953	0.107134	Q96N64
K.TTPES(79.966331)PPYSSGSYDSIK.T	NOL4L_S130	0.458818	-0.232832	2.20893	2.33274	2.30738	3.11677	1.38527	2.09787	1.69735	3.30005	Q96MY1
R.RRDS(79.966331)DGVDGFEAEGK.K	ZFR_S1054	0.446088	0.264925	0.015837	0.0157487	0.026079	0.0241562	0.0155289	0.0206149	0.0268486	0.0353214	Q96KR1
R.RDS(79.966331)DGVDGFEAEGK.K	ZFR_S1054	0.451212	0.196231	0.00863984	0.0116563	0.0129441	0.0149395	0.0101519	0.013487	0.0130633	0.0184974	Q96KR1
K.DFDIAEQNES(79.966331)S(79.966331)DEESLRKER.A	DNAJC1_S479;DNAJC1_S480	0.625223	0.0725404	0.201301	0.16035	0.186522	0.204129	0.224997	0.176081	0.225269	0.164748	Q96KC8
K.KETWDTAEEDSGT(79.966331)DSEYDESGK.S	USP47_T1015	0.329715	-0.283391	0.0233767	0.0141831	0.0141849	0.016162	0.0151597	0.0177188	0.0139589	0.00895868	Q96K76
K.KETWDTAEEDS(79.966331)GTDS(79.966331)EYDESGK.S	USP47_S1013;USP47_S1017	0.658196	0.0886005	0.0142901	0.0113911	0.0111742	0.0133619	0.0118683	0.0134938	0.0175556	0.0104803	Q96K76
K.KETWDTAEEDS(79.966331)GT(79.966331)DSEYDESGK.S	USP47_S1013;USP47_T1015	0.575141	-0.09864	0.0378713	0.0317313	0.0289472	0.0340741	0.0340869	0.0310601	0.0366484	0.0220637	Q96K76
K.LAPVPS(79.966331)PEPQKPAPVSPESVK.A	CHAMP1_S204	0.659564	0.0744804	0.00123855	0.00135658	0.00155436	0.00108603	0.00146501	0.0015527	0.00144729	0.00104791	Q96JM3
K.LAPVPSPEPQKPAPVS(79.966331)PESVK.A	CHAMP1_S214	0.469845	0.151418	0.00259716	0.00222356	0.00144267	0.00227846	0.0025069	0.00203636	0.00282864	0.0021152	Q96JM3
K.LAPVPS(79.966331)PEPQKPAPVS(79.966331)PESVK.A	CHAMP1_S204;CHAMP1_S214	0.569885	-0.09731	0.00714881	0.00618063	0.00421671	0.00619417	0.00587813	0.00558873	0.00571417	0.00501081	Q96JM3
K.TS(79.966331)PASLDFPESQK.S	CHAMP1_S459	0.866529	-0.0384959	0.0127163	0.00932496	0.00632099	0.00863958	0.00940792	0.00919571	0.00965937	0.00776453	Q96JM3
K.TSPAS(79.966331)LDFPESQK.S	CHAMP1_S462	0.9727	-0.00860319	0.00238117	0.00184571	0.00116383	0.00157472	0.00140626	0.00198299	0.00193711	0.00159764	Q96JM3
K.KDNQESS(79.966331)DAELSSSEYIK.T	CHAMP1_S627	0.882855	-0.0106176	0.0266615	0.0288182	0.0237193	0.024157	0.0249691	0.0258998	0.0264696	0.0252595	Q96JM3
K.KDNQES(79.966331)SDAELSSSEYIK.T	CHAMP1_S626	0.635441	-0.100087	0.000888539	0.00107747	0.000765901	0.00129854	0.000909832	0.0011074	0.000773485	0.000969597	Q96JM3
K.DNQESS(79.966331)DAELSSSEYIK.T	CHAMP1_S627	0.142047	0.492002	0.00687063	0.00941212	0.00481582	0.00819786	0.0128573	0.00906855	0.0125265	0.00674996	Q96JM3
K.DNQES(79.966331)SDAELSSSEYIK.T	CHAMP1_S626	0.328201	0.375329	0.00769312	0.0105656	0.00662277	0.0108015	0.0121114	0.00785148	0.0177569	0.00856587	Q96JM3
K.DNQESS(79.966331)DAELS(79.966331)SSEYIK.T	CHAMP1_S627;CHAMP1_S632	0.822748	-0.100505	0.0280524	0.0417437	0.0170924	0.0203618	0.0316529	0.0337471	0.0248635	0.00976963	Q96JM3
K.DNQES(79.966331)SDAELSS(79.966331)SEYIK.T	CHAMP1_S626;CHAMP1_S633	0.762037	-0.178289	0.00926433	0.0241453	0.00954214	0.0081076	0.0159627	0.0157501	0.00835907	0.00505191	Q96JM3
R.NNSRVS(79.966331)PVPLSGAAAGTEQK.T	ZNF462_S2172	0.785458	-0.106576	0.00376901	0.00647822	0.00446	0.0047161	0.0036699	0.00662728	0.00190802	0.005835	Q96JM2
K.VDDLSSSPT(79.966331)SSPER.S	DCAF5_T630	0.532288	0.299321	0.253236	0.272321	0.0861789	0.243883	0.232713	0.359161	0.357129	0.103891	Q96JK2
K.SAYQEYDS(79.966331)DSDVPEELK.R	VPS50_S559	0.876472	0.064266	0.183213	0.142852	0.0907611	0.0967033	0.135969	0.154633	0.191354	0.0549667	Q96JG6
K.GAHAPQELPQAKGS(79.966331)DDELFLGGSNQDSVQGLGR.A	HIC2_S197	0.492866	0.609349	2.4804e-05	0.0181554	3.89788e-05	0.0409307	0.0134164	0.0232956	0.0193391	0.0341862	Q96JB3
K.GS(79.966331)DDELFLGGSNQDSVQGLGR.A	HIC2_S197	0.399295	-0.391725	0.0913037	0.0419953	0.0832976	0.0830323	0.0299464	0.0283072	0.0831288	0.087	Q96JB3
R.FSYTSQHS(79.966331)DYGQR.F	KIRREL1_S743	0.681961	0.149616	0.0437496	0.0674458	0.106607	0.0885424	0.0768508	0.0777207	0.124998	0.0602502	Q96J84
K.ST(79.966331)TSVSEEDVSSR.Y	PAWR_T229	0.31525	-0.598795	0.0253622	0.0337643	0.0857399	0.0362526	0.0333244	0.0281851	0.0219363	0.0361481	Q96IZ0
R.RPDPDS(79.966331)DEDEDYER.E	RBM17_S155	0.481717	0.330518	0.012357	0.0106274	0.00801857	0.00472463	0.0102088	0.0146212	0.0157224	0.00437386	Q96I25
R.RPDPDS(79.966331)DEDEDYERER.R	RBM17_S155	0.598564	-0.117389	0.106913	0.129387	0.0819959	0.104235	0.102375	0.106112	0.116268	0.0647573	Q96I25
R.QQVAFYGQTLGQAQAHS(79.966331)QEQ.-	FUBP3_S569	0.602323	-0.114526	0.00379934	0.00369503	0.00373814	0.0032107	0.00358628	0.00413877	0.00368288	0.00193305	Q96I24
R.S(79.966331)KSISSSNPDLAVAPGSVDDEVSR.I	DOCK6_S878	0.204117	-0.328523	0.237431	0.375898	0.483516	0.367149	0.332495	0.273962	0.288002	0.271396	Q96HP0
R.SKSIS(79.966331)SS(79.966331)NPDLAVAPGSVDDEVSR.I	DOCK6_S882;DOCK6_S884	0.414501	-0.56164	0.336123	0.939588	2.11485	1.18965	0.915381	0.52238	0.38515	1.28033	Q96HP0
R.SKS(79.966331)ISSS(79.966331)NPDLAVAPGSVDDEVSR.I	DOCK6_S880;DOCK6_S884	0.610571	-0.323316	0.306472	0.828161	1.93058	1.20195	0.954743	0.628679	0.443771	1.38326	Q96HP0
K.SISSS(79.966331)NPDLAVAPGSVDDEVSR.I	DOCK6_S884	0.783881	0.101421	0.363423	0.471847	0.364111	0.648352	0.653633	0.351582	0.669006	0.308083	Q96HP0
K.SAHTVEHGS(79.966331)PR.T	SCARF2_S718	0.578733	0.145175	32.023	24.2769	23.3226	22.3458	36.782	30.3831	28.199	17.399	Q96GP6
M.AADS(79.966331)DDGAVSAPAASDGGVSK.S	TOE1_S5	0.220398	0.236847	0.598569	0.807711	0.65435	0.773659	0.86064	0.635775	0.826907	1.01665	Q96GM8
R.QAPGVGAVGGGS(79.966331)PEREEVGAGYNS(79.966331)EDEYEAAAAR.I	OTUD5_S165;OTUD5_S177	0.889182	0.0456403	0.304221	0.287925	0.1699	0.151003	0.276141	0.266764	0.257521	0.14197	Q96G74
K.ELPPPSEEIKTGEDEDEEDNDALLKENES(79.966331)PDVRR.D	THOC1_S560	0.822686	0.0262967	0.0226498	0.0238494	0.0276703	0.020372	0.024003	0.0262179	0.0212053	0.0248543	Q96FV9
K.SQDVAVS(79.966331)PQQQQCSK.S	EDC3_S131	0.542946	0.154301	0.21574	0.133668	0.216244	0.172412	0.17379	0.152297	0.262162	0.23313	Q96F86
K.DIKEES(79.966331)DEEEEDDEESGRLR.F	RBM33_S205	0.971799	0.014239	0.147122	0.13576	0.0961861	0.0823634	0.12323	0.112268	0.180907	0.0496028	Q96EV2
R.SGNTPNS(79.966331)PR.L	SPDL1_S555	0.27714	-0.228342	0.892936	0.998556	0.846406	1.11981	1.02244	0.915922	0.804303	0.55033	Q96EA4
K.EQLDTSNESAEPKAEGDEEGPS(79.966331)GAS(79.966331)EEEDT.-	TRIM44_S336;TRIM44_S339	0.0968668	0.420678	0.114945	0.157696	0.251017	0.16007	0.235062	0.241809	0.22813	0.210209	Q96DX7
R.HAASYS(79.966331)SDSENQGSYSGVIPPPPGR.G	REPS1_S117	0.823304	0.0808651	0.00880624	0.0170776	0.00902417	0.0109677	0.0182071	0.0113672	0.00942341	0.00952281	Q96D71
R.HAAS(79.966331)YSSDSENQGSYSGVIPPPPGRGQVK.K	REPS1_S115	0.986254	-0.00722655	0.0155562	0.00751706	0.0140226	0.0197564	0.0058708	0.0204479	0.0153735	0.0148759	Q96D71
R.TSADAQEPASPVVSPQQS(79.966331)PPTS(79.966331)PHTWRK.H	REPS1_S170;REPS1_S174	0.722078	0.083588	0.0168675	0.0135806	0.022108	0.0138398	0.0163684	0.0226304	0.0169586	0.0143988	Q96D71
R.RQS(79.966331)SSYDDPWK.I	REPS1_S272	0.900479	-0.059454	0.304605	0.238886	0.0866769	0.146915	0.215179	0.210579	0.239321	0.080631	Q96D71
R.QS(79.966331)SSYDDPWKITDEQRQYYVNQFK.T	REPS1_S272	0.236417	-1.78321	0.00689897	0.00912264	0.0684425	0.026144	0.00612178	6.49553e-06	0.0055305	0.0204768	Q96D71
K.NVNIYRDSAIPVES(79.966331)DTDDEGAPR.I	NMD3_S468	0.8174	-0.0790337	0.175674	0.112002	0.16564	0.235857	0.165167	0.0897608	0.22823	0.169276	Q96D46
R.S(79.966331)RS(79.966331)ESETSTMAAK.K	C18orf25_S143;C18orf25_S145	0.703112	0.099356	0.110209	0.120281	0.155514	0.145697	0.10102	0.118332	0.153244	0.197013	Q96B23
K.NSSLLS(79.966331)FDNEDENE.-	KIAA1143_S146	0.844183	0.164977	0.0118598	0.0252072	0.0754844	0.0290967	0.0136146	0.0402814	0.0213655	0.083547	Q96AT1
R.QQAAYYAQTS(79.966331)PQGMPQHPPAPQGQ.-	FUBP1_S630	0.853188	0.0616867	0.000251254	0.000318093	0.000144101	0.000339932	0.000320555	0.000364256	0.000214939	0.000199647	Q96AE4
K.DQNES(79.966331)LDEEMFYK.L	FERMT2_S666	0.383909	0.389879	0.00203796	0.00211811	0.0011883	0.00179722	0.00197937	0.00241146	0.00380017	0.00116651	Q96AC1
K.NEGNLENEGKPEDEVEPDDEGKS(79.966331)DEEEKPDVEGK.T	TCEAL3_S30	0.781796	0.0831026	2.09798	1.70126	2.88796	2.38739	2.12079	1.89954	2.02277	3.56955	Q969E4
R.QSS(79.966331)TPSAPELGQQPDVNISEWKDKPTHEILQK.L	PHKB_S701	0.163297	-0.454921	0.0755985	0.0648646	0.0610212	0.0788225	0.0635116	0.0179106	0.064601	0.0584747	Q93100
K.S(79.966331)NCLGTDEDSQDSSDGIPSAPR.M	KAT5_S190	0.176735	-0.555958	1.35549	0.751886	1.81517	1.36934	0.613911	0.649104	1.00025	1.3363	Q92993
K.IGGDAATTVNNST(79.966331)PDFGFGGQK.R	KHSRP_T100	0.881559	0.165363	9.24836e-05	8.45339e-08	8.35941e-05	5.58746e-05	0.000165773	9.42873e-05	6.6114e-08	9.10582e-08	Q92945
K.VQIS(79.966331)PDSGGLPER.S	KHSRP_S181	0.476881	-0.133752	0.00170709	0.00175746	0.00162757	0.00130725	0.00145851	0.00188993	0.0013318	0.00115252	Q92945
K.RKHS(79.966331)PS(79.966331)PPPPTPTESR.K	SMARCC1_S328;SMARCC1_S330	0.957182	-0.0143011	0.00429142	0.00438062	0.00528368	0.00694788	0.00474402	0.00484616	0.00396596	0.00714127	Q92922
K.HS(79.966331)PS(79.966331)PPPPTPTESR.K	SMARCC1_S328;SMARCC1_S330	0.448818	-0.0576579	0.0267642	0.0276083	0.029627	0.0308553	0.0281632	0.027669	0.0297259	0.0247971	Q92922
K.HS(79.966331)PS(79.966331)PPPPT(79.966331)PTESR.K	SMARCC1_S328;SMARCC1_S330;SMARCC1_T335	0.253323	-0.659991	0.0143999	0.00634025	0.00539739	0.00526785	0.00678314	0.00467121	0.00439636	0.00402519	Q92922
K.HS(79.966331)PS(79.966331)PPPPTPTESRK.K	SMARCC1_S328;SMARCC1_S330	0.221874	-0.264947	0.0301192	0.0271501	0.0309578	0.0426151	0.0248676	0.0244476	0.025955	0.0336205	Q92922
K.KDSENT(79.966331)PVKGGTVADLDEQDEETVTAGGKEDEDPAK.G	SMARCC1_T398	0.284102	-0.362366	0.000878852	0.000521757	0.00106885	0.00129621	0.000702404	0.000733292	0.000579666	0.000913904	Q92922
K.DSENT(79.966331)PVKGGTVADLDEQDEETVTAGGKEDEDPAK.G	SMARCC1_T398	0.542414	-0.0589173	0.000789469	0.000784341	0.000731269	0.000672054	0.000629643	0.000694072	0.000726256	0.00080803	Q92922
K.SQIDVALS(79.966331)QDSTYQGER.A	UPF1_S1107	0.85198	-0.0546413	0.00700511	0.00906691	0.0097972	0.0113255	0.00854949	0.0103733	0.0120087	0.00488086	Q92900
K.SQIDVALS(79.966331)QDS(79.966331)TYQGER.A	UPF1_S1107;UPF1_S1110	0.428069	0.284979	0.00318515	0.00493436	0.00556843	0.00455076	0.00641473	0.00690749	0.00650183	0.00239784	Q92900
R.AYQHGGVTGLS(79.966331)QY.-	UPF1_S1127	0.645947	0.169039	0.00201968	0.00431616	0.00473223	0.00444418	0.00626801	0.00345718	0.00492514	0.00279025	Q92900
K.S(79.966331)STSDWPTDNQDGWDGK.Q	KAT6A_S447	0.983563	-0.0048517	1.09576	1.51086	1.65148	0.964511	1.47625	1.28448	1.48141	0.962949	Q92794
K.WGLGLDDEGSSQGEPQSKS(79.966331)PQESR.R	CREBBP_S1763	0.430545	-0.186177	0.0066986	0.00647127	0.00881986	0.00816462	0.00515466	0.00825585	0.0081728	0.00492031	Q92793
R.GAPDPRVDDDS(79.966331)LGEFPVTNSR.A	DPF2_S142	0.624693	0.3204	0.0121922	0.0166104	0.0309711	0.0249674	0.0217982	0.0146967	0.01533	0.0539893	Q92785
R.VDDDS(79.966331)LGEFPVTNSR.A	DPF2_S142	0.981595	-0.0181859	0.00554522	0.0118771	0.00257522	0.00412369	0.00430972	0.0123217	0.00624165	0.000946016	Q92785
K.NRPGLSYHYAHSHLAEEEGEDKEDS(79.966331)QPPTPVSQR.S	DPF2_S244	0.398641	0.142557	0.00378466	0.00427232	0.00470383	0.00545181	0.00578504	0.00553917	0.00416297	0.00461699	Q92785
K.EDS(79.966331)QPPT(79.966331)PVSQR.S	DPF2_S244;DPF2_T248	0.687211	-0.232947	0.0240859	0.01712	0.0129842	0.00615493	0.00682443	0.0185802	0.020087	0.00585561	Q92785
K.ASIYQNQNS(79.966331)S.-	DPF2_S390	0.6805	-0.0319523	0.0723038	0.0630753	0.0698155	0.074035	0.0636713	0.0685722	0.075433	0.0654367	Q92785
R.MLPHAPGVQMQAIPEDAVHEDS(79.966331)GDEDGEDPDK.R	HDAC2_S394	0.757825	0.146391	0.00833426	0.00718017	0.00480576	0.00400105	0.0072092	0.00678014	0.010705	0.00222436	Q92769
R.MLPHAPGVQMQAIPEDAVHEDS(79.966331)GDEDGEDPDKR.I	HDAC2_S394	0.921358	0.0267012	0.00611191	0.00992051	0.0080429	0.00665468	0.00996781	0.00949809	0.00594371	0.00589444	Q92769
K.RIACDEEFS(79.966331)DS(79.966331)EDEGEGGRR.N	HDAC2_S422;HDAC2_S424	0.63546	0.0965461	0.0183942	0.016837	0.0128725	0.0124416	0.0168004	0.0146628	0.0200907	0.0131818	Q92769
R.IACDEEFS(79.966331)DS(79.966331)EDEGEGGRR.N	HDAC2_S422;HDAC2_S424	0.457506	0.236988	0.0273883	0.0296966	0.0173834	0.0220179	0.0327082	0.0319871	0.0345036	0.014513	Q92769
R.ANS(79.966331)GGVDLDSSGEFASIEK.M	RREB1_S1167	0.551285	0.12908	0.141044	0.109345	0.12479	0.202139	0.147919	0.150434	0.1556	0.1774	Q92766
K.LAEETEGPS(79.966331)DGESAAEK.R	RREB1_S1475	0.307705	0.69347	0.122782	0.0631308	0.142063	0.0474534	0.0761645	0.248355	0.067501	0.215112	Q92766
R.IEVLPVDTGAGGYSGNSGS(79.966331)PK.N	USP6NL_S716	0.590362	0.249428	0.306611	0.405523	0.240186	0.319751	0.430348	0.303569	0.625143	0.153095	Q92738
K.RET(79.966331)DDEGEDD.-	ANP32B_T244	0.790298	-0.0946124	0.00407416	0.00205572	0.00351448	0.00218554	0.00232347	0.00184677	0.00396177	0.00294698	Q92688
K.S(79.966331)PSFASEWDEIEK.I	ANKS1A_S661	0.455357	-0.260232	0.0695991	0.0784956	0.0427946	0.0439287	0.0538581	0.0636952	0.0526386	0.0258703	Q92625
K.SPSFAS(79.966331)EWDEIEK.I	ANKS1A_S666	0.608152	-0.148731	0.035199	0.0279622	0.0193543	0.0170409	0.020174	0.0254927	0.0253275	0.01881	Q92625
K.SPS(79.966331)FASEWDEIEK.I	ANKS1A_S663	0.0796649	-1.84156	0.01611	0.0158326	0.00526236	0.0148301	1.30407e-05	0.0144735	1.48028e-05	1.74328e-05	Q92625
R.ASEGLDACASPT(79.966331)K.S	ZNF516_T118	0.679871	0.141109	0.542768	0.466321	0.348749	0.418358	0.440638	0.374875	0.776547	0.366645	Q92618
R.ST(79.966331)SFRQGPEESGLGDGTGPK.L	MYO18A_T727	0.964728	0.0134607	0.0221672	0.0250832	0.0370812	0.0356324	0.0321385	0.0215357	0.0243394	0.0430748	Q92614
K.NKLEGDS(79.966331)DVDSELEDRVDGVK.S	MYO18A_S1970	0.173574	-0.48231	0.0760816	0.0375215	0.044617	0.0558589	0.0267328	0.0501968	0.0337153	0.0425994	Q92614
R.YSHSYLS(79.966331)DS(79.966331)DTEAK.L	MYO18A_S2041;MYO18A_S2043	0.275536	-0.110592	0.0734513	0.062861	0.0573192	0.0659146	0.060578	0.0632308	0.0627001	0.0538849	Q92614
K.STPEDHRNSST(79.966331)ETDQQPHS(79.966331)PDSSSSVHSIR.N	JADE3_T558;JADE3_S566	0.456847	-0.260724	0.861796	0.843102	1.26139	1.84494	0.927785	0.864997	1.25462	0.968373	Q92613
K.RQLQEDQENNLQDNQTSNSS(79.966331)PCR.S	PHF3_S1614	0.54326	0.330894	0.0338987	0.0608321	0.0218545	0.0215331	0.0603992	0.04484	0.0543733	0.0141116	Q92576
R.ADAPDAGAQS(79.966331)DSELPSYHQNDVSLDR.G	GBF1_S1298	0.65774	0.187321	0.00805379	0.0179809	0.007815	0.00965514	0.0154844	0.0148095	0.0132035	0.00603929	Q92538
R.ADAPDAGAQS(79.966331)DSELPSYHQNDVSLDRGYT(79.966331)SDSEVYTDHGRPGK.I	GBF1_S1298;GBF1_T1317	0.0808855	-0.2126	0.0349784	0.0355947	0.0421362	0.0417887	0.0326275	0.0291196	0.0349756	0.0366061	Q92538
R.AASSS(79.966331)SPGS(79.966331)PVASSPSR.L	GBF1_S1780;GBF1_S1784	0.202965	0.491006	0.00421814	0.0062514	0.00362973	0.00474432	0.00698348	0.0065903	0.00940989	0.00349959	Q92538
R.S(79.966331)RS(79.966331)PLELEPEAK.K	DDB2_S24;DDB2_S26	0.575581	0.159683	0.196884	0.205723	0.15722	0.129732	0.229522	0.15657	0.253427	0.130747	Q92466
K.YGGDS(79.966331)DHPS(79.966331)DGETSVQPMMTK.I	DGCR8_S271;DGCR8_S275	0.122984	-0.100116	0.459393	0.42903	0.422419	0.490607	0.425671	0.413862	0.434569	0.406574	Q8WYQ5
K.LEAQDS(79.966331)GEEAR.N	AHCTF1_S1533	0.484333	0.435071	0.011153	0.0220528	0.00582859	0.00655322	0.0175888	0.0196601	0.0204439	0.00394075	Q8WYP5
R.DRNS(79.966331)WGGFSEK.T	ATL1_S10	0.67261	0.0910349	0.0342254	0.0338531	0.0358235	0.0473059	0.0340405	0.0316065	0.0510212	0.0443884	Q8WXF7
R.S(79.966331)PSGHPHVR.R	PALLD_S1104	0.995687	-0.00192498	0.00117838	0.0013585	0.000871049	0.000543061	0.00120977	0.00101676	0.00116576	0.000553423	Q8WX93
R.S(79.966331)RS(79.966331)RDS(79.966331)GDENEPIQER.F	PALLD_S1116;PALLD_S1118;PALLD_S1121	0.540848	0.199481	0.00285783	0.00419088	0.00246972	0.00279023	0.00378511	0.00449318	0.00404325	0.00181233	Q8WX93
R.SRDS(79.966331)GDENEPIQER.F	PALLD_S1121	0.965223	-0.0183387	0.0305647	0.0180379	0.0105095	0.0110419	0.0135072	0.0191934	0.0196307	0.0169366	Q8WX93
R.S(79.966331)RDS(79.966331)GDENEPIQER.F	PALLD_S1118;PALLD_S1121	0.827696	0.131562	0.00729234	0.00399664	0.00390857	0.00229681	0.00375631	0.00488886	0.0088495	0.00167004	Q8WX93
K.LEQLDHRKPS(79.966331)PAQAAETPALELPLPSVPAPAPL.-	NELFB_S557	0.184489	-0.46008	0.00734596	0.0042415	0.00961045	0.00913773	0.00363166	0.00565626	0.00657665	0.00618779	Q8WX92
K.VLS(79.966331)DS(79.966331)EDEEKDADVPGTSTR.K	PHIP_S1281;PHIP_S1283	0.619355	0.168873	0.0765513	0.0690742	0.0500586	0.0487474	0.0797833	0.0682151	0.0930972	0.0336893	Q8WWQ0
R.TAFYNEDDS(79.966331)EEEQR.Q	PHIP_S1783	0.357343	0.161506	0.007506	0.00718448	0.00485459	0.00495694	0.00673675	0.0069132	0.00728463	0.00646978	Q8WWQ0
R.GQSTGKGPPQSPVFEGVY(79.966331)NNSR.M	ATXN2L_Y118	0.856267	0.0692175	0.00139383	0.00173775	0.0035188	0.00331602	0.00244769	0.00206892	0.00228158	0.00365802	Q8WWM7
K.GPPQS(79.966331)PVFEGVYNNSR.M	ATXN2L_S111	0.123152	0.430345	0.00316053	0.00351053	0.00277708	0.00393191	0.00330265	0.00455699	0.00613299	0.00403773	Q8WWM7
R.EIESS(79.966331)PQYR.L	ATXN2L_S306	0.701678	0.131847	0.0135328	0.0174316	0.00861971	0.00985054	0.0179105	0.0162891	0.0114929	0.0084728	Q8WWM7
K.LQPSSS(79.966331)PENSLDPFPPR.I	ATXN2L_S559	0.761682	0.127278	0.00137847	0.000905709	0.000853353	0.00066754	0.00106442	0.000592277	0.00166989	0.000829436	Q8WWM7
K.STS(79.966331)TPTS(79.966331)PGPR.T	ATXN2L_S680;ATXN2L_S684	0.206423	0.39752	0.0149789	0.0271368	0.0180678	0.0257848	0.034895	0.0334571	0.0266257	0.0182631	Q8WWM7
K.KLTS(79.966331)DEEGEPSGK.R	LEO1_S630	0.852935	0.0821026	1.32973	0.880469	1.78327	1.89219	1.10874	1.01905	1.43628	2.66625	Q8WVC0
K.KLT(79.966331)SDEEGEPSGK.R	LEO1_T629	0.960558	0.0208678	0.459641	0.317121	0.597497	0.638217	0.368597	0.321542	0.490826	0.860832	Q8WVC0
K.LTS(79.966331)DEEGEPSGK.R	LEO1_S630	0.977573	-0.0124846	2.71748	1.80524	3.28751	3.5567	1.78552	1.88667	2.63157	4.96522	Q8WVC0
K.LT(79.966331)SDEEGEPSGK.R	LEO1_T629	0.902475	-0.0560104	0.219056	0.157418	0.304938	0.286053	0.149656	0.139361	0.226999	0.414607	Q8WVC0
K.LT(79.966331)S(79.966331)DEEGEPSGK.R	LEO1_T629;LEO1_S630	0.744945	-0.113536	0.211408	0.117456	0.222415	0.246657	0.177511	0.0942462	0.209849	0.255941	Q8WVC0
K.KYVIS(79.966331)DEEEEDDD.-	LEO1_S658	0.428366	-0.307806	1.63982	1.01044	2.09972	2.05883	0.959981	0.932795	1.43203	2.17582	Q8WVC0
K.YVIS(79.966331)DEEEEDDD.-	LEO1_S658	0.850134	0.0704436	0.223102	0.0805742	0.20364	0.184453	0.159014	0.107141	0.219861	0.24037	Q8WVC0
K.GTEPSPGGT(79.966331)PQPSRPVS(79.966331)PAGPPEGVPEEAQPPR.L	BCL7C_T118;BCL7C_S126	0.721463	0.0777405	0.266226	0.482952	0.300529	0.32254	0.395794	0.371632	0.364097	0.316697	Q8WUZ0
K.GTEPSPGGT(79.966331)PQPS(79.966331)RPVS(79.966331)PAGPPEGVPEEAQPPR.L	BCL7C_T118;BCL7C_S122;BCL7C_S126	0.500023	0.146471	0.184017	0.249881	0.152655	0.206143	0.261649	0.24557	0.167496	0.202687	Q8WUZ0
K.GTEPS(79.966331)PGGT(79.966331)PQPSRPVS(79.966331)PAGPPEGVPEEAQPPR.L	BCL7C_S114;BCL7C_T118;BCL7C_S126	0.558749	0.0746868	0.208882	0.206319	0.187903	0.271562	0.236874	0.228631	0.218372	0.237263	Q8WUZ0
R.HTNPSSSS(79.966331)PGTRT.-	TGFBRAP1_S855	0.959025	-0.0121093	1.69295	1.22503	1.05885	1.69718	1.38631	1.07194	1.79959	1.36874	Q8WUH2
K.DDNEDNS(79.966331)NDGTQPSK.R	PHF10_S36	0.987055	-0.00834842	0.0688991	0.0484543	0.0345233	0.0285215	0.0297079	0.0479699	0.078819	0.0228605	Q8WUB8
K.GTSDSSSGNVS(79.966331)EGESPPDSQEDSFQGR.Q	PHF10_S327	0.678873	0.156496	0.022429	0.0239167	0.0124983	0.016975	0.0182061	0.0188465	0.0334676	0.013986	Q8WUB8
R.TVSTSST(79.966331)SGNDFEETK.A	SHROOM3_T820	0.0992369	-0.243432	0.0323473	0.030767	0.0327084	0.0302293	0.0232278	0.024096	0.0338176	0.025339	Q8TF72
R.DRPGS(79.966331)PES(79.966331)PLLDAPFSR.A	SHROOM3_S910;SHROOM3_S913	0.359182	0.51705	0.00592059	0.0162571	0.00629866	0.00586736	0.0113197	0.0189812	0.0130314	0.00581446	Q8TF72
R.SRS(79.966331)SPATADK.R	SHROOM3_S1242	0.398624	-0.365063	0.00610376	0.00586928	0.0129287	0.0122605	0.008369	0.00603328	0.004391	0.0100608	Q8TF72
R.S(79.966331)KFDSDEEEEDTENVEAASSGK.V	PNISR_S286	0.664438	-0.10242	2.36084	1.96099	1.90938	2.18325	1.67952	1.25978	2.55211	2.3464	Q8TF01
R.SKFDS(79.966331)DEEEEDTENVEAAS(79.966331)SGK.V	PNISR_S290;PNISR_S304	0.995027	-0.00334953	1.11913	0.597841	0.499768	0.494812	0.662284	0.502167	1.21095	0.329864	Q8TF01
K.AS(79.966331)PPSGLWSPAYASH.-	NUP210_S1874	0.704215	-0.418025	0.0002271	0.000252422	6.19509e-07	0.000525403	0.000268691	0.000483083	2.99743e-07	5.23966e-07	Q8TEM1
R.KEDRSASS(79.966331)GAEGDVSSEREP.-	DTD1_S197	0.451415	-0.555519	0.0287453	0.00956846	0.0609911	0.0515333	0.0216501	0.00681525	0.0220759	0.0520909	Q8TEA8
K.EDRSAS(79.966331)SGAEGDVSSEREP.-	DTD1_S196	0.268862	0.236924	0.00750378	0.00664991	0.00674702	0.00738813	0.00598297	0.00741576	0.0105136	0.00942547	Q8TEA8
K.EDRSASS(79.966331)GAEGDVSSEREP.-	DTD1_S197	0.324235	-0.491621	0.147879	0.0828059	0.252796	0.249716	0.0973915	0.0897596	0.127616	0.206701	Q8TEA8
K.EDRSASS(79.966331)GAEGDVSS(79.966331)EREP.-	DTD1_S197;DTD1_S205	0.138515	-0.759676	0.0255321	0.0146714	0.0463908	0.0389998	0.0173074	0.0116552	0.0219454	0.0232716	Q8TEA8
K.EDRSAS(79.966331)S(79.966331)GAEGDVSSEREP.-	DTD1_S196;DTD1_S197	0.460259	0.266283	0.0133012	0.0095488	0.0130331	0.0116219	0.0104972	0.0126145	0.0229663	0.0110565	Q8TEA8
R.SASS(79.966331)GAEGDVSSEREP.-	DTD1_S197	0.89389	0.0342723	0.155774	0.203263	0.179815	0.182163	0.24856	0.188032	0.196316	0.10544	Q8TEA8
R.SASSGAEGDVSS(79.966331)EREP.-	DTD1_S205	0.991466	-0.00338387	0.0214692	0.0206576	0.0191074	0.0136717	0.0208578	0.019511	0.0255155	0.00884617	Q8TEA8
R.SASS(79.966331)GAEGDVSS(79.966331)EREP.-	DTD1_S197;DTD1_S205	0.839144	-0.0680637	0.0540732	0.0722641	0.0638835	0.051912	0.0837345	0.0573678	0.0650548	0.0248176	Q8TEA8
K.IDYLLPGPGPAHS(79.966331)PQPSK.R	DLG5_S1000	0.720802	-0.352611	1.61246e-05	0.0133775	0.0127719	0.00933518	0.0161308	1.45998e-05	0.0116409	1.66094e-05	Q8TDM6
K.RRGAASQARGS(79.966331)DS(79.966331)EDGEFEIQAEDDAR.A	DDX54_S39;DDX54_S41	0.295112	0.26166	0.0203625	0.0180109	0.0174462	0.0256452	0.0208017	0.0193401	0.0248171	0.0327056	Q8TDD1
K.IDDRDS(79.966331)DEEGASDR.R	DDX54_S782	0.621934	0.214964	0.0846025	0.13624	0.0525176	0.0720284	0.103031	0.139778	0.112524	0.0455505	Q8TDD1
R.SNSSYLGSDEMGS(79.966331)GDELPCDMRIPSDK.Q	PREX1_S1200	0.812449	-0.0604723	0.00463207	0.00267566	0.00329174	0.00500515	0.00323076	0.00339633	0.00473206	0.0036049	Q8TCU6
K.RENPPVEDS(79.966331)SDEDDK.R	STT3B_S498	0.620246	-0.113775	0.0418438	0.0301286	0.0394322	0.0316964	0.024244	0.0296444	0.044697	0.0336637	Q8TCJ2
K.QVLTAPGSAGQPRS(79.966331)EDEDS(79.966331)LEEAGSPAPGPCPR.S	KLHDC4_S413;KLHDC4_S418	0.511851	-0.263779	0.314077	0.171558	0.131753	0.145772	0.153523	0.182673	0.190071	0.109372	Q8TBB5
R.QAS(79.966331)PTEVVER.L	PUM2_S182	0.22634	-0.202148	4.65682	3.47803	5.04929	3.98953	3.2607	4.34861	3.72136	3.59764	Q8TB72
K.TLTDEVNS(79.966331)PDSDRR.D	SMARCC2_S283	0.842079	-0.0638575	0.00920152	0.0112591	0.00654386	0.0062422	0.00920886	0.00951157	0.00889281	0.00419394	Q8TAQ2
K.RS(79.966331)PS(79.966331)PSPTPEAK.K	SMARCC2_S302;SMARCC2_S304	0.234404	-0.0970191	0.154735	0.151391	0.166168	0.166738	0.136198	0.141513	0.166963	0.152796	Q8TAQ2
K.RS(79.966331)PS(79.966331)PSPT(79.966331)PEAK.K	SMARCC2_S302;SMARCC2_S304;SMARCC2_T308	0.138626	-0.345243	0.0153472	0.0130104	0.0111062	0.0137548	0.0119052	0.00902578	0.0136085	0.007353	Q8TAQ2
K.QERLS(79.966331)PEVAPPAHRRPDHS(79.966331)GGS(79.966331)PSPPTSEPAR.S	SNIP1_S35;SNIP1_S49;SNIP1_S52	0.733786	-0.0933136	0.107723	0.0519355	0.0763804	0.0790577	0.0648072	0.0567778	0.0834847	0.090292	Q8TAD8
R.RPDHSGGS(79.966331)PS(79.966331)PPTSEPAR.S	SNIP1_S52;SNIP1_S54	0.658727	0.152199	0.119273	0.139238	0.0912422	0.0853697	0.1346	0.156475	0.138578	0.0538833	Q8TAD8
R.RPDHSGGS(79.966331)PS(79.966331)PPTS(79.966331)EPAR.S	SNIP1_S52;SNIP1_S54;SNIP1_S58	0.931464	0.0334781	0.185391	0.231699	0.140237	0.130371	0.209497	0.252541	0.169753	0.0720529	Q8TAD8
K.EDVEVVGGS(79.966331)DGEGAIGLSSDPK.S	CDC26_S42	0.13331	0.377551	0.0716056	0.110251	0.0825036	0.0687177	0.130436	0.106986	0.116037	0.079255	Q8NHZ8
K.LVTSGAESGNLNTS(79.966331)PSSNQTR.N	NEDD1_S516	0.179312	-0.140497	0.0277221	0.026506	0.0238716	0.0276876	0.0236114	0.0203616	0.0257787	0.0262193	Q8NHV4
K.RKREEGS(79.966331)DIEDEDMEELLNDTR.L	DDX55_S544	0.548041	0.377158	0.428377	0.384202	0.383037	0.789085	0.42637	0.49714	0.380115	1.27407	Q8NHQ9
R.TLS(79.966331)NESEESVK.S	KDM2B_S474	0.870433	0.0476001	1.32492	1.06957	0.950235	1.32511	0.922035	0.883238	1.2292	1.79201	Q8NHM5
K.GSYLTHEAS(79.966331)GLDEQGEAR.E	CADM4_S361	0.351202	0.451578	0.142071	0.195372	0.0883288	0.142541	0.272866	0.199924	0.243189	0.0612085	Q8NFZ8
K.YY(79.966331)S(79.966331)DSDDELTVEQR.R	BOD1L1_Y481;BOD1L1_S482	0.162373	-0.301849	0.0219341	0.0169173	0.0275859	0.0237558	0.0164947	0.0178724	0.0161621	0.0226365	Q8NFC6
K.Y(79.966331)Y(79.966331)SDSDDELTVEQR.R	BOD1L1_Y480;BOD1L1_Y481	0.902353	-0.0164976	0.013378	0.0165354	0.0131709	0.0177846	0.0156583	0.0166669	0.0144379	0.0134136	Q8NFC6
K.QHY(79.966331)LS(79.966331)SEDEPDDNPDVLDSR.I	BOD1L1_Y2777;BOD1L1_S2779	0.512384	0.165019	0.0272774	0.0274565	0.0190974	0.022603	0.0226109	0.0362839	0.0198242	0.0294013	Q8NFC6
K.TDTGIVTVEQS(79.966331)PSSSK.L	BOD1L1_S2905	0.863832	0.0155681	0.0489788	0.0409083	0.0413611	0.0414304	0.0484738	0.0422282	0.0436224	0.0402277	Q8NFC6
K.SVSDPVEDKKEQES(79.966331)DEEEEEEEEDEPSGATTR.S	BOD1L1_S2986	0.645967	-0.0922031	0.0433495	0.0404584	0.0338527	0.038596	0.0453175	0.035421	0.0243112	0.0415329	Q8NFC6
K.S(79.966331)FYSSHYAR.E	PPHLN1_S110	0.979558	0.0113555	0.0149735	0.016353	0.0168957	0.0143687	0.0131427	0.0106546	0.00989852	0.0293897	Q8NEY8
K.TSRDT(79.966331)SPSSGSAVSSSK.V	PPHLN1_T204	0.091783	-0.37548	0.0852147	0.0583944	0.0915187	0.0892917	0.0607295	0.0598114	0.0770621	0.0524756	Q8NEY8
K.TSRDTS(79.966331)PSSGSAVSSSK.V	PPHLN1_S205	0.922756	-0.0317971	0.00513952	0.00497712	0.00370669	0.00600053	0.00354641	0.00427256	0.00388542	0.00768733	Q8NEY8
K.TS(79.966331)RDTSPS(79.966331)SGSAVSSSK.V	PPHLN1_S201;PPHLN1_S207	0.816155	0.0428576	0.045891	0.0272892	0.0377362	0.0446578	0.0417596	0.0338211	0.0401927	0.0444918	Q8NEY8
K.TS(79.966331)RDT(79.966331)SPSSGSAVSSSK.V	PPHLN1_S201;PPHLN1_T204	0.945589	0.0711907	0.00227462	2.32684e-06	3.21762e-06	0.00207685	2.53134e-06	0.00102908	0.00218962	0.00135619	Q8NEY8
K.T(79.966331)SRDTS(79.966331)PSS(79.966331)GSAVSSSK.V	PPHLN1_T200;PPHLN1_S205;PPHLN1_S208	0.674472	-0.158067	0.11747	0.0590483	0.140539	0.136026	0.0810739	0.0731112	0.0952951	0.156585	Q8NEY8
K.T(79.966331)SRDTS(79.966331)PSSGSAVS(79.966331)SSK.V	PPHLN1_T200;PPHLN1_S205;PPHLN1_S213	0.99425	0.00119531	0.0225082	0.0203878	0.0171628	0.0198636	0.0192914	0.0184609	0.0255021	0.0167342	Q8NEY8
R.DTS(79.966331)PSSGSAVSSSK.V	PPHLN1_S205	0.970774	0.0127362	0.118172	0.12164	0.0839251	0.0830785	0.106514	0.127518	0.134608	0.0417828	Q8NEY8
R.DT(79.966331)SPSSGSAVSSSK.V	PPHLN1_T204	0.678502	-0.10124	0.0263713	0.0358869	0.028389	0.0260985	0.0274448	0.0287404	0.0358293	0.0168194	Q8NEY8
K.SASSYSDIEEIATPDSSAPSS(79.966331)PK.L	NAV1_S1253	0.924903	0.0402677	0.0238927	0.0142797	0.0094868	0.0129672	0.0132867	0.014371	0.0244712	0.0102137	Q8NEY1
K.LSS(79.966331)EDEEEDEAEDDQSEASGK.K	NGDN_S143	0.495044	-0.190196	0.115266	0.163804	0.243574	0.154548	0.159701	0.12206	0.143033	0.168756	Q8NEJ9
K.LS(79.966331)S(79.966331)EDEEEDEAEDDQSEASGK.K	NGDN_S142;NGDN_S143	0.570216	0.144867	0.138734	0.0937011	0.104413	0.111322	0.137773	0.111065	0.16332	0.0833519	Q8NEJ9
K.LSS(79.966331)EDEEEDEAEDDQSEASGKK.S	NGDN_S143	0.835965	-0.0407004	0.2261	0.336134	0.415746	0.338992	0.287543	0.338875	0.297331	0.356588	Q8NEJ9
K.LS(79.966331)S(79.966331)EDEEEDEAEDDQSEASGKK.S	NGDN_S142;NGDN_S143	0.169168	0.287226	0.307319	0.309623	0.250663	0.275027	0.368427	0.331614	0.437688	0.256615	Q8NEJ9
K.QQPPEPEWIGDGESTS(79.966331)PSDK.V	ABCF1_S22	0.568714	-0.209299	0.0133736	0.0107168	0.00580579	0.00927815	0.0088427	0.00880467	0.0118218	0.00441494	Q8NE71
K.QQPPEPEWIGDGESTS(79.966331)PSDKVVK.K	ABCF1_S22	0.315115	-0.0999603	0.00622559	0.00522141	0.00506987	0.0054079	0.00539624	0.00462468	0.00489558	0.0055406	Q8NE71
K.KLSVPTS(79.966331)DEEDEVPAPKPR.G	ABCF1_S109	0.184287	0.557057	0.00400751	0.00242211	0.00300274	0.00364762	0.00313048	0.00482053	0.00377993	0.00751316	Q8NE71
K.LSVPTS(79.966331)DEEDEVPAPKPR.G	ABCF1_S109	0.197739	0.352267	0.0180796	0.012727	0.00810974	0.0138609	0.0134006	0.0160339	0.0175095	0.0204296	Q8NE71
K.LSVPT(79.966331)S(79.966331)DEEDEVPAPKPR.G	ABCF1_T108;ABCF1_S109	0.59123	-0.139634	0.0121099	0.0184067	0.019433	0.0198098	0.0173269	0.0156877	0.0203741	0.00993546	Q8NE71
K.KAEQGS(79.966331)EEEGEGEEEEEEGGESK.A	ABCF1_S228	0.210501	-0.174878	0.264518	0.258377	0.24636	0.236685	0.219893	0.242066	0.259599	0.169546	Q8NE71
K.KAEQGS(79.966331)EEEGEGEEEEEEGGESKADDPYAHLSK.K	ABCF1_S228	0.736296	0.493433	0.00348255	0.00694123	0.0250824	0.0242967	0.0048765	0.0063893	0.00294922	0.0699749	Q8NE71
K.AEQGS(79.966331)EEEGEGEEEEEEGGESK.A	ABCF1_S228	0.802976	0.0639617	0.0133326	0.00721229	0.00947135	0.0101374	0.0101051	0.00851697	0.0139688	0.00938297	Q8NE71
R.TTHS(79.966331)PYEER.S	RBM15B_S609	0.654274	0.254581	0.0845156	0.198508	0.0659728	0.0852242	0.165377	0.173123	0.146175	0.0333451	Q8NDT2
K.SEPHS(79.966331)PGIPEIFR.T	ZNF280C_S80	0.959225	-0.0174295	0.00170594	0.00368527	0.00384554	0.00424032	0.00461265	0.00318037	0.00337281	0.0021494	Q8ND82
K.SKS(79.966331)EEAHAEDSVMDHHFR.K	SERBP1_S330	0.132015	1.55829	0.000353939	0.00160018	0.000411356	0.000471587	0.000577439	0.0039897	0.00140358	0.00238456	Q8NC51
K.S(79.966331)EEAHAEDSVMDHHFR.K	SERBP1_S330	0.575323	0.289602	0.000953048	0.00148129	0.000784702	0.000448318	0.00109744	0.00175008	0.00119436	0.000440748	Q8NC51
K.SS(79.966331)ASAPDVDDPEAFPALA.-	SERBP1_S392	0.0881268	0.717742	8.55492e-05	8.68981e-05	0.000117174	0.000117478	0.000105915	0.000179933	0.000248312	0.000135359	Q8NC51
K.S(79.966331)SASAPDVDDPEAFPALA.-	SERBP1_S391	0.264104	0.209875	0.00010612	0.000119775	9.45653e-05	0.000116291	0.000100897	0.000112776	0.000158821	0.000132645	Q8NC51
R.QALDS(79.966331)EEEEEDVAAK.E	RETREG2_S385	0.378575	0.604477	22.1078	18.3876	10.5896	11.252	21.8182	24.2899	44.0199	4.65099	Q8NC44
R.AAALQALQAQAPTS(79.966331)PPPPPPPLK.A	ZNF579_S483	0.236901	-0.330785	0.0689779	0.100439	0.103566	0.0538161	0.0549944	0.0730811	0.0633796	0.0683839	Q8NAF0
K.YVDEENS(79.966331)DGETSNHR.L	KRI1_S136	0.752229	-0.201453	0.720729	0.427294	0.402053	0.207176	0.0152206	0.46318	0.672306	0.377531	Q8N9T8
K.YVDEENS(79.966331)DGETSNHRLQETSSQSYVEEQK.Q	KRI1_S136	0.774441	-0.236071	0.737556	0.104754	0.547672	0.299858	6.80402e-06	0.172299	0.633742	0.628719	Q8N9T8
R.AFVEDS(79.966331)EDEDGAGEGGSSLLQK.R	KRI1_S171	0.991216	-0.00372774	0.244175	0.0672452	0.203641	0.206751	0.172876	0.17588	0.213208	0.157985	Q8N9T8
R.RQYHES(79.966331)EEES(79.966331)EEEEAA.-	EIF1AD_S155;EIF1AD_S159	0.815558	0.0621978	0.0534075	0.059859	0.0947119	0.0631852	0.0569108	0.0696227	0.0628036	0.0937726	Q8N9N8
R.VNDAEPGS(79.966331)PEAPQGK.R	DDX51_S83	0.487289	0.296114	0.540579	1.0676	0.458562	0.445256	0.956471	0.962019	0.731386	0.434436	Q8N8A6
K.QEPCAQHNGSEPAS(79.966331)PK.R	SIRT6_S330	0.245803	-0.307441	0.353326	0.211016	0.347809	0.338522	0.219247	0.185147	0.276024	0.330219	Q8N6T7
R.VVSSTS(79.966331)EEEEAFTEK.F	OXR1_S204	0.812452	-0.109571	0.138487	0.16644	0.236216	0.247003	0.101034	0.0911486	0.236446	0.301876	Q8N573
R.VVS(79.966331)STSEEEEAFTEK.F	OXR1_S201	0.595354	0.137557	0.0887706	0.0925642	0.112931	0.124129	0.0828112	0.0902378	0.138646	0.148557	Q8N573
K.SGTSSPQS(79.966331)PVFR.H	AFAP1_S668	0.196635	0.428257	0.100128	0.0452374	0.0854493	0.12882	0.0966963	0.124881	0.154053	0.108297	Q8N556
R.ALEEGDGSVSGSS(79.966331)PR.S	FNBP4_S432	0.79163	0.143201	0.0469593	0.068671	0.0165803	0.0258194	0.0516108	0.057588	0.0493125	0.0160095	Q8N3X1
R.ATS(79.966331)PESTSR.S	FNBP4_S464	0.188752	0.130532	0.805714	0.862325	0.814146	1.02524	0.98855	1.00266	0.948957	0.899402	Q8N3X1
K.TGRDT(79.966331)PENGETAIGAENSEK.I	FNBP4_T479	0.279619	0.142043	0.0915228	0.0751214	0.0759295	0.086774	0.073488	0.0940818	0.0998689	0.0959855	Q8N3X1
R.RGDS(79.966331)VDGPPDGR.T	CBARP_S621	0.372403	-0.197145	5.44492	4.69835	7.61547	4.8388	4.05944	5.31051	5.51695	4.82437	Q8N350
K.SS(79.966331)PEQPIGQGR.I	INTS1_S1327	0.10466	-0.197628	0.498642	0.515127	0.487539	0.508777	0.383337	0.387852	0.458416	0.523155	Q8N201
R.NSAPASVS(79.966331)PDGTR.V	DOCK4_S1620	0.698817	-0.150778	0.0444954	0.0323754	0.0250861	0.0307836	0.032381	0.0250564	0.0477562	0.0143743	Q8N1I0
K.KYTLENKEEGSLSDT(79.966331)EADAVSGQLPDPTTNPSAGK.D	LRRC47_T522	0.398169	-0.423263	0.0017909	0.00229012	0.00459386	0.00374507	0.00338124	0.0016646	0.0010172	0.00319897	Q8N1G4
K.YTLENKEEGSLS(79.966331)DTEADAVSGQLPDPTTNPSAGK.D	LRRC47_S520	0.326637	0.339875	0.00122892	0.00220414	0.00101334	0.00181228	0.00140315	0.0026105	0.00226953	0.00163811	Q8N1G4
K.QES(79.966331)CSPHHPQVLAQQGSGS(79.966331)SPK.A	ZNF687_S225;ZNF687_S241	0.607449	0.249404	0.19229	0.162827	0.107164	0.107804	0.159084	0.139647	0.29536	0.0835774	Q8N1G0
K.LS(79.966331)PATPTSEGPK.V	ZNF687_S374	0.627383	-0.11631	0.114254	0.0717141	0.0675666	0.0731938	0.0696818	0.0617528	0.0861129	0.0838739	Q8N1G0
K.LS(79.966331)PAT(79.966331)PTSEGPK.V	ZNF687_S374;ZNF687_T377	0.793784	-0.0748527	0.349265	0.352408	0.21612	0.197342	0.309931	0.245571	0.315727	0.187524	Q8N1G0
R.RAS(79.966331)ISEPSDTDPEPR.T	STK11IP_S387	0.385179	0.246176	0.552897	1.03061	1.21322	0.992618	1.32278	1.21992	1.19634	0.75534	Q8N1F8
K.SESDGNPTTEDESS(79.966331)RSPEDLER.G	SIX5_S281	0.253523	0.363795	0.517832	0.531228	0.416393	0.369866	0.617732	0.779993	0.642738	0.321238	Q8N196
K.ESPGSS(79.966331)EFFQEAVSHGK.F	MIER1_S492	0.506936	0.211498	0.0474858	0.0362524	0.0402089	0.0370652	0.0493813	0.0476934	0.065644	0.0237158	Q8N108
R.HNS(79.966331)TTSSTSSGGYR.R	ABI1_S323	0.413735	0.32906	0.0814909	0.0926986	0.064583	0.0738283	0.086394	0.095295	0.158228	0.0527701	Q8IZP0
R.VGTNYQAVIPECKPES(79.966331)PAR.Y	RCOR2_S63	0.241717	-0.416443	0.00887472	0.00815118	0.00659999	0.00515438	0.00500025	0.00383466	0.00864824	0.00408103	Q8IZ40
R.VGTNYQAVIPECKPES(79.966331)PARYSNK.E	RCOR2_S63	0.963428	-0.0244058	0.00845395	0.00316731	0.00384667	0.00606081	0.00403415	0.0025432	0.00935551	0.00523475	Q8IZ40
R.VGTNYQAVIPECKPESPARY(79.966331)SNKELK.G	RCOR2_Y67	0.76727	-0.165225	0.00305934	0.00106493	0.00337082	0.00327504	0.00242239	0.00140491	0.00121983	0.00455756	Q8IZ40
K.DKEDS(79.966331)DELEEGRGGVSEGEPDPADPK.R	RCOR2_S202	0.349094	-0.220755	0.00703386	0.00886572	0.00984465	0.0055475	0.00705302	0.00669363	0.00781678	0.00528849	Q8IZ40
R.SSS(79.966331)PVQVEEEPVR.L	PHACTR4_S118	0.34445	-0.224874	1.0604	1.08316	1.04908	1.12596	1.20389	0.849828	1.11077	0.530809	Q8IZ21
R.SPS(79.966331)PPLPTHIPPEPPRT(79.966331)PPFPAK.T	PHACTR4_S344;PHACTR4_T358	0.256601	0.579623	3.90183e-05	0.025017	0.0246595	0.0195002	0.0316415	0.0301145	0.0253457	0.0163384	Q8IZ21
R.SPS(79.966331)PPLPT(79.966331)HIPPEPPRTPPFPAK.T	PHACTR4_S344;PHACTR4_T349	0.946142	-0.0409963	3.90183e-05	0.018417	0.0284094	0.0276127	0.0229408	0.0100115	0.0243168	0.0151224	Q8IZ21
K.HSAGS(79.966331)GAEESNSSSTVQK.Q	C1orf174_S148	0.714303	0.0631825	0.0792414	0.0664829	0.0748675	0.0678249	0.0775562	0.0726766	0.0946255	0.0564703	Q8IYL3
K.RPGTQGHLGPEKEEEES(79.966331)DGEPEDSSTS.-	DIS3L2_S875	0.496406	0.280024	0.0144859	0.0332209	0.0150973	0.0174728	0.0289404	0.0307482	0.0246427	0.0131421	Q8IYB7
K.KEKT(79.966331)PELPEPSVK.V	SRRM1_T220	0.636211	0.295461	0.00248613	0.00196763	0.000617807	0.000975847	0.00153006	0.00204802	0.00320984	0.000633942	Q8IYB3
R.HRPS(79.966331)PPAT(79.966331)PPPK.T	SRRM1_S402;SRRM1_T406	0.211508	-0.453491	0.00179482	0.00243658	0.00142928	0.00258613	0.00198018	0.00191205	0.00140605	0.000724139	Q8IYB3
K.RHS(79.966331)PS(79.966331)PRPRAPQTS(79.966331)SSPPPVR.R	SRRM1_S683;SRRM1_S685;SRRM1_S694	0.784918	0.0362923	0.0138304	0.0118476	0.011932	0.0158018	0.0128602	0.0141122	0.0155703	0.0122298	Q8IYB3
R.APQTSSS(79.966331)PPPVR.R	SRRM1_S696	0.505845	0.235278	0.00909011	0.0107637	0.00430528	0.00745951	0.0107961	0.0113463	0.00995155	0.00512527	Q8IYB3
K.AASPS(79.966331)PQSVR.R	SRRM1_S740	0.916132	0.0292541	0.00092266	0.000469982	0.000508706	0.000957766	0.000669518	0.000730829	0.000799592	0.000717742	Q8IYB3
K.AAS(79.966331)PSPQS(79.966331)VR.R	SRRM1_S738;SRRM1_S743	0.561874	0.261911	0.0127808	0.028639	0.019194	0.0165442	0.0293346	0.0248957	0.0305212	0.00776595	Q8IYB3
K.AAS(79.966331)PS(79.966331)PQSVR.R	SRRM1_S738;SRRM1_S740	0.411839	0.064783	0.00823911	0.00853964	0.00806764	0.00865286	0.0079863	0.00966224	0.00926251	0.00812674	Q8IYB3
K.AAS(79.966331)PS(79.966331)PQS(79.966331)VR.R	SRRM1_S738;SRRM1_S740;SRRM1_S743	0.991493	-0.00239897	0.00947706	0.00639351	0.00610706	0.00834602	0.00718502	0.00799463	0.00945977	0.00563383	Q8IYB3
K.AAS(79.966331)PS(79.966331)PQS(79.966331)VRR.V	SRRM1_S738;SRRM1_S740;SRRM1_S743	0.986701	0.00509269	0.00236261	0.00312994	0.00252094	0.00299242	0.00340433	0.00309228	0.0033603	0.00118792	Q8IYB3
R.VSS(79.966331)SRSVS(79.966331)GS(79.966331)PEPAAK.K	SRRM1_S749;SRRM1_S754;SRRM1_S756	0.896961	-0.0453696	0.0312927	0.0421353	0.0223624	0.0290994	0.034576	0.0425345	0.0292055	0.0147073	Q8IYB3
R.SVS(79.966331)GS(79.966331)PEPAAK.K	SRRM1_S754;SRRM1_S756	0.8662	-0.0703302	0.0419408	0.0453824	0.02617	0.0287628	0.0377981	0.0500663	0.0372189	0.0104041	Q8IYB3
K.KPPAPPS(79.966331)PVQSQSPST(79.966331)NWSPAVPVKK.A	SRRM1_S769;SRRM1_T778	0.440665	0.185097	0.00136352	0.00123248	0.00157583	0.00103966	0.00157166	0.00167111	0.00174369	0.000938439	Q8IYB3
K.KPPAPPS(79.966331)PVQS(79.966331)QSPSTNWSPAVPVKK.A	SRRM1_S769;SRRM1_S773	0.705163	0.143154	0.00155938	0.00165861	0.00106712	0.00209634	0.00215103	0.00246642	0.00161983	0.000809859	Q8IYB3
K.KETES(79.966331)EAEDNLDDLEK.H	SRRM1_S874	0.513215	0.234477	0.0073533	0.00845039	0.00504962	0.00504994	0.00837717	0.00995167	0.0086166	0.00352922	Q8IYB3
K.KET(79.966331)ES(79.966331)EAEDNLDDLEK.H	SRRM1_T872;SRRM1_S874	0.648007	0.172685	0.0707528	0.067049	0.046362	0.0515518	0.0617318	0.0739207	0.0998031	0.0302322	Q8IYB3
K.ETES(79.966331)EAEDNLDDLEK.H	SRRM1_S874	0.8906	0.0629642	0.00674934	0.00375573	0.00420457	0.00288925	0.0032732	0.00459942	0.00766149	0.00284986	Q8IYB3
K.AQVS(79.966331)PQS(79.966331).-	SRRM1_S901;SRRM1_S904	0.463937	-0.100149	0.0281889	0.0258609	0.0312009	0.0331501	0.0253736	0.0261284	0.0334792	0.0254792	Q8IYB3
K.YS(79.966331)QEGNSGQK.L	RBM12B_S391	0.442748	-0.207653	0.0820365	0.0544131	0.0622005	0.050403	0.0661084	0.0656344	0.0358959	0.0480276	Q8IXT5
R.KVYEDSGIPLPAES(79.966331)PK.K	BAP18_S96	0.1378	0.153169	0.00716762	0.00820612	0.00809302	0.00776723	0.0087895	0.00760325	0.00981422	0.00852551	Q8IXM2
K.VYEDSGIPLPAES(79.966331)PK.K	BAP18_S96	0.525647	-0.173623	0.237743	0.239166	0.149536	0.193647	0.18778	0.190509	0.240084	0.108732	Q8IXM2
K.VYEDSGIPLPAES(79.966331)PKKGPK.K	BAP18_S96	0.806845	0.289924	0.0011453	0.00255469	0.0128596	0.00788258	0.00277133	0.00515697	0.000929081	0.021025	Q8IXM2
D.GGQQEDDS(79.966331)GEGEDDAEVQQECLHK.F	NELFCD_S34	0.787336	-0.174514	0.0645733	0.02472	0.0131523	0.0229502	0.0201673	0.0378595	0.0368228	0.0162593	Q8IXH7
K.NSVHEQEAINS(79.966331)DPELSNCENFQK.T	SKA3_S119	0.565381	0.145088	0.106945	0.0853581	0.0972297	0.0975632	0.139548	0.0845308	0.129843	0.0741284	Q8IX90
K.AVQQHQHGYDS(79.966331)DEEVDSELGTWEHQLR.R	SUGP1_S485	0.989583	-0.00172771	0.0605529	0.0537172	0.050141	0.0562137	0.0462198	0.0573604	0.0506682	0.0661124	Q8IWZ8
K.AVQQHQHGYDS(79.966331)DEEVDSELGTWEHQLRR.M	SUGP1_S485	0.518843	-0.157927	0.0164066	0.0151974	0.0178053	0.0132807	0.0195205	0.00916475	0.0148718	0.0126327	Q8IWZ8
R.GGGAGGNS(79.966331)DSDNLDSTDCNSESSSGGK.S	ANKHD1_S1591	0.808519	-0.0565201	0.0206066	0.0174452	0.0155864	0.0136794	0.0115447	0.0170428	0.0214416	0.0147023	Q8IWZ3
K.KTAHNSEADLEESFNEHELEPS(79.966331)SPKSK.K	PHF6_S154	0.775621	0.32214	0.000537215	0.000885787	0.00342074	0.00338531	0.00120408	0.00116871	0.000735101	0.00717995	Q8IWS0
K.TAHNSEADLEESFNEHELEPS(79.966331)SPK.S	PHF6_S154	0.824811	-0.0635762	0.00750446	0.00880792	0.00553182	0.00655798	0.00682104	0.0081008	0.00863783	0.00361806	Q8IWS0
K.TAHNSEADLEESFNEHELEPSS(79.966331)PK.S	PHF6_S155	0.702307	0.114242	0.00178328	0.00254664	0.00140196	0.00160668	0.00218537	0.00255652	0.00198466	0.00121676	Q8IWS0
K.TAHNSEADLEES(79.966331)FNEHELEPSS(79.966331)PK.S	PHF6_S145;PHF6_S155	0.559688	0.246124	0.0194711	0.0362928	0.0110014	0.0229598	0.0284957	0.0317123	0.0321088	0.0140986	Q8IWS0
K.TAHNSEADLEES(79.966331)FNEHELEPS(79.966331)SPK.S	PHF6_S145;PHF6_S154	0.722793	0.051817	0.00371301	0.00454826	0.00325241	0.00441983	0.00458801	0.00446848	0.00393004	0.00352967	Q8IWS0
K.TAHNSEADLEESFNEHELEPSS(79.966331)PKSK.K	PHF6_S155	0.853443	-0.0598208	0.0311067	0.0242179	0.032346	0.0475861	0.0243598	0.0256222	0.0330122	0.0467688	Q8IWS0
K.NS(79.966331)SDQEGNNISSSSGHR.V	MGA_S276	0.366368	0.213767	0.0334963	0.0268094	0.0373296	0.0278311	0.0233935	0.0405129	0.0378454	0.043753	Q8IWI9
R.GNMNS(79.966331)EPEEEDGGLEDEDGDDEVAEVAEK.E	ARID3B_S89	0.19333	0.297806	0.010761	0.0196341	0.0216184	0.019418	0.0216175	0.0196491	0.0205539	0.0259885	Q8IVW6
R.GNMNS(79.966331)EPEEEDGGLEDEDGDDEVAEVAEKETQAASK.Y	ARID3B_S89	0.721178	-0.238066	0.00859536	0.0104303	0.0321757	0.0157372	0.0109175	0.00956578	0.00956499	0.0267077	Q8IVW6
K.ADVLEAHEAEAEEPEAGKS(79.966331)EAEDDEDEVDDLPSSR.R	KSR1_S569	0.754844	-0.097885	0.89347	1.13565	0.977896	0.929159	1.27679	1.11471	0.883286	0.403179	Q8IVT5
R.TNST(79.966331)GGSSGSSVGGGSGK.T	ERC1_T38	0.152327	0.375553	0.0956908	0.142949	0.170458	0.18982	0.153082	0.186719	0.239971	0.197226	Q8IUD2
K.AS(79.966331)PEPEGEAAGK.M	IRF2BP1_S384	0.647636	0.021017	0.274808	0.262969	0.270308	0.279376	0.278452	0.260249	0.269238	0.295481	Q8IU81
R.SQSESS(79.966331)DEVTELDLSHGK.K	C2CD5_S662	0.445962	0.342157	1.08267	0.890999	0.300944	0.636019	1.14596	1.12459	0.992233	0.426879	Q86YS7
R.SQS(79.966331)ESSDEVTELDLSHGK.K	C2CD5_S659	0.921082	0.018035	0.220512	0.186214	0.214874	0.270356	0.201894	0.285694	0.19417	0.221417	Q86YS7
R.SQSES(79.966331)S(79.966331)DEVTELDLSHGK.K	C2CD5_S661;C2CD5_S662	0.673694	-0.0783676	0.402781	0.282041	0.268803	0.356685	0.360435	0.336824	0.281675	0.262099	Q86YS7
R.RPPS(79.966331)PDVIVLS(79.966331)DNEQPSSPR.V	GATAD2A_S100;GATAD2A_S107	0.315738	0.140111	0.009278	0.0101702	0.00995198	0.0100377	0.0109641	0.0130999	0.0106797	0.00871649	Q86YP4
R.RPPS(79.966331)PDVIVLS(79.966331)DNEQPSS(79.966331)PR.V	GATAD2A_S100;GATAD2A_S107;GATAD2A_S114	0.593446	0.307515	0.0107785	0.0210647	0.00669812	0.00790574	0.0190271	0.0201919	0.0140857	0.00417697	Q86YP4
K.GTTATSAQANSTPTSVASVVTSAES(79.966331)PASR.Q	GATAD2A_S340	0.362387	-0.270078	0.000500573	0.000983195	0.000563806	0.000581616	0.000571144	0.000463996	0.000600439	0.000544742	Q86YP4
R.TSQT(79.966331)EAVNS.-	SPATS2_T540	0.638378	-0.184616	0.04358	0.0603495	0.0415426	0.0350116	0.0285876	0.0410444	0.066008	0.0231647	Q86XZ4
R.SAAS(79.966331)REDLVGPEVGAS(79.966331)PQSGRK.S	RALGPS2_S296;RALGPS2_S308	0.921438	0.0254118	0.100098	0.106036	0.194115	0.152507	0.133443	0.127056	0.167944	0.134137	Q86X27
K.VENMSSNQDGNDS(79.966331)DEFM.-	CCDC25_S204	0.204995	0.237633	0.0181934	0.0249323	0.0298543	0.0286957	0.026854	0.0280695	0.0298096	0.0351482	Q86WR0
R.SSTFPQTDVLSS(79.966331)SLEAEHR.L	GPBP1_S380	0.402745	0.17245	0.140677	0.119795	0.128919	0.149459	0.136169	0.108947	0.17725	0.184903	Q86WP2
K.DTSATSQS(79.966331)VNGS(79.966331)PQAEQPSLESTSK.E	ZC3HC1_S58;ZC3HC1_S62	0.6176	-0.100776	0.0215292	0.0221075	0.0299928	0.027297	0.0245028	0.0207694	0.0187209	0.030124	Q86WB0
R.SQDATFS(79.966331)PGSEQAEK.S	ZC3HC1_S335	0.938521	0.0271324	0.101943	0.156422	0.0873191	0.110463	0.132147	0.16009	0.118359	0.0542117	Q86WB0
R.SQDATFSPGSEQAEKS(79.966331)PGPIVSR.T	ZC3HC1_S344	0.474936	-0.136758	0.0161117	0.0181968	0.0247218	0.022988	0.0172629	0.0182893	0.0164493	0.0225991	Q86WB0
R.SQDATFSPGS(79.966331)EQAEKS(79.966331)PGPIVSR.T	ZC3HC1_S338;ZC3HC1_S344	0.791703	-0.0705582	0.0624562	0.0562279	0.0691924	0.0898862	0.0642397	0.0485302	0.0587744	0.0929606	Q86WB0
R.SQDATFS(79.966331)PGSEQAEKS(79.966331)PGPIVSR.T	ZC3HC1_S335;ZC3HC1_S344	0.861375	-0.0527581	0.136107	0.122101	0.147875	0.202173	0.116648	0.0981734	0.166123	0.205469	Q86WB0
R.SQDATFS(79.966331)PGS(79.966331)EQAEKS(79.966331)PGPIVSR.T	ZC3HC1_S335;ZC3HC1_S338;ZC3HC1_S344	0.785967	-0.0730294	0.0348012	0.0363374	0.0354257	0.0452207	0.0264071	0.0257607	0.0410173	0.0511077	Q86WB0
R.TRSWDS(79.966331)SS(79.966331)PVDRPEPEAAS(79.966331)PTTR.T	ZC3HC1_S357;ZC3HC1_S359;ZC3HC1_S370	0.211399	-0.623238	0.0421622	0.0221607	0.0365071	0.0463407	0.0234038	0.0210003	0.00722282	0.0439182	Q86WB0
R.LCS(79.966331)SSS(79.966331)SDTSSR.S	ZC3HC1_S407;ZC3HC1_S410	0.782608	0.0673823	0.0250335	0.0245964	0.0307248	0.0275488	0.0200138	0.023112	0.0389296	0.0310073	Q86WB0
R.SQSTT(79.966331)FNPDDMSEPEFK.R	PPFIBP1_T603	0.133496	-0.446051	0.056357	0.0582459	0.0872144	0.0668553	0.0462868	0.0563293	0.0298704	0.0647325	Q86W92
K.DFAARSPS(79.966331)AS(79.966331)ITDEDSNV.-	PPFIBP1_S1001;PPFIBP1_S1003	0.391616	-0.214423	0.0361422	0.0328418	0.0298022	0.0444977	0.0276561	0.0252123	0.0437524	0.0268743	Q86W92
R.GQTPLTEGS(79.966331)EDLDGHS(79.966331)DPEESFAR.D	RETREG3_S313;RETREG3_S320	0.793298	0.0956441	0.627745	0.66412	0.4398	0.422047	0.622175	0.661612	0.784639	0.232907	Q86VR2
R.GPS(79.966331)PS(79.966331)SPTPPAAAAPAEQAPR.A	GLCCI1_S105;GLCCI1_S107	0.229044	0.686173	0.60301	0.713016	0.467093	0.409214	0.686184	1.59811	0.658852	0.584342	Q86VQ1
R.GPSQEEEDNHS(79.966331)DEEDRASEPK.S	ZC3H18_S67	0.965707	0.0266902	0.00707167	0.0127682	0.00430066	0.00485002	0.00824008	0.0125294	0.00748206	0.00128034	Q86VM9
K.RDS(79.966331)STQPPK.S	ZC3H18_S774	0.172148	-0.197523	0.0203299	0.0293808	0.0271034	0.0248108	0.0226101	0.0201866	0.0240878	0.0217372	Q86VM9
K.SHS(79.966331)APSEVGFSDAR.H	LUZP1_S905	0.137693	0.255912	0.0203768	0.0246146	0.0241465	0.031443	0.0268006	0.0275552	0.0321352	0.0336117	Q86V48
K.KEIQNGNLHES(79.966331)DSESVPR.D	KTN1_S75	0.473873	0.265047	0.00366868	0.00471325	0.00238057	0.00376919	0.00542687	0.00520104	0.00494365	0.00189082	Q86UP2
K.SQEPIPDDQKVS(79.966331)DDDKEK.G	MTDH_S426	0.918	-0.0350332	0.0128393	0.00961831	0.00798698	0.00840166	0.0101798	0.00828597	0.014196	0.00525249	Q86UE4
R.ATS(79.966331)PSSS(79.966331)VSGDFDDGHHSVSTPGPSR.K	PBRM1_S10;PBRM1_S14	0.923654	-0.0199297	0.00310253	0.00399988	0.00280584	0.00330931	0.00387371	0.00318536	0.00375243	0.00222472	Q86U86
R.RDDIEDGDSMISSAT(79.966331)SDTGSAK.R	PBRM1_T504	0.964798	0.0097394	0.00323467	0.003993	0.0024415	0.00307135	0.00404982	0.00347859	0.00272547	0.00257295	Q86U86
R.AAQQQQPSAS(79.966331)PR.A	PBRM1_S1453	0.456761	0.183478	0.0258904	0.0259759	0.0158546	0.0206334	0.0293768	0.0273955	0.0269857	0.0165788	Q86U86
K.SENPTSQAS(79.966331)Q.-	LDB1_S410	0.367589	-0.203137	0.11875	0.0945561	0.104374	0.0986911	0.0950619	0.116986	0.0546412	0.0949958	Q86U70
R.APPGAPGPGPGSGAPGS(79.966331)QEEEEEPGLVEGDPGDGAIEDPELEAIK.A	PABPN1_S95	0.765361	-0.0954761	0.000795325	0.000906499	0.000410724	0.000786995	0.000454304	0.000928772	0.000590153	0.000740636	Q86U42
R.TRKYS(79.966331)S(79.966331)SSLSHMGAYSR.S	PHLDB2_S242;PHLDB2_S243	0.962739	-0.0215213	0.0213088	0.0263412	0.0128691	0.0069926	0.0183589	0.0169884	0.0222046	0.00896013	Q86SQ0
K.TSASEGNPYVSSTLSVPAS(79.966331)PR.V	PHLDB2_S334	0.467407	0.398854	0.00753657	0.00503913	0.0209964	0.0208299	0.0146509	0.016674	0.0120012	0.0284009	Q86SQ0
R.TASES(79.966331)NVYLNSFHYPDHSYK.D	PHLDB2_S982	0.154398	0.689419	0.0122712	0.0302414	0.0103701	0.0177321	0.0313128	0.0308762	0.0372601	0.0144267	Q86SQ0
R.S(79.966331)ASQAGSK.S	CENPV_S45	0.716177	-0.103319	0.0220358	0.0357772	0.0201573	0.0213145	0.028834	0.0261275	0.0194096	0.0180521	Q7Z7K6
K.GFGLVAYAADSS(79.966331)DEEEEHGGHK.N	KHDC4_S572	0.56438	-0.257047	0.0591862	0.163302	0.220915	0.163739	0.172689	0.108187	0.154665	0.0725142	Q7Z7F0
R.GSGTAS(79.966331)DDEFENLR.I	HUWE1_S1907	0.334455	-0.184719	0.0430886	0.0527038	0.0417471	0.0420516	0.0438077	0.0429764	0.0449448	0.026279	Q7Z6Z7
R.AGS(79.966331)STPGDAPPAVAEVQGR.S	HUWE1_S2887	0.768142	-0.0392507	0.00494686	0.00533066	0.0062592	0.00627239	0.00537831	0.00606526	0.00616872	0.00458463	Q7Z6Z7
R.AGSST(79.966331)PGDAPPAVAEVQGR.S	HUWE1_T2889	0.241846	0.314981	0.00394402	0.0041457	0.00522574	0.00657902	0.00509474	0.00513549	0.00639328	0.00812513	Q7Z6Z7
R.SDGSGESAQPPEDSS(79.966331)PPASSESSSTR.D	HUWE1_S2918	0.793113	0.0829248	0.00220176	0.00182153	0.0015781	0.00188955	0.00179168	0.00298659	0.00201902	0.00113685	Q7Z6Z7
R.SDGSGESAQPPEDSSPPASSES(79.966331)SSTRDSAVAISGADSR.G	HUWE1_S2925	0.599626	-0.227551	0.00188964	0.0012211	0.00254555	0.00265921	0.00102557	0.00104045	0.00270048	0.00233564	Q7Z6Z7
K.VTGTEGSSSTLVDYTSTSSTGGS(79.966331)PVRK.S	RBBP6_S1277	0.449451	-0.0786321	0.0254072	0.0236527	0.0227939	0.0268065	0.0260191	0.0210923	0.0209856	0.0253298	Q7Z6E9
R.NQSHSS(79.966331)PSVSPSRS(79.966331)HS(79.966331)PSGSQTR.S	RBBP6_S1695;RBBP6_S1703;RBBP6_S1705	0.0653728	0.211118	0.00420999	0.00402146	0.0037138	0.00392088	0.00412696	0.00421063	0.00481605	0.00521276	Q7Z6E9
K.RKPS(79.966331)PEPEGEVGPPK.I	IRF2BP2_S360	0.547596	0.124133	0.0141025	0.0164103	0.0136703	0.0184065	0.0166913	0.0205888	0.0118411	0.0190922	Q7Z5L9
K.RPES(79.966331)PSEISPIK.G	WAPL_S221	0.0866868	0.472065	0.00695298	0.0074604	0.00737379	0.00629325	0.0120779	0.00878857	0.0115879	0.00649577	Q7Z5K2
R.TPEQYYQTFSPSSSHS(79.966331)PAR.S	RAI1_S345	0.919347	0.0298248	0.00727588	0.0111481	0.00829685	0.00842788	0.0105114	0.00913243	0.00464231	0.0115967	Q7Z5J4
K.GAGGS(79.966331)PVGVEEGLVNVGTGQK.L	RAI1_S1374	0.861302	0.0959686	0.00478568	0.0123877	0.00623228	0.00543682	0.00620703	0.0131742	0.00816745	0.00327773	Q7Z5J4
K.SSEAS(79.966331)PTAQR.S	BRAP_S97	0.560151	0.120026	0.541826	0.450789	0.639153	0.67785	0.615498	0.518081	0.807606	0.568804	Q7Z569
K.GESAEDKEHEEGRDS(79.966331)EEGPR.C	HDGFL2_S625	0.621628	0.163167	0.0704783	0.0835739	0.0494684	0.0486327	0.0755196	0.091741	0.0781217	0.0369646	Q7Z4V5
R.ARGDS(79.966331)EALDEES.-	HDGFL2_S664	0.775402	0.0644324	0.00985741	0.00880872	0.0117538	0.0130036	0.00817708	0.0099517	0.0136866	0.0135915	Q7Z4V5
R.ARGDSEALDEES(79.966331).-	HDGFL2_S671	0.758801	-0.0443358	0.00433605	0.00476148	0.00487297	0.0063556	0.00445245	0.00528911	0.00481245	0.00515694	Q7Z4V5
R.ARGDS(79.966331)EALDEES(79.966331).-	HDGFL2_S664;HDGFL2_S671	0.843411	-0.0463204	0.00177314	0.00185909	0.00142441	0.00200111	0.00167425	0.00130028	0.0023938	0.00146641	Q7Z4V5
R.KLSSS(79.966331)DAPAQDTGSSAAAVETDASR.T	KIF21A_S855	0.353551	0.142554	0.00670457	0.00782652	0.00612526	0.00798487	0.00643887	0.00785656	0.00932008	0.00800031	Q7Z4S6
K.LSS(79.966331)SDAPAQDTGSSAAAVETDASR.T	KIF21A_S854	0.617795	0.137641	0.00537512	0.00818641	0.00373568	0.00599451	0.00504133	0.00627035	0.00803968	0.00627198	Q7Z4S6
R.NLQDGQIS(79.966331)DTGDLGEDIASN.-	KIF21A_S1662	0.20673	-0.418478	0.00767086	0.0127611	0.00917885	0.0120744	0.0118212	0.00751201	0.00534928	0.00650692	Q7Z4S6
R.S(79.966331)RSDIDVNAAASAK.S	CLASP1_S598	0.977997	-0.0118672	0.0127528	0.0223336	0.0355923	0.0328329	0.0267386	0.0185794	0.0173711	0.0399746	Q7Z460
R.SRS(79.966331)DIDVNAAASAK.S	CLASP1_S600	0.538571	0.170854	0.00466731	0.0073113	0.0109026	0.0117664	0.0095224	0.00937182	0.0106288	0.00948075	Q7Z460
R.RQS(79.966331)SGSATNVASTPDNR.G	CLASP1_S646	0.920678	-0.0382408	0.015887	0.0426523	0.02251	0.0240811	0.0281312	0.032046	0.025709	0.0164942	Q7Z460
R.RQSS(79.966331)GSATNVASTPDNR.G	CLASP1_S647	0.924949	0.0976661	0.00103756	0.00205483	1.02286e-06	0.0011156	0.00146165	0.0027353	1.09293e-06	0.000305766	Q7Z460
R.RQSS(79.966331)GS(79.966331)ATNVASTPDNR.G	CLASP1_S647;CLASP1_S649	0.698338	-0.0875084	0.00671527	0.0122921	0.010382	0.0128588	0.0112283	0.0108521	0.00895439	0.00872694	Q7Z460
R.QSS(79.966331)GSATNVASTPDNR.G	CLASP1_S647	0.772054	0.0977102	0.00647087	0.0130023	0.00919241	0.0106624	0.0144331	0.00995008	0.0118791	0.00582166	Q7Z460
R.DGGAAS(79.966331)PATEGR.G	CLASP1_S1223	0.845875	0.135176	0.0173409	0.052495	0.0128041	0.0129301	0.0325769	0.0375447	0.0268195	0.00801651	Q7Z460
K.RAQTTNSNSSS(79.966331)SSDVSTHS.-	CLASP1_S1530	0.934607	0.0360635	0.00349737	0.00560697	0.0074464	0.00851155	0.00514671	0.00398566	0.00581003	0.0107543	Q7Z460
K.GADNDGS(79.966331)GSESGYTTPK.K	NUFIP2_S212	0.902318	0.0296412	0.0911666	0.0903493	0.0602083	0.0584373	0.066527	0.0853428	0.0946949	0.0598277	Q7Z417
K.GADNDGS(79.966331)GS(79.966331)ESGYTTPK.K	NUFIP2_S212;NUFIP2_S214	0.709802	0.106414	0.0375431	0.0360682	0.0255118	0.0335181	0.0428971	0.0409557	0.0409661	0.0179757	Q7Z417
K.GADNDGS(79.966331)GSESGYTTPKK.R	NUFIP2_S212	0.200923	-0.215233	0.00501645	0.00691101	0.0068702	0.00549332	0.00475541	0.00501459	0.00493797	0.00621645	Q7Z417
K.TIQNSSVS(79.966331)PTSSSSSSSSTGETQTQSSSR.L	NUFIP2_S376	0.700491	0.0621112	0.00222251	0.00188216	0.00148545	0.00208274	0.00177489	0.00239173	0.00191811	0.00192568	Q7Z417
K.SLDSEPSVPSAAKPPS(79.966331)PEK.T	POGZ_S425	0.85667	0.0332998	0.003192	0.0034171	0.00339417	0.00476241	0.0034016	0.00322486	0.00405515	0.00442886	Q7Z3K3
K.TAPVASTPSSTPIPALSPPT(79.966331)KVPEPNENVGDAVQTK.L	POGZ_T448	0.840362	0.276188	5.5359e-07	0.000439962	5.76063e-07	0.000286142	0.000617215	4.64342e-07	0.000262335	6.59253e-07	Q7Z3K3
K.TAPVASTPSSTPIPALS(79.966331)PPTKVPEPNENVGDAVQTK.L	POGZ_S445	0.356412	7.11916	5.5359e-07	5.10397e-07	5.76063e-07	4.32239e-07	5.32082e-07	4.64342e-07	3.20312e-07	0.000286775	Q7Z3K3
K.TS(79.966331)QSEEEEAPR.G	MICAL3_S685	0.379491	0.372605	0.246978	0.489175	0.491732	0.693657	0.456334	0.786851	0.85949	0.385123	Q7RTP6
K.SAS(79.966331)DSGCDPASK.K	KDM3B_S291	0.485914	0.148151	0.00426265	0.00301401	0.00353355	0.00289185	0.00267958	0.00386364	0.00442307	0.00421762	Q7LBC6
R.ETPQGELRPEVVEDEVPRS(79.966331)PVAEEPGGGGSSSSEAK.L	SH3BP5L_S30	0.781896	-0.112547	1.50518	1.91621	0.698082	0.934904	1.09239	1.68809	0.922602	0.971981	Q7L8J4
K.NAEEES(79.966331)ESEAEEGD.-	BZW1_S411	0.895817	-0.0790986	0.00387864	0.00159004	0.00136976	0.00166393	0.00167896	0.0019851	0.00359762	0.000787077	Q7L1Q6
K.NAEEESES(79.966331)EAEEGD.-	BZW1_S413	0.491072	-0.707592	0.00682264	0.00191427	0.000900718	0.00109689	0.00142369	0.00205081	0.00205258	0.00104611	Q7L1Q6
K.NAEEES(79.966331)ES(79.966331)EAEEGD.-	BZW1_S411;BZW1_S413	0.544224	0.280212	0.00418488	0.00290477	0.00275234	0.00215948	0.00245135	0.0038784	0.00611043	0.00213409	Q7L1Q6
R.ART(79.966331)PEAVES(79.966331)PQEASGVR.W	DPPA4_T215;DPPA4_S221	0.17527	-0.256472	0.032535	0.0332613	0.039302	0.0312799	0.0370194	0.0291196	0.0256429	0.0223847	Q7L190
K.KMS(79.966331)DDEDDDEEEYGK.E	SUPT6H_S125	0.556966	0.235326	0.0112882	0.00816101	0.00736476	0.00632806	0.00773808	0.00952852	0.0156984	0.0060489	Q7KZ85
K.KMS(79.966331)DDEDDDEEEYGKEEHEK.E	SUPT6H_S125	0.479011	0.130527	0.0435049	0.0384181	0.0399432	0.0351093	0.0423732	0.0323994	0.0548799	0.0421876	Q7KZ85
R.FLET(79.966331)DS(79.966331)EEEQEEVNEK.K	NOL8_T888;NOL8_S890	0.0535508	-0.253301	0.0443651	0.0560182	0.0449622	0.0478518	0.0409798	0.0452013	0.0394845	0.036422	Q76FK4
R.FLET(79.966331)DS(79.966331)EEEQEEVNEKK.T	NOL8_T888;NOL8_S890	0.410663	0.147182	0.0555262	0.0429678	0.0591725	0.0581946	0.0604	0.0510087	0.0529227	0.0747142	Q76FK4
R.AS(79.966331)TASPCNNNINAATAVALQEPR.K	LARP4_S594	0.184138	-0.474492	0.00209742	0.0026888	0.00216485	0.00227897	0.00237359	0.00138707	0.00225942	0.000622956	Q71RC2
R.S(79.966331)NVVSPTKNEDNGAPENSVEKPHEKPEAR.A	LARP4_S643	0.0619086	0.319585	0.00922533	0.0119252	0.00893844	0.0121692	0.0125	0.0115025	0.0137593	0.0149752	Q71RC2
K.RSS(79.966331)DTS(79.966331)GNEASEIESVK.I	CENPU_S108;CENPU_S111	0.778342	-0.0325511	0.284949	0.211635	0.289897	0.240939	0.247927	0.239407	0.251256	0.265907	Q71F23
K.RHSS(79.966331)TGDSADAGPPAAGSAR.G	KIAA1211_S874	0.308752	0.432064	0.0555927	0.0983811	0.0744298	0.0719067	0.086599	0.0723761	0.166307	0.079885	Q6ZU35
K.RHS(79.966331)STGDSADAGPPAAGSAR.G	KIAA1211_S873	0.624691	0.196195	0.0969407	0.126938	0.0729141	0.0664007	0.123867	0.0840625	0.153338	0.0548347	Q6ZU35
K.RHS(79.966331)S(79.966331)TGDSADAGPPAAGSAR.G	KIAA1211_S873;KIAA1211_S874	0.733287	-0.111632	0.295895	0.220613	0.213318	0.403316	0.223129	0.343663	0.309661	0.172316	Q6ZU35
K.LGGAVPFAPPEVS(79.966331)PEQAK.T	_S93	0.0941111	-0.873465	0.00961151	0.00833932	0.00551406	0.00646797	4.81672e-06	0.0052892	0.00435854	0.00668583	Q6ZSR9
R.HYS(79.966331)PEDEPS(79.966331)PEAQPIAAYK.I	_S294;_S300	0.142186	0.773505	0.0624829	0.0713948	0.0495345	0.0646565	0.128009	0.0672857	0.168082	0.0606763	Q6ZSR9
R.SGRS(79.966331)PQEASSTK.S	LIN28B_S221	0.47739	-0.142398	0.153171	0.108337	0.116494	0.114304	0.099519	0.0937947	0.14447	0.108251	Q6ZN17
R.ALSSGGSITS(79.966331)PPLSPALPK.Y	GIGYF2_S26	0.407341	-1.38824	1.09557e-06	9.09743e-07	0.000722935	0.000596242	9.50821e-07	9.72417e-07	0.000501965	8.44906e-07	Q6Y7W6
K.TDRVGVEASEETPQTSSSSARPGT(79.966331)PSDHQSQEASQFER.K	GIGYF2_T382	0.656204	0.129507	0.016691	0.0198752	0.0126787	0.0143638	0.017942	0.0199783	0.0221996	0.00946294	Q6Y7W6
K.DQPDGSSLS(79.966331)PAQS(79.966331)PSQSQPPAASSLREPGLESK.E	MPRIP_S220;MPRIP_S224	0.902399	0.065676	0.0319658	0.02094	0.0165297	0.0163985	0.0185183	0.0193724	0.0421312	0.0098099	Q6WCQ1
K.VSGDSSHT(79.966331)ETTAEEVPEDPLLK.A	BCOR_T1145	0.124064	0.423682	3.16667	3.84273	2.37562	3.05567	3.86606	4.08278	5.58799	3.15045	Q6W2J9
K.VS(79.966331)GDSSHTETTAEEVPEDPLLK.A	BCOR_S1139	0.212885	0.518176	0.918544	0.897693	0.521838	0.797071	0.859837	0.712937	1.72908	1.18813	Q6W2J9
K.TDLQGSAS(79.966331)PSK.V	PACS1_S495	0.784015	0.0343065	0.157403	0.185744	0.148215	0.178979	0.168877	0.198208	0.1449	0.174487	Q6VY07
K.LSQVNES(79.966331)DADDEDNYGAR.L	FAT4_S4876	0.236447	0.32449	0.0856176	0.122499	0.0704312	0.0696352	0.120036	0.0803951	0.132122	0.10345	Q6V0I7
R.ERERDHS(79.966331)PTPSVFNSDEER.Y	FIP1L1_S492	0.831879	0.0430378	0.0194424	0.0227011	0.0144365	0.0160192	0.0199528	0.0199568	0.0210984	0.0137896	Q6UN15
R.ERERDHS(79.966331)PTPSVFNSDEERYR.Y	FIP1L1_S492	0.414538	-0.224702	0.044826	0.0288575	0.0343123	0.0277562	0.0321606	0.0186886	0.0375871	0.0277365	Q6UN15
R.ERDHS(79.966331)PTPSVFNSDEER.Y	FIP1L1_S492	0.347958	-0.160291	0.0158552	0.0205344	0.0142871	0.0145294	0.0145052	0.0162913	0.0152738	0.0122789	Q6UN15
K.EGKEAGS(79.966331)EPAPEQESTEATPAE.-	FIP1L1_S579	0.754058	0.0753842	0.00201383	0.00285398	0.00371967	0.00261048	0.00308142	0.00294077	0.00218547	0.00359096	Q6UN15
K.ETES(79.966331)APGS(79.966331)PRAVT(79.966331)PVPTK.T	LARP1_S517;LARP1_S521;LARP1_T526	0.98152	0.00926571	0.139431	0.127786	0.101623	0.0712453	0.122408	0.108853	0.166661	0.044999	Q6PKG0
K.NTFTAWS(79.966331)DEESDYEIDDRDVNK.I	LARP1_S627	0.844089	-0.0309134	0.0194489	0.0155533	0.0228285	0.0200916	0.0177273	0.0161428	0.0201796	0.0222206	Q6PKG0
K.NTFT(79.966331)AWSDEESDYEIDDRDVNK.I	LARP1_T624	0.447285	-0.127609	0.00629704	0.00579982	0.00567466	0.00651495	0.00426463	0.00526734	0.00715803	0.00554054	Q6PKG0
R.S(79.966331)LPTTVPES(79.966331)PNYR.N	LARP1_S766;LARP1_S774	0.845012	0.137437	0.00813633	0.0331482	0.0116321	0.0109554	0.0251341	0.0250656	0.0173114	0.00274489	Q6PKG0
R.S(79.966331)LPTTVPES(79.966331)PNYRNTR.T	LARP1_S766;LARP1_S774	0.567131	-0.24814	0.0173935	0.0128491	0.0278403	0.0236878	0.0171635	0.0124921	0.0289739	0.0102198	Q6PKG0
R.TASIS(79.966331)SSPSEGTPTVGSYGCTPQSLPK.F	LARP1_S849	0.868466	0.143452	0.00112086	0.000450792	0.000311367	0.000423656	0.000885392	0.000324831	5.34022e-07	0.00133707	Q6PKG0
R.TASISSS(79.966331)PSEGTPTVGSYGCTPQSLPK.F	LARP1_S851	0.624026	-0.186355	0.00108523	0.000785637	0.000552688	0.000701563	0.000445	0.000844279	0.00101624	0.000440906	Q6PKG0
R.KGS(79.966331)GS(79.966331)EQEGEDEEGGER.K	CTR9_S941;CTR9_S943	0.710955	0.144291	0.0654194	0.113321	0.0623783	0.0578395	0.104461	0.103107	0.0848783	0.0379588	Q6PD62
K.YQEDS(79.966331)DPERS(79.966331)DYEEQQLQK.E	ALKBH5_S64;ALKBH5_S69	0.621634	0.259866	0.359136	0.307192	0.156945	0.18063	0.330585	0.317487	0.474352	0.0796156	Q6P6C2
K.SYESSEDCSEAAGS(79.966331)PAR.K	ALKBH5_S384	0.24465	0.351412	0.0297025	0.027469	0.0304054	0.0309361	0.038341	0.0296708	0.0553718	0.0278164	Q6P6C2
R.YFQISQDEDES(79.966331)ESED.-	RPL22L1_S118	0.603539	0.144581	0.0916851	0.118299	0.162053	0.0716306	0.101781	0.142593	0.118115	0.127946	Q6P5R6
R.DSQDAS(79.966331)AEQSDHDDEVASLASASGGFGTK.V	EDC4_S875	0.430629	0.227206	0.00914992	0.0172144	0.0091807	0.00992683	0.0157152	0.0146535	0.0125688	0.0102903	Q6P2E9
K.SEAGHAS(79.966331)SPDSEVTSLCQK.E	ZCCHC8_S597	0.696282	-0.061805	0.0199772	0.0209348	0.0162859	0.0163219	0.0191987	0.0168935	0.0204403	0.0139042	Q6NZY4
K.T(79.966331)DEEAEGPYS(79.966331)DNEMLTHK.G	REEP3_T201;REEP3_S210	0.948784	-0.0315843	0.288292	0.131631	0.261637	0.145251	0.101684	0.137954	0.342533	0.226735	Q6NUK4
K.NNTAAETEDDES(79.966331)DGEDRGGGTSGSLRR.S	NIPBL_S2672	0.773548	-0.0523769	0.0132977	0.0156399	0.0120048	0.0108384	0.0126325	0.0138391	0.0142324	0.00923061	Q6KC79
K.NNTAAET(79.966331)EDDES(79.966331)DGEDRGGGTSGSLRR.S	NIPBL_T2667;NIPBL_S2672	0.762575	0.099962	0.0298392	0.0314161	0.0233799	0.0258116	0.0290096	0.0317633	0.043362	0.0142358	Q6KC79
R.AGGGGGLGAGS(79.966331)PALSGGQGR.R	RAB12_S21	0.0768759	0.655124	0.0378651	0.0539476	0.0484509	0.10092	0.0725965	0.0934296	0.102088	0.11169	Q6IQ22
K.TNLTSQSSTTNLPGSPGSPGSPGS(79.966331)PGSPGSVPK.N	PPP4R3A_S777	0.875832	-0.208395	1.7991e-06	0.00255333	0.00123343	1.13517e-06	0.00195358	1.42555e-06	0.00132368	1.28396e-06	Q6IN85
R.SSSTS(79.966331)DILEPFTVER.A	RALGAPA1_S799	0.722655	0.156316	0.176331	0.201778	0.289953	0.310273	0.19642	0.442304	0.13614	0.315429	Q6GYQ0
R.STPES(79.966331)GDS(79.966331)DKESVGSSSTSNEGGR.R	OTUD7B_S464;OTUD7B_S467	0.722541	0.11394	2.30165	3.1261	1.91386	2.7147	3.39591	3.26281	2.94468	1.27933	Q6GQQ9
R.AQLGINEDHS(79.966331)EGDEK.S	SPECC1L_S220	0.925841	0.0293177	0.147143	0.153195	0.0973672	0.0929713	0.141847	0.143029	0.151724	0.0641488	Q69YQ0
K.GS(79.966331)SGNASEVSVACLTER.I	SPECC1L_S384	0.473708	0.231287	0.00296136	0.0018081	0.00265997	0.00388451	0.00242174	0.00256274	0.00423464	0.00406212	Q69YQ0
R.AESSSGGGTVPSSAGILEQGPS(79.966331)PGDGSPPKPKDPVSAAVPAPGR.N	ARHGAP17_S570	0.188231	-8.36786	0.00139984	0.000566923	1.22908e-06	1.05659e-06	1.47862e-06	1.63251e-06	1.55004e-06	1.29929e-06	Q68EM7
R.AESSSGGGTVPSSAGILEQGPSPGDGS(79.966331)PPKPKDPVSAAVPAPGR.N	ARHGAP17_S575	0.514564	-0.355621	0.00248968	0.00372927	0.00251715	0.00151937	0.00365959	0.0018431	0.00212511	0.000387188	Q68EM7
K.GSSAVGS(79.966331)DS(79.966331)D.-	INTS3_S1040;INTS3_S1042	0.984812	0.00345655	0.0364743	0.0351013	0.0288868	0.0260757	0.0354358	0.0365212	0.031194	0.0236907	Q68E01
K.AEAQQVEALPGPS(79.966331)LDQWHRSAGEEEDGPVLTDEQK.S	ARL6IP4_S325	0.29583	-0.251176	0.00711884	0.0123721	0.0128982	0.0147206	0.00957401	0.00992012	0.0104284	0.00965955	Q66PJ3
R.S(79.966331)AGEEEDGPVLTDEQK.S	ARL6IP4_S332	0.961529	0.0214065	0.0530059	0.0998654	0.0638196	0.0478356	0.0868108	0.0890651	0.07132	0.0212848	Q66PJ3
K.ASVVDPSTESSPAPQEGSEQPASPAS(79.966331)PLSSR.Q	TBC1D9B_S435	0.354926	0.346161	0.423176	0.379848	0.259881	0.455187	0.547217	0.59801	0.580387	0.204146	Q66K14
R.RTPS(79.966331)DDEEDNLFAPPK.L	WASHC2A_S333	0.561037	-0.156293	3.28327	4.57446	3.65904	3.09018	2.02618	4.39644	3.74775	2.93685	Q641Q2
K.GLFS(79.966331)DEEDSEDLFSSQSASK.L	WASHC2A_S539	0.177426	0.563563	0.130039	0.145315	0.177797	0.283442	0.285364	0.18074	0.394608	0.227908	Q641Q2
K.DNLVSSIHT(79.966331)DDS(79.966331)LEVER.R	ZMYM4_T107;ZMYM4_S110	0.883125	-0.0725159	0.0108819	0.0154343	0.00392862	0.0057984	0.00901926	0.0114277	0.00845865	0.00537068	Q5VZL5
R.RVTQHES(79.966331)DNENEIQIQNK.L	ZMYM4_S122	0.481719	0.103894	0.0389237	0.0344105	0.0342437	0.0369754	0.0436678	0.0437485	0.0387332	0.0291978	Q5VZL5
R.VTQHES(79.966331)DNENEIQIQNK.L	ZMYM4_S122	0.611053	0.0861927	0.0856854	0.0942408	0.0815036	0.0850483	0.104306	0.104586	0.0948636	0.0640544	Q5VZL5
K.AKSEDS(79.966331)DVELS(79.966331)D.-	ZMYM4_S1542;ZMYM4_S1547	0.404621	0.0790571	0.168796	0.187265	0.200497	0.208956	0.222816	0.20467	0.198168	0.182979	Q5VZL5
R.RSS(79.966331)SGGSQEK.R	RSBN1_S92	0.396233	0.296235	0.327762	0.437768	0.504893	0.670389	0.470029	0.438698	0.60745	0.867016	Q5VWQ0
R.GLNTSQES(79.966331)DDDILDESSSPEGTQK.V	ARHGEF16_S230	0.35605	8.5227	4.89453	3.593	7.16104	4.94458	6.05908	7560	4.62603	3.07669	Q5VV41
R.S(79.966331)AHEEEEDDDDDDQGEDK.K	FAM171A1_S855	0.552856	0.281049	0.489219	0.442659	0.266953	0.212587	0.41864	0.49986	0.637253	0.159231	Q5VUB5
K.ALVVPEPEPDSDS(79.966331)NQERK.D	RNF20_S138	0.218451	0.173826	0.0382947	0.0305161	0.0350808	0.0345861	0.0381905	0.0382229	0.0466588	0.0331372	Q5VTR2
K.AS(79.966331)QEDANEIK.S	RNF20_S553	0.747626	0.114342	0.0161966	0.00897912	0.00756789	0.00871395	0.0137935	0.0130309	0.0113964	0.00665621	Q5VTR2
K.HDRRRS(79.966331)QS(79.966331)IEQESQEK.Q	PRPF38B_S527;PRPF38B_S529	0.347733	-0.312495	0.932589	0.575619	1.23263	1.27414	0.696152	0.580326	0.924218	1.03235	Q5VTL8
R.RRS(79.966331)QS(79.966331)IEQESQEK.Q	PRPF38B_S527;PRPF38B_S529	0.795974	0.111611	0.382503	0.822171	0.360896	0.377337	0.608137	0.702304	0.510583	0.278158	Q5VTL8
R.RSQS(79.966331)IEQESQEK.Q	PRPF38B_S529	0.393205	-0.228803	0.0584379	0.0870994	0.0483518	0.0584501	0.0631348	0.0426449	0.063833	0.045719	Q5VTL8
R.S(79.966331)QSIEQESQEK.Q	PRPF38B_S527	0.690051	-0.0466167	0.257498	0.237498	0.270439	0.286859	0.256157	0.224912	0.302002	0.235765	Q5VTL8
R.SQS(79.966331)IEQESQEK.Q	PRPF38B_S529	0.0694513	-0.248715	0.385433	0.352267	0.398281	0.425979	0.321264	0.297342	0.397155	0.298857	Q5VTL8
R.S(79.966331)QS(79.966331)IEQESQEK.Q	PRPF38B_S527;PRPF38B_S529	0.674081	0.196482	0.0347487	0.0336714	0.018502	0.0143209	0.0349015	0.0233021	0.0438188	0.0139921	Q5VTL8
K.SATPEPVTDNRDVEDMELS(79.966331)DVEDDGSK.I	RPRD2_S374	0.987602	0.00271603	0.0209473	0.0165053	0.0161463	0.0172001	0.0201881	0.0195637	0.0185637	0.012617	Q5VT52
K.SFNYS(79.966331)PNSSTSEVSSTSASK.A	RPRD2_S593	0.411479	0.202135	0.0129679	0.0106935	0.018681	0.0193761	0.01784	0.0169074	0.0144293	0.0218243	Q5VT52
K.SFNYSPNSS(79.966331)TSEVSSTSASK.A	RPRD2_S597	0.419981	-0.168786	0.0278999	0.0333889	0.0415201	0.043869	0.0375992	0.0349233	0.0243481	0.0336128	Q5VT52
R.GPTSTSIDNIDGT(79.966331)PVRDER.S	RPRD2_T723	0.340817	0.466367	0.0433634	0.0832523	0.0466139	0.0382221	0.0894982	0.104333	0.0704438	0.0278722	Q5VT52
R.KDSEGY(79.966331)SESPDLEFEYADTDK.W	STRIP1_Y62	0.523395	0.268185	0.0332696	0.0263818	0.0258954	0.0260254	0.0322881	0.0313498	0.055332	0.0153955	Q5VSL9
R.AAS(79.966331)PPASASDLIEQQQK.R	STRIP1_S335	0.885108	-0.0470185	0.079999	0.0802907	0.0700903	0.0712447	0.0839173	0.0521965	0.112531	0.043308	Q5VSL9
R.AASPPAS(79.966331)ASDLIEQQQK.R	STRIP1_S339	0.281879	0.25658	0.0394684	0.0380517	0.0362516	0.0399012	0.0551814	0.0389087	0.0576773	0.031817	Q5VSL9
K.NKSNES(79.966331)VDIQDQEEK.V	RIF1_S1579	0.072573	-0.479097	0.0350957	0.0549067	0.0552245	0.0415803	0.0277645	0.0417899	0.0279841	0.0364819	Q5UIP0
K.SNES(79.966331)VDIQDQEEK.V	RIF1_S1579	0.484274	-0.242462	0.0196402	0.0317875	0.0228336	0.0173208	0.0189535	0.0276172	0.0204684	0.0103755	Q5UIP0
K.SNES(79.966331)VDIQDQEEKVVK.Q	RIF1_S1579	0.140309	-0.404002	0.00755025	0.00925979	0.0115596	0.0124329	0.0068532	0.00685107	0.00654913	0.0105835	Q5UIP0
K.RDS(79.966331)FDNCSLGESSK.I	RIF1_S1688	0.705971	-0.145751	0.0735125	0.064456	0.10442	0.0942933	0.0512947	0.0566859	0.0663123	0.130036	Q5UIP0
R.ELDPSLVSANDSPS(79.966331)GMQTR.C	RIF1_S2163	0.989293	-0.00352611	0.00947474	0.0134925	0.00901017	0.00732508	0.0102491	0.0120562	0.010163	0.0067383	Q5UIP0
K.LAS(79.966331)PQPSYAADANDSK.A	AHDC1_S596	0.376547	-0.155588	0.604135	0.64283	0.570255	0.549529	0.460277	0.568932	0.682239	0.413341	Q5TGY3
K.GTAYWYPPGSAARS(79.966331)PPYEGK.V	AHDC1_S1476	0.262571	0.260529	0.0353428	0.0388382	0.0466059	0.0374997	0.0491061	0.0327204	0.0611981	0.0465897	Q5TGY3
K.EAEEGPTGASESQDS(79.966331)PRK.L	SH3PXD2A_S547	0.690477	0.124927	1.1941	0.927611	0.75744	0.702119	1.17434	1.15706	1.06982	0.503986	Q5TCZ1
K.AESSDS(79.966331)GAES(79.966331)EEEEAQEEVK.G	ACBD5_S196;ACBD5_S200	0.887229	0.0923517	0.207144	0.273105	0.0570878	0.0911755	0.157536	0.193151	0.277923	0.0414512	Q5T8D3
K.AESS(79.966331)DSGAES(79.966331)EEEEAQEEVKGAEQSDNDK.K	ACBD5_S194;ACBD5_S200	0.969655	-0.0255113	0.132871	0.143283	0.0334999	0.0473901	0.0875415	0.0830411	0.157047	0.0231567	Q5T8D3
R.ADVVPQQADPEFPRAS(79.966331)PR.A	CAMSAP1_S563	0.816535	0.0469414	0.0154503	0.0182498	0.0223479	0.0131338	0.0194026	0.0182158	0.0197006	0.0141507	Q5T5Y3
K.DSS(79.966331)SEVFSDAAK.E	ARHGAP21_S924	0.70528	0.281739	0.0115318	0.0108304	0.0144572	0.0244752	0.00924936	0.010589	0.0416412	0.0130338	Q5T5U3
R.TGVSPGDVS(79.966331)DSATSDSTK.S	ARHGAP21_S1382	0.456287	-0.118977	0.0486783	0.0510818	0.0404628	0.0497172	0.0449556	0.0407601	0.0542646	0.0349241	Q5T5U3
K.AQPSSS(79.966331)EDELDNVFFK.K	ARHGAP21_S1432	0.753542	0.145846	0.00127863	0.00276534	0.00613152	0.00455369	0.00449687	0.00413013	0.00513222	0.00253683	Q5T5U3
R.ST(79.966331)SPAGQHHS(79.966331)PISSR.H	ZC3H13_T317;ZC3H13_S325	0.833396	-0.0505513	0.144427	0.203885	0.1333	0.155597	0.166166	0.192526	0.156817	0.0997596	Q5T200
R.S(79.966331)TSPAGQHHS(79.966331)PISSR.H	ZC3H13_S316;ZC3H13_S325	0.891753	-0.0362275	0.0179593	0.0253388	0.0191003	0.0175436	0.0267265	0.0218748	0.0157727	0.0135856	Q5T200
R.EHS(79.966331)PDS(79.966331)DAYNS(79.966331)GDDKNEK.H	ZC3H13_S845;ZC3H13_S848;ZC3H13_S853	0.574096	0.26483	0.0752556	0.116574	0.0564651	0.0502144	0.107251	0.125279	0.0947385	0.031388	Q5T200
R.GNIETTSEDGQVFS(79.966331)PK.K	ZC3H13_S993	0.974142	-0.00955346	0.215854	0.284659	0.148465	0.203717	0.228623	0.25669	0.240887	0.120868	Q5T200
R.GNIETTS(79.966331)EDGQVFS(79.966331)PK.K	ZC3H13_S986;ZC3H13_S993	0.961533	0.0142651	0.265381	0.3208	0.172346	0.204999	0.305706	0.279793	0.23907	0.14853	Q5T200
K.KS(79.966331)KGDSDIS(79.966331)DEEAAQQSK.K	ZC3H13_S1010;ZC3H13_S1017	0.941964	0.0443398	0.113422	0.170681	0.100436	0.0650323	0.195171	0.176819	0.0493678	0.0422451	Q5T200
K.KS(79.966331)KGDS(79.966331)DIS(79.966331)DEEAAQQSK.K	ZC3H13_S1010;ZC3H13_S1014;ZC3H13_S1017	0.888559	-0.0332608	0.0930653	0.101119	0.12349	0.126478	0.0779974	0.0930977	0.114757	0.148177	Q5T200
K.SKGDS(79.966331)DIS(79.966331)DEEAAQQSK.K	ZC3H13_S1014;ZC3H13_S1017	0.792931	0.185908	0.247127	0.301528	0.159468	0.111077	0.445815	0.331194	0.100391	0.0544664	Q5T200
R.RHSS(79.966331)DINHLVT(79.966331)QGRESPEGSYTDDANQEVR.G	FNBP1L_S489;FNBP1L_T496	0.59319	0.359719	0.0170355	0.0446488	0.0106357	0.011253	0.0277358	0.0434967	0.0253761	0.0106303	Q5T0N5
R.HSSDINHLVTQGRES(79.966331)PEGSYTDDANQEVR.G	FNBP1L_S501	0.425326	0.447741	0.0157427	0.0345008	0.0118278	0.0135946	0.0226084	0.0426989	0.0242621	0.0136317	Q5T0N5
K.NS(79.966331)GAEAAQLSER.T	NHSL1_S1089	0.699728	0.101387	0.0103734	0.0176911	0.0191931	0.017341	0.0140664	0.0161984	0.0154348	0.0236021	Q5SYE7
R.AVPS(79.966331)PTTGEEGSVHSR.E	NHSL1_S1233	0.718876	0.14978	0.0635282	0.0557351	0.0389057	0.040429	0.0453561	0.0472898	0.093395	0.0342838	Q5SYE7
R.DS(79.966331)DDDHS(79.966331)RNHSPSPPVTPTGAAPSLASPK.Q	NHSL1_S1377;NHSL1_S1382	0.525754	-0.0982899	0.0266142	0.0278914	0.023767	0.0277638	0.0274275	0.0255952	0.0282943	0.0177359	Q5SYE7
K.HDDGTQS(79.966331)DSENAGAHR.R	CEP170_S379	0.249261	0.498003	0.00894602	0.0211058	0.00979366	0.0101054	0.0186396	0.0232987	0.0187982	0.00980707	Q5SW79
K.HDDGTQS(79.966331)DSENAGAHRR.C	CEP170_S379	0.0819934	0.266174	0.0132049	0.0166199	0.0115882	0.0171878	0.0181558	0.0171691	0.0165726	0.0185766	Q5SW79
R.QGSFT(79.966331)IEKPSPNIPIELIPHINK.Q	CEP170_T840	0.818511	0.0469412	0.00433935	0.0067597	0.00665865	0.00633668	0.0063978	0.00705631	0.00445919	0.00697793	Q5SW79
R.LGEAS(79.966331)DSELADADK.A	CEP170_S1112	0.697004	0.0848738	0.0491315	0.0628353	0.0635393	0.0520069	0.074242	0.0606859	0.0672278	0.0391435	Q5SW79
R.LGEASDS(79.966331)ELADADK.A	CEP170_S1114	0.738035	-0.0825182	0.0125246	0.0189552	0.0187519	0.017537	0.0168708	0.0145682	0.0215986	0.0109635	Q5SW79
R.S(79.966331)DSEATISR.S	CEP170_S1165	0.439336	0.334425	0.010099	0.0196645	0.0101067	0.00952892	0.0190855	0.0181085	0.0185879	0.00650409	Q5SW79
K.S(79.966331)S(79.966331)PVNNHHSPGQTPTLGQPEAR.A	CEP170_S1521;CEP170_S1522	0.145792	0.315388	0.0120108	0.0120537	0.00922988	0.010014	0.0138952	0.0125331	0.0171055	0.0103568	Q5SW79
K.LAEGEEEKPEPDISSEESVST(79.966331)VEEQENETPPATSSEAEQPK.G	HP1BP3_T77	0.347301	-0.145247	0.00128197	0.00108988	0.00129168	0.00108568	0.000821928	0.00127192	0.00115282	0.00104769	Q5SSJ5
K.KEPDDSRDEDEDEDES(79.966331)S(79.966331)EEDS(79.966331)EDEEPPPK.R	HP1BP3_S441;HP1BP3_S442;HP1BP3_S446	0.548811	-0.0961649	0.00255734	0.00231386	0.00179139	0.00219812	0.00212493	0.00211508	0.00240625	0.00164307	Q5SSJ5
K.KEPDDSRDEDEDEDES(79.966331)S(79.966331)EEDS(79.966331)EDEEPPPKRR.L	HP1BP3_S441;HP1BP3_S442;HP1BP3_S446	0.926094	-0.047363	0.00257607	0.00321173	0.00622565	0.00594491	0.00323845	0.00449345	0.00209966	0.00754681	Q5SSJ5
R.TSGS(79.966331)SSS(79.966331)DVTK.A	SPECC1_S314;SPECC1_S317	0.294676	0.276632	0.0569131	0.0586318	0.0623818	0.0873079	0.0657175	0.0624741	0.104499	0.0886048	Q5M775
R.RGLRDSHS(79.966331)S(79.966331)EEDEASSQTDLSQTISK.K	TOR1AIP1_S156;TOR1AIP1_S157	0.653358	-0.0900254	0.0171638	0.0155983	0.0120972	0.0150713	0.0141246	0.0134205	0.018259	0.0105011	Q5JTV8
R.GLRDS(79.966331)HSS(79.966331)EEDEASSQTDLSQTISK.K	TOR1AIP1_S154;TOR1AIP1_S157	0.678406	0.0838921	0.0220249	0.0307012	0.0204374	0.0237324	0.0295486	0.0204002	0.0226395	0.0301091	Q5JTV8
R.DSHS(79.966331)S(79.966331)EEDEASSQTDLSQTISK.K	TOR1AIP1_S156;TOR1AIP1_S157	0.539305	0.211164	0.0190679	0.0175973	0.00765408	0.0123473	0.0161222	0.0181781	0.0209124	0.0103858	Q5JTV8
K.VNFSEEGET(79.966331)EEDDQDSSHSSVTTVK.A	TOR1AIP1_T220	0.161346	-0.249984	0.0113909	0.0140097	0.0144683	0.0151415	0.00897146	0.011235	0.0143164	0.0117357	Q5JTV8
K.VNFS(79.966331)EEGET(79.966331)EEDDQDSSHSSVTTVK.A	TOR1AIP1_S215;TOR1AIP1_T220	0.92928	-0.015548	0.0134909	0.0181992	0.0207029	0.0164093	0.0194746	0.0161185	0.0186766	0.0137951	Q5JTV8
K.DS(79.966331)LTQAQEQGNLLN.-	TJAP1_S545	0.402847	-0.239387	0.120144	0.183845	0.260112	0.182852	0.137185	0.141361	0.157127	0.197075	Q5JTD0
K.GSPEFPAQETPTTFPEEAPTVSPAVAQS(79.966331)NSSEEEAREAGSPAQEFK.Y	PRRC2B_S601	0.0587797	0.278115	0.00540457	0.0054982	0.00540445	0.00537628	0.00710586	0.00716024	0.00509788	0.00692965	Q5JSZ5
R.VASETHS(79.966331)EGSEYEELPK.R	PRRC2B_S1136	0.524344	0.0628685	0.0269637	0.0280937	0.0241419	0.0222202	0.0265629	0.0287203	0.0238372	0.0268164	Q5JSZ5
K.VGNES(79.966331)PVQELK.Q	WDR44_S50	0.180533	-0.231166	0.141374	0.175664	0.150534	0.127582	0.14916	0.115584	0.138714	0.103581	Q5JSH3
K.ELSDQATAS(79.966331)PIVAR.T	WDR44_S96	0.544962	0.34982	0.0164992	0.014019	0.0109719	0.0110102	0.0127414	0.0108152	0.0330163	0.0103337	Q5JSH3
R.TKEYVSNDAAQS(79.966331)DDEEK.L	WDR44_S403	0.876259	0.0464985	0.00794744	0.00607154	0.0111185	0.0095916	0.00824113	0.00689841	0.0130033	0.00772378	Q5JSH3
R.TKEYVSNDAAQS(79.966331)DDEEKLQSQPTDTDGGR.L	WDR44_S403	0.785593	0.0723192	0.049487	0.109461	0.0874718	0.0831547	0.0941403	0.103731	0.0652106	0.0834346	Q5JSH3
K.EYVSNDAAQS(79.966331)DDEEKLQSQPTDTDGGR.L	WDR44_S403	0.60102	0.195231	0.0744923	0.121173	0.0553495	0.0626447	0.112317	0.106174	0.0918683	0.048752	Q5JSH3
K.YNTEGRVS(79.966331)PSPSQESLSSSK.S	WDR44_S561	0.250457	0.496652	0.0145527	0.0147009	0.00786891	0.0127329	0.00996143	0.0185753	0.0273412	0.0144649	Q5JSH3
R.SLS(79.966331)VPTDSGTTDVDYDEEQK.A	NHSL2_S134	0.389488	-0.293996	0.103869	0.20411	0.289272	0.279048	0.187773	0.156629	0.191661	0.178682	Q5HYW2
K.ISNLS(79.966331)PEEEQGLWK.Q	FAM76B_S193	0.684761	-0.0904533	0.595708	0.421991	0.684426	0.815887	0.652564	0.493125	0.627222	0.592074	Q5HYJ3
K.LTPAEEENNSFQRLS(79.966331)P.-	MTX3_S311	0.485142	0.137573	0.573799	0.552218	0.870168	0.875016	0.739448	0.715865	0.842115	0.861045	Q5HYI7
R.IQQFDDGGS(79.966331)DEEDIWEEK.H	PPP6R3_S617	0.744401	-0.100726	0.020161	0.0187645	0.0124932	0.0187463	0.017501	0.0202471	0.0201529	0.0075324	Q5H9R7
R.SSSGSTDSEESTDS(79.966331)EEEDGAK.Q	PPP6R3_S651	0.480202	0.281635	0.00767819	0.00874023	0.00563912	0.00531971	0.0119421	0.0108099	0.00543467	0.00509233	Q5H9R7
K.KAQEAEAQS(79.966331)EDDDEDT(79.966331)EEEQGEEKEK.G	NOM1_S280;NOM1_T287	0.915083	-0.0408256	0.492617	0.601643	0.656933	0.250876	0.235344	0.638393	0.512961	0.55951	Q5C9Z4
K.AQEAEAQS(79.966331)EDDDEDT(79.966331)EEEQGEEKEK.G	NOM1_S280;NOM1_T287	0.64511	0.176271	0.0233778	0.0312568	0.0250227	0.0174405	0.0121878	0.0260857	0.0401933	0.0312498	Q5C9Z4
K.AASSSPDS(79.966331)P.-	FAM133B_S246	0.444244	-0.0646291	4.38566	4.04094	4.75702	4.28204	3.92834	3.99108	4.07314	4.70796	Q5BKY9
R.DREREPEAASS(79.966331)RGSPVR.V	USP39_S43	0.328835	-0.252261	0.00967205	0.0141685	0.0160911	0.0157799	0.0144141	0.0113378	0.013379	0.0076434	Q53GS9
K.REREVDEDS(79.966331)EPEREVR.A	USP39_S82	0.682824	-0.140352	0.0127385	0.0119028	0.0171624	0.020903	0.0111769	0.0115761	0.0119352	0.0222055	Q53GS9
R.EVDEDS(79.966331)EPER.E	USP39_S82	0.93551	-0.0481143	0.0160825	0.0073153	0.012942	0.00465416	0.00531594	0.0101889	0.0183486	0.00579587	Q53GS9
R.EVDEDS(79.966331)EPEREVR.A	USP39_S82	0.629886	0.0803835	0.0622835	0.043253	0.0659987	0.0629683	0.0601738	0.0531052	0.0729638	0.0616977	Q53GS9
R.ARSS(79.966331)PKSNDSDLQEYELEVK.R	FNDC3B_S254	0.554791	-0.174187	0.0258883	0.0333995	0.0410644	0.0459539	0.0240168	0.0272189	0.0318439	0.0465865	Q53EP0
R.SS(79.966331)PKSNDSDLQEYELEVK.R	FNDC3B_S254	0.400611	0.155886	0.0183715	0.0216513	0.0157792	0.018888	0.0239544	0.024085	0.0195634	0.0156096	Q53EP0
R.DSGRGDS(79.966331)VSDSGSDALR.S	PDCD4_S76	0.618	0.219732	0.0691482	0.136994	0.088176	0.116368	0.144555	0.158392	0.140205	0.0350979	Q53EL6
K.LSST(79.966331)DNEDEELGTEGSTSEK.R	GREB1_T1097	0.580371	-0.120314	0.0446969	0.0368731	0.0535314	0.0436946	0.0300046	0.0511531	0.0481728	0.0351596	Q4ZG55
K.QENSSNSS(79.966331)PAPEPNSAVPSDGTEAK.V	BCL7A_S114	0.799034	0.108482	0.028643	0.0198296	0.0181325	0.0185156	0.0195083	0.0258668	0.0368623	0.00953062	Q4VC05
K.VDEAQADGKEHPGAEDASDEQNSQS(79.966331)SMEHSMNSSEK.V	BCL7A_S156	0.573237	0.193059	0.0437216	0.0421119	0.0266961	0.049141	0.0314819	0.0489968	0.0354487	0.0688921	Q4VC05
K.GT(79.966331)NSSDSEELSAGESITK.S	ARID4B_T1150	0.758357	0.0781104	0.241254	0.235624	0.16623	0.279715	0.223266	0.172791	0.251573	0.326535	Q4LE39
R.SRPT(79.966331)SEGS(79.966331)DIESTEPQK.Q	LARP7_T257;LARP7_S261	0.756465	0.0435037	0.248931	0.226677	0.238163	0.286798	0.22833	0.226171	0.309585	0.267114	Q4G0J3
K.RS(79.966331)SSEDAESLAPR.S	LARP7_S298	0.617347	0.272938	0.00557716	0.00482407	0.0104834	0.0119152	0.00530361	0.0066162	0.0102709	0.0174402	Q4G0J3
R.SSS(79.966331)EDAESLAPR.S	LARP7_S300	0.328681	0.153023	0.0113956	0.00836719	0.0114573	0.00860404	0.00925332	0.0114922	0.0116088	0.011926	Q4G0J3
R.S(79.966331)SSEDAESLAPR.S	LARP7_S298	0.860695	0.0526761	0.011043	0.00742777	0.015316	0.0106529	0.00901912	0.0099405	0.0160623	0.0110703	Q4G0J3
K.AIGSGESET(79.966331)PPSTPTAQEPSSSGGFEFFR.N	RIC1_T992	0.232591	2.08333	5.73789e-05	4.58863e-05	3.39409e-05	0.0228803	0.0161153	3.06007e-05	0.020968	0.0604309	Q4ADV7
K.SSS(79.966331)QENLLDEVMK.S	CCDC88A_S1702	0.0604505	-0.558404	0.00599943	0.00595381	0.00939416	0.00751239	0.00663277	0.0042903	0.00462704	0.00404721	Q3V6T2
K.QLPLEPESPS(79.966331)GQVGPRPAPPQEESPSSEAK.S	MAP7D1_S72	0.613152	0.228849	0.00295198	0.00381208	0.00711819	0.00655045	0.00417614	0.0042764	0.00578185	0.00971067	Q3KQU3
K.QLPLEPESPSGQVGPRPAPPQEESPS(79.966331)SEAK.S	MAP7D1_S88	0.848132	-0.0305773	0.0137371	0.0109828	0.0105139	0.0126821	0.0120001	0.009843	0.0106243	0.0144437	Q3KQU3
K.QLPLEPES(79.966331)PSGQVGPRPAPPQEES(79.966331)PSSEAK.S	MAP7D1_S70;MAP7D1_S86	0.971871	-0.00519572	0.0292736	0.025153	0.029114	0.0286139	0.023681	0.029105	0.0242557	0.0347096	Q3KQU3
R.RSS(79.966331)QPS(79.966331)PTAVPASDS(79.966331)PPTK.Q	MAP7D1_S113;MAP7D1_S116;MAP7D1_S125	0.962177	-0.0216715	0.0197076	0.0333694	0.0100796	0.0203201	0.0248181	0.0247001	0.0244331	0.0082809	Q3KQU3
R.SSQPSPT(79.966331)AVPASDS(79.966331)PPTK.Q	MAP7D1_T118;MAP7D1_S125	0.937112	-0.0281482	0.0259898	0.0241073	0.0139803	0.0158454	0.0208984	0.0184782	0.0283065	0.0106953	Q3KQU3
R.LSASTASELS(79.966331)PK.S	MAP7D1_S460	0.621912	0.167911	0.00846227	0.0131484	0.00547411	0.00719615	0.0118795	0.0103098	0.0100909	0.00623204	Q3KQU3
K.ESAAPAS(79.966331)PAPS(79.966331)PAPS(79.966331)PTPAPPQK.E	MAP7D1_S544;MAP7D1_S548;MAP7D1_S552	0.383781	0.236158	0.0108493	0.0159243	0.00709975	0.00877677	0.0130592	0.0124277	0.0138898	0.0108589	Q3KQU3
K.AVVQS(79.966331)PQVTEVL.-	MAP7D1_S834	0.733104	0.0768301	0.00403073	0.00430743	0.00382081	0.00465952	0.00593265	0.00293588	0.00422683	0.00464308	Q3KQU3
K.HQEVQDQDPVFQGSDSSGYQS(79.966331)DHKK.K	TWISTNB_S304	0.841069	-0.0883972	0.0319056	0.0228064	0.0451126	0.0491363	0.0328791	0.016957	0.0316286	0.058643	Q3B726
K.VGSLT(79.966331)PPSS(79.966331)PKTQR.A	AAK1_T620;AAK1_S624	0.271308	0.127697	0.025813	0.0218913	0.0294509	0.0262072	0.0294234	0.0245807	0.0298006	0.0291238	Q2M2I8
K.SATTT(79.966331)PSGS(79.966331)PR.T	AAK1_T674;AAK1_S678	0.866343	-0.0883923	0.055803	0.0998561	0.0506865	0.0353672	0.0724218	0.0777057	0.064822	0.0123984	Q2M2I8
K.S(79.966331)KAEQSPVSS(79.966331)DVEVS(79.966331)SPK.R	ZNF423_S599;ZNF423_S608;ZNF423_S613	0.814923	-0.0591403	0.030419	0.0559289	0.0614577	0.0685663	0.0558168	0.0529559	0.0427153	0.0561934	Q2M1K9
K.AEQSPVSSDVEVSS(79.966331)PK.R	ZNF423_S614	0.991245	0.00184304	0.0202258	0.0261032	0.0245898	0.025826	0.0266244	0.0223909	0.0292259	0.0186273	Q2M1K9
K.AEQS(79.966331)PVSSDVEVSS(79.966331)PK.R	ZNF423_S604;ZNF423_S614	0.390151	0.171276	0.115349	0.0874459	0.0688756	0.0913413	0.110828	0.0961733	0.118523	0.0832472	Q2M1K9
K.AEQS(79.966331)PVS(79.966331)SDVEVSSPK.R	ZNF423_S604;ZNF423_S607	0.241545	0.229259	0.0189982	0.0208681	0.0291745	0.0214057	0.0235225	0.022828	0.0309718	0.028702	Q2M1K9
K.AEQS(79.966331)PVSS(79.966331)DVEVSS(79.966331)PK.R	ZNF423_S604;ZNF423_S608;ZNF423_S614	0.746678	0.0881399	0.126239	0.137538	0.124622	0.122979	0.156959	0.127654	0.184619	0.0743624	Q2M1K9
K.AEQSPVS(79.966331)S(79.966331)DVEVSS(79.966331)PK.R	ZNF423_S607;ZNF423_S608;ZNF423_S614	0.362868	0.239596	0.0933364	0.107834	0.072224	0.0955068	0.0959935	0.0930563	0.154487	0.0920114	Q2M1K9
K.VVFENEQDNS(79.966331)SLTK.T	KIAA1109_S2754	0.849816	0.0287327	2.41044	1.95789	2.08904	2.06821	1.7479	1.96197	2.59325	2.39396	Q2LD37
R.SREQSSEAAETGVS(79.966331)ENEENPVR.I	PDS5A_S1195	0.940386	0.0243101	0.000853024	0.00203012	0.00216202	0.00192785	0.00228399	0.00193049	0.0017014	0.00117563	Q29RF7
K.RAAVGQES(79.966331)PGGLEAGNAK.A	PDS5A_S1305	0.620957	-0.0584994	0.00535568	0.00710276	0.00550719	0.00584028	0.0054777	0.00522464	0.00617875	0.00597883	Q29RF7
R.AAVGQES(79.966331)PGGLEAGNAK.A	PDS5A_S1305	0.912513	0.0346987	0.0140992	0.0175725	0.00790779	0.011203	0.015168	0.0141957	0.0148393	0.00781575	Q29RF7
K.REEDEPEERS(79.966331)GDETPGSEVPGDK.A	HNRNPUL2_S161	0.132886	-0.297584	0.00111244	0.00117339	0.00115983	0.00166841	0.0011037	0.00109792	0.000924107	0.00103516	Q1KMD3
K.REEDEPEERSGDET(79.966331)PGSEVPGDK.A	HNRNPUL2_T165	0.217088	-0.25757	0.00263004	0.00301849	0.00264138	0.00345681	0.00319216	0.00212069	0.00189434	0.00261889	Q1KMD3
K.REEDEPEERS(79.966331)GDETPGS(79.966331)EVPGDKAAEEQGDDQDSEK.S	HNRNPUL2_S161;HNRNPUL2_S168	0.984846	-0.00423152	0.000966841	0.000829146	0.00151519	0.0010394	0.00108517	0.00115924	0.000913216	0.00118021	Q1KMD3
R.S(79.966331)GDETPGSEVPGDK.A	HNRNPUL2_S161	0.602588	0.412868	0.0109629	0.00484971	0.00748392	0.00198557	0.0026034	0.0103096	0.0169107	0.00383504	Q1KMD3
R.SGDET(79.966331)PGSEVPGDK.A	HNRNPUL2_T165	0.558702	0.474149	0.0213982	0.00831936	0.0135897	0.00392379	0.00501163	0.0202951	0.0327745	0.0075274	Q1KMD3
K.AAEEQGDDQDS(79.966331)EK.S	HNRNPUL2_S185	0.632435	0.294571	0.00216832	0.00105772	0.0013842	0.000438607	0.00119702	0.00194303	0.00253381	0.000518656	Q1KMD3
K.AAEEQGDDQDS(79.966331)EKSKPAGSDGERR.G	HNRNPUL2_S185	0.722343	0.0755459	0.000951021	0.00102646	0.000787085	0.00120996	0.00111627	0.00133198	0.00092365	0.000816291	Q1KMD3
R.ALDEVTSSQPPPLPPPPPPAQETQEPS(79.966331)PILDSEETR.A	DBN1_S381	0.72045	-0.138642	0.00025124	0.000174006	0.000180539	0.000215946	0.000234539	0.000222015	0.000243354	4.65301e-05	Q16643
K.EGTQASEGYFSQS(79.966331)QEEEFAQSEELCAK.A	DBN1_S601	0.294669	-0.227768	0.00184449	0.00132567	0.00120839	0.00139853	0.00110586	0.00103639	0.00157647	0.00121464	Q16643
K.EGTQASEGYFS(79.966331)QSQEEEFAQSEELCAK.A	DBN1_S599	0.355816	-6.80243	1.24008e-07	4.78101e-05	1.08172e-07	9.94686e-08	1.12327e-07	9.66966e-08	8.74118e-08	1.3487e-07	Q16643
R.RGTGQS(79.966331)DDSDIWDDTALIK.A	SMN1_S28	0.794707	-0.0475863	0.036025	0.0361815	0.0273853	0.0345234	0.0285539	0.0248031	0.0380589	0.0383476	Q16637
R.GLYDGPVCEVSVT(79.966331)PK.T	DPYSL2_T509	0.454313	-0.218002	0.000209936	0.00023922	0.000133166	0.000123457	0.000167402	0.000162	0.000161642	0.000115753	Q16555
R.GLYDGPVCEVSVT(79.966331)PKTVT(79.966331)PASSAK.T	DPYSL2_T509;DPYSL2_T514	0.64236	-0.385122	0.000108044	4.4245e-05	9.57772e-05	0.00010417	3.05134e-05	1.55356e-05	3.85386e-05	0.000185125	Q16555
R.GLYDGPVCEVSVT(79.966331)PKT(79.966331)VTPASSAK.T	DPYSL2_T509;DPYSL2_T512	0.923452	-0.0870337	3.74028e-05	3.45395e-08	4.8671e-05	3.16361e-05	1.35858e-05	4.8854e-08	6.29054e-05	3.43112e-05	Q16555
K.FS(79.966331)PGAPGGSGSQPNQK.L	ZYX_S281	0.551974	0.0460453	0.00194936	0.00237025	0.00204322	0.0020074	0.00225776	0.00223761	0.00209878	0.00204753	Q15942
K.LGHPEALSAGTGS(79.966331)PQPPSFTYAQQR.E	ZYX_S308	0.953548	0.022297	0.000150443	0.000361361	0.000188544	0.000234838	0.000147221	0.000330341	0.000259576	0.000212614	Q15942
K.ASAS(79.966331)PGENDSGTGGEEPQRDK.R	ZFHX3_S2625	0.922767	-0.0161057	0.109039	0.129461	0.120471	0.122904	0.126824	0.1027	0.151026	0.0959759	Q15911
K.AS(79.966331)ASPGENDS(79.966331)GTGGEEPQRDK.R	ZFHX3_S2623;ZFHX3_S2631	0.460745	-0.149222	0.0314731	0.0352528	0.0332194	0.0221629	0.033083	0.0221904	0.0300763	0.0247598	Q15911
R.EVS(79.966331)PLLPKLPEEPEAESK.S	ZFHX3_S3432	0.491225	0.288576	0.00521258	0.00457983	0.00503827	0.00642838	0.00804366	0.00365754	0.0101167	0.00414865	Q15911
R.SAFTPATATGSSPS(79.966331)PVLGQGEK.V	ITSN1_S904	0.573709	0.0900793	0.00771207	0.00801092	0.0113343	0.00940945	0.00882425	0.00895499	0.0111671	0.00986988	Q15811
R.LAIQGPEDS(79.966331)PSR.Q	MLF2_S238	0.913569	0.0720844	0.255597	0.858437	0.23907	0.257364	0.602702	0.538931	0.402423	0.148923	Q15773
R.NVDNAEGS(79.966331)DTDY.-	HERC1_S4857	0.935284	-0.0116731	0.23989	0.198974	0.198967	0.190229	0.158891	0.233471	0.2095	0.219526	Q15751
K.SSTGS(79.966331)PTS(79.966331)PLNAEK.L	MYLK_S1776;MYLK_S1779	0.481403	-0.229881	0.0988977	0.111073	0.148577	0.12722	0.128366	0.146084	0.0506261	0.0891398	Q15746
K.RLRTDNVS(79.966331)DFSESS(79.966331)DS(79.966331)ENSNK.R	JMJD1C_S373;JMJD1C_S379;JMJD1C_S381	0.558588	0.163336	0.358185	0.200262	0.390734	0.359262	0.266486	0.326622	0.484656	0.387528	Q15652
K.EGTAPS(79.966331)ENGETK.A	HMGN3_S78	0.793722	0.0510973	0.0324125	0.0235797	0.0221487	0.0268029	0.0228568	0.0291984	0.0336264	0.0230457	Q15651
K.AEEAQKTES(79.966331)VDNEGE.-	HMGN3_S93	0.954413	0.0440048	0.0964973	0.173421	0.39458	0.383304	0.163391	0.254618	0.0705545	0.591691	Q15651
K.TES(79.966331)VDNEGE.-	HMGN3_S93	0.646759	-0.112066	0.275119	0.185287	0.165864	0.229536	0.248904	0.185178	0.214878	0.142883	Q15651
K.SYQNSPS(79.966331)S(79.966331)DDGIRPLPEYSTEK.H	MED1_S1481;MED1_S1482	0.745128	-0.102585	0.147745	0.175807	0.106736	0.122837	0.14127	0.149838	0.164155	0.0598963	Q15648
R.TGDLGIPPNPEDRS(79.966331)PS(79.966331)PEPIYNSEGK.R	SF1_S80;SF1_S82	0.119586	0.13515	0.0215823	0.0204313	0.021294	0.0252132	0.0228605	0.0248298	0.0240367	0.0254872	Q15637
R.TGDLGIPPNPEDRS(79.966331)PSPEPIY(79.966331)NSEGK.R	SF1_S80;SF1_Y87	0.89216	-0.00984176	0.00361185	0.00334202	0.00312829	0.00322923	0.00297073	0.00355004	0.00332952	0.0033706	Q15637
R.AS(79.966331)SLEDLVLK.E	SKIV2L_S255	0.877424	0.0752247	0.00939856	0.00892829	0.00574219	0.00355035	0.011843	0.00804105	0.00613548	0.00307817	Q15477
R.GAGQQQSQEMMEVDRRVES(79.966331)EES(79.966331)GDEEGK.K	PPP1R7_S24;PPP1R7_S27	0.412584	-0.190779	0.988476	0.969165	1.50885	1.53991	1.19093	0.908816	1.03054	1.25597	Q15435
R.RVES(79.966331)EES(79.966331)GDEEGK.K	PPP1R7_S24;PPP1R7_S27	0.417562	0.332153	0.102315	0.115701	0.0856457	0.0834945	0.124735	0.147986	0.171148	0.043519	Q15435
K.SEPVKEESSELEQPFAQDTS(79.966331)SVGPDR.K	SAFB_S246	0.854399	-0.0318026	0.00202683	0.00233387	0.00145495	0.00175755	0.00216729	0.00175181	0.00177694	0.00171205	Q15424
K.SEPVKEESSELEQPFAQDT(79.966331)SSVGPDRK.L	SAFB_T245	0.840318	0.0714332	0.00352059	0.00450624	0.00449719	0.00515946	0.00366749	0.00360789	0.00362573	0.00767999	Q15424
K.SEPVKEESSELEQPFAQDTSS(79.966331)VGPDRK.L	SAFB_S247	0.755611	-0.0342478	0.00882315	0.011612	0.0109477	0.0108651	0.0116254	0.00954553	0.0102827	0.00980325	Q15424
K.ESSTSEGADQKMS(79.966331)S(79.966331)PEDDSDTK.R	SAFB_S383;SAFB_S384	0.922352	0.0223482	0.0062135	0.00596643	0.00436013	0.00411353	0.00602577	0.00557047	0.00585609	0.00352369	Q15424
K.ESSTSEGADQKMS(79.966331)S(79.966331)PEDDSDTKR.L	SAFB_S383;SAFB_S384	0.660018	0.119802	0.00360385	0.00310054	0.00242124	0.00268503	0.00405688	0.00334115	0.00362523	0.00181003	Q15424
R.IVSAQS(79.966331)LAEDDVE.-	TOMM20_S138	0.0707901	0.210966	0.00885237	0.00874311	0.00936765	0.00798983	0.009309	0.00986752	0.00952373	0.0117565	Q15388
R.IVS(79.966331)AQSLAEDDVE.-	TOMM20_S135	0.318671	0.133286	0.00268823	0.00294914	0.00359301	0.00327522	0.00350376	0.0033395	0.00296067	0.00391207	Q15388
K.RTEGYAAFQEDS(79.966331)S(79.966331)GDEAESPSK.M	RALBP1_S92;RALBP1_S93	0.785005	-0.0305167	0.464746	0.448897	0.42288	0.448131	0.531325	0.399529	0.408082	0.408364	Q15311
R.SGSSSTSRSSSSS(79.966331)SSSGSPS(79.966331)PSRR.R	RNPS1_S118;RNPS1_S125	0.680332	0.251184	0.000471183	0.000305536	0.00176808	0.000987178	0.00119463	0.00101377	0.00148868	0.000506621	Q15287
R.RAQS(79.966331)TDS(79.966331)LGTSGSLQSK.A	RABEP1_S407;RABEP1_S410	0.336687	-0.308361	0.0551067	0.0892725	0.135665	0.112835	0.0876411	0.0636731	0.087317	0.0786421	Q15276
R.AQST(79.966331)DS(79.966331)LGTSGSLQSK.A	RABEP1_T408;RABEP1_S410	0.483722	-0.233141	0.0392056	0.0478601	0.0825403	0.0557458	0.0491182	0.0351388	0.0646473	0.0428206	Q15276
R.AQS(79.966331)T(79.966331)DSLGTSGSLQSK.A	RABEP1_S407;RABEP1_T408	0.254916	-0.366669	0.0510746	0.0639612	0.102129	0.0690575	0.0607793	0.0479923	0.0715861	0.0416278	Q15276
K.DWEDDS(79.966331)DEDMSNFDR.F	PTGES3_S113	0.816558	-0.133888	0.00166361	0.0044277	0.00239104	0.00146015	0.00212719	0.00386461	0.0021515	0.000918019	Q15185
K.RVTNDIS(79.966331)PESS(79.966331)PGVGR.R	PCM1_S65;PCM1_S69	0.636592	0.079148	0.0126908	0.0131307	0.0121626	0.0141706	0.0109668	0.0119992	0.0149432	0.0171867	Q15154
K.RVTNDIS(79.966331)PES(79.966331)SPGVGR.R	PCM1_S65;PCM1_S68	0.41643	0.153627	0.0191923	0.0215095	0.0210799	0.0255221	0.0241652	0.0209795	0.0206545	0.0313142	Q15154
R.DQHLNNSSSS(79.966331)PQR.S	0	0.618021	0.277265	0.0428365	0.101447	0.0441213	0.0318693	0.0857027	0.0929311	0.0652597	0.0230558	Q15154
R.DQHLNNSSS(79.966331)SPQR.S	0	0.425559	0.403553	0.0153944	0.0241528	0.0114868	0.0097631	0.0217979	0.0292848	0.022594	0.00674345	Q15154
R.SSS(79.966331)VGSSSSYPISPAVSR.T	PLEC_S4386	0.126566	0.247706	0.000413523	0.000504464	0.000357547	0.000367894	0.000420622	0.000551002	0.000507614	0.000472033	Q15149
R.SSSVGSS(79.966331)SSYPISPAVSR.T	PLEC_S4390	0.511721	0.175156	0.000431015	0.000477778	0.000475684	0.000686091	0.00048257	0.00043127	0.000664125	0.000759886	Q15149
K.GYYSPYSVSGS(79.966331)GSTAGSR.T	PLEC_S4620	0.600794	0.202089	0.000686546	0.000769027	0.000553169	0.000758863	0.000523258	0.000689267	0.00133104	0.000640189	Q15149
K.DIIRQPS(79.966331)EEEIIK.L	PEA15_S116	0.596698	0.246939	0.240354	0.158196	0.466253	0.261136	0.171532	0.443153	0.274	0.447452	Q15121
K.ADTTTPTTSAIT(79.966331)ASRSESPPPLSDPK.Q	BRD3_T257	0.626879	0.105886	0.00199154	0.00124497	0.00248688	0.00191115	0.00199825	0.00235702	0.0017578	0.00210288	Q15059
R.S(79.966331)ESPPPLSDPK.Q	BRD3_S261	0.633113	0.223082	0.0213939	0.0255159	0.0152619	0.0112905	0.0261811	0.0262496	0.0275351	0.00578107	Q15059
R.SES(79.966331)PPPLSDPK.Q	BRD3_S263	0.740094	0.160335	0.0642683	0.0744842	0.0368994	0.0330144	0.0688703	0.0714715	0.0774534	0.0153991	Q15059
K.QASASYDS(79.966331)EEEEEGLPMSYDEK.R	BRD3_S563	0.838842	-0.0290354	0.0188761	0.0164969	0.0201897	0.0221245	0.0188818	0.0152488	0.0203053	0.0217033	Q15059
K.KTS(79.966331)ASDVTNIYPGDAGK.A	RAB3GAP1_S537	0.431658	0.430263	0.00299419	0.00403166	0.00362359	0.00814058	0.00304208	0.00622331	0.00556922	0.0104846	Q15042
K.ASMSEFLES(79.966331)EDGEVEQQR.T	SUZ12_S546	0.203484	-0.317246	0.0498368	0.0459531	0.0345919	0.0348201	0.0371566	0.0357249	0.0389589	0.0207507	Q15022
R.YQPLASTASDNDFVT(79.966331)PEPR.R	NCAPD2_T1339	0.316487	0.154165	0.00159107	0.00198859	0.00177818	0.00167002	0.00173471	0.00164759	0.00232629	0.00211185	Q15021
R.YQPLASTAS(79.966331)DNDFVTPEPR.R	NCAPD2_S1333	0.97992	-0.0100646	0.0031332	0.00321558	0.00601005	0.00540338	0.00284011	0.00322238	0.00470628	0.00686995	Q15021
R.YQPLASTAS(79.966331)DNDFVT(79.966331)PEPR.R	NCAPD2_S1333;NCAPD2_T1339	0.139757	0.523338	0.00162749	0.00186335	0.00120703	0.00140688	0.00173193	0.00144353	0.00257979	0.00301896	Q15021
K.IYHLPDAES(79.966331)DEDEDFKEQTR.L	SEPT2_S218	0.746421	0.0289966	0.00945623	0.00916601	0.0100833	0.00916034	0.0103708	0.00967512	0.0104186	0.0081701	Q15019
R.EGNTTEDDFPSS(79.966331)PGNGNK.S	WTAP_S306	0.612632	0.196207	0.0190236	0.0232641	0.0118604	0.0199843	0.0229465	0.0296824	0.0236253	0.00867799	Q15007
R.EGNTTEDDFPS(79.966331)SPGNGNK.S	WTAP_S305	0.515982	0.17711	0.00527582	0.00729462	0.00487624	0.00659188	0.00771847	0.00913337	0.00497451	0.00535205	Q15007
R.GHPHSASSPS(79.966331)ER.V	NCAPH_S30	0.385933	0.344389	0.0297398	0.051812	0.0228981	0.0320022	0.0448526	0.056174	0.0507226	0.0214922	Q15003
K.APVPSTCSSTFPEELS(79.966331)PPSHQAK.R	NUMA1_S169	0.383179	0.226485	0.000147536	8.97906e-05	0.000126691	7.78977e-05	0.000150736	0.000108745	0.0001091	0.000148452	Q14980
R.TQPDGTSVPGEPAS(79.966331)PISQR.L	NUMA1_S1757	0.858639	-0.141075	0.00189156	0.00575827	0.00133966	0.00153125	0.00276386	0.00439907	0.00172644	0.000651288	Q14980
R.ATSS(79.966331)TQSLAR.L	NUMA1_S1853	0.0989238	-2.03385	0.00513715	0.0126158	0.031144	0.0102182	0.00578232	0.00240767	0.00265637	0.00358975	Q14980
K.NS(79.966331)EEEEEEK.K	NOLC1_S563	0.946026	-0.0232745	0.00534988	0.00316435	0.00340194	0.0029322	0.00355713	0.00380731	0.00516901	0.00207729	Q14978
K.NS(79.966331)EEEEEEKK.K	NOLC1_S563	0.881016	0.0321465	0.00887463	0.00728145	0.00652868	0.00762353	0.00785149	0.00855241	0.00957375	0.00501355	Q14978
R.VADNS(79.966331)FDAK.R	NOLC1_S643	0.622411	0.176225	0.00723027	0.00869799	0.00659653	0.00519547	0.00799818	0.012209	0.0059185	0.00519611	Q14978
K.STAPETAIECTQAPAPAS(79.966331)EDEKVVVEPPEGEEK.V	CHD4_S1602	0.830643	-0.0551293	0.00109748	0.000912345	0.00160829	0.00109941	0.00102802	0.00100551	0.000983887	0.00152324	Q14839
R.EVLDSTTSS(79.966331)L.-	GRM3_S878	0.83547	0.0652557	0.403893	0.550249	0.275093	0.262032	0.502951	0.407461	0.317977	0.331877	Q14832
R.QAS(79.966331)PETSASPDGSQNLVYETELLR.T	GOLGB1_S3010	0.852823	-0.0441033	0.0030154	0.00310798	0.00262646	0.00219865	0.0017547	0.00349537	0.00294608	0.00242271	Q14789
R.TCNS(79.966331)PQNSTDSVSDIVPDSPFPGALGSDTR.T	USP10_S211	0.467197	-0.534651	0.00154957	0.00155768	0.000297968	0.000812866	0.00117688	0.000530598	0.00120373	6.55506e-07	Q14694
K.YS(79.966331)PPAISPLVSEK.Q	USP10_S365	0.217834	-2.57032	0.000716106	0.000598959	6.72615e-07	5.37254e-07	7.52478e-07	6.84643e-07	0.000219524	6.55506e-07	Q14694
K.NHSVNEEEQEEQGEGS(79.966331)EDEWEQVGPR.N	USP10_S576	0.188231	0.150533	0.0382825	0.0364798	0.0295157	0.032621	0.0387142	0.0335448	0.0384936	0.0412025	Q14694
K.VGDGDLS(79.966331)AEEIPENEVSLR.R	RRP1B_S245	0.345963	-0.403648	0.00107368	0.00133425	0.000761502	0.00186717	0.00055577	0.000724229	0.00115598	0.0013714	Q14684
K.VGDGDLS(79.966331)AEEIPENEVSLRR.A	RRP1B_S245	0.341537	-0.160182	0.0408826	0.0501986	0.0444907	0.0549907	0.0430976	0.035539	0.0527798	0.0391205	Q14684
R.VFCVEEEDS(79.966331)ESSLQK.R	RRP1B_S392	0.0571334	-0.821855	0.00222315	0.00165461	0.00337362	0.00294123	0.00113757	0.00105716	0.00225804	0.00131333	Q14684
R.VAEPGAEATSSTGEES(79.966331)GSEHPPAVPMHNK.R	RRP1B_S458	0.231878	-0.36976	0.00582494	0.00787216	0.00916578	0.0092816	0.00711747	0.00479503	0.00406553	0.00889893	Q14684
R.VAEPGAEATS(79.966331)STGEES(79.966331)GSEHPPAVPMHNK.R	RRP1B_S452;RRP1B_S458	0.131476	-0.426784	0.0108406	0.0135514	0.0197896	0.0179357	0.01176	0.00876636	0.0120332	0.0136506	Q14684
R.VAEPGAEATS(79.966331)STGEESGS(79.966331)EHPPAVPMHNK.R	RRP1B_S452;RRP1B_S460	0.643145	-0.113388	0.0469684	0.0353917	0.0425006	0.0675753	0.0504477	0.0460107	0.036993	0.0444393	Q14684
R.VAFDPEQKPLHGVLKT(79.966331)PTSS(79.966331)PASSPLVAK.K	RRP1B_T728;RRP1B_S732	0.890914	0.117408	5.96818e-07	0.000923326	0.000692459	0.0015448	0.000968918	0.000790108	3.13529e-07	0.00166986	Q14684
K.GTMDDISQEEGSS(79.966331)QGEDSVSGSQR.I	SMC1A_S957	0.725551	0.0806515	0.000674632	0.000501905	0.000425988	0.000550188	0.000536904	0.00074546	0.000566648	0.000427474	Q14683
K.DREDS(79.966331)PERCS(79.966331)DSDEEK.K	CLINT1_S227;CLINT1_S232	0.513261	0.345893	0.0214571	0.022925	0.013155	0.010594	0.0204044	0.0206177	0.0371653	0.00840303	Q14677
K.DREDS(79.966331)PERCSDS(79.966331)DEEK.K	CLINT1_S227;CLINT1_S234	0.827502	0.117229	0.0166629	0.0110894	0.00641876	0.00703756	0.0105389	0.0107133	0.0190746	0.00437007	Q14677
K.TIDLGAAAHYTGDKASPDQNAS(79.966331)THTPQSSVK.T	CLINT1_S305	0.943602	0.018829	0.00478728	0.00754748	0.00951372	0.010083	0.00698639	0.00666614	0.00876264	0.00993576	Q14677
K.TIDLGAAAHYTGDKAS(79.966331)PDQNASTHTPQSSVK.T	CLINT1_S299	0.934597	-0.0325186	0.00888703	0.0134887	0.0194049	0.0222405	0.0132455	0.0148224	0.0105746	0.0239517	Q14677
R.SQPPGEDS(79.966331)DTDVDDDS(79.966331)RPPGRPAEVHLER.A	MDC1_S299;MDC1_S307	0.532417	0.126657	0.00198038	0.00149812	0.00235951	0.00260269	0.00210017	0.001988	0.00239982	0.00272724	Q14676
R.SQPPGEDS(79.966331)DT(79.966331)DVDDDSRPPGRPAEVHLER.A	MDC1_S299;MDC1_T301	0.10007	-0.243232	0.0139871	0.0109525	0.0133638	0.0158741	0.010833	0.0110528	0.0113762	0.0125098	Q14676
R.GPGAPGLAHLQESQAGS(79.966331)DTDVEEGKAPQAVPLEK.S	MDC1_S376	0.664938	-0.245284	0.000704115	0.000577306	0.00186074	0.0011444	0.000801822	0.00147731	0.000958526	0.000378693	Q14676
R.SQTTTERDS(79.966331)DT(79.966331)DVEEEELPVENR.E	MDC1_S453;MDC1_T455	0.475282	0.250516	0.00424223	0.00694531	0.00300448	0.00314946	0.00521855	0.00651903	0.00519585	0.00369656	Q14676
R.SQTTTERDS(79.966331)DT(79.966331)DVEEEELPVENREAVLK.D	MDC1_S453;MDC1_T455	0.756224	-0.204993	0.0341208	0.00475363	0.0156083	0.0212038	0.0137325	0.00662436	0.029168	0.0161364	Q14676
R.AHSEKDQPPFGDS(79.966331)DDS(79.966331)VEADKS(79.966331)SPGIHLER.S	MDC1_S495;MDC1_S498;MDC1_S504	0.136588	-0.294221	0.036634	0.0269558	0.0264416	0.0375054	0.0282734	0.0211314	0.0268928	0.0277102	Q14676
R.AHSEKDQPPFGDS(79.966331)DDS(79.966331)VEADKSS(79.966331)PGIHLER.S	MDC1_S495;MDC1_S498;MDC1_S505	0.056021	-0.405517	0.0305526	0.0236911	0.0192943	0.02674	0.0210394	0.0161043	0.0189094	0.0196533	Q14676
K.GQASS(79.966331)PTPEPGVGAGDLPGPT(79.966331)SAPVPSGSQS(79.966331)GGRGSPVSPRR.H	MDC1_S964;MDC1_T980;MDC1_S990	0.509931	0.114096	0.00490291	0.00478106	0.00509848	0.00510744	0.00682303	0.00532512	0.00398869	0.00538993	Q14676
K.LEPSTSTDQPVT(79.966331)PEPTSQATR.G	MDC1_T1425	0.658219	-0.0933259	0.00717813	0.00655412	0.00928971	0.00681683	0.00912785	0.00577414	0.0058327	0.00723498	Q14676
R.S(79.966331)SVKTPETVVPTAPELQPSTSTDQPVT(79.966331)PEPTSQATR.G	MDC1_S1440;MDC1_T1466	0.269853	-0.941109	0.000942161	0.000802612	1.07495e-06	0.000748288	0.000382459	0.000307658	0.000607834	1.07583e-06	Q14676
R.SAS(79.966331)PDYNR.T	TRIP12_S77	0.541236	0.31572	0.0606769	0.116255	0.0466719	0.0527366	0.0986004	0.129149	0.0857587	0.0304346	Q14669
K.SAQS(79.966331)PSTSK.A	TRIP12_S127	0.536262	-0.101983	0.00877169	0.0093028	0.00645779	0.00825471	0.00659342	0.00665259	0.00878004	0.00852327	Q14669
K.SGS(79.966331)GSESTGAEER.S	TRIP12_S161	0.274919	0.224221	0.0106596	0.00866314	0.00938398	0.0113616	0.00881842	0.0109243	0.012204	0.0148589	Q14669
R.QFSIQAEDEREST(79.966331)DDESNPLGR.A	TRIP12_T1377	0.28594	0.166967	0.00859819	0.00873909	0.00971171	0.00883477	0.0100975	0.00760193	0.0119073	0.0106798	Q14669
R.QFSIQAEDERES(79.966331)TDDESNPLGR.A	TRIP12_S1376	0.716081	-0.0702866	0.0118966	0.00931377	0.0159176	0.0132404	0.0103474	0.0113784	0.0123398	0.0139078	Q14669
K.DKS(79.966331)PVREPIDNLTPEER.D	RBM39_S136	0.462132	0.360025	0.000510335	0.0013504	0.000605096	0.000533644	0.00108462	0.00136587	0.000896325	0.000502858	Q14498
R.AKTQT(79.966331)PPVSPAPQPTEERLPS(79.966331)SPVYEDAASFK.A	CTTN_T401;CTTN_S417	0.50655	0.444175	0.000278963	0.000181077	0.000392831	0.000578542	0.000417529	0.000331041	0.000239812	0.000959107	Q14247
R.AKTQT(79.966331)PPVSPAPQPTEERLPSS(79.966331)PVYEDAASFK.A	CTTN_T401;CTTN_S418	0.917496	-0.150508	2.54065e-07	0.000228894	0.000668205	0.000328963	2.76692e-07	2.5964e-07	9.78181e-05	0.00100647	Q14247
K.TQTPPVSPAPQPTEERLPSS(79.966331)PVYEDAASFK.A	CTTN_S418	0.74971	-0.0714796	0.00109172	0.00161167	0.00131329	0.00106035	0.0013497	0.00147735	0.0011311	0.000873455	Q14247
K.T(79.966331)QTPPVSPAPQPTEERLPSSPVYEDAASFK.A	CTTN_T399	0.914123	-0.0574734	0.000427845	0.000486792	1.86441e-07	0.000424876	0.000301871	0.000268728	0.000406321	0.000310458	Q14247
K.TQT(79.966331)PPVSPAPQPTEERLPSSPVYEDAASFK.A	CTTN_T401	0.907066	0.0657481	0.000397866	0.000937525	0.000280967	0.000306515	0.000651887	0.000490201	0.000646619	0.000223824	Q14247
K.TQTPPVSPAPQPTEERLPSSPVY(79.966331)EDAASFK.A	CTTN_Y421	0.624405	0.672639	2.54065e-07	2.61295e-07	0.000230441	2.04071e-07	0.000159375	2.5964e-07	0.000112382	9.64507e-05	Q14247
K.TQT(79.966331)PPVSPAPQPTEERLPSS(79.966331)PVYEDAASFK.A	CTTN_T401;CTTN_S418	0.692173	0.208475	2.54065e-07	0.000385932	0.000249272	0.000265088	0.000293847	0.000197067	0.000296853	0.000252784	Q14247
K.T(79.966331)QTPPVS(79.966331)PAPQPTEERLPSSPVYEDAASFK.A	CTTN_T399;CTTN_S405	0.0966421	-0.254075	0.00103785	0.00121058	0.000966883	0.00114566	0.000836164	0.00101519	0.001051	0.000754426	Q14247
K.T(79.966331)QTPPVSPAPQPT(79.966331)EERLPSSPVYEDAASFK.A	CTTN_T399;CTTN_T411	0.757174	0.058488	0.000932926	0.00103891	0.000690391	0.00110484	0.000931623	0.00115903	0.00104275	0.000789521	Q14247
K.T(79.966331)QTPPVSPAPQPTEERLPSS(79.966331)PVYEDAASFK.A	CTTN_T399;CTTN_S418	0.652359	0.0980786	0.0012373	0.00164537	0.00135412	0.00171767	0.00117733	0.00172349	0.00205005	0.00142246	Q14247
K.T(79.966331)QTPPVSPAPQPTEERLPS(79.966331)SPVYEDAASFK.A	CTTN_T399;CTTN_S417	0.885764	0.0591115	0.0002594	0.000534086	0.000318628	0.000156114	0.000341438	0.000264833	0.000433992	0.000281008	Q14247
K.TQT(79.966331)PPVS(79.966331)PAPQPTEERLPSSPVYEDAASFK.A	CTTN_T401;CTTN_S405	0.285764	-0.237918	0.00185035	0.00173082	0.00137071	0.00170563	0.00123183	0.0013709	0.00195418	0.00108844	Q14247
K.T(79.966331)QTPPVS(79.966331)PAPQPTEERLPS(79.966331)SPVYEDAASFK.A	CTTN_T399;CTTN_S405;CTTN_S417	0.720095	0.0723798	0.00115828	0.00113977	0.00081512	0.00111851	0.00115381	0.0011393	0.00136775	0.000788539	Q14247
K.T(79.966331)QTPPVS(79.966331)PAPQPTEERLPSS(79.966331)PVYEDAASFK.A	CTTN_T399;CTTN_S405;CTTN_S418	0.752558	0.130211	0.000827743	0.00132764	0.000861917	0.00109872	0.00102819	0.000809558	0.00191753	0.000749517	Q14247
K.T(79.966331)QTPPVS(79.966331)PAPQPTEERLPSSPVY(79.966331)EDAASFK.A	CTTN_T399;CTTN_S405;CTTN_Y421	0.326147	0.420123	0.00110823	0.00148807	0.000824069	0.00118912	0.00158157	0.00147657	0.0023804	0.000729147	Q14247
R.LPSS(79.966331)PVYEDAASFK.A	CTTN_S418	0.555211	-0.947971	0.00010315	0.000105302	1.86441e-07	2.04071e-07	2.76692e-07	0.000107491	2.42725e-07	2.45422e-07	Q14247
R.LPSSPVY(79.966331)EDAASFK.A	CTTN_Y421	0.35616	-8.21679	2.54065e-07	0.000304147	1.86441e-07	2.04071e-07	2.76692e-07	2.5964e-07	2.42725e-07	2.45422e-07	Q14247
K.TGS(79.966331)PGPELLFHEGQQK.R	ZMYM3_S464	0.402927	0.228119	0.0105596	0.0098946	0.0153934	0.0191749	0.0137066	0.0135468	0.0190546	0.0181403	Q14202
R.FYSQQNQPNLDTQSGPESLLNSQS(79.966331)PESKPQTPSQTK.V	ZMYM3_S774	0.526057	1.15863	1.70206e-06	0.00125342	1.79223e-06	1.43214e-06	1.69594e-06	1.54221e-06	0.00205284	0.000753111	Q14202
K.TINNQHSVESQDNDQPDYDS(79.966331)VAS(79.966331)DEDTDLETTASK.T	GIT2_S394;GIT2_S397	0.782364	-0.0612571	0.0370529	0.0294865	0.0435342	0.0382858	0.0462214	0.0274506	0.0396535	0.0288665	Q14161
R.RSEACPCQPDSGS(79.966331)PLPAEEEK.R	SCRIB_S504	0.648179	0.238314	0.0231356	0.0138891	0.0128477	0.0142951	0.0141487	0.0122103	0.0353961	0.0139379	Q14160
R.SEACPCQPDSGS(79.966331)PLPAEEEK.R	SCRIB_S504	0.670398	0.153647	0.0101797	0.00731815	0.00898577	0.00703472	0.0071716	0.00654799	0.0151165	0.00844903	Q14160
R.AFAAVPTSHPPEDAPAQPPTPGPAAS(79.966331)PEQLSFRER.Q	SCRIB_S1348	0.302939	0.403566	0.000743873	0.000440406	0.00089778	0.00116396	0.00128092	0.000544825	0.00121595	0.00125206	Q14160
R.LALDGETLGEEEQEDEQPPWAS(79.966331)PSPTSR.Q	SCRIB_S1437	0.192378	-1.66783	0.000657975	6.39196e-07	0.000924069	0.000865396	7.8105e-07	7.20668e-07	0.000768028	9.44236e-07	Q14160
R.LALDGETLGEEEQEDEQPPWASPSPTS(79.966331)R.Q	SCRIB_S1442	0.842796	0.0516438	0.00327699	0.00172008	0.00276822	0.00274644	0.00183469	0.00326679	0.00316366	0.0026297	Q14160
R.LALDGETLGEEEQEDEQPPWASPSPT(79.966331)SR.Q	SCRIB_T1441	0.100807	0.609614	0.00086327	0.0012247	0.000609407	0.00105111	0.00146994	0.00101254	0.0020191	0.00121806	Q14160
R.LALDGETLGEEEQEDEQPPWASPS(79.966331)PTSR.Q	SCRIB_S1439	0.547966	0.202029	0.00155475	0.00115758	0.00129051	0.00117493	0.00147462	0.000923176	0.00229487	0.00126339	Q14160
K.SPAVATSTAAPPPPSS(79.966331)PLPSK.S	UBAP2L_S454	0.430462	0.233667	0.00188682	0.00283038	0.00165383	0.00236015	0.00252987	0.00271285	0.00341395	0.00160963	Q14157
K.STSAPQMS(79.966331)PGSSDNQSSSPQPAQQK.L	UBAP2L_S467	0.1901	-0.418084	0.00246042	0.00130475	0.00239891	0.00243531	0.00140961	0.00115832	0.00161738	0.00225063	Q14157
K.STSAPQMSPGS(79.966331)SDNQSSS(79.966331)PQPAQQK.L	UBAP2L_S470;UBAP2L_S477	0.500205	0.127012	0.00539079	0.00446331	0.00481484	0.00569822	0.00492852	0.00434549	0.00593	0.00703754	Q14157
K.TTEEQVQAST(79.966331)PCPR.T	BOP1_T106	0.193449	-0.474639	0.00681275	0.0121398	0.0145934	0.00878095	0.0102069	0.00808485	0.00517332	0.00699535	Q14137
K.DGASSS(79.966331)PESASR.R	VGLL4_S262	0.875958	-0.0642985	4.68936	2.66426	6.45972	3.90476	3.95595	6.42845	4.41444	2.14692	Q14135
K.IDASKNEEDEGHSNSS(79.966331)PR.H	HNRNPD_S83	0.13707	1.39593	3.40832e-08	5.07823e-05	3.09125e-08	1.8601e-05	4.97801e-05	6.97083e-05	1.48392e-05	4.84308e-05	Q14103
K.IDASKNEEDEGHSNSS(79.966331)PRHSEAATAQREEWK.M	HNRNPD_S83	0.855138	0.181918	0.00230552	0.00163661	0.00683633	0.00638203	0.00219986	0.00284738	0.00147319	0.0129463	Q14103
K.IDASKNEEDEGHS(79.966331)NSSPRHSEAATAQREEWK.M	HNRNPD_S80	0.998937	-0.00142304	3.46626e-05	8.51638e-05	0.000197778	0.000141933	3.89737e-05	5.91029e-05	2.64429e-05	0.000334565	Q14103
K.NEEDEGHSNSS(79.966331)PR.H	HNRNPD_S83	0.704389	0.19892	0.0010395	0.00112816	0.000469159	0.000450218	0.00116071	0.00102076	0.00113634	0.000225618	Q14103
K.NEEDEGHSNS(79.966331)SPR.H	HNRNPD_S82	0.683868	-0.371489	6.16224e-05	0.0001023	6.1825e-08	3.99394e-05	5.4888e-05	2.62739e-05	7.64091e-05	5.89542e-08	Q14103
K.NEEDEGHS(79.966331)NSSPR.H	HNRNPD_S80	0.765788	0.130154	0.000924983	0.000778653	0.000481833	0.00035398	0.00079722	0.000694499	0.000975968	0.000311514	Q14103
K.NEEDEGHSNS(79.966331)SPRHSEAATAQR.E	HNRNPD_S82	0.837203	0.0270428	0.000341445	0.00029148	0.000246404	0.000291754	0.000296998	0.000269534	0.000346472	0.000280239	Q14103
K.NEEDEGHS(79.966331)NSSPRHS(79.966331)EAATAQR.E	HNRNPD_S80;HNRNPD_S87	0.638664	0.529813	3.40832e-08	6.70468e-05	3.09125e-08	1.98296e-05	2.95551e-05	4.38875e-05	5.20489e-05	2.94771e-08	Q14103
K.NEEDEGHS(79.966331)NSS(79.966331)PRHSEAATAQR.E	HNRNPD_S80;HNRNPD_S83	0.737806	0.166676	0.000590389	0.000554764	0.000282571	0.000233106	0.000446604	0.000663082	0.000596843	0.000157702	Q14103
K.AGGANYDAQT(79.966331)E.-	COTL1_T141	0.439596	-0.165533	0.00339678	0.00347997	0.00397911	0.00491565	0.00433096	0.002498	0.00351568	0.00371722	Q14019
K.ASNTST(79.966331)PTKGNTETSASASQTNHVK.D	CDK13_T494	0.48164	-0.445826	0.0130017	0.0176461	0.00381216	0.011748	0.0116637	0.012879	0.00937175	9.83903e-06	Q14004
R.MPQDGS(79.966331)DDEDEEWPTLEK.A	BYSL_S98	0.598453	0.102686	0.00576473	0.00878522	0.00625206	0.00750045	0.00783301	0.00892346	0.00782988	0.005804	Q13895
R.NRS(79.966331)DTEQEGK.Y	THOC5_S28	0.946504	0.00683386	0.201731	0.188307	0.188879	0.213805	0.185556	0.173119	0.212283	0.225527	Q13769
R.LTNLSSNS(79.966331)DV.-	TPBG_S418	0.660861	0.0827209	0.105753	0.113135	0.0796625	0.0788655	0.118229	0.0943654	0.107019	0.0800746	Q13641
K.MAEESSSSSSSSS(79.966331)PTAATSQQQQLK.N	CUL4B_S146	0.24753	-0.336157	0.0153195	0.015409	0.00928856	0.0122906	0.00767816	0.0100355	0.0147591	0.00896278	Q13620
K.EKLQEEGGGS(79.966331)DEEETGSPSEDGMQSAR.T	PWP1_S50	0.878564	-0.0511223	0.0438908	0.0375475	0.0691319	0.0700323	0.0416587	0.0556135	0.0390482	0.0766019	Q13610
K.EKLQEEGGGS(79.966331)DEEETGS(79.966331)PSEDGMQSAR.T	PWP1_S50;PWP1_S57	0.619918	-0.107764	0.0278377	0.0298004	0.0379129	0.0421455	0.0296374	0.0311328	0.0256907	0.0413248	Q13610
K.LQEEGGGS(79.966331)DEEETGSPSEDGMQSAR.T	PWP1_S50	0.554649	-0.169077	0.026159	0.0164876	0.0148411	0.019027	0.0177128	0.0197508	0.0202216	0.0103678	Q13610
K.LQEEGGGS(79.966331)DEEETGS(79.966331)PSEDGMQSAR.T	PWP1_S50;PWP1_S57	0.196524	-0.31065	0.0158176	0.0150577	0.0174688	0.0216233	0.014164	0.012049	0.0191795	0.0110207	Q13610
K.LQEEGGGS(79.966331)DEEETGSPS(79.966331)EDGMQSAR.T	PWP1_S50;PWP1_S59	0.159455	-0.247482	0.00891618	0.00895433	0.00820541	0.00767135	0.0070945	0.00927843	0.00618199	0.00587261	Q13610
R.S(79.966331)HSPSSPDPDTPSPVGDSR.A	STIM1_S616	0.578534	0.212918	0.403228	0.42827	0.246342	0.391093	0.384539	0.392392	0.678411	0.247197	Q13586
R.SLDDS(79.966331)EEDDDEDSGHSSR.R	PKD2_S812	0.416221	0.302117	1.22132	2.0034	1.36897	1.13761	1.86222	2.49422	1.81061	0.899371	Q13563
K.TTGT(79.966331)PPDSSLVTYELHSRPEQDK.F	DCTN2_T198	0.177807	0.205512	0.000611213	0.000847482	0.00092228	0.000810672	0.00101187	0.000979771	0.000859537	0.000829098	Q13561
K.ESTESS(79.966331)NTTIEDEDVKAR.K	CAMK2D_S334	0.464517	0.198834	0.00779123	0.00769521	0.00620903	0.00632877	0.00836452	0.0080042	0.0109608	0.00483593	Q13557
R.IACEEEFS(79.966331)DS(79.966331)EEEGEGGRK.N	HDAC1_S421;HDAC1_S423	0.0661883	0.328067	0.306558	0.276491	0.247937	0.26079	0.32209	0.276538	0.409805	0.362108	Q13547
R.EQPEMEDANS(79.966331)EKS(79.966331)INEENGEVSEDQSQNK.H	PRPF4B_S20;PRPF4B_S23	0.848497	0.0554406	0.00703818	0.00850385	0.00461004	0.0044497	0.00789479	0.00710522	0.00587167	0.00469389	Q13523
K.SINEENGEVS(79.966331)EDQSQNK.H	PRPF4B_S32	0.282884	-0.140495	0.019392	0.0187096	0.0173062	0.0222506	0.0188354	0.0142864	0.0183202	0.0190103	Q13523
K.RSRLT(79.966331)PVSPESSST(79.966331)EEK.S	SQSTM1_T269;SQSTM1_T278	0.647161	-0.173663	0.436089	0.25213	0.279429	0.242644	0.242263	0.144911	0.274421	0.411437	Q13501
R.LTPVS(79.966331)PESSSTEEK.S	SQSTM1_S272	0.910322	0.0747879	0.364071	0.366321	0.90788	0.740509	0.394283	0.368809	0.420597	1.32166	Q13501
R.VQEKPDS(79.966331)PGGSTQIQR.Y	MYO9B_S1290	0.930559	-0.0124071	0.0283895	0.0319254	0.0429217	0.0364443	0.0337947	0.0324365	0.0371294	0.0351241	Q13459
K.NNEESPT(79.966331)ATVAEQGEDITSK.K	FKBP5_T15	0.451867	0.357058	0.0329974	0.0329252	0.022175	0.015641	0.0270444	0.0297519	0.056316	0.0197572	Q13451
K.NNEES(79.966331)PTATVAEQGEDITSK.K	FKBP5_S13	0.76838	-0.213057	0.000826283	0.00114598	6.76253e-07	0.000499357	0.00049294	0.00073145	0.000718086	0.000190391	Q13451
K.KSLDSDES(79.966331)EDEEDDYQQK.R	PDAP1_S63	0.344953	0.174287	0.00783958	0.00640209	0.00490762	0.0057934	0.00688991	0.00760257	0.00790699	0.00574604	Q13442
K.KSLDS(79.966331)DESEDEEDDYQQK.R	PDAP1_S60	0.501174	-0.11015	0.0134075	0.0103456	0.0102896	0.0108487	0.00989063	0.0122165	0.0113193	0.00816509	Q13442
K.KSLDS(79.966331)DES(79.966331)EDEEDDYQQK.R	PDAP1_S60;PDAP1_S63	0.971101	0.00474948	0.00848109	0.00820217	0.00708229	0.00767577	0.00638836	0.00831061	0.00929233	0.0075537	Q13442
K.KSLDS(79.966331)DES(79.966331)EDEEDDYQQKR.K	PDAP1_S60;PDAP1_S63	0.108613	0.244713	0.0110977	0.0115396	0.0133961	0.00976517	0.0159421	0.0134234	0.012107	0.0127921	Q13442
K.SLDS(79.966331)DES(79.966331)EDEEDDYQQK.R	PDAP1_S60;PDAP1_S63	0.592694	0.118342	0.0032666	0.00243676	0.00255029	0.00244803	0.00242992	0.00310793	0.00381107	0.00226762	Q13442
K.SLDS(79.966331)DES(79.966331)EDEEDDYQQKR.K	PDAP1_S60;PDAP1_S63	0.189235	0.283918	0.0201306	0.0179923	0.0184969	0.0153375	0.0292157	0.0194937	0.0200026	0.0188959	Q13442
K.SLDS(79.966331)DES(79.966331)EDEEDDYQQKRK.G	PDAP1_S60;PDAP1_S63	0.722749	0.482767	0.00233492	0.00139575	0.019074	0.0129069	0.00500459	0.00351653	0.00333913	0.0380439	Q13442
R.SSLGQS(79.966331)ASETEEDTVSVSK.K	SF3B2_S307	0.721296	-0.0660368	0.00584006	0.00801277	0.00527002	0.00564258	0.00582872	0.00708342	0.00550056	0.0052447	Q13435
R.SSLGQSAS(79.966331)ETEEDTVSVSK.K	SF3B2_S309	0.160874	-1.61348	0.000104703	6.87717e-05	1.15525e-07	0.000132384	1.10219e-07	9.0382e-08	5.8515e-05	4.12795e-05	Q13435
R.SS(79.966331)LGQSASET(79.966331)EEDTVSVSK.K	SF3B2_S303;SF3B2_T311	0.903231	-0.0401616	0.000250534	0.000362352	0.000554405	0.000404224	0.000500725	0.00029564	0.000459096	0.00027291	Q13435
R.SSLGQS(79.966331)AS(79.966331)ETEEDTVSVSK.K	SF3B2_S307;SF3B2_S309	0.744684	0.111825	0.000779265	0.00126698	0.00197017	0.00147416	0.00186458	0.00137787	0.00175602	0.000934606	Q13435
R.SS(79.966331)LGQS(79.966331)ASETEEDTVSVSK.K	SF3B2_S303;SF3B2_S307	0.543992	0.222718	0.00133784	0.00176986	0.0028686	0.00264682	0.00338758	0.00236105	0.00291522	0.00139872	Q13435
R.S(79.966331)S(79.966331)LGQSASETEEDTVSVSK.K	SF3B2_S302;SF3B2_S303	0.967223	-0.0136266	0.000681599	0.00142061	0.00118714	0.0010608	0.00145103	0.00103424	0.00122903	0.000594939	Q13435
R.SS(79.966331)LGQSAS(79.966331)ETEEDTVSVSK.K	SF3B2_S303;SF3B2_S309	0.901333	0.0470757	0.000516234	0.000838745	0.00123519	0.000931432	0.00125429	0.000633849	0.00115068	0.000599593	Q13435
K.SAEPSANTTLVS(79.966331)ETEEEGSVPAFGAAAK.P	TCOF1_S171	0.84425	-0.0246968	0.00270913	0.0022085	0.00230477	0.00265559	0.00225591	0.00263208	0.00275893	0.00206343	Q13428
K.TSQVGAASAPAKES(79.966331)PRK.G	TCOF1_S381	0.65367	-0.119854	0.00118003	0.000982324	0.000933831	0.00160941	0.0007274	0.00126717	0.00108103	0.00125487	Q13428
R.TQPSSGVDSAVGTLPATS(79.966331)PQSTSVQAK.G	TCOF1_S1111	0.903013	0.0483735	0.000438037	0.000548081	0.000498976	0.000592445	0.000597438	0.000386412	0.000274562	0.000889968	Q13428
R.TQPSSGVDSAVGTLPAT(79.966331)SPQSTSVQAK.G	TCOF1_T1110	0.202782	-0.319561	0.00150707	0.000991202	0.00102098	0.000923597	0.000930642	0.000732599	0.000810122	0.00108676	Q13428
K.LDSS(79.966331)PSVSSTLAAK.D	TCOF1_S1228	0.311521	-0.269427	0.00320987	0.00288838	0.00181551	0.00209757	0.00268826	0.00191313	0.00185815	0.00184634	Q13428
K.LS(79.966331)GDQPAART(79.966331)PR.S	TCOF1_S1350;TCOF1_T1358	0.658888	-0.0921832	0.00650023	0.0102555	0.00671857	0.00751203	0.00891006	0.00692811	0.00631428	0.00691589	Q13428
K.LGAGEGGEASVS(79.966331)PEK.T	TCOF1_S1378	0.691312	0.192788	0.0613052	0.0436127	0.0222918	0.0314127	0.0491249	0.0418437	0.0710481	0.0192841	Q13428
K.LGAGEGGEASVS(79.966331)PEKTSTTSK.G	TCOF1_S1378	0.267182	-0.267095	0.0010379	0.00113799	0.000855485	0.00111973	0.00116966	0.000926078	0.000555386	0.000798412	Q13428
K.DSES(79.966331)PSQK.K	TCOF1_S1471	0.778456	-0.125646	0.0313025	0.0318984	0.0133195	0.0157084	0.0223416	0.0227504	0.0299548	0.00948939	Q13428
K.QSS(79.966331)QDNELK.S	PPIG_S696	0.952946	-0.0233012	0.0535028	0.0593584	0.0435504	0.0689124	0.0934026	0.0511776	0.0489434	0.0281903	Q13427
K.FDHESS(79.966331)PGTDEDKSG.-	PPIG_S745	0.18275	-0.270336	0.0436023	0.0354795	0.0526536	0.035923	0.0278825	0.0368108	0.0346221	0.0396945	Q13427
K.SVSTPS(79.966331)EAGSQDSGDGAVGSR.T	DYNC1I2_S97	0.190894	0.489015	0.00105689	0.00150955	0.000628768	0.00152678	0.00169235	0.00231344	0.00143929	0.00118216	Q13409
K.SVST(79.966331)PSEAGSQDSGDGAVGSR.T	DYNC1I2_T95	0.312784	0.323579	0.00103001	0.00111832	0.00140239	0.000831039	0.00169957	0.0015357	0.00152659	0.000721617	Q13409
K.SVSTPSEAGSQDS(79.966331)GDGAVGSR.T	DYNC1I2_S104	0.251359	0.457974	0.00380684	0.00405803	0.00271449	0.00221495	0.00426156	0.00402162	0.00665111	0.00264011	Q13409
K.VAPVINNGS(79.966331)PTILGK.R	MTA1_S576	0.451018	-0.466895	0.000295456	0.000602168	0.000576665	0.000523959	6.27097e-07	0.000690592	0.000542599	0.000211954	Q13330
R.RRFS(79.966331)DS(79.966331)EGEETVPEPR.L	CLN3_S12;CLN3_S14	0.677422	-0.156062	1.91018	1.13494	1.93089	2.0738	0.953801	1.11896	1.73476	2.51948	Q13286
K.SSS(79.966331)PAPADIAQTVQEDLR.T	G3BP1_S232	0.754004	-0.117805	0.00422258	0.00687848	0.00442395	0.00396554	0.00568562	0.00595216	0.00452457	0.00179992	Q13283
K.S(79.966331)SSPAPADIAQTVQEDLR.T	G3BP1_S230	0.652945	0.575246	0.000164459	0.000169792	1.75206e-07	1.35523e-07	1.68503e-07	0.000259486	0.000238679	1.40476e-07	Q13283
R.LAS(79.966331)PSGSTSSGLEVVAPEGTSAPGGGPGTLDDSATICR.V	TRIM28_S594	0.853978	0.0793437	0.000148947	7.86022e-05	7.33915e-05	9.70144e-05	8.71126e-05	0.000111975	0.000166729	5.46367e-05	Q13263
K.LSPPYSS(79.966331)PQEFAQDVGR.M	TRIM28_S757	0.455235	0.400037	4.37336e-05	2.60718e-05	3.64407e-08	4.4e-05	4.49077e-05	3.29032e-05	2.64461e-05	4.5962e-05	Q13263
R.GRDS(79.966331)PYQS(79.966331)RGSPHYFSPFRPY.-	SRSF9_S204;SRSF9_S208	0.129767	-0.440248	0.00165547	0.00114313	0.00216195	0.00164844	0.00123057	0.000941899	0.00111933	0.00157908	Q13242
R.GRDS(79.966331)PYQSRGS(79.966331)PHYFSPFRPY.-	SRSF9_S204;SRSF9_S211	0.147817	-0.302316	0.00165782	0.00192871	0.00210575	0.0014208	0.00133499	0.00119117	0.00141983	0.00182235	Q13242
R.GS(79.966331)PHYFSPFRPY.-	SRSF9_S211	0.660091	0.429583	8.33448e-05	0.000573192	0.000362318	2.53217e-07	0.000406441	0.000670814	0.000294883	4.42318e-07	Q13242
R.GSPHYFS(79.966331)PFRPY.-	SRSF9_S216	0.229541	-2.57542	0.000381437	0.000252086	3.9859e-07	2.53217e-07	2.67748e-07	2.22566e-07	0.000105464	4.42318e-07	Q13242
R.GS(79.966331)PHYFS(79.966331)PFRPY.-	SRSF9_S211;SRSF9_S216	0.649264	0.260282	0.000254067	0.000801284	0.000302131	0.000242329	0.000372973	0.000766072	0.000366155	0.000410913	Q13242
R.DKAPVQPQQS(79.966331)PAAAPGGTDEKPSGK.E	PSMD2_S16	0.775486	0.183618	0.000266977	0.000678863	0.000216071	0.000213144	0.000414706	0.000658223	0.000360439	0.000128322	Q13200
K.CTDRQNS(79.966331)PVTSPGS(79.966331)S(79.966331)PLAQR.R	CBLB_S476;CBLB_S483;CBLB_S484	0.450889	0.205778	0.429035	0.373358	0.396439	0.517463	0.410825	0.416026	0.720106	0.432459	Q13191
K.RHEEQQRELEEEEENS(79.966331)DEDELDSHTMVK.T	STK3_S316	0.520556	-0.07304	0.562504	0.675675	0.635319	0.748522	0.628839	0.594037	0.697024	0.572679	Q13188
K.RKS(79.966331)LS(79.966331)DSESDDSK.S	CBX3_S93;CBX3_S95	0.830165	0.0371872	0.000789829	0.000863331	0.000587918	0.000683007	0.000892199	0.000772218	0.000735845	0.000600175	Q13185
R.KSLS(79.966331)DS(79.966331)ESDDSK.S	CBX3_S95;CBX3_S97	0.482996	0.133771	0.00691851	0.00664558	0.0062905	0.00600257	0.00718632	0.0075683	0.00875548	0.00485928	Q13185
K.SLSDS(79.966331)ESDDSK.S	CBX3_S97	0.997156	-0.000747352	0.0109369	0.0127859	0.0116667	0.00925432	0.0112243	0.0124512	0.0136229	0.00732224	Q13185
K.S(79.966331)LSDSESDDSK.S	CBX3_S93	0.747575	-0.0979922	0.0106226	0.010605	0.00730245	0.00793306	0.00954596	0.00790486	0.0119941	0.00462369	Q13185
K.SLS(79.966331)DSESDDSK.S	CBX3_S95	0.438464	-0.112395	0.0439212	0.048834	0.0387681	0.0417642	0.0406551	0.0448555	0.0441883	0.0306009	Q13185
K.SLS(79.966331)DS(79.966331)ESDDSK.S	CBX3_S95;CBX3_S97	0.881979	0.0378282	0.00273512	0.00260641	0.0023724	0.00228739	0.00289735	0.00269032	0.00330172	0.00137764	Q13185
K.SLSDS(79.966331)ES(79.966331)DDSK.S	CBX3_S97;CBX3_S99	0.954678	-0.012435	0.00411813	0.00395008	0.00366955	0.00350956	0.00417387	0.00416164	0.00457994	0.00220102	Q13185
K.SLS(79.966331)DSES(79.966331)DDSK.S	CBX3_S95;CBX3_S99	0.808954	0.0517566	0.00456329	0.00475519	0.00442271	0.00422867	0.00524978	0.00530458	0.00533408	0.0027378	Q13185
K.SLSDS(79.966331)ES(79.966331)DDSKSK.K	CBX3_S97;CBX3_S99	0.877634	-0.0307567	0.014459	0.0163954	0.0164992	0.014223	0.0172411	0.0189192	0.0139138	0.0102036	Q13185
K.YLSFT(79.966331)PPEKDGFPSGTPALNAK.G	PAK2_T143	0.459701	-0.164183	0.00540254	0.00447541	0.00571229	0.00440011	0.00580397	0.00491493	0.00300222	0.00411894	Q13177
K.YLS(79.966331)FTPPEKDGFPSGTPALNAK.G	PAK2_S141	0.538278	-0.0954859	0.00769779	0.00726105	0.00815744	0.0077114	0.00874708	0.00817198	0.00575754	0.00617679	Q13177
K.Y(79.966331)LSFTPPEKDGFPSGTPALNAK.G	PAK2_Y139	0.672546	-0.0787808	0.00206467	0.00146558	0.00230282	0.00196994	0.00226173	0.0015729	0.00188701	0.00166671	Q13177
K.GTEAPAVVT(79.966331)EEEDDDEETAPPVIAPRPDHTK.S	PAK2_T169	0.501264	0.153157	0.00520846	0.00478009	0.00509149	0.00631352	0.00553296	0.00569404	0.00810002	0.00446261	Q13177
K.AVSETPAVPPVS(79.966331)EDEDDDDDDATPPPVIAPRPEHTK.S	PAK1_S174	0.931612	0.0117711	0.00533399	0.00694088	0.0060506	0.0077911	0.00718251	0.00588302	0.00671733	0.00654768	Q13153
R.DVATSPISPTENNTT(79.966331)PPDALTR.N	PAK1_T230	0.481281	-0.282903	0.01411	0.0162848	0.0101188	0.00655855	0.0103134	0.0133827	0.0101559	0.00483827	Q13153
K.RSS(79.966331)DGSLSHEEDLAK.V	PPFIA1_S239	0.351478	-0.184053	0.311046	0.268541	0.275667	0.339358	0.197377	0.239888	0.267948	0.346316	Q13136
K.RSS(79.966331)DGS(79.966331)LSHEEDLAK.V	PPFIA1_S239;PPFIA1_S242	0.922248	-0.0222128	1.30751	1.21193	1.84056	1.65424	1.15175	1.37239	1.4381	1.96011	Q13136
R.SCQRSDS(79.966331)DAEAQGK.S	PRKAA1_S508	0.38543	0.637313	0.122195	0.0933051	0.198353	0.157652	0.105458	0.159244	0.15992	0.464315	Q13131
R.TQDPSS(79.966331)PGTTPPQAR.Q	CHAF1B_S429	0.585396	-0.0436921	0.275346	0.24767	0.284261	0.257541	0.267276	0.276018	0.263536	0.226225	Q13112
R.TQDPSS(79.966331)PGTT(79.966331)PPQAR.Q	CHAF1B_S429;CHAF1B_T433	0.859053	0.0586525	0.0129194	0.00819461	0.00480455	0.00998033	0.00630886	0.0093716	0.0106448	0.0110632	Q13112
R.TQDPS(79.966331)SPGTT(79.966331)PPQAR.Q	CHAF1B_S428;CHAF1B_T433	0.565775	0.104344	0.06304	0.0611996	0.0494905	0.0461047	0.0691733	0.0593388	0.0635089	0.0443025	Q13112
K.ATLTSS(79.966331)PLGAS.-	0	0.81753	-0.41764	0.0033424	0.0971623	0.00969286	0.00193471	0.00483356	0.00451884	0.0745933	1.92644e-06	Q13111
K.SLAEPATS(79.966331)PGGNAEALATEGGDK.R	ZBTB17_S120	0.99279	0.00334149	0.663487	0.652021	1.02675	0.727194	0.713059	0.457984	0.663019	1.24251	Q13105
K.SPPREGS(79.966331)QGELTPANSQSR.M	GPS1_S474	0.991547	-0.00242815	0.0414038	0.0318285	0.0429699	0.0497081	0.0291173	0.0391609	0.0434864	0.0538667	Q13098
K.DS(79.966331)AQDDQAK.Q	FLII_S436	0.654742	0.137131	0.0483301	0.0538205	0.0532274	0.0685204	0.0548645	0.0536115	0.0938454	0.0439033	Q13045
R.RTHS(79.966331)DAS(79.966331)DDEAFTTSK.T	ARHGAP5_S1173;ARHGAP5_S1176	0.770894	-0.0528259	1.88681	2.91971	2.13795	2.78836	1.92333	2.51766	2.44469	2.49721	Q13017
R.T(79.966331)HSDASDDEAFTTSK.T	ARHGAP5_T1171	0.881748	0.0542664	0.496813	0.653544	0.46241	0.365633	0.756244	0.614438	0.405103	0.27845	Q13017
R.THS(79.966331)DAS(79.966331)DDEAFTTSK.T	ARHGAP5_S1173;ARHGAP5_S1176	0.835046	0.0211031	0.98848	1.21119	1.15839	1.1882	1.04876	1.09333	1.3145	1.15665	Q13017
K.GGIDNPAITS(79.966331)DQELDDK.K	ARHGAP5_S1218	0.431153	-0.214887	1.06934	1.71911	1.22962	1.16494	1.31755	1.14233	1.33693	0.668935	Q13017
R.ANS(79.966331)LGDLYAQK.N	TIAM1_S231	0.912195	-0.0616593	0.0233511	0.0480899	0.00521203	0.0306219	0.0353646	0.0267035	0.0156123	0.0251064	Q13009
K.TES(79.966331)LPSSQQYVPFGGK.R	TIAM1_S1407	0.962927	0.0164739	0.0522073	0.0709125	0.116835	0.110549	0.0593443	0.0926296	0.078147	0.124408	Q13009
K.AVKRPNEDS(79.966331)DEDEEKGAVVPPVHDIYR.A	CSTF3_S691	0.774789	-0.147041	0.0128432	0.008683	0.0245338	0.023407	0.0123701	0.0116514	0.0109506	0.0277636	Q12996
K.RPNEDS(79.966331)DEDEEK.G	CSTF3_S691	0.625419	0.241672	0.0270662	0.0401051	0.0154975	0.0171774	0.0324665	0.034166	0.0414718	0.00995003	Q12996
K.RPNEDS(79.966331)DEDEEKGAVVPPVHDIYR.A	CSTF3_S691	0.625344	0.164834	0.0315667	0.0547385	0.0307003	0.0343607	0.0501011	0.056637	0.0370669	0.0258822	Q12996
K.KETES(79.966331)DQDDEIEK.T	ANK3_S1445	0.303958	0.557069	0.209794	0.238914	0.161217	0.228536	0.37208	0.148851	0.522208	0.190469	Q12955
R.QNS(79.966331)SSSDSGGSIVR.D	EPS8_S659	0.975071	0.0122765	0.0866111	0.180417	0.157857	0.153361	0.192775	0.205247	0.114457	0.0707089	Q12929
R.QNS(79.966331)SSS(79.966331)DSGGSIVR.D	EPS8_S659;EPS8_S662	0.190491	0.605423	0.0138815	0.0466777	0.0216886	0.0234378	0.053674	0.0466018	0.0339244	0.0265924	Q12929
K.S(79.966331)YHDLSQASLYPHRK.N	PTPN13_S969	0.831669	0.271297	1.46878e-06	0.00153444	1.61488e-06	0.000897891	0.00196002	0.00037784	8.55015e-07	0.000600558	Q12923
K.DSSQPSCVEQSTS(79.966331)SDENEMSDKSK.K	PTPN13_S1629	0.62933	0.125918	0.0222094	0.0136414	0.0154786	0.0225515	0.0154553	0.0166313	0.0237489	0.0247835	Q12923
K.AVSDWIDEQEKGSSEQAES(79.966331)DNMDVPPEDDSKEGAGEQK.T	ILF3_S62	0.898211	-0.034272	0.000276791	0.000266675	0.000414734	0.000417797	0.00030135	0.000345095	0.000245173	0.000452077	Q12906
K.GSSEQAES(79.966331)DNMDVPPEDDSKEGAGEQK.T	ILF3_S62	0.904244	-0.02722	0.000771455	0.000605124	0.000596419	0.000496419	0.000641327	0.000696232	0.000693102	0.000392602	Q12906
R.DSSKGEDS(79.966331)AEETEAK.P	ILF3_S482	0.59465	0.127195	0.000700319	0.000761925	0.000497702	0.000537319	0.000694883	0.000670258	0.00087775	0.000484542	Q12906
R.DSSKGEDS(79.966331)AEETEAKPAVVAPAPVVEAVSTPSAAFPSDATAEQGPILTK.H	ILF3_S482	0.77886	0.170403	2.08384e-05	2.68576e-05	1.38339e-05	2.93386e-05	3.63889e-05	4.02556e-05	2.55826e-05	3.38888e-08	Q12906
K.GYNHGQGSYSYSNSYNS(79.966331)PGGGGGSDYNYESK.F	ILF3_S792	0.768961	0.0610431	0.000253534	0.000305862	0.000380149	0.000313378	0.000246568	0.000303893	0.00034012	0.000416493	Q12906
R.SGGNSYGSGGASYNPGSHGGYGGGS(79.966331)GGGSSYQGK.Q	ILF3_S840	0.920454	0.0112895	8.74779e-05	9.57532e-05	8.09462e-05	9.87105e-05	9.4421e-05	0.00010565	8.0844e-05	8.48237e-05	Q12906
K.QGGYSQSNYNS(79.966331)PGSGQNYSGPPSSYQSSQGGYGR.N	ILF3_S860	0.529035	-0.240915	0.000182274	0.000141647	0.000153308	7.21179e-05	7.47704e-05	0.000167036	0.000135081	8.79753e-05	Q12906
K.KEGEEEEENTEEPPQGEEEES(79.966331)METQE.-	ILF2_S385	0.863502	-0.0648961	0.000968185	0.000371864	0.000443012	0.000542905	0.000625024	0.00057704	0.000611763	0.00040983	Q12905
K.HEEQS(79.966331)NEDIPIAEQSSK.D	TP53BP1_S222	0.47617	-0.222475	0.0112712	0.00909543	0.0183858	0.0126612	0.0116957	0.0086064	0.00913447	0.0146297	Q12888
R.STPFIVPSS(79.966331)PTEQEGR.Q	TP53BP1_S380	0.929468	0.0412014	0.000712513	0.00181676	0.00125362	0.000805965	0.00177195	0.00137668	0.0010015	0.000571681	Q12888
K.TS(79.966331)EIEPKNSPEDLGLSLTGDSCK.L	TP53BP1_S493	0.866412	0.0614194	0.00164655	0.000727997	0.00196469	0.00138211	0.00135583	0.00112322	0.00130081	0.00219032	Q12888
K.TSEIEPKNS(79.966331)PEDLGLSLTGDSCK.L	TP53BP1_S500	0.171877	-0.866018	0.00071491	0.00081808	0.0010416	0.000286477	0.00060485	0.000436613	0.000527725	5.63788e-07	Q12888
K.NS(79.966331)PEDLGLSLTGDSCK.L	TP53BP1_S500	0.417717	0.36616	0.00370209	0.00274303	0.00221922	0.00151178	0.00420621	0.00204071	0.00477085	0.00209842	Q12888
K.MESLSSHRIDEDGENTQIEDTEPMS(79.966331)PVLNSK.F	TP53BP1_S552	0.24921	-0.276538	0.00778778	0.00694118	0.00570106	0.00515858	0.00702636	0.00459442	0.00409822	0.00540616	Q12888
K.SGTAETEPVEQDSS(79.966331)QPSLPLVR.A	TP53BP1_S831	0.116095	0.485836	0.00345708	0.00507141	0.00363386	0.0049503	0.00595834	0.00824401	0.00548921	0.00427295	Q12888
R.GSGEKPVSAPGDDT(79.966331)ESLHS(79.966331)QGEEEFDMPQPPHGHVLHR.H	TP53BP1_T1214;TP53BP1_S1219	0.286766	0.153652	0.00886566	0.00993032	0.00886687	0.00938072	0.0116209	0.0119231	0.00898134	0.00868121	Q12888
K.LITSEEERS(79.966331)PAK.R	TP53BP1_S1678	0.590266	0.0575778	0.0357858	0.0304866	0.0270222	0.0365461	0.0336774	0.0322833	0.0347785	0.0343883	Q12888
K.KELQGDGPPSS(79.966331)PTNDPTVK.Y	CHD3_S713	0.24274	0.216142	0.0182905	0.015706	0.0168825	0.0128351	0.0164777	0.0212036	0.0213001	0.0150305	Q12873
K.TS(79.966331)PTTPEASATNS(79.966331)PCTSKPATPAPSEK.G	CHD3_S1538;CHD3_S1549	0.566409	-0.157767	0.0252908	0.0158151	0.0184145	0.0180941	0.0163936	0.0134847	0.0250076	0.0146886	Q12873
K.TS(79.966331)PTTPEASATNS(79.966331)PCTSKPAT(79.966331)PAPSEK.G	CHD3_S1538;CHD3_S1549;CHD3_T1557	0.592031	-0.105024	0.0564307	0.0408363	0.0484938	0.0504867	0.0443855	0.0460183	0.0586503	0.0334147	Q12873
K.METEADAPS(79.966331)PAPS(79.966331)LGERLEPR.K	CHD3_S1601;CHD3_S1605	0.90687	0.0206512	0.0623793	0.0464353	0.0644325	0.0587857	0.0689649	0.0460332	0.0672136	0.0531665	Q12873
K.SGVSS(79.966331)DNEDDDDEEDGNYLHPSLFASK.K	SFSWAP_S283	0.89428	-0.0269682	0.0597514	0.0517908	0.0565382	0.0489904	0.0581061	0.0486264	0.0692292	0.0370891	Q12872
K.SGVS(79.966331)SDNEDDDDEEDGNYLHPSLFASK.K	SFSWAP_S282	0.237032	0.389077	0.0228832	0.0241282	0.0269289	0.0181854	0.0206987	0.0310744	0.0247716	0.0440992	Q12872
R.VKLDDDS(79.966331)DDDEESK.E	SFSWAP_S604	0.479708	0.304386	0.682317	0.735361	0.413264	0.352857	0.530891	0.808091	0.994947	0.362829	Q12872
K.AIEPQKEEADENYNS(79.966331)VNTR.M	STX4_S117	0.321126	0.301181	0.193036	0.284618	0.193929	0.193016	0.26344	0.381546	0.21158	0.208754	Q12846
K.ENQPENSQT(79.966331)PTK.K	CDC20_T106	0.970366	0.014677	0.778338	1.0298	0.536017	0.579481	1.00387	0.851892	0.81278	0.284989	Q12834
K.SNGELSES(79.966331)PGAGK.G	BPTF_S763	0.662448	-0.0535084	0.0574543	0.0486749	0.0402248	0.0487912	0.0517082	0.0463518	0.0444117	0.0455682	Q12830
K.SSGNSSSSGSGSGSTSAGSSS(79.966331)PGAR.R	ASPH_S29	0.411641	-0.558107	0.00136167	0.00295046	0.00103461	0.00124764	0.00173709	0.00171681	0.00102399	9.68541e-07	Q12797
K.SSGNSSSSGSGSGSTSAGSSS(79.966331)PGARR.E	ASPH_S29	0.847974	-0.0695508	0.00502337	0.00794763	0.00388502	0.00569448	0.00533981	0.00821565	0.00433074	0.00360297	Q12797
K.SSGNSSSSGSGSGSTSAGS(79.966331)SSPGARR.E	ASPH_S27	0.268215	1.42441	8.41577e-07	0.00087397	6.75773e-07	7.18275e-07	0.000952089	0.000806977	0.000591741	9.68541e-07	Q12797
K.TSQPPVPQGEAEEDS(79.966331)QGK.E	GTF3C1_S739	0.772201	0.104977	0.0121367	0.00876505	0.0110017	0.00642079	0.00785755	0.0101007	0.0160824	0.0071762	Q12789
K.TSQPPVPQGEAEEDS(79.966331)QGKEGPSGSGDSQLSASSR.S	GTF3C1_S739	0.85445	0.0433369	0.00860241	0.00867853	0.00993474	0.0106832	0.00835997	0.00747033	0.00935546	0.0138689	Q12789
K.NSSTDQGS(79.966331)DEEGSLQK.E	GTF3C1_S1068	0.921228	-0.0464976	0.031285	0.0235617	0.0128331	0.0110695	0.0251316	0.0219337	0.0210806	0.00810582	Q12789
K.NSST(79.966331)DQGS(79.966331)DEEGSLQK.E	GTF3C1_T1064;GTF3C1_S1068	0.319777	0.539391	0.0103026	0.0091033	0.00946294	0.00907424	0.00925555	0.0103039	0.0256331	0.00995239	Q12789
K.NSSTDQGS(79.966331)DEEGSLQKEQESAMDK.H	GTF3C1_S1068	0.0440257	-0.214839	0.0061485	0.00543816	0.00537835	0.00589603	0.00549212	0.0050659	0.00485109	0.00428894	Q12789
K.NS(79.966331)STDQGSDEEGSLQKEQESAMDK.H	GTF3C1_S1062	0.936344	0.0262629	0.00214195	0.00182996	0.00208988	0.00142265	0.00137094	0.00271489	0.00115894	0.00237718	Q12789
K.NS(79.966331)STDQGS(79.966331)DEEGSLQKEQESAMDK.H	GTF3C1_S1062;GTF3C1_S1068	0.796921	0.132704	0.0215254	0.0238108	0.0368782	0.0550019	0.0199603	0.027864	0.0386363	0.0639761	Q12789
K.SLGKDGS(79.966331)LEDDEDEEDDLDEGVGGK.R	GTF3C1_S1611	0.500182	0.208185	0.00251039	0.00451557	0.00590773	0.00670541	0.00428258	0.00603581	0.00554085	0.0068285	Q12789
R.GYYS(79.966331)PGIVSTR.N	GTF3C1_S1653	0.583783	-0.115264	0.00301369	0.00354558	0.00410339	0.00317821	0.00247271	0.00321452	0.002817	0.00427385	Q12789
R.RAS(79.966331)WAS(79.966331)ENGETDAEGTQMTPAK.R	GTF3C1_S1865;GTF3C1_S1868	0.428705	0.259065	0.0098487	0.0113141	0.00977022	0.014011	0.0109153	0.0101454	0.0205652	0.0121587	Q12789
R.DSGVGSGLEAQESWERLS(79.966331)DGGK.A	SCAP_S838	0.629744	0.129503	0.502376	0.782115	0.556334	0.502317	0.586995	0.818645	0.729316	0.428247	Q12770
R.Y(79.966331)GATDLRT(79.966331)PQPCSRPASPEPELLPEADSK.K	KIF1A_Y1516;KIF1A_T1523	0.696284	0.302053	0.0236514	0.0154537	0.0473984	0.0738935	0.0289489	0.017291	0.0500193	0.101494	Q12756
R.T(79.966331)PQPCSRPAS(79.966331)PEPELLPEADSK.K	KIF1A_T1523;KIF1A_S1532	0.294135	0.462	0.0189617	0.0318185	0.0222335	0.0226264	0.049708	0.0208719	0.0408357	0.0203239	Q12756
K.QEIKEMLAS(79.966331)DDEEDVSSK.V	NEXN_S80	0.694052	-0.198375	0.482178	0.309566	0.942591	0.579229	0.424761	0.326673	0.404652	0.860259	Q0ZGT2
K.EMLAS(79.966331)DDEEDVSSK.V	NEXN_S80	0.956488	-0.026021	1.50627	0.665946	0.901415	0.785445	0.825389	0.659713	1.65377	0.651218	Q0ZGT2
K.TIS(79.966331)QEFLTPGK.L	NEXN_S365	0.663804	0.156146	0.211468	0.124826	0.199069	0.0762005	0.129688	0.168657	0.228752	0.154372	Q0ZGT2
K.GGVTGS(79.966331)PEASISGSK.G	AHNAK_S5731	0.108767	0.484266	0.000595524	0.000538575	0.000529531	0.000575252	0.000631884	0.000606116	0.00111725	0.000776663	Q09666
K.ASLGS(79.966331)LEGEAEAEASSPK.G	AHNAK_S5752	0.823505	0.077527	0.00105418	0.000957205	0.000747243	0.000704571	0.00127014	0.00109241	0.000889563	0.000402285	Q09666
K.ASLGSLEGEAEAEASS(79.966331)PKGK.F	AHNAK_S5763	0.529107	0.28118	0.000835751	0.000990847	0.000962044	0.00110106	0.000732997	0.000848158	0.00106084	0.00208473	Q09666
K.ASLGS(79.966331)LEGEAEAEASS(79.966331)PKGK.F	AHNAK_S5752;AHNAK_S5763	0.326034	-0.195281	0.00128534	0.000968249	0.00167814	0.00137614	0.000990657	0.00121646	0.00118106	0.00124773	Q09666
K.GHYEVTGS(79.966331)DDETGK.L	AHNAK_S5841	0.722201	-0.117552	0.020675	0.0199912	0.0129892	0.0144194	0.0193993	0.0186995	0.0179176	0.00673154	Q09666
K.GHY(79.966331)EVTGSDDETGKLQGSGVSLASK.K	AHNAK_Y5836	0.715071	-0.225913	0.000849942	0.00125569	0.00268968	0.00212553	0.00111237	0.00126773	0.000601125	0.00293646	Q09666
K.GHYEVTGS(79.966331)DDETGKLQGSGVSLASK.K	AHNAK_S5841	0.744323	-0.199276	0.000132168	0.000162789	0.000278856	0.000231704	1.35539e-07	0.00018121	0.00018557	0.00033468	Q09666
K.TEIKEEEDQPSTSATQSS(79.966331)PAPGQSK.K	EP300_S1038	0.936986	-0.00993585	0.755875	0.793331	0.854838	0.920251	0.68679	0.927155	0.919996	0.767539	Q09472
K.TEIKEEEDQPSTS(79.966331)ATQSSPAPGQSKK.K	EP300_S1033	0.326195	-0.588285	0.0382689	0.043516	0.101887	0.0971607	0.0396443	0.0317646	0.0274617	0.0879205	Q09472
K.EEEDQPSTSATQSS(79.966331)PAPGQSK.K	EP300_S1038	0.493161	0.316103	0.195283	0.125044	0.11479	0.0657113	0.0984423	0.177455	0.238011	0.109603	Q09472
R.RRHS(79.966331)DENDGGQPHK.R	NCBP1_S7	0.878152	0.0539952	0.0128754	0.017547	0.0180095	0.0208084	0.0122731	0.0126067	0.0185256	0.0284754	Q09161
K.TS(79.966331)DANETEDHLESLICK.V	NCBP1_S22	0.502664	0.47888	0.00223261	0.00241359	0.00521944	0.00642642	0.00160458	0.00297778	0.00838252	0.00974075	Q09161
R.ES(79.966331)TQLSPADLTEGKPTDPSK.L	NSUN2_S452	0.876777	0.0417711	0.00344392	0.00305956	0.00283822	0.00244091	0.00259565	0.00379104	0.00389245	0.0018496	Q08J23
R.AGEPNS(79.966331)PDAEEANS(79.966331)PDVTAGCDPAGVHPPR.-	NSUN2_S743;NSUN2_S751	0.983411	-0.00517041	0.00844582	0.00966598	0.00495313	0.00569601	0.00697323	0.00714379	0.00824498	0.00629606	Q08J23
K.LNQS(79.966331)SPDNVTDTK.G	CAMSAP2_S598	0.311177	-0.21428	0.303397	0.297667	0.240659	0.338286	0.292925	0.209415	0.320012	0.194788	Q08AD1
K.YDGES(79.966331)DKEQFDDDQK.V	CAMSAP2_S1148	0.992084	0.00427745	0.314869	0.274779	0.162002	0.20847	0.257409	0.202381	0.394963	0.108217	Q08AD1
K.NRGLKEGMNPSYDEYADS(79.966331)DEDQHDAYLER.M	SSRP1_S444	0.822475	-0.19449	0.00353916	0.00106466	0.00676494	0.00651447	0.00188895	0.00108368	0.00288004	0.00977515	Q08945
R.GLKEGMNPSYDEYADS(79.966331)DEDQHDAYLER.M	SSRP1_S444	0.862767	0.0770704	0.00992411	0.0143708	0.0260417	0.020932	0.0170223	0.0185641	0.00990508	0.029688	Q08945
R.GLKEGMNPSY(79.966331)DEY(79.966331)ADSDEDQHDAYLER.M	SSRP1_Y438;SSRP1_Y441	0.170051	-0.196532	0.00189531	0.00186643	0.00222472	0.00190388	0.00212919	0.00156404	0.00155322	0.00163901	Q08945
K.EGMNPSYDEYADS(79.966331)DEDQHDAYLER.M	SSRP1_S444	0.758735	0.0903529	0.0146626	0.0134792	0.0111242	0.010493	0.0154916	0.0129737	0.0175661	0.00694355	Q08945
K.SKEFVS(79.966331)SDESSSGENK.S	SSRP1_S667	0.141036	-0.328425	0.000662884	0.00102597	0.00101812	0.000937005	0.000863716	0.000661675	0.000812517	0.000564171	Q08945
K.AENNS(79.966331)EVGASGYGVPGPTWDR.G	DHX9_S125	0.856301	-0.0287761	0.000172624	0.00022103	0.000274356	0.000215369	0.000237234	0.000199792	0.000229485	0.000199424	Q08211
R.SNSPLPSIQLQPQS(79.966331)PSASK.K	PCDH1_S984	0.490597	-0.86185	8.61549e-06	0.00331158	0.0116069	0.00246674	3.85195e-06	0.00340014	0.00391148	0.00225543	Q08174
R.SNS(79.966331)PLPSIQLQPQS(79.966331)PSASK.K	PCDH1_S973;PCDH1_S984	0.584075	0.140282	0.0124925	0.0168014	0.024701	0.0136782	0.0175726	0.0160251	0.0196054	0.0213808	Q08174
K.SESSQREGRGESENAGTNQET(79.966331)RSRS(79.966331)RS(79.966331)NSK.S	SRSF4_T440;SRSF4_S444;SRSF4_S446	0.844161	-0.123904	0.00633267	0.00172919	0.0113338	0.00815326	0.00483531	0.00331436	0.00525709	0.0118749	Q08170
K.SSS(79.966331)PELVTHLK.W	ARHGAP1_S51	0.735787	-0.093299	0.0071029	0.00767387	0.00515651	0.00635444	0.00803595	0.00519526	0.00768663	0.00372367	Q07960
R.SGS(79.966331)MDPSGAHPSVR.Q	KHDRBS1_S20	0.563003	-0.177663	0.000599138	0.00104003	0.00102586	0.000551273	0.000792373	0.000816297	0.000744234	0.000490736	Q07666
K.VQIPVSRPDPEPVS(79.966331)DNEEDSY(79.966331)DEEIHDPR.S	TJP1_S125;TJP1_Y132	0.622969	0.141237	0.036791	0.0285503	0.0234702	0.0215607	0.0294148	0.0300944	0.0415754	0.0206392	Q07157
K.VQIPVSRPDPEPVS(79.966331)DNEEDS(79.966331)YDEEIHDPR.S	TJP1_S125;TJP1_S131	0.862392	0.0377306	0.00515296	0.00568764	0.00378404	0.00442471	0.00544218	0.00463259	0.00603239	0.00344694	Q07157
K.VQIPVSRPDPEPVS(79.966331)DNEEDS(79.966331)YDEEIHDPRSGR.S	TJP1_S125;TJP1_S131	0.854001	-0.189821	0.0067759	0.00159001	0.010846	0.0147207	0.00251133	0.000844325	0.00523775	0.0211558	Q07157
K.AIPVSPS(79.966331)AVEEDEDEDGHTVVATAR.G	TJP1_S1619	0.590614	-0.132598	0.00280806	0.00240532	0.00240855	0.00349185	0.00199901	0.00204232	0.00261753	0.00347899	Q07157
K.AIPVS(79.966331)PSAVEEDEDEDGHTVVATAR.G	TJP1_S1617	0.876966	0.0435059	0.00215602	0.00181565	0.00199848	0.00335618	0.0018053	0.00209698	0.00274059	0.00296899	Q07157
K.MEKAPIDTS(79.966331)DVEEK.A	EXOSC9_S306	0.511009	0.287029	0.0616525	0.0549204	0.0515163	0.0528656	0.0517051	0.0621081	0.11714	0.0386394	Q06265
R.VDSTT(79.966331)CLFPVEEK.A	GFPT1_T263	0.331397	0.472197	0.00352038	0.00481147	0.00270365	0.00191068	0.00495995	0.00392227	0.00696068	0.0021163	Q06210
K.IQNTGDY(79.966331)YDLYGGEK.F	PTPN11_Y62	0.825538	-0.0893206	0.00463945	0.00230513	0.00463479	0.00365111	0.00314936	0.00161795	0.00397445	0.00557437	Q06124
K.QVTRDYDEEEQGYDS(79.966331)EKEK.K	SRSF11_S434	0.863655	-0.0601856	0.0377927	0.0253418	0.0193524	0.0261434	0.0314624	0.0243504	0.0352007	0.0131782	Q05519
R.DYDEEEQGYDS(79.966331)EKEK.K	SRSF11_S434	0.851411	-0.0884233	0.00300319	0.00174776	0.00108257	0.00115731	0.00194462	0.00179267	0.00205398	0.000783965	Q05519
K.SSS(79.966331)VS(79.966331)PSASFR.G	TLE4_S206;TLE4_S208	0.776081	-0.0987101	0.75375	0.946839	0.44296	0.527999	0.803074	0.682024	0.65533	0.354444	Q04727
K.DAPISPAS(79.966331)IASSSSTPSSK.S	TLE4_S295	0.177224	0.349095	0.0248911	0.0320258	0.0254575	0.0327054	0.0249377	0.0346235	0.0395734	0.0474496	Q04727
K.DAPIS(79.966331)PASIASSSST(79.966331)PSSK.S	TLE4_S292;TLE4_T302	0.533157	-0.100037	0.141472	0.147762	0.0964144	0.145177	0.139641	0.116766	0.124717	0.11414	Q04727
R.ESSANNSVS(79.966331)PSESLR.A	TLE3_S203	0.91141	0.0629691	0.112492	0.305807	0.145236	0.0868145	0.234013	0.227823	0.146756	0.0707722	Q04726
K.DAPTS(79.966331)PASVASSSSTPSSK.T	TLE3_S286	0.630255	0.10246	0.207511	0.134637	0.211332	0.214212	0.204869	0.161704	0.197877	0.259745	Q04726
R.EAEEES(79.966331)DHN.-	EIF4G1_S1596	0.890688	0.0787292	0.0141078	0.0291931	0.0114343	0.00946156	0.020506	0.0271968	0.0131173	0.00697734	Q04637
K.YGGSVGSQPPPVAPEPGPVPSS(79.966331)PSQEPPTK.R	UBXN1_S200	0.855029	0.0428085	0.0114463	0.00989084	0.00621702	0.0130592	0.0104344	0.0103562	0.0121273	0.00891864	Q04323
K.YGGSVGSQPPPVAPEPGPVPS(79.966331)SPSQEPPTK.R	UBXN1_S199	0.839619	-0.0317141	0.0161441	0.017719	0.0151456	0.0204536	0.0179093	0.0141248	0.0203348	0.0155831	Q04323
R.SQLDDHPES(79.966331)DDEENFIDANDDEDMEK.F	CEBPZ_S629	0.371352	0.491809	0.0102217	0.0129816	0.0046564	0.00433812	0.0140849	0.0119198	0.01553	0.00374203	Q03701
R.AGGPAT(79.966331)PLS(79.966331)PTR.L	LMNB2_T34;LMNB2_S37	0.814602	-0.120561	0.00374279	0.00898707	0.00379363	0.00324227	0.00596338	0.00607476	0.00364836	0.00249465	Q03252
R.ATSSSSGS(79.966331)LSATGR.L	LMNB2_S424	0.5479	-0.0619846	0.00391334	0.00348014	0.00363382	0.00351895	0.00403879	0.00361387	0.00304703	0.00323483	Q03252
R.ATSS(79.966331)SSGSLSATGR.L	LMNB2_S420	0.12704	-0.181158	0.00145411	0.00133819	0.00131471	0.0014381	0.00145476	0.00116076	0.00122583	0.00104941	Q03252
R.ATS(79.966331)SSSGSLSATGR.L	LMNB2_S419	0.951212	-0.02559	0.00204684	0.00232165	0.00354136	0.00269817	0.00222256	0.00171341	0.00194114	0.0045444	Q03252
R.ATSSS(79.966331)SGSLSATGR.L	LMNB2_S421	0.0847595	-0.279108	0.000390138	0.000340498	0.000449041	0.000368359	0.000278712	0.000353199	0.000277789	0.000366037	Q03252
R.ATSSS(79.966331)SGS(79.966331)LSATGR.L	LMNB2_S421;LMNB2_S424	0.148074	-0.229982	0.00252189	0.00272	0.00221838	0.00210826	0.00221939	0.00239569	0.00181443	0.00172906	Q03252
R.ATSS(79.966331)SSGS(79.966331)LSATGR.L	LMNB2_S420;LMNB2_S424	0.347401	-0.228286	0.00195732	0.00239807	0.00194836	0.00185905	0.00218317	0.00213336	0.00160855	0.00104308	Q03252
R.ATS(79.966331)SSS(79.966331)GSLSATGR.L	LMNB2_S419;LMNB2_S422	0.509118	-0.1416	0.000336483	0.000391234	0.000450662	0.00031532	0.000326036	0.000234195	0.000417082	0.000376745	Q03252
K.AQGQES(79.966331)DS(79.966331)SETSVRGPR.I	KMT2A_S1056;KMT2A_S1058	0.796416	-0.037866	0.0480866	0.0407599	0.0509619	0.0431918	0.0402082	0.0384404	0.0551072	0.0445037	Q03164
K.ESQNTAEIISPPS(79.966331)PDRPPHSQTSGSCYYHVISK.V	KMT2A_S2121	0.718098	0.107621	0.00992837	0.0071077	0.00674833	0.00488302	0.00751278	0.00639806	0.010704	0.0062729	Q03164
R.HSTSSLS(79.966331)PQR.S	KMT2A_S2201	0.889594	0.0298135	0.0566406	0.0534647	0.0389394	0.037492	0.0513289	0.0523706	0.0528636	0.0338686	Q03164
R.GQRNDRDQHTDSTQSANS(79.966331)S(79.966331)PDEDTEVK.T	KMT2A_S2391;KMT2A_S2392	0.437046	0.255866	0.0210246	0.0114267	0.0116773	0.0169587	0.0110029	0.0176726	0.0204833	0.0237827	Q03164
K.YVPNSTDSPGPSQISNAAVQT(79.966331)TPPHLKPATEK.L	KMT2A_T3066	0.185518	-0.917339	0.00201621	0.00494449	0.00227774	0.00190127	0.00205819	0.00180979	0.00202755	2.77316e-06	Q03164
K.YVPNSTDS(79.966331)PGPSQISNAAVQTT(79.966331)PPHLKPATEK.L	KMT2A_S3053;KMT2A_T3067	0.812556	0.223701	0.00107456	0.00373061	2.82949e-06	0.00154044	0.00319032	0.00286354	0.00135661	2.77316e-06	Q03164
K.ALSSAVQAS(79.966331)PTSPGGS(79.966331)PSS(79.966331)PSSGQR.S	KMT2A_S3508;KMT2A_S3515;KMT2A_S3518	0.741247	0.0279188	0.0380988	0.0336596	0.0407248	0.0426367	0.038498	0.0415709	0.0372307	0.0408515	Q03164
K.WLEETDSSSGS(79.966331)PTNLDK.I	POU3F1_S326	0.324439	0.404253	1.33509	0.680874	0.995829	1.48806	1.37171	0.834992	1.51998	2.22843	Q03052
R.SPEQPPEGSST(79.966331)PAEPEPSGGGPSAEAAPDTTADPAIAASDPATK.L	AKAP12_T21	0.333678	0.289295	0.000755945	0.000765371	0.000605783	0.00102726	0.00131004	0.000727389	0.00108065	0.000736678	Q02952
K.REQS(79.966331)HAEISPPAESGQAVEECKEEGEEK.Q	AKAP12_S248	0.782523	-0.112138	0.00250914	0.00240182	0.003302	0.00272607	0.00277272	0.001498	0.00435728	0.00149296	Q02952
K.SAESPT(79.966331)SPVTSETGSTFK.K	AKAP12_T285	0.754701	0.0946509	0.000609465	0.000743472	0.00100884	0.000857444	0.00102546	0.000429361	0.00100452	0.000978165	Q02952
K.LTASEQAHPQEPAESAHEPRLS(79.966331)AEYEK.V	AKAP12_S371	0.913053	0.0537748	0.00840213	0.00737105	0.00370865	0.00487283	0.00609785	0.00664933	0.0104601	0.00207232	Q02952
K.RGGGDEES(79.966331)GEHTQVPADSPDSQEEQK.G	AKAP12_S544	0.914822	0.0422547	0.000872345	0.000565227	0.000504886	0.000570232	0.000686494	0.000511378	0.00103353	0.00035597	Q02952
K.RGGGDEESGEHT(79.966331)QVPADSPDSQEEQK.G	AKAP12_T548	0.551182	-0.316282	0.000476308	0.000364159	0.000366948	0.000494061	0.000268357	0.000268994	0.000710763	0.000118405	Q02952
K.GLAEVQQDGEAEEGATS(79.966331)DGEK.K	AKAP12_S598	0.920568	-0.0350806	0.00294359	0.00320831	0.00215907	0.00391154	0.00329321	0.00227932	0.0045456	0.00181077	Q02952
K.GLAEVQQDGEAEEGATS(79.966331)DGEKK.R	AKAP12_S598	0.899277	0.0321044	0.0427855	0.0527082	0.0503707	0.0536298	0.0373413	0.0480735	0.0440851	0.0744833	Q02952
K.GLAEVQQDGEAEEGAT(79.966331)SDGEKK.R	AKAP12_T597	0.801922	0.061421	0.000555433	0.000710299	0.000576178	0.000839974	0.00051389	0.000581805	0.000878823	0.000824011	Q02952
K.GLAEVQQDGEAEEGATS(79.966331)DGEKKR.E	AKAP12_S598	0.764384	0.110712	0.00337993	0.00418806	0.00544196	0.00726277	0.00590831	0.00287372	0.00757037	0.0055373	Q02952
K.S(79.966331)ATLSSTEST(79.966331)ASEMQEEMK.G	AKAP12_S640;AKAP12_T649	0.188764	0.573216	0.000216206	0.000390309	0.000328315	0.000514467	0.000678648	0.000238718	0.000647376	0.000591575	Q02952
R.ARRGS(79.966331)S(79.966331)S(79.966331)DEEGGPK.A	AKAP12_S696;AKAP12_S697;AKAP12_S698	0.923616	0.0250202	0.00431538	0.00369426	0.00398758	0.00532901	0.00320174	0.00336121	0.00515215	0.00591424	Q02952
R.RGS(79.966331)SSDEEGGPK.A	AKAP12_S696	0.284262	0.285759	0.0629934	0.0503164	0.10509	0.0689616	0.0743391	0.0788082	0.098989	0.0981724	Q02952
R.RGS(79.966331)SS(79.966331)DEEGGPK.A	AKAP12_S696;AKAP12_S698	0.398128	0.20724	0.000814063	0.00079531	0.00131459	0.000946054	0.00116526	0.00083093	0.00109891	0.00137275	Q02952
R.RGS(79.966331)S(79.966331)SDEEGGPK.A	AKAP12_S696;AKAP12_S697	0.704153	0.0792105	0.00150077	0.00143945	0.00199166	0.00136702	0.00143647	0.00164684	0.00141477	0.00215634	Q02952
R.RGSS(79.966331)S(79.966331)DEEGGPK.A	AKAP12_S697;AKAP12_S698	0.255036	0.248849	0.00149611	0.00144481	0.00203733	0.00142921	0.00176545	0.0015443	0.00243694	0.00186703	Q02952
R.RGS(79.966331)S(79.966331)S(79.966331)DEEGGPK.A	AKAP12_S696;AKAP12_S697;AKAP12_S698	0.697653	0.0845259	0.00198239	0.00191967	0.00191506	0.00232649	0.00173086	0.00164093	0.00282617	0.00243704	Q02952
K.EVSSLEGS(79.966331)PPPCLGQEEAVCTK.I	AKAP12_S1395	0.450527	-0.171378	0.000879048	0.00124282	0.000955871	0.0010622	0.00114297	0.000608	0.00106868	0.000856592	Q02952
K.EVSS(79.966331)LEGSPPPCLGQEEAVCTK.I	AKAP12_S1391	0.674689	0.143977	0.000755291	0.000996286	0.000769078	0.000845844	0.000875146	0.000577665	0.00147616	0.000790828	Q02952
K.AS(79.966331)PITNDGEDEFVPSDGLDKDEYTFSPGK.S	TOP2B_S1400	0.162819	-0.345195	0.000998673	0.000900998	0.00106182	0.000763971	0.000834989	0.000647963	0.000967839	0.000481896	Q02880
K.DEYTFS(79.966331)PGK.S	TOP2B_S1424	0.887012	0.107179	0.00135521	0.000747962	0.000583467	0.00034938	0.000390275	0.000899287	0.00172103	0.000259558	Q02880
K.SQDFGNLFSFPS(79.966331)YSQKSEDDSAK.F	TOP2B_S1452	0.905331	0.253634	1.36133e-07	1.22136e-07	0.000108576	1.11091e-07	1.27791e-07	1.23988e-07	0.000129493	1.40453e-07	Q02880
R.KAS(79.966331)GS(79.966331)ENEGDYNPGR.K	TOP2B_S1550;TOP2B_S1552	0.719745	0.0875296	0.00562693	0.00459036	0.00628318	0.00692018	0.00498834	0.00461819	0.00725651	0.00802256	Q02880
K.AS(79.966331)GSENEGDYNPGR.K	TOP2B_S1550	0.525699	-0.154651	0.00140789	0.00171687	0.00113685	0.0014985	0.00160787	0.0014643	0.0013236	0.000778814	Q02880
K.ASGS(79.966331)ENEGDYNPGR.K	TOP2B_S1552	0.789566	0.0771182	0.00174033	0.00255045	0.00141635	0.00144829	0.00204888	0.0024024	0.00180205	0.00129498	Q02880
K.AS(79.966331)GS(79.966331)ENEGDYNPGR.K	TOP2B_S1550;TOP2B_S1552	0.896777	0.0258063	0.000925842	0.000925059	0.000754909	0.000986708	0.000806364	0.000986079	0.00118231	0.000682603	Q02880
K.AS(79.966331)GS(79.966331)ENEGDYNPGRK.T	TOP2B_S1550;TOP2B_S1552	0.677311	0.215234	0.000549433	0.000594314	0.00130842	0.00134675	0.000685473	0.000633332	0.00131473	0.00177659	Q02880
K.SNTAGS(79.966331)QSQVETEA.-	FKBP4_S451	0.779719	-0.126663	0.00271997	0.0011353	0.000952884	0.00140279	0.0011346	0.0018064	0.00171618	0.00103172	Q02790
K.SNTAGSQS(79.966331)QVETEA.-	FKBP4_S453	0.432479	0.349966	0.00132797	0.00102263	0.000986419	0.00173628	0.00149065	0.00136483	0.000926894	0.0026837	Q02790
K.YMLTHQELAS(79.966331)DGEIETK.L	KIF23_S867	0.221471	-0.231452	0.0474485	0.0571402	0.054483	0.0469629	0.0583074	0.0407181	0.0410885	0.0353815	Q02241
R.SSTVAPAQPDGAES(79.966331)EWT(79.966331)DVETR.C	KIF23_S924;KIF23_T927	0.45873	-0.203211	0.0258701	0.0252024	0.0441657	0.0315547	0.0345414	0.0252096	0.021006	0.0293771	Q02241
K.SEAAAPHTDAGGGLS(79.966331)S(79.966331)DEEEGTSSQAEAAR.I	XPC_S883;XPC_S884	0.593103	-0.0460452	0.0215617	0.0242942	0.0200216	0.0222449	0.0201285	0.0222635	0.0232519	0.0197104	Q01831
R.VQRPKEES(79.966331)S(79.966331)EDENEVSNILR.S	OTUD4_S1023;OTUD4_S1024	0.427982	-0.0910056	1.23296	1.14153	0.890112	1.10585	1.09366	0.953316	1.0502	1.0061	Q01804
R.RPTPNDDTLDEGVGLVHSNIATEHIPS(79.966331)PAK.K	HMGCS1_S495	0.406196	-0.189861	0.000550508	0.000389879	0.000383095	0.00032765	0.000428345	0.000311671	0.000307467	0.000400049	Q01581
R.SAPASPNHAGVLSAHSSGAQTPES(79.966331)LS(79.966331)REGS(79.966331)PAPLEPEPGAAQPK.L	FOXK2_S392;FOXK2_S394;FOXK2_S398	0.836713	-0.049021	0.0193241	0.0261326	0.0121453	0.0225415	0.0203419	0.0186858	0.0212662	0.0171721	Q01167
R.EGS(79.966331)PAPLEPEPGAAQPK.L	FOXK2_S398	0.625969	0.245407	0.086668	0.0823221	0.0461195	0.0423124	0.0541714	0.094647	0.122939	0.0333978	Q01167
R.S(79.966331)KS(79.966331)PPKS(79.966331)PEEEGAVSS.-	SRSF2_S206;SRSF2_S208;SRSF2_S212	0.933027	0.0520735	0.0698854	0.0411552	0.0430618	0.0228892	0.0253364	0.0583135	0.0845635	0.0152833	Q01130
K.GEQVSQNGLPAEQGS(79.966331)PR.M	SPTBN1_S2138	0.127106	0.188608	0.00795503	0.00819064	0.00597175	0.00703685	0.00790015	0.0087134	0.00884601	0.00776651	Q01082
K.HEVSASTQST(79.966331)PASSR.A	SPTBN1_T2320	0.556144	0.145101	0.00433522	0.00585087	0.0037976	0.00545829	0.00421641	0.00666994	0.00640225	0.00421049	Q01082
K.HEVSASTQS(79.966331)T(79.966331)PASSR.A	SPTBN1_S2319;SPTBN1_T2320	0.170165	0.390997	0.00028114	0.000461903	0.000373608	0.000438607	0.000516842	0.000513693	0.000666649	0.000342226	Q01082
K.HEVSAS(79.966331)TQST(79.966331)PASSR.A	SPTBN1_S2316;SPTBN1_T2320	0.258985	0.67087	0.00281669	0.00209199	0.00138554	0.00201178	0.00313965	0.0034274	0.00562993	0.00102643	Q01082
R.AQTLPTSVVTITSESS(79.966331)PGK.R	SPTBN1_S2341	0.15077	0.315401	0.000208144	0.000212467	0.000151384	0.000189415	0.000164289	0.000272409	0.000251154	0.000259614	Q01082
R.AQTLPTS(79.966331)VVTITSESSPGK.R	SPTBN1_S2332	0.821714	-0.146316	7.01925e-05	4.8018e-05	3.05055e-05	0.000104788	6.41127e-05	6.77959e-05	9.70639e-05	8.23648e-08	Q01082
R.LQAALDDEEAGGRPAMEPGNGS(79.966331)LDLGGDSAGR.S	HNRNPU_S59	0.930004	-0.0182927	0.000143926	0.000116833	0.000162727	0.000116381	0.000127527	0.000120815	0.000108762	0.000175962	Q00839
R.AKS(79.966331)PQPPVEEEDEHFDDTVVCLDTYNCDLHFK.I	HNRNPU_S271	0.867062	0.357558	1.3569e-08	1.16287e-08	1.48772e-08	4.4794e-06	1.27502e-08	5.75581e-06	7.33886e-09	1.47064e-08	Q00839
K.GDVVHCWYTGTLQDGTVFDTNIQT(79.966331)SAKK.K	FKBP3_T151	0.999901	5.68766e-05	0.000213383	0.000302061	0.000161198	0.000211346	0.000279576	0.000162454	0.00036132	8.46733e-05	Q00688
K.VATLNSEEES(79.966331)DPPTYKDAFPPLPEK.A	HDLBP_S35	0.13416	0.794797	6.36706e-05	5.29009e-05	0.000249448	0.000203079	0.000288145	0.000156592	0.000230186	0.000312368	Q00341
R.GLVAAYS(79.966331)GES(79.966331)DS(79.966331)EEEQERGGPEREEK.L	RBM10_S733;RBM10_S736;RBM10_S738	0.48103	0.296142	0.0225971	0.0364704	0.0205611	0.0226617	0.0429831	0.0373577	0.0335269	0.0117301	P98175
K.NYGSPINPSEIVPETNPT(79.966331)SPAADGTQVTK.W	LRP2_T4568	0.223469	0.557451	0.00259959	0.00367421	0.00566612	0.0050131	0.00601656	0.00615801	0.00957176	0.00320288	P98164
K.EEAPAS(79.966331)PLRPLYPQIS(79.966331)PLK.I	FOXK1_S213;FOXK1_S223	0.378077	0.790626	0.000626839	0.00162312	0.00049908	0.00105886	1.8067e-06	0.00113968	0.003139	0.00230651	P85037
R.SVSEINS(79.966331)DDELSGK.G	TMF1_S344	0.131709	0.226349	0.109943	0.0913916	0.0793651	0.0906698	0.122059	0.0920446	0.105713	0.114638	P82094
K.AELEEMEEVHPS(79.966331)DEEEEDATK.A	MAP1A_S667	0.983032	-0.00872949	0.0845989	0.0708589	0.034234	0.0454905	0.0735849	0.0615679	0.0724795	0.0261312	P78559
R.GQDVVQEWQETS(79.966331)PTREEPAGEQK.E	MAP1A_S1654	0.910287	0.0524799	0.0328515	0.0342321	0.0188695	0.0151835	0.0315869	0.0275419	0.0375226	0.00823183	P78559
K.ELAPAWEDTS(79.966331)PEQDNRYWR.G	MAP1A_S1675	0.908242	-0.0478995	0.0247141	0.0211474	0.0106841	0.0130393	0.0195737	0.0168846	0.0233292	0.00752494	P78559
R.SHWDDSTS(79.966331)DSELEK.G	MAP1A_S2106	0.667899	-0.124853	0.133207	0.148297	0.135587	0.0983117	0.160871	0.138298	0.110807	0.0626985	P78559
R.SHWDDS(79.966331)TS(79.966331)DSELEK.G	MAP1A_S2104;MAP1A_S2106	0.637784	0.201269	0.113878	0.126179	0.0738804	0.099756	0.177207	0.0981727	0.153337	0.0469099	P78559
R.S(79.966331)PGSNSKVPEIEVTVEGPNNNNPQTSAVR.T	GTF2I_S674	0.8055	-0.157556	0.000287536	0.000439115	0.000125667	0.000197171	0.000240806	0.000161258	0.000457627	8.12191e-05	P78347
R.EGETQGVAFEHESPADFQNSQS(79.966331)PVQDQDK.S	RBM6_S362	0.676842	0.189995	0.0873644	0.124073	0.0608636	0.0535305	0.108316	0.110412	0.121718	0.0312501	P78332
K.LVLAES(79.966331)PQPK.G	FAM193A_S1144	0.28832	0.251795	0.839699	1.15254	1.11449	1.12017	1.72748	1.07393	1.13492	1.09659	P78312
K.TQYNQVPSEDFERTPQS(79.966331)PTLPPAK.V	CXADR_S332	0.339418	-0.245286	0.00481362	0.00417272	0.00681224	0.00615237	0.0044203	0.00314351	0.00521835	0.00573673	P78310
K.TQYNQVPSEDFERTPQSPT(79.966331)LPPAK.V	CXADR_T334	0.383016	-0.247762	0.00659468	0.00534369	0.00947425	0.00961622	0.00705686	0.00432566	0.007657	0.00709302	P78310
R.GPPRNYQQNYQNS(79.966331)ESGEK.N	YBX1_S165	0.900958	0.0811402	0.00183462	0.000229771	0.000886156	0.000936737	0.000888258	0.000355924	0.0017047	0.00116329	P67809
R.NYQQNYQNS(79.966331)ESGEK.N	YBX1_S165	0.30435	0.591384	0.0849401	0.112792	0.0401066	0.0492581	0.127376	0.144759	0.134753	0.0256792	P67809
R.NYQQNYQNS(79.966331)ESGEKNEGSESAPEGQAQQR.R	YBX1_S165	0.401787	0.637939	0.00739648	0.0275	0.00941556	0.010176	0.0235388	0.0397413	0.0137447	0.00776426	P67809
R.NYQQNYQNSESGEKNEGSES(79.966331)APEGQAQQR.R	YBX1_S176	0.847176	0.152732	0.0043429	0.0246381	0.00642261	0.00731314	0.0144698	0.0207396	0.00786317	0.00441443	P67809
R.NYQQNYQNSES(79.966331)GEKNEGSESAPEGQAQQR.R	YBX1_S167	0.438099	0.353579	0.00443233	0.00760592	0.00310822	0.00325156	0.00706374	0.00779226	0.005969	0.00268263	P67809
R.NYQQNYQNSESGEKNEGS(79.966331)ESAPEGQAQQR.R	YBX1_S174	0.557188	0.4974	0.000648312	0.00200164	0.000691146	0.000916692	0.00190857	0.00301655	0.00101967	6.57883e-05	P67809
R.NYQQNYQNS(79.966331)ESGEKNEGSES(79.966331)APEGQAQQR.R	YBX1_S165;YBX1_S176	0.466609	0.412963	0.00144182	0.00391714	0.00150966	0.00156857	0.00391342	0.00365756	0.00269506	0.000967377	P67809
R.NYQQNYQNS(79.966331)ES(79.966331)GEKNEGSESAPEGQAQQR.R	YBX1_S165;YBX1_S167	0.527261	0.350318	0.00220227	0.00430833	0.00150547	0.0012516	0.00374627	0.00395824	0.00300039	0.00110992	P67809
R.NYQQNYQNS(79.966331)ESGEKNEGS(79.966331)ESAPEGQAQQR.R	YBX1_S165;YBX1_S174	0.741131	0.111202	0.000961214	0.00105562	0.000538333	0.000702641	0.000963223	0.00105733	0.00105393	0.000444381	P67809
K.NEGS(79.966331)ESAPEGQAQQR.R	YBX1_S174	0.857585	0.0850629	0.00835424	0.00556869	0.00407179	0.00379841	0.0058671	0.00671648	0.00865465	0.00187848	P67809
K.AADPPAENSS(79.966331)APEAEQGGAE.-	YBX1_S314	0.654672	-0.0626528	0.00763739	0.00568318	0.0075573	0.00678329	0.00759178	0.00554953	0.00642847	0.00691584	P67809
K.AADPPAENS(79.966331)SAPEAEQGGAE.-	YBX1_S313	0.847947	0.0602101	0.000337844	0.000273237	0.000418721	0.00052446	0.000485712	0.000279644	0.000318908	0.000536237	P67809
R.RHS(79.966331)HS(79.966331)HS(79.966331)PMSTR.R	TRA2B_S95;TRA2B_S97;TRA2B_S99	0.384528	-0.122964	0.000460311	0.000582494	0.000493754	0.000491137	0.000394347	0.000548444	0.000498894	0.000420346	P62995
K.FQEQECPPS(79.966331)PEPTR.K	RRAS2_S186	0.401349	0.215281	0.0487376	0.0496683	0.0351893	0.0366627	0.0518075	0.0490484	0.0642892	0.0325123	P62070
R.AAVAASSS(79.966331)S.-	RPL37_S96	0.296225	0.308664	0.00693807	0.00982355	0.00511953	0.00591029	0.0101945	0.00873527	0.00980535	0.00568624	P61927
K.VERADGYEPPVQES(79.966331)V.-	RPS3A_S263	0.340666	0.195233	0.000597257	0.00039266	0.000687536	0.000670135	0.000669075	0.000541293	0.000729325	0.000748083	P61247
R.ADGYEPPVQES(79.966331)V.-	RPS3A_S263	0.670777	0.247106	0.000531462	0.001393	0.000518523	0.000606878	0.00133262	0.00124015	0.000746369	0.000300518	P61247
R.QPGQGS(79.966331)PTPDNDPGRETDDK.S	ZC3H6_S1158	0.530644	0.234288	1.62175	4.60905	2.34894	2.55785	3.8003	3.79955	3.2578	2.24379	P61129
K.LEGNSPQGS(79.966331)NQGVK.I	RAB8A_S185	0.781718	0.0886741	0.032675	0.033609	0.0215973	0.0246335	0.0251434	0.0301645	0.044734	0.0196056	P61006
K.QS(79.966331)LGELIGTLNAAK.V	TPI1_S58	0.464614	-0.227177	8.23376e-05	0.000111407	4.84099e-05	8.05711e-05	7.26628e-05	7.20561e-05	4.69952e-05	8.39919e-05	P60174
K.YFDS(79.966331)GDYNMAK.A	ARPP19_S62	0.710767	0.143367	0.133782	0.122268	0.221574	0.19398	0.151939	0.118184	0.177157	0.294494	P56211
R.TEPAAEAEAASGPSES(79.966331)PSPPAAEELPGSHAEPPVPAQGEAPGEQARDER.S	EIF3B_S83	0.410667	0.328695	0.00230868	0.00156237	0.000883604	0.00142044	0.00214014	0.00164545	0.00276846	0.00120111	P55884
R.SDS(79.966331)RAQAVSEDAGGNEGR.A	EIF3B_S119	0.94183	-0.0459699	0.0272683	0.0608912	0.0191083	0.0172085	0.0289145	0.0443593	0.0386127	0.00868599	P55884
R.AQAVS(79.966331)EDAGGNEGR.A	EIF3B_S125	0.63767	0.160721	0.00298452	0.00297417	0.00262271	0.00249312	0.0031975	0.00328885	0.00451483	0.00137843	P55884
K.HTGPNS(79.966331)PDTANDGFVR.L	HNRNPH2_S104	0.807758	-0.0298765	0.115415	0.109671	0.102577	0.141839	0.121701	0.120384	0.113636	0.104158	P55795
K.LADMYGGVDS(79.966331)DKDS.-	CDH6_S786	0.988682	-0.00561329	0.545624	0.169135	0.363511	0.260135	0.288497	0.280306	0.333344	0.431061	P55285
R.RLPALS(79.966331)HS(79.966331)EGEEDEDEEEDEGKGWSSEK.V	BRPF1_S460;BRPF1_S462	0.890069	-0.0495297	0.0798623	0.0493909	0.102723	0.0965818	0.0602459	0.0675086	0.0653699	0.124346	P55201
R.GSLTPHPAACDKDGQTDS(79.966331)AAEESSSQETSK.G	BRPF1_S860	0.578844	0.154774	0.0506631	0.0400567	0.0579165	0.0560138	0.0355316	0.0486102	0.0735812	0.0701032	P55201
R.TSS(79.966331)VVTLEVAK.Q	AFDN_S1083	0.807509	-0.080644	0.00164193	0.00168293	0.00312899	0.00157565	0.00128294	0.00220514	0.00203535	0.00206954	P55196
R.ADHRS(79.966331)SPNVANQPPS(79.966331)PGGK.S	AFDN_S1172;AFDN_S1182	0.268915	0.150333	0.00393766	0.00486599	0.00583003	0.00477812	0.00512192	0.00531439	0.00598274	0.00512467	P55196
R.SSPNVANQPPS(79.966331)PGGK.S	AFDN_S1182	0.449078	-0.100737	0.00667317	0.00482334	0.00539258	0.0057904	0.00529718	0.00452885	0.00571875	0.00560512	P55196
K.SDSDMWINQSSSLDSST(79.966331)SSQEHLNHSSK.S	AFDN_T1316	0.709613	-0.0938136	0.00226644	0.0025939	0.00419672	0.00406469	0.00269316	0.00331981	0.00344701	0.00283567	P55196
K.SDSDMWINQSSSLDSS(79.966331)TSSQEHLNHSSK.S	AFDN_S1315	0.481913	-0.147298	0.00318231	0.00275043	0.00447239	0.0042014	0.00261645	0.00371912	0.00344033	0.00341292	P55196
K.SQDADS(79.966331)PGSSGAPENLTFK.E	AFDN_S1779	0.913102	0.0544471	0.00360764	0.00794242	0.00338654	0.00274657	0.00480783	0.00608645	0.00548058	0.00198842	P55196
K.SQDADS(79.966331)PGS(79.966331)SGAPENLTFKER.Q	AFDN_S1779;AFDN_S1782	0.43911	-0.177989	0.00832565	0.00947111	0.0117278	0.0104846	0.00968936	0.0062411	0.0117478	0.0076872	P55196
K.EQEAEPEEQEEDSS(79.966331)SDPRLR.R	MFAP1_S81	0.120334	-0.505799	0.0122865	0.00741879	0.00909606	0.00571881	0.00617787	0.00566095	0.00646466	0.00600804	P55081
K.IVEPEVVGES(79.966331)DSEVEGDAWR.M	MFAP1_S116	0.786286	-0.0751528	0.00302617	0.00355219	0.00354412	0.00354985	0.00342197	0.00467312	0.00312215	0.0017611	P55081
R.MEREDS(79.966331)S(79.966331)EEEEEEIDDEEIER.R	MFAP1_S132;MFAP1_S133	0.805255	0.095328	0.0165898	0.0222815	0.0136054	0.0118439	0.0167854	0.0260173	0.0174997	0.00841175	P55081
R.FLEENS(79.966331)SDPTYTSSLGGK.I	EPHB4_S769	0.860381	0.167304	0.0170734	0.0493846	1.59485e-05	0.0191046	2.81722e-05	0.0483575	0.0278195	0.0198959	P54760
K.QEKPAEKPAETPVATS(79.966331)PTATDSTSGDSSR.S	RAD23B_S160	0.7999	0.0751222	0.00900569	0.00982467	0.00774244	0.0100765	0.00865583	0.0100083	0.0142354	0.0057087	P54727
K.QEKPAEKPAET(79.966331)PVATS(79.966331)PTATDSTSGDSSR.S	RAD23B_T155;RAD23B_S160	0.588471	0.178475	0.00377228	0.0030852	0.00242807	0.00368786	0.00401493	0.00395588	0.00495845	0.00175258	P54727
K.ELVSSSSSGSDS(79.966331)DSEVDK.K	SUB1_S17	0.282666	0.422136	0.00419751	0.00428383	0.00249616	0.00295914	0.00433411	0.00678993	0.00509372	0.00245609	P53999
K.KES(79.966331)KEEETSIDVAGKPNEVTK.A	SLC16A1_S461	0.409966	-0.239522	0.0145721	0.0205304	0.0260658	0.0250554	0.0198559	0.0131694	0.0150318	0.0249766	P53985
K.EEETS(79.966331)IDVAGKPNEVTK.A	SLC16A1_S467	0.843538	-0.0155295	0.0394763	0.0357064	0.0355962	0.0359118	0.0407583	0.0352445	0.0362865	0.0328308	P53985
K.NLNNSNLFS(79.966331)PVNRDSENLAS(79.966331)PSEYPENGER.F	NUP98_S612;NUP98_S623	0.974431	-0.0411331	3.55408e-07	0.000122529	3.54853e-07	0.000418167	0.000148906	0.000101797	0.000275117	3.68073e-07	P52948
K.YGLQDS(79.966331)DEEEEEHPSK.T	NUP98_S888	0.203988	-0.168623	0.32051	0.268126	0.339853	0.294183	0.308823	0.265026	0.288045	0.225906	P52948
K.ADTS(79.966331)QEICSPR.L	NUP98_S1023	0.57198	0.207698	0.00325234	0.00344315	0.00208831	0.00213588	0.00275825	0.0033211	0.00472321	0.00180797	P52948
K.QQQEPTGEPS(79.966331)PK.R	HMGA2_S44	0.721946	0.156052	0.0532097	0.097398	0.0349266	0.0528496	0.0718633	0.0844566	0.0795552	0.0297403	P52926
K.QQQEPTGEPS(79.966331)PKRPR.G	HMGA2_S44	0.766369	0.167583	0.00402188	0.00239848	0.00469885	0.00533278	0.00288587	0.00271303	0.00381195	0.00906761	P52926
K.KPAQEETEETSSQES(79.966331)AEED.-	HMGA2_S105	0.595133	0.355303	0.00128471	0.00117701	0.00168535	0.00178616	0.00145113	0.000883949	0.00121601	0.00403902	P52926
K.KPAQEETEETSS(79.966331)QESAEED.-	HMGA2_S102	0.674875	-0.137967	0.0224142	0.0213711	0.0349747	0.0362856	0.0285998	0.0135229	0.0281926	0.0342379	P52926
K.KPAQEETEETS(79.966331)SQES(79.966331)AEED.-	HMGA2_S101;HMGA2_S105	0.812943	0.122631	0.00512899	0.00445859	0.00660851	0.00769448	0.00456979	0.00354594	0.00546126	0.0124331	P52926
K.KPAQEETEET(79.966331)SSQES(79.966331)AEED.-	HMGA2_T100;HMGA2_S105	0.689881	0.179176	0.000669141	0.000463454	0.000859688	0.00125388	0.000651537	0.000538884	0.00113559	0.00134942	P52926
K.KPAQEETEETSS(79.966331)QES(79.966331)AEED.-	HMGA2_S102;HMGA2_S105	0.505783	0.389037	0.000199925	0.000160135	0.000124159	0.000203062	0.000117309	8.20465e-05	0.00035979	0.000340863	P52926
K.KPAQEETEET(79.966331)SS(79.966331)QES(79.966331)AEED.-	HMGA2_T100;HMGA2_S102;HMGA2_S105	0.952596	-0.0122772	0.000400395	0.00033206	0.000548666	0.000550524	0.000393003	0.000415859	0.000525742	0.000481521	P52926
K.KPAQEET(79.966331)EETS(79.966331)SQES(79.966331)AEED.-	HMGA2_T97;HMGA2_S101;HMGA2_S105	0.979392	0.00889962	0.000381878	0.000314352	0.000601281	0.000458508	0.000518739	0.000267714	0.000623826	0.000356606	P52926
K.KPAQEETEET(79.966331)S(79.966331)SQES(79.966331)AEED.-	HMGA2_T100;HMGA2_S101;HMGA2_S105	0.820646	-0.0570219	0.00120119	0.00116313	0.00190824	0.00173309	0.00126754	0.0011094	0.00181691	0.00157906	P52926
K.KPAQEET(79.966331)EET(79.966331)SSQES(79.966331)AEED.-	HMGA2_T97;HMGA2_T100;HMGA2_S105	0.852121	-0.0562188	0.00148756	0.00119188	0.00254821	0.00193282	0.00168332	0.00119499	0.00200609	0.0020024	P52926
K.KPAQEETEETS(79.966331)S(79.966331)QES(79.966331)AEED.-	HMGA2_S101;HMGA2_S102;HMGA2_S105	0.836203	-0.0509136	0.00147637	0.00120636	0.00213438	0.00214422	0.00172713	0.00125963	0.00177835	0.00195483	P52926
P.AQEETEETSSQES(79.966331)AEED.-	HMGA2_S105	0.355166	7.88081	4.9511e-08	4.73492e-08	8.33839e-08	9.80976e-08	7.59278e-08	4.43015e-08	6.53138e-05	1.71116e-07	P52926
P.AQEETEETSS(79.966331)QES(79.966331)AEED.-	HMGA2_S102;HMGA2_S105	0.298299	1.24223	4.9511e-08	2.17333e-05	3.76061e-05	9.80976e-08	7.48649e-05	3.44223e-05	3.12665e-05	1.71116e-07	P52926
K.RGLVAAYSGDS(79.966331)DNEEELVER.L	RBM5_S624	0.862765	-0.0885596	0.0890887	0.0881472	0.072157	0.0266432	0.0465947	0.100835	0.0866431	0.0255282	P52756
K.SEEDNEIES(79.966331)EEEVQPK.T	MSH6_S227	0.79407	-0.134435	0.0163689	0.00991801	0.00701204	0.00507425	0.00833794	0.00913098	0.0134336	0.00405647	P52701
K.GTPSQS(79.966331)PVVGR.S	AGFG1_S181	0.302696	0.186772	0.531682	0.708687	0.754883	0.881971	0.724019	0.764033	0.833491	0.953352	P52594
K.SSSADFGT(79.966331)FNTSQSHQTASAVSK.V	AGFG1_T298	0.950994	-0.037417	0.00162902	0.00378004	0.00628593	0.00964003	0.00562643	0.00154189	0.00710078	0.00651971	P52594
R.NVSSFPDDATS(79.966331)PLQENR.N	KPNA2_S62	0.972441	-0.0122932	0.000858011	0.00166822	0.000792567	0.000908468	0.00146195	0.0009873	0.00089509	0.000847066	P52292
K.FES(79.966331)PEVAER.A	HNRNPM_S701	0.726713	-0.108791	0.00058647	0.000478043	0.000297771	0.000379151	0.000480835	0.00041735	0.000485745	0.000231015	P52272
R.SSGS(79.966331)PYGGGYGSGGGSG.G	HNRNPA3_S358	0.99999	2.94223e-06	0.000361831	0.000408262	0.00055057	0.000605135	0.000531004	0.000443193	0.000353971	0.000597634	P51991
R.SSGS(79.966331)PYGGGYGSGGGSGGYGSR.R	HNRNPA3_S358	0.563678	-0.0651222	0.00244933	0.0026951	0.00207814	0.00256425	0.00258211	0.00249366	0.00216213	0.00211697	P51991
R.SSGSPYGGGYGSGGGS(79.966331)GGYGSR.R	HNRNPA3_S370	0.893528	-0.0136393	0.000799707	0.000932878	0.000815649	0.00101787	0.000944057	0.000927836	0.000839567	0.000821089	P51991
R.SSGSPYGGGYGS(79.966331)GGGSGGYGSR.R	HNRNPA3_S366	0.854684	-0.0697842	0.000343855	0.000298865	0.000347491	0.000675344	0.00047929	0.000380299	0.000247989	0.00047933	P51991
R.SSGSPY(79.966331)GGGYGSGGGSGGYGSR.R	HNRNPA3_Y360	0.856488	-0.067006	0.00263042	0.00186023	0.0046334	0.00417415	0.00246878	0.00227449	0.00389786	0.00405356	P51991
K.SCVEEPEPEPEAAEGDGDKKGNAEGS(79.966331)S(79.966331)DEEGK.L	HDGF_S132;HDGF_S133	0.718907	0.121899	0.00161389	0.00125689	0.00151653	0.00170986	0.00158955	0.00142553	0.00100258	0.00261707	P51858
K.KGNAEGSS(79.966331)DEEGK.L	HDGF_S133	0.98008	-0.00924481	0.0191489	0.0162686	0.0106425	0.0115045	0.0175434	0.01385	0.0194784	0.00632489	P51858
K.KGNAEGS(79.966331)S(79.966331)DEEGK.L	HDGF_S132;HDGF_S133	0.774855	0.100423	0.0171486	0.0119195	0.0106671	0.00976433	0.0129906	0.0130875	0.0195656	0.00742406	P51858
K.GNAEGS(79.966331)SDEEGK.L	HDGF_S132	0.843633	-0.0706386	0.00666044	0.00596429	0.00320798	0.00596513	0.0068817	0.00516478	0.00634266	0.00236712	P51858
K.GNAEGS(79.966331)S(79.966331)DEEGK.L	HDGF_S132;HDGF_S133	0.956604	-0.0210631	0.00127263	0.000855722	0.000866763	0.000917346	0.000996549	0.00097519	0.00150302	0.000380989	P51858
K.GNAEGSS(79.966331)DEEGKLVIDEPAKEK.N	HDGF_S133	0.45137	-0.181255	0.00367388	0.00415613	0.00439572	0.00559243	0.00408884	0.00467302	0.00244374	0.00450887	P51858
R.YVTKPNS(79.966331)DDEDDGDEK.E	USP11_S648	0.823472	-0.112365	0.0477209	0.0391248	0.0282625	0.0199687	0.0141741	0.0380639	0.0533931	0.0193245	P51784
K.YDIPATAATATSPT(79.966331)PNPVPSVPANPPK.S	HCFC1_T413	0.286208	-0.89744	0.000226754	0.000177128	2.12392e-07	0.000173631	8.78824e-05	0.000137138	1.61074e-07	8.49632e-05	P51610
R.AVTTVTQSTPVPGPSVPPPEELQVS(79.966331)PGPR.Q	HCFC1_S1507	0.772299	0.489394	0.000284028	2.02896e-07	2.12392e-07	1.64267e-07	0.000262546	1.96755e-07	0.000136591	2.14554e-07	P51610
K.AETSEGSGSAPAVPEASAS(79.966331)PK.Q	MECP2_S80	0.808052	0.0677783	0.221382	0.211441	0.135918	0.158736	0.224635	0.242964	0.175159	0.119712	P51608
K.AETSEGSGSAPAVPEASAS(79.966331)PKQR.R	MECP2_S80	0.866	-0.0615154	0.029456	0.0264673	0.0323472	0.0382767	0.023458	0.0222166	0.0241167	0.0514734	P51608
K.AENAEGQTPAIGPDGEPLDETS(79.966331)QMSDLPVK.V	SMARCA4_S610	0.289157	0.293446	0.00120289	0.00136477	0.000734104	0.00150472	0.00121714	0.00159358	0.00187631	0.00120363	P51532
K.KIPDPDS(79.966331)DDVSEVDAR.H	SMARCA4_S695	0.39698	0.214419	0.00596246	0.00550745	0.00393778	0.00447269	0.00626287	0.00507051	0.00757145	0.00416112	P51532
K.KIPDPDS(79.966331)DDVS(79.966331)EVDAR.H	SMARCA4_S695;SMARCA4_S699	0.664277	0.151157	0.00510089	0.00792714	0.00401107	0.00413051	0.00627259	0.00616556	0.00768655	0.00338329	P51532
K.EVDYSDS(79.966331)LTEK.Q	SMARCA4_S1382	0.624229	0.204682	0.00371187	0.00433244	0.00244343	0.00244834	0.00349646	0.00548995	0.00436344	0.00155812	P51532
K.RDS(79.966331)DAGSSTPTTSTR.S	SMARCA4_S1417	0.994609	-0.00137744	0.00411559	0.00334054	0.00243195	0.00398254	0.00305569	0.0032452	0.00425953	0.00329697	P51532
K.RDS(79.966331)DAGSST(79.966331)PTTSTR.S	SMARCA4_S1417;SMARCA4_T1423	0.163698	-0.364943	0.00915009	0.008592	0.0133431	0.0141704	0.00833962	0.00729633	0.00879704	0.010708	P51532
K.RDS(79.966331)DAGS(79.966331)STPTTSTR.S	SMARCA4_S1417;SMARCA4_S1421	0.432069	0.238732	0.0038156	0.00368477	0.00498238	0.00418671	0.00351041	0.00497357	0.00726651	0.00391874	P51532
R.DSDAGSS(79.966331)TPTTSTR.S	SMARCA4_S1422	0.772794	0.0976957	0.00175461	0.00201771	0.00125885	0.00120086	0.00200075	0.00203875	0.00186322	0.000765944	P51532
R.QKIEKEDDS(79.966331)EGEES(79.966331)EEEEEGEEEGSES(79.966331)ESR.S	SMARCA4_S1570;SMARCA4_S1575;SMARCA4_S1588	0.550573	0.426633	0.00138049	0.00173398	0.00173498	0.00386148	0.00402542	0.00138163	0.000994127	0.00530712	P51532
K.IEKEDDS(79.966331)EGEES(79.966331)EEEEEGEEEGS(79.966331)ESESR.S	SMARCA4_S1570;SMARCA4_S1575;SMARCA4_S1586	0.139706	0.158227	0.00463584	0.00473878	0.00441659	0.00476733	0.00517355	0.00528926	0.00586653	0.00438041	P51532
K.IEKEDDS(79.966331)EGEES(79.966331)EEEEEGEEEGSES(79.966331)ESR.S	SMARCA4_S1570;SMARCA4_S1575;SMARCA4_S1588	0.59811	-0.196993	0.000432519	0.000429485	0.000373282	0.000181686	0.000294008	0.000254684	0.000469707	0.00021772	P51532
R.AKPVVS(79.966331)DDDS(79.966331)EEEQEEDR.S	SMARCA4_S1627;SMARCA4_S1631	0.985197	-0.015774	0.0219326	0.00697719	0.0116443	0.00349903	0.00300536	0.0116715	0.0239262	0.00497101	P51532
K.AGYST(79.966331)DESSSSSLHATR.T	FXR2_T411	0.684212	0.140265	0.00166257	0.00349817	0.00521438	0.00485452	0.00300697	0.00429095	0.00501607	0.00447073	P51116
R.TGGPAYGPSSDVSTAS(79.966331)ETESEK.R	FXR2_S453	0.978002	-0.0119968	0.0199152	0.0352382	0.0242531	0.0231877	0.0366137	0.0204264	0.0356448	0.00905966	P51116
R.IHIDPEIQDGS(79.966331)PTTSR.R	PDLIM4_S112	0.992464	0.00622703	0.497895	1.30603	0.455275	0.352691	0.856168	1.02579	0.555406	0.185828	P50479
K.FSGFSAKPNNSGEAPSS(79.966331)PTPK.R	LIG3_S242	0.142555	0.332689	0.00099858	0.00114564	0.000879165	0.000924575	0.00140692	0.00120988	0.000862191	0.00149291	P49916
R.T(79.966331)SSFAEPGGGGGGGGGGPGGSASGPGGTGGGK.A	GSK3A_T19	0.55841	0.173175	0.0353646	0.0443525	0.0777271	0.0623968	0.056	0.0475908	0.0750676	0.0692206	P49840
R.GEPNVSY(79.966331)ICSR.Y	GSK3A_Y279	0.467396	0.274956	0.466849	0.492375	0.359496	0.27919	0.496567	0.520015	0.691111	0.22571	P49840
R.GEPNVS(79.966331)YICSR.Y	GSK3A_S278	0.506361	0.244266	0.209888	0.180866	0.112811	0.117954	0.167499	0.19329	0.266865	0.10853	P49840
K.YS(79.966331)PKT(79.966331)PPRWAEDQNSLLK.M	RANBP2_S796;RANBP2_T799	0.214376	-0.145162	0.00456755	0.00448656	0.00420767	0.00501856	0.00431722	0.00333876	0.00446879	0.00440575	P49792
K.Y(79.966331)SPKT(79.966331)PPRWAEDQNSLLK.M	RANBP2_Y795;RANBP2_T799	0.202494	-0.254147	0.000641572	0.000699134	0.000775576	0.000889644	0.000467578	0.000585353	0.0007653	0.000702185	P49792
K.NHETDGGS(79.966331)AHGDDDDDGPHFEPVVPLPDK.I	RANBP2_S1160	0.712326	0.145104	0.0022942	0.00207652	0.00175881	0.00193036	0.00256049	0.0018745	0.00351511	0.000962608	P49792
K.TS(79.966331)PENVQDR.F	RANBP2_S1400	0.937244	-0.0451292	0.00541276	0.00856744	0.00306943	0.00288725	0.00499272	0.0079477	0.00488714	0.00149533	P49792
K.LNQSGTSVGT(79.966331)DEESDVTQEEER.D	RANBP2_T2293	0.923389	0.014329	0.00120341	0.000955454	0.000899582	0.00116371	0.000953205	0.000965294	0.00107584	0.00126996	P49792
K.QEPES(79.966331)EEEEEEK.Q	RBM25_S583	0.583621	0.284346	0.00868025	0.00480841	0.00409523	0.00298408	0.00506882	0.00654727	0.0102243	0.00320853	P49756
R.GLLYDS(79.966331)DEEDEERPAR.K	MCM2_S139	0.273416	0.282098	0.00172854	0.00147694	0.00120578	0.00127825	0.00225342	0.00174447	0.00177245	0.00114787	P49736
K.AAAYDIS(79.966331)EDEED.-	PCYT1A_S362	0.0814851	-0.199427	1.03861	0.964284	1.16077	1.01629	0.895801	1.03639	0.796014	0.912109	P49585
K.DDKEEEEDGTGS(79.966331)PQLNNR.-	ARRB1_S412	0.984394	0.00416754	1.20584	1.33088	1.19545	1.06638	1.52753	1.42373	0.859348	1.00181	P49407
K.DDKEEEEDGT(79.966331)GSPQLNNR.-	ARRB1_T410	0.680702	0.103013	0.122807	0.127004	0.140183	0.100909	0.162193	0.167781	0.0921957	0.105067	P49407
K.EEEEDGTGS(79.966331)PQLNNR.-	ARRB1_S412	0.738827	0.149937	0.204592	0.184555	0.143175	0.102532	0.159641	0.259342	0.226732	0.0586692	P49407
K.ADEASELACPT(79.966331)PKEDGLAQQQTQLNLR.S	FASN_T2204	0.412213	-0.379079	4.78446e-05	4.01435e-05	4.45461e-05	4.50325e-05	4.14959e-05	3.00674e-05	6.00562e-05	4.91651e-06	P49327
K.GGAAPEGPNEAEVTSGKPEQEVPDAEEEKS(79.966331)VSGTDVQEECR.E	NASP_S244	0.404014	0.290434	7.55588e-05	0.000126719	0.000129133	6.94161e-05	0.000127268	0.000163376	0.000128232	7.13386e-05	P49321
K.GGAAPEGPNEAEVTSGKPEQEVPDAEEEKS(79.966331)VSGTDVQEECREK.G	NASP_S244	0.879125	0.0283888	0.00113906	0.00126345	0.00165016	0.00152039	0.00132457	0.00109848	0.00161142	0.00164934	P49321
K.LVPS(79.966331)QEETK.L	NASP_S421	0.857022	-0.0545974	0.00530485	0.00464107	0.00273689	0.00382928	0.00423589	0.00447666	0.00495136	0.00223497	P49321
K.EGEETEGS(79.966331)EEDDKENDK.T	NASP_S480	0.917258	0.0607755	0.00282751	0.00183545	0.00177243	0.00122309	0.000984996	0.00232406	0.00379449	0.000884451	P49321
K.EGEET(79.966331)EGS(79.966331)EEDDKENDKTEEMPNDSVLENK.S	NASP_T477;NASP_S480	0.314395	0.462675	0.00123838	0.000877416	0.0009728	0.000731878	0.00128605	0.00128211	0.00210934	0.00058748	P49321
K.TEEMPNDS(79.966331)VLENK.S	NASP_S497	0.529259	0.319913	0.00088706	0.000943309	0.000596321	0.000630762	0.000726395	0.00103077	0.00166503	0.000394285	P49321
R.FIHQQPQSSS(79.966331)PVYGSSAK.T	PXN_S85	0.521374	-0.130339	0.00451483	0.00835618	0.00784783	0.00798349	0.0062926	0.00623602	0.00696403	0.00673029	P49023
R.DGGRSS(79.966331)PGGQDEGGFMAQGK.T	PXN_S303	0.276969	0.181895	0.0551512	0.0640993	0.0701555	0.0635794	0.075201	0.0619244	0.0884106	0.0614437	P49023
K.TGSSS(79.966331)PPGGPPKPGSQLDSMLGSLQSDLNK.L	PXN_S322	0.120882	0.181152	0.00906053	0.00847707	0.00868806	0.00710369	0.0103783	0.00839471	0.00995549	0.00905996	P49023
K.APRGDVTAEEAAGAS(79.966331)PAK.A	MARCKSL1_S22	0.819134	-0.129854	0.00464443	0.00112187	0.00297836	0.00442332	0.00183579	0.00121945	0.00452038	0.00445891	P49006
R.GDVTAEEAAGAS(79.966331)PAK.A	MARCKSL1_S22	0.941363	0.0292338	0.0580278	0.0544392	0.0225328	0.0451376	0.0541098	0.0427534	0.0644725	0.0224891	P49006
K.EGGGDSSASSPTEEEQEQGEIGACS(79.966331)DEGTAQEGK.A	MARCKSL1_S135	0.44096	-0.337239	0.00145398	0.00136608	0.00208212	0.00234946	0.000722874	0.00103668	0.00146735	0.00251315	P49006
K.EGGGDSSASS(79.966331)PTEEEQEQGEIGACSDEGTAQEGK.A	MARCKSL1_S120	0.629817	-0.218384	0.000952955	0.0013305	0.00146937	0.00101381	0.000694661	0.000879966	0.000598625	0.0019238	P49006
K.AAAT(79.966331)PESQEPQAK.G	MARCKSL1_T148	0.0728718	-0.478414	0.0106011	0.0132995	0.00969203	0.0117582	0.00660451	0.0062099	0.00803624	0.0117006	P49006
K.GAEASAASEEEAGPQATEPST(79.966331)PSGPESGPTPASAEQNE.-	MARCKSL1_T178	0.141137	-0.429425	0.00189332	0.00335699	0.00351921	0.00321313	0.00180442	0.00191556	0.00221373	0.00296409	P49006
K.GAEASAAS(79.966331)EEEAGPQATEPSTPSGPESGPTPASAEQNE.-	MARCKSL1_S165	0.231762	-0.363351	0.00119642	0.00107559	0.00170221	0.00183125	0.000850916	0.00101411	0.00107086	0.00157704	P49006
K.GAEASAASEEEAGPQATEPS(79.966331)TPSGPESGPTPASAEQNE.-	MARCKSL1_S177	0.338262	-0.480414	0.000499263	0.000387889	0.000694855	0.00080601	0.000688348	0.000248101	0.000618942	0.000156274	P49006
R.TLLEAENSRLQT(79.966331)PGGGSK.T	NES_T315	0.823649	0.148843	8.89723e-05	4.29561e-05	0.000144378	0.000173952	9.26787e-05	5.39154e-05	0.000100167	0.000252432	P48681
R.TLLEAENS(79.966331)RLQTPGGGSK.T	NES_S311	0.546532	-0.384351	2.4896e-05	1.28836e-05	1.75119e-05	3.02662e-05	2.77459e-05	1.02914e-05	2.74908e-05	1.96048e-08	P48681
R.VAIPASVLPGPEEPGGQRQEASTGQSPEDHASLAPPLS(79.966331)PDHSSLEAK.D	NES_S471	0.487752	-0.255076	4.55021e-05	2.4297e-05	7.34739e-05	4.94281e-05	3.99253e-05	3.22179e-05	4.17876e-05	4.75417e-05	P48681
R.QEASTGQSPEDHASLAPPLS(79.966331)PDHSSLEAK.D	NES_S471	0.63941	0.230019	0.00142613	0.00248496	0.00115463	0.00105395	0.0019633	0.00268757	0.00188354	0.000643038	P48681
R.QEASTGQSPEDHASLAPPLS(79.966331)PDHS(79.966331)SLEAKDGESGGSR.V	NES_S471;NES_S475	0.900827	-0.0406505	0.000150806	0.000300343	0.000229673	0.000230826	0.000275189	0.00028799	0.000198904	0.000124236	P48681
R.ENQECPRS(79.966331)LEEDLETLK.S	NES_S578	0.778588	-0.114236	3.77805e-05	3.33515e-05	4.17431e-05	2.98106e-05	3.27306e-05	1.87216e-05	5.80019e-05	2.23691e-05	P48681
K.ENQEPLRS(79.966331)PEVGDEEALRPLTK.E	NES_S680	0.692196	0.203295	8.43513e-05	3.29601e-05	6.4166e-05	6.55292e-05	3.97332e-05	7.32641e-05	0.000126277	4.51107e-05	P48681
K.SLRS(79.966331)LEEQDQETLR.T	NES_S746	0.129469	0.330244	0.000176861	0.000200543	0.000124658	0.000181241	0.000211374	0.000261316	0.000218069	0.000168307	P48681
R.S(79.966331)LGEQDQMTLRPPEK.V	NES_S768	0.867619	0.0361578	0.000296795	0.000235692	0.000420324	0.000278631	0.000272126	0.000287244	0.000357987	0.000345339	P48681
K.SAGQENLETLKSPET(79.966331)QAPLWTPEEINQGAMNPLEK.E	NES_T845	0.690477	-0.250011	1.7099e-05	1.42905e-05	1.61795e-05	1.26133e-05	1.29241e-05	1.03014e-05	2.73617e-05	1.96048e-08	P48681
K.GEYQESLRS(79.966331)LEEEGQELPQSADVQR.W	NES_S934	0.761704	0.112427	0.000247545	0.000338867	0.000226836	0.000183405	0.000301854	0.000347678	0.000319716	0.000108179	P48681
K.VESEQEELGSGEIPEGPQEEGEES(79.966331)R.E	NES_S1282	0.899984	0.111327	0.000199665	1.05777e-08	0.000130902	5.03962e-05	1.55545e-05	0.000122312	0.000196817	7.68509e-05	P48681
K.EGWDPAVLASEGLEAPPS(79.966331)EK.E	NES_S1347	0.346427	-0.679624	4.72783e-05	1.78129e-05	3.42815e-05	1.52612e-05	1.20112e-08	1.84827e-05	3.62338e-05	1.68405e-05	P48681
R.DGES(79.966331)DGFADEEES(79.966331)GEEGEEDQEEGREPGAGR.W	NES_S1409;NES_S1418	0.305878	-0.241821	7.99561e-05	7.39593e-05	9.24706e-05	8.55881e-05	4.76606e-05	6.02157e-05	9.76038e-05	7.52629e-05	P48681
K.TALETESQDSAEPS(79.966331)GS(79.966331)EEESDPVSLER.E	NES_S1496;NES_S1498	0.416429	-0.333232	7.77284e-05	6.07055e-05	5.67615e-05	0.000103697	5.42788e-05	3.58905e-05	4.71129e-05	9.9965e-05	P48681
K.FTQREGDRES(79.966331)WS(79.966331)S(79.966331)GED.-	NES_S1615;NES_S1617;NES_S1618	0.60527	-0.317562	5.76641e-05	5.74898e-05	0.000130902	0.000127727	6.27467e-05	3.95035e-05	4.37846e-05	0.000153898	P48681
R.EGDRESWS(79.966331)S(79.966331)GED.-	NES_S1617;NES_S1618	0.382905	-0.160309	0.0001709	0.000180033	0.000192174	0.000148284	0.000173514	0.000151992	0.000184994	0.000108179	P48681
K.KGNS(79.966331)PNSEPPTPK.T	PRRC2A_S380	0.588519	0.123181	0.00298689	0.003294	0.00479538	0.00389396	0.00352526	0.00490411	0.00469916	0.00317605	P48634
R.ERSDS(79.966331)GGSSS(79.966331)EPFDR.H	PRRC2A_S761;PRRC2A_S766	0.723757	-0.193396	0.00110329	0.00195967	0.00129221	0.00101439	0.00174453	0.00163063	0.00131985	9.09782e-07	P48634
R.SDS(79.966331)GGSSSEPFDR.H	PRRC2A_S761	0.309953	0.445581	0.00809246	0.0149287	0.00843093	0.00717316	0.0114403	0.0186144	0.0158252	0.00672238	P48634
R.GRTAS(79.966331)ETRS(79.966331)EGS(79.966331)EYEEIPK.R	PRRC2A_S1085;PRRC2A_S1089;PRRC2A_S1092	0.864466	0.0274167	0.0145897	0.013922	0.0157283	0.0195227	0.0138797	0.0157699	0.0195007	0.0158357	P48634
K.SEASS(79.966331)SPPVVTSSSHSR.A	SOX2_S250	0.416709	-0.14835	0.353883	0.324182	0.337663	0.217221	0.308557	0.258724	0.299657	0.24553	P48431
K.SEAS(79.966331)SSPPVVTSSSHSR.A	SOX2_S249	0.375041	-0.205109	0.607404	0.745029	0.574678	0.436284	0.593016	0.531567	0.563248	0.36235	P48431
K.SEASSS(79.966331)PPVVTSSSHSR.A	SOX2_S251	0.150949	-8.14527	0.00347712	0.00560571	1.46269e-05	6.60027e-06	7.2044e-06	7.70309e-06	5.96819e-06	1.12804e-05	P48431
K.SEAS(79.966331)SS(79.966331)PPVVTSSSHSR.A	SOX2_S249;SOX2_S251	0.742024	-0.135317	0.0161118	0.0204678	0.0247342	0.00818433	0.011455	0.0182024	0.0226314	0.0109872	P48431
K.S(79.966331)EAS(79.966331)SSPPVVTSSSHSR.A	SOX2_S246;SOX2_S249	0.274035	-0.208819	0.299764	0.331503	0.327044	0.243517	0.218668	0.289089	0.320993	0.211125	P48431
K.SHS(79.966331)RQAS(79.966331)TDAGTAGALTPQHVR.A	YAP1_S105;YAP1_S109	0.949747	0.00995342	0.0159066	0.0145408	0.0163858	0.0171792	0.0197593	0.0151257	0.0172997	0.0122708	P46937
K.S(79.966331)HSRQAS(79.966331)TDAGTAGALTPQHVR.A	YAP1_S103;YAP1_S109	0.767851	-0.0487663	0.0161537	0.0126147	0.0122299	0.0161718	0.0161577	0.011176	0.0130148	0.0149215	P46937
R.QAS(79.966331)TDAGTAGALTPQHVR.A	YAP1_S109	0.150299	0.161121	0.0475021	0.0479529	0.0498734	0.0502775	0.0549556	0.0466442	0.0634036	0.0537145	P46937
R.QAST(79.966331)DAGTAGALTPQHVR.A	YAP1_T110	0.813807	0.038077	0.00488806	0.00387532	0.00460788	0.0049899	0.00471921	0.00353198	0.00556607	0.00503496	P46937
K.IAELEEEQSQGSTTNS(79.966331)DWMK.N	MAP1B_S343	0.81554	-0.0606569	0.000168835	0.000165883	0.000143448	0.000142663	0.000151407	0.000153999	0.000206527	8.33347e-05	P46821
K.IAELEEEQSQGSTT(79.966331)NSDWMK.N	MAP1B_T341	0.838955	0.0450633	0.000117977	0.00010869	0.000145373	0.000148736	0.000104376	0.000106643	0.000158864	0.000167415	P46821
K.EVPSKEEPS(79.966331)PVK.A	MAP1B_S614	0.910582	0.0717953	0.00039589	0.000281011	0.000131067	0.000123232	0.000211179	0.000269044	0.00043684	6.16504e-05	P46821
R.SLMS(79.966331)S(79.966331)PEDLTK.D	MAP1B_S831;MAP1B_S832	0.860067	-0.0732325	0.000295239	0.000308221	0.000198184	0.000167819	0.000225868	0.000240432	0.000362162	9.30187e-05	P46821
K.QGVDDIEKFEDEGAGFEESS(79.966331)ETGDYEEK.A	MAP1B_S937	0.706685	0.201246	0.00117889	0.000930755	0.000597039	0.000529144	0.00104272	0.000937101	0.00151613	0.00022425	P46821
K.FEDEGAGFEESS(79.966331)ETGDYEEK.A	MAP1B_S937	0.906911	0.0911115	0.00145327	0.000882181	0.000833082	0.000391996	0.00021865	0.00114159	0.00206313	0.000369274	P46821
K.HSPT(79.966331)EDEESAK.A	MAP1B_T972	0.314898	-0.2787	0.0052382	0.00420094	0.00304882	0.00404134	0.00414539	0.00296735	0.00427267	0.00224025	P46821
K.HS(79.966331)PTEDEESAK.A	MAP1B_S970	0.76608	0.100871	0.000263227	0.000263758	0.000192973	0.000239945	0.000259281	0.000264171	0.000383348	0.00012262	P46821
K.RES(79.966331)VAS(79.966331)GDDRAEEDMDEAIEK.G	MAP1B_S992;MAP1B_S995	0.728663	0.249337	0.00198174	0.000915384	0.00144148	0.00136927	0.00086436	0.00124951	0.00380149	0.000869361	P46821
K.RESVASGDDRAEEDMDEAIEKGEAEQS(79.966331)EEEADEEDK.A	MAP1B_S1016	0.966601	-0.0229078	0.000571981	0.000522529	0.000300282	0.000189911	0.000294049	0.000461798	0.00065892	0.000144972	P46821
K.GEAEQS(79.966331)EEEADEEDK.A	MAP1B_S1016	0.86218	-0.0617955	6.51424e-05	6.15352e-05	6.60274e-05	6.2988e-05	6.75254e-05	4.30482e-05	0.000100151	3.42473e-05	P46821
K.AAEAGGAEEQYGFLTT(79.966331)PTK.Q	MAP1B_T1067	0.51375	-0.172412	0.00045813	0.000508627	0.000309513	0.000339233	0.000361559	0.000449837	0.000387689	0.000234444	P46821
R.DVMSDETNNEETES(79.966331)PSQEFVNITK.Y	MAP1B_S1154	0.996156	-0.00265065	0.000447185	0.000901581	0.000283712	0.000253289	0.000633908	0.000533291	0.000483463	0.000231644	P46821
R.DVMSDETNNEETESPS(79.966331)QEFVNITK.Y	MAP1B_S1156	0.702872	-0.0855321	6.99503e-05	9.9939e-05	9.28164e-05	9.53874e-05	9.30055e-05	8.12386e-05	0.000107632	5.56044e-05	P46821
R.DVMSDET(79.966331)NNEETESPSQEFVNITK.Y	MAP1B_T1147	0.737724	0.0684254	2.23785e-05	2.78865e-05	2.89349e-05	3.91969e-05	3.63003e-05	3.07815e-05	3.11414e-05	2.59243e-05	P46821
K.VSPSKS(79.966331)PSLS(79.966331)PSPPSPLEK.T	MAP1B_S1256;MAP1B_S1260	0.85986	0.128539	2.44765e-05	4.15243e-05	1.60257e-05	1.09066e-05	4.06462e-05	4.0161e-05	2.07729e-05	1.30865e-08	P46821
K.VSPS(79.966331)KSPSLSPSPPS(79.966331)PLEKTPLGER.S	MAP1B_S1254;MAP1B_S1265	0.364672	-0.178258	8.72762e-05	6.55968e-05	7.94985e-05	8.81302e-05	5.87591e-05	7.95888e-05	5.62016e-05	8.87001e-05	P46821
K.VSPSKSPSLS(79.966331)PS(79.966331)PPSPLEKTPLGER.S	MAP1B_S1260;MAP1B_S1262	0.42069	-0.45517	3.04033e-05	2.46339e-05	3.76034e-05	4.65794e-05	1.31122e-05	1.45429e-05	1.93378e-05	5.45575e-05	P46821
K.VSPS(79.966331)KSPS(79.966331)LSPSPPSPLEKTPLGER.S	MAP1B_S1254;MAP1B_S1258	0.793691	-0.0805493	5.86212e-05	2.89762e-05	5.60645e-05	6.70135e-05	4.96208e-05	3.18355e-05	5.65604e-05	6.12185e-05	P46821
K.VS(79.966331)PSKSPSLSPSPPS(79.966331)PLEKTPLGER.S	MAP1B_S1252;MAP1B_S1265	0.0740716	-0.296055	0.000155461	0.00014001	0.000157447	0.000148486	8.72457e-05	0.000124088	0.000137266	0.000141229	P46821
K.VSAEAEVAPVS(79.966331)PEVTQEVVEEHCASPEDK.T	MAP1B_S1298	0.484474	-0.263818	0.000138799	7.64113e-05	6.94845e-05	9.62231e-05	7.57707e-05	6.33655e-05	0.000121498	5.66252e-05	P46821
K.VSAEAEVAPVSPEVTQEVVEEHCAS(79.966331)PEDK.T	MAP1B_S1312	0.910487	-0.0521004	0.000702335	0.0004268	0.000372424	0.000387274	0.000396951	0.000383569	0.000799559	0.00024176	P46821
K.VSAEAEVAPVSPEVT(79.966331)QEVVEEHCASPEDK.T	MAP1B_T1302	0.60566	0.117972	8.72412e-05	9.17332e-05	9.80618e-05	0.000108397	8.90019e-05	9.74466e-05	0.000146935	8.4892e-05	P46821
K.VSAEAEVAPVS(79.966331)PEVTQEVVEEHCAS(79.966331)PEDK.T	MAP1B_S1298;MAP1B_S1312	0.97439	-0.019665	0.00069987	0.000361847	0.000324925	0.000302083	0.000412118	0.000239057	0.000821533	0.000193156	P46821
K.TLEVVSPS(79.966331)QSVTGSAGHTPYYQSPTDEK.S	MAP1B_S1324	0.77219	0.0687831	0.000129463	0.000119223	0.000136193	0.000122145	0.000120867	0.000149554	0.00017761	8.37534e-05	P46821
K.TLEVVS(79.966331)PSQSVTGSAGHTPYYQSPTDEK.S	MAP1B_S1322	0.510315	-0.153865	0.00155492	0.00130588	0.00107543	0.0012722	0.00118871	0.00112588	0.00157488	0.000792059	P46821
K.TLEVVSPSQSVTGSAGHTPYYQS(79.966331)PTDEK.S	MAP1B_S1339	0.256073	-0.256447	0.000248192	0.000404594	0.000365254	0.000411748	0.000318026	0.000317194	0.000341228	0.000220494	P46821
K.TLEVVSPSQSVTGSAGHTPY(79.966331)YQSPTDEK.S	MAP1B_Y1336	0.931011	-0.0264692	3.34279e-05	4.47274e-05	5.59112e-05	6.6136e-05	4.43224e-05	4.09401e-05	7.05883e-05	4.0712e-05	P46821
K.TLEVVS(79.966331)PSQSVTGSAGHTPYYQS(79.966331)PTDEK.S	MAP1B_S1322;MAP1B_S1339	0.258895	-0.375102	0.000713	0.000665792	0.000399979	0.000489654	0.000476964	0.000425548	0.000600835	0.000245725	P46821
K.TLEVVSPSQS(79.966331)VTGSAGHTPYY(79.966331)QSPTDEK.S	MAP1B_S1326;MAP1B_Y1337	0.740839	-0.103744	4.18023e-05	5.83652e-05	3.55938e-05	4.38771e-05	4.01848e-05	4.75394e-05	5.77264e-05	2.17235e-05	P46821
K.TLEVVS(79.966331)PSQS(79.966331)VTGSAGHTPYYQSPTDEK.S	MAP1B_S1322;MAP1B_S1326	0.456767	-0.175581	0.000158363	0.000224264	0.000315593	0.000245099	0.000202397	0.000208046	0.000236951	0.00018783	P46821
K.TLEVVSPS(79.966331)QSVTGSAGHTPYYQS(79.966331)PTDEK.S	MAP1B_S1324;MAP1B_S1339	0.961197	-0.0209721	0.000565022	0.00041095	0.00027678	0.000385993	0.000426882	0.000342537	0.000663369	0.000182308	P46821
K.TLEVVS(79.966331)PSQS(79.966331)VTGSAGHTPYYQS(79.966331)PTDEK.S	MAP1B_S1322;MAP1B_S1326;MAP1B_S1339	0.648137	-0.157192	0.000147681	9.05114e-05	8.73836e-05	8.47037e-05	8.83322e-05	9.28332e-05	0.000132674	5.40864e-05	P46821
K.DENERASVS(79.966331)PMDEPVPDSESPIEK.V	MAP1B_S1378	0.943121	-0.0283144	0.000589062	0.000503872	0.000303467	0.000391049	0.000476309	0.00040549	0.000674078	0.000196834	P46821
K.DENERASVSPMDEPVPDSES(79.966331)PIEK.V	MAP1B_S1389	0.582557	-0.226116	0.000756376	0.000379662	0.0005453	0.000415676	0.000430766	0.000378772	0.000726028	0.000257241	P46821
K.DENERASVS(79.966331)PMDEPVPDSES(79.966331)PIEK.V	MAP1B_S1378;MAP1B_S1389	0.83534	0.0843577	0.000350731	0.000284726	0.000182755	0.000231991	0.00036967	0.00024836	0.000383652	0.000111758	P46821
K.DENERAS(79.966331)VS(79.966331)PMDEPVPDSESPIEK.V	MAP1B_S1376;MAP1B_S1378	0.576808	0.238342	0.000178206	0.000214143	0.00010891	0.000140783	0.000197679	0.000201981	0.000283699	7.40171e-05	P46821
R.ASVSPMDEPVPDSES(79.966331)PIEK.V	MAP1B_S1389	0.75895	0.205851	0.000337006	0.000646078	0.000173524	0.000153625	0.00052331	0.000516777	0.000404443	6.66494e-05	P46821
R.ASVS(79.966331)PMDEPVPDSESPIEK.V	MAP1B_S1378	0.593261	0.228716	0.000263839	0.000299586	0.000147076	0.000212268	0.00028564	0.000243594	0.000426167	0.000125892	P46821
R.ASVS(79.966331)PMDEPVPDS(79.966331)ESPIEK.V	MAP1B_S1378;MAP1B_S1387	0.323378	0.229989	0.000123903	0.00016438	0.000112282	0.000158501	0.00016196	0.00017951	0.000200392	0.000113826	P46821
K.QGSPDQVS(79.966331)PVSEMTSTSLYQDK.Q	MAP1B_S1443	0.367469	-0.276607	0.000357811	0.00040182	0.000287067	0.000262636	0.000350486	0.000215424	0.000355381	0.000159603	P46821
K.QGS(79.966331)PDQVSPVSEMTSTSLYQDK.Q	MAP1B_S1438	0.382931	-0.285759	0.000496908	0.000391005	0.00031985	0.000348885	0.000452109	0.000294876	0.000374665	0.000155284	P46821
K.QGS(79.966331)PDQVS(79.966331)PVSEMTSTSLYQDK.Q	MAP1B_S1438;MAP1B_S1443	0.947479	-0.025085	0.000137366	0.000141562	8.60552e-05	9.31448e-05	0.000155768	0.000106261	0.000143132	4.50698e-05	P46821
K.QGS(79.966331)PDQVSPVSEMTSTSLYQDKQEGK.S	MAP1B_S1438	0.868979	-0.107349	0.000118396	0.000118216	0.000336608	0.000312878	0.000152449	0.00015348	0.000103111	0.000413519	P46821
K.QGSPDQVSPVS(79.966331)EMTSTSLYQDKQEGK.S	MAP1B_S1446	0.527359	-0.213098	4.37954e-05	5.66811e-05	6.45968e-05	9.74489e-05	3.90686e-05	5.14654e-05	6.93685e-05	6.65709e-05	P46821
K.QGSPDQVS(79.966331)PVSEMTSTSLYQDKQEGK.S	MAP1B_S1443	0.875184	0.117604	7.00902e-05	8.95538e-05	0.000231206	0.000176052	9.99411e-05	9.19167e-05	8.07057e-05	0.000342486	P46821
K.QGS(79.966331)PDQVS(79.966331)PVSEMTSTSLYQDKQEGK.S	MAP1B_S1438;MAP1B_S1443	0.912654	-0.0616085	0.000387026	0.000319068	0.000664446	0.000758098	0.000403619	0.000331569	0.000309315	0.000995148	P46821
K.LGDVS(79.966331)PTQIDVSQFGSFK.E	MAP1B_S1501	0.990184	0.00682559	0.000126613	0.000104215	5.27776e-05	5.19282e-05	8.70373e-05	8.60812e-05	0.000142414	2.15927e-05	P46821
K.LGDVS(79.966331)PTQIDVSQFGSFKEDTK.M	MAP1B_S1501	0.695771	0.113634	0.000102959	9.21129e-05	0.00013776	0.000145115	0.00010006	0.000114235	0.000114269	0.00018855	P46821
K.LGDVSPT(79.966331)QIDVSQFGSFKEDTK.M	MAP1B_T1503	0.378931	0.194244	5.42329e-05	3.70334e-05	3.72798e-05	5.91992e-05	5.34904e-05	4.87004e-05	4.69453e-05	6.56679e-05	P46821
K.SDISPLT(79.966331)PRESS(79.966331)PLYSPTFSDSTSAVK.E	MAP1B_T1788;MAP1B_S1793	0.551666	0.383802	1.43887e-05	5.62353e-05	1.70135e-05	1.60047e-05	3.44845e-05	4.90823e-05	3.79222e-05	1.37408e-05	P46821
K.S(79.966331)DISPLTPRESSPLY(79.966331)SPTFSDSTSAVK.E	MAP1B_S1782;MAP1B_Y1796	0.486508	-0.263283	2.8655e-05	3.14693e-05	1.98576e-05	3.9963e-05	2.81442e-05	3.83432e-05	1.94992e-05	1.39502e-05	P46821
K.SDISPLT(79.966331)PRES(79.966331)SPLYSPTFSDSTSAVKEK.T	MAP1B_T1788;MAP1B_S1792	0.981476	-0.0141861	7.36567e-05	1.80627e-05	8.55273e-05	0.000107575	9.51636e-05	1.33819e-05	6.23725e-05	0.000111117	P46821
K.SDISPLT(79.966331)PRESS(79.966331)PLYSPTFSDSTSAVKEK.T	MAP1B_T1788;MAP1B_S1793	0.304821	-0.478824	5.59288e-05	1.93175e-05	5.23689e-05	5.81545e-05	2.65964e-05	2.1295e-05	3.09441e-05	5.44659e-05	P46821
R.ESS(79.966331)PLYSPTFSDSTSAVK.E	MAP1B_S1793	0.470253	0.593263	8.08249e-05	0.00016514	6.29789e-05	2.98503e-05	0.000161885	0.000237346	0.00010103	1.08618e-05	P46821
R.ESSPLYS(79.966331)PTFSDSTSAVK.E	MAP1B_S1797	0.813337	-0.109742	8.5353e-05	0.000164364	6.78326e-05	6.98133e-05	9.20976e-05	0.000116756	0.00011034	3.9796e-05	P46821
R.ESSPLYSPT(79.966331)FSDSTSAVK.E	MAP1B_T1799	0.142356	0.761336	1.22557e-05	2.42211e-05	1.70305e-08	1.57679e-05	1.64758e-05	2.3067e-05	2.41274e-05	2.49166e-05	P46821
R.ES(79.966331)SPLYSPTFSDSTSAVK.E	MAP1B_S1792	0.142625	1.24715	5.31489e-06	2.51292e-05	1.70305e-08	1.39292e-08	1.57018e-05	2.31128e-05	1.68264e-05	1.66983e-05	P46821
R.ESS(79.966331)PLYS(79.966331)PTFSDSTSAVK.E	MAP1B_S1793;MAP1B_S1797	0.333584	0.672817	6.65935e-05	0.000102217	3.55768e-05	5.89207e-05	8.52513e-05	0.000151631	0.000166901	1.59786e-05	P46821
R.ESS(79.966331)PLYSPT(79.966331)FSDSTSAVK.E	MAP1B_S1793;MAP1B_T1799	0.456155	0.452055	0.00010135	0.000202734	9.41448e-05	6.78493e-05	0.000118307	0.000225201	0.000241722	5.2359e-05	P46821
R.ES(79.966331)SPLYSPTFSDSTSAVKEK.T	MAP1B_S1792	0.919591	0.04177	0.000655725	0.000340664	0.000463196	0.000251604	0.000573497	0.00045219	0.000527251	0.00020852	P46821
R.ESS(79.966331)PLYSPTFSDSTSAVKEK.T	MAP1B_S1793	0.784056	0.101418	0.000460385	0.000230142	0.000286011	0.000222241	0.000348492	0.000318462	0.000435513	0.000183616	P46821
R.ESSPLYS(79.966331)PTFSDSTSAVKEK.T	MAP1B_S1797	0.651775	-0.200532	0.000182367	0.000134776	0.000262151	0.000292389	0.000123248	9.71411e-05	0.000294767	0.000243408	P46821
R.ESS(79.966331)PLYS(79.966331)PTFSDSTSAVKEK.T	MAP1B_S1793;MAP1B_S1797	0.908661	0.0706452	0.000920666	0.000392557	0.00114988	0.00080426	0.000496907	0.000499286	0.00176024	0.000674909	P46821
R.ESS(79.966331)PLY(79.966331)SPTFSDSTSAVKEK.T	MAP1B_S1793;MAP1B_Y1796	0.878294	0.0837808	4.56661e-05	3.59932e-05	7.23457e-05	4.17598e-05	2.55248e-05	4.1322e-05	9.99897e-05	4.06335e-05	P46821
R.ES(79.966331)SPLYS(79.966331)PTFSDSTSAVKEK.T	MAP1B_S1792;MAP1B_S1797	0.842202	0.109203	0.000484495	0.000184721	0.000558516	0.000439147	0.000259609	0.000297396	0.000845732	0.000395212	P46821
K.TATCHSSSS(79.966331)PPIDAASAEPYGFR.A	MAP1B_S1819	0.846641	-0.0354807	0.000126963	0.000113494	0.000132651	9.50391e-05	0.000109422	8.69366e-05	0.000141643	0.000118773	P46821
K.TATCHS(79.966331)SSSPPIDAASAEPYGFR.A	MAP1B_S1816	0.844445	-0.055787	4.23094e-05	5.76552e-05	4.02261e-05	5.46583e-05	4.67632e-05	2.56792e-05	6.35205e-05	5.14953e-05	P46821
K.TATCHS(79.966331)SSS(79.966331)PPIDAASAEPYGFR.A	MAP1B_S1816;MAP1B_S1819	0.90945	0.0320278	9.98641e-05	8.45015e-05	0.000105708	0.000144544	8.83619e-05	7.855e-05	0.000141284	0.000136178	P46821
K.DSGGKTPGDFSYAYQKPEETT(79.966331)RSPDEEDYDYESYEK.T	MAP1B_T1879	0.848597	0.0496706	0.000156632	0.000140951	0.000118856	0.000132342	0.000139307	0.000124547	0.000205504	9.86458e-05	P46821
K.TTRT(79.966331)SDVGGYYYEK.I	MAP1B_T1898	0.120554	-0.171533	0.00213363	0.00206768	0.00192317	0.00220575	0.00200933	0.00151394	0.001896	0.00197713	P46821
K.TT(79.966331)RTSDVGGYYYEK.I	MAP1B_T1896	0.0700128	-0.189121	0.0001927	0.00019542	0.000221652	0.000225417	0.000193378	0.00015959	0.000190902	0.000188707	P46821
K.IERTTKS(79.966331)PSDSGYSYETIGK.T	MAP1B_S1915	0.85164	0.234961	9.28183e-05	3.64225e-05	0.000200603	0.000384363	5.05584e-05	3.17133e-05	0.000125032	0.000633228	P46821
R.TTKS(79.966331)PSDSGYSYETIGK.T	MAP1B_S1915	0.382986	-0.131824	0.000126578	0.000151469	0.000146156	0.000163028	0.000159683	0.000104749	0.000138091	0.00013343	P46821
K.S(79.966331)PSDSGYSYETIGK.T	MAP1B_S1915	0.732478	-0.103261	0.000250499	0.000272079	0.000441108	0.000240669	0.000288512	0.000319944	0.000330572	0.000182138	P46821
K.TT(79.966331)KTPEDGDYSYEIIEK.T	MAP1B_T1930	0.519768	-0.205733	0.000445594	0.000423845	0.000228856	0.000350766	0.000418279	0.000302575	0.000356117	0.000179507	P46821
K.TTKT(79.966331)PEDGDYSYEIIEK.T	MAP1B_T1932	0.0948568	-0.261964	9.19092e-05	9.58608e-05	8.40116e-05	0.000107938	8.29295e-05	7.13855e-05	9.4931e-05	6.74215e-05	P46821
K.TTRT(79.966331)PEEGGYSYDISEK.T	MAP1B_T1949	0.781297	-0.111425	0.00151072	0.00105612	0.00064544	0.000925486	0.00131651	0.000996082	0.00110625	0.000411373	P46821
K.TTRTPEEGGYSYDISEKTTS(79.966331)PPEVSGYSYEK.T	MAP1B_S1965	0.884673	-0.0940585	9.32554e-05	6.45401e-05	0.000180643	0.00021738	8.60253e-05	5.85077e-05	0.000113964	0.00026224	P46821
K.TTRTPEEGGYSYDISEKTT(79.966331)SPPEVSGYSYEK.T	MAP1B_T1964	0.755965	0.619971	7.58771e-06	1.65107e-08	1.24663e-05	1.39292e-08	1.48833e-08	1.52762e-08	1.79386e-08	3.08186e-05	P46821
K.TT(79.966331)RTPEEGGYSYDISEKTT(79.966331)SPPEVSGYSYEK.T	MAP1B_T1947;MAP1B_T1964	0.60891	-0.120005	0.000120949	8.0638e-05	0.000105215	0.000103494	8.6948e-05	8.56534e-05	0.0001314	7.3546e-05	P46821
K.TTRT(79.966331)PEEGGYSYDISEKTTS(79.966331)PPEVSGYSYEK.T	MAP1B_T1949;MAP1B_S1965	0.94718	0.0176853	6.77124e-05	4.30102e-05	4.25763e-05	8.02881e-05	5.41602e-05	6.8758e-05	6.46327e-05	4.89172e-05	P46821
K.TTRT(79.966331)PEEGGYSYDISEKTT(79.966331)SPPEVSGYSYEK.T	MAP1B_T1949;MAP1B_T1964	0.320689	-0.270965	4.96873e-05	5.80019e-05	5.71034e-05	6.5746e-05	6.34473e-05	3.47227e-05	3.14643e-05	6.14279e-05	P46821
R.TPEEGGY(79.966331)SYDISEK.T	MAP1B_Y1955	0.737131	-0.0925066	9.23113e-05	7.2779e-05	5.89256e-05	5.55776e-05	6.78974e-05	7.18591e-05	8.25713e-05	3.99007e-05	P46821
R.TPEEGGYSYDISEKTTS(79.966331)PPEVSGYSYEK.T	MAP1B_S1965	0.832165	0.0370931	8.52131e-05	9.68019e-05	8.74688e-05	0.000108815	0.000118396	0.000104092	7.20952e-05	9.35683e-05	P46821
K.TTS(79.966331)PPEVSGYSYEK.T	MAP1B_S1965	0.810387	-0.093052	0.000348598	0.00035521	0.000167785	0.000234429	0.000323681	0.000262215	0.000338483	0.000112557	P46821
K.TT(79.966331)SPPEVSGYSYEK.T	MAP1B_T1964	0.756118	-0.139859	0.0013436	0.0013	0.000611209	0.000792253	0.00107929	0.000876348	0.0013857	0.000331808	P46821
K.T(79.966331)TSPPEVSGYSYEK.T	MAP1B_T1963	0.845438	-0.0802365	0.000860593	0.000812951	0.000375029	0.000492008	0.000718281	0.000630019	0.000797549	0.000257293	P46821
K.ITSFPESEGYSY(79.966331)ETSTK.T	MAP1B_Y2025	0.146531	-0.617261	1.44586e-05	2.58227e-05	1.85292e-05	2.96553e-05	1.60293e-05	5.66746e-06	2.01271e-05	1.58477e-05	P46821
K.TTRT(79.966331)PDTSTYCYETAEK.I	MAP1B_T2034	0.824473	-0.0379994	0.000467676	0.000416993	0.000421335	0.000500338	0.00039262	0.000331676	0.000522623	0.000512466	P46821
K.TT(79.966331)RTPDTSTYCYETAEK.I	MAP1B_T2032	0.468204	0.161141	0.000211459	0.000164281	0.000180694	0.000172597	0.000186175	0.000177341	0.000280757	0.000170909	P46821
K.ITRT(79.966331)PQASTYSYETSDLCYTAEK.K	MAP1B_T2051	0.587629	0.254538	2.09274e-05	2.64666e-05	1.23982e-05	3.37645e-05	2.99898e-05	1.13655e-05	4.28373e-05	2.74162e-05	P46821
K.KS(79.966331)PSEARQDVDLCLVSSCEYK.H	MAP1B_S2072	0.419465	-0.373541	9.51786e-05	9.74954e-05	4.10436e-05	6.96044e-05	8.03696e-05	3.21105e-05	8.82399e-05	3.34098e-05	P46821
K.KSPS(79.966331)EARQDVDLCLVSSCEYKHPK.T	MAP1B_S2074	0.326004	-0.339684	0.000288595	0.000167385	0.000241254	0.000174868	0.000135527	0.000128503	0.000160156	0.000264962	P46821
K.KS(79.966331)PSEARQDVDLCLVSSCEYKHPK.T	MAP1B_S2072	0.263601	-0.326319	0.000386973	0.000351116	0.000415255	0.000388653	0.000265428	0.000162447	0.000347704	0.000454271	P46821
K.HMDPPPAPVQDRS(79.966331)PSPRHPDVS(79.966331).M	MAP1B_S2209;MAP1B_S2218	0.260872	-0.201221	0.00284046	0.00303504	0.00211856	0.00306638	0.00275113	0.00221269	0.00268444	0.00197228	P46821
K.YVESDDEKPLDDET(79.966331)VNEDASNENSENDITMQSLPK.G	ATRX_T102	0.788656	-0.0696775	0.00280441	0.00276295	0.00325399	0.00173462	0.0017384	0.00238357	0.00275068	0.00318562	P46100
K.LTPVSLSNS(79.966331)PIKGADCQEVPQDKDGYK.S	ATRX_S598	0.456937	0.136142	0.0118257	0.0108348	0.0127551	0.0149047	0.0106983	0.013213	0.0144212	0.0169677	P46100
K.SS(79.966331)TSGSDFDTK.K	ATRX_S784	0.175825	0.253472	0.0378766	0.043034	0.0456889	0.0534109	0.0406848	0.0534234	0.0601648	0.0603123	P46100
K.LTVS(79.966331)DGESGEEK.K	ATRX_S1348	0.793331	-0.049923	0.0190283	0.0114525	0.0123398	0.0133338	0.0130581	0.013225	0.0133576	0.0146038	P46100
S.NS(79.966331)EEEEEEK.E	ATRX_S1442	0.765315	0.127171	0.0277401	0.020731	0.0151636	0.0143754	0.0184412	0.0226259	0.0337184	0.0104132	P46100
K.KDSSSSGS(79.966331)GS(79.966331)DNDVEVIK.V	ATRX_S1946;ATRX_S1948	0.91155	-0.0158372	0.0190118	0.0156567	0.0190937	0.0184383	0.0183608	0.0146331	0.0167069	0.0217115	P46100
K.AREAAAGIQWS(79.966331)EEET(79.966331)EDEEEEKEVTPESGPPK.V	NOP2_S181;NOP2_T185	0.543349	-0.192567	0.00760626	0.00339381	0.0070937	0.00532922	0.00506876	0.00355431	0.00531841	0.00655474	P46087
K.GTDTQTPAVLS(79.966331)PSK.T	NOP2_S732	0.696297	-0.071484	0.00788188	0.00592923	0.00544521	0.00646796	0.00613797	0.00571716	0.00760604	0.00501957	P46087
K.ILDPNTGEPAPVLSSPPPADVST(79.966331)FLAFPSPEK.L	RANGAP1_T436	0.996708	-0.00148019	0.000301257	0.000675697	0.000722188	0.00103011	0.000548296	0.000796415	0.000787622	0.000594117	P46060
K.TPVQYSQQQNS(79.966331)PQK.H	MKI67_S357	0.84036	0.0744287	0.00386959	0.00363864	0.00208864	0.00220596	0.00324314	0.003525	0.00418197	0.0014776	P46013
K.TPVQYS(79.966331)QQQNSPQK.H	MKI67_S352	0.799532	0.100207	0.000510486	0.000629163	0.000415868	0.000436638	0.000513071	0.000804667	0.00061575	0.000201958	P46013
K.TPVQYSQQQNS(79.966331)PQKHK.N	MKI67_S357	0.449294	0.105603	0.000905119	0.000896108	0.00101238	0.00117424	0.000905185	0.00103203	0.00113542	0.00121808	P46013
K.SS(79.966331)PELEDTATSSK.R	MKI67_S2828	0.274261	-0.227492	0.0134233	0.0164734	0.0107873	0.0125415	0.0131036	0.0106219	0.0131256	0.00860982	P46013
K.RTADSSSS(79.966331)EDEEEYVVEK.V	CBX5_S14	0.559475	-0.194213	0.00126384	0.00150651	0.000941192	0.000960326	0.00156217	0.000811291	0.00104248	0.000667503	P45973
K.RTADS(79.966331)SSSEDEEEYVVEK.V	CBX5_S11	0.865959	-0.0444996	0.000394956	0.000503801	0.000343095	0.000258804	0.000315801	0.000446457	0.000413343	0.000279474	P45973
K.RTADSS(79.966331)SS(79.966331)EDEEEYVVEK.V	CBX5_S12;CBX5_S14	0.291085	-0.178442	0.00168387	0.00220264	0.00143216	0.00172704	0.00140468	0.00170868	0.00165555	0.00145709	P45973
K.RTADS(79.966331)S(79.966331)SS(79.966331)EDEEEYVVEK.V	CBX5_S11;CBX5_S12;CBX5_S14	0.273915	-0.270736	0.000742399	0.000479864	0.000764318	0.000634221	0.000516849	0.000623111	0.000366539	0.000665875	P45973
R.TADSSS(79.966331)SEDEEEYVVEK.V	CBX5_S13	0.0463683	-0.296068	0.00394505	0.00395453	0.00353157	0.00371704	0.00335458	0.00310176	0.00353573	0.00234567	P45973
R.TADSSSS(79.966331)EDEEEYVVEK.V	CBX5_S14	0.0124594	-0.292158	0.000772535	0.000751682	0.00068392	0.000711218	0.00058905	0.00052416	0.000681396	0.000589571	P45973
R.TADS(79.966331)SS(79.966331)SEDEEEYVVEK.V	CBX5_S11;CBX5_S13	0.547957	-0.125781	0.000510441	0.000534116	0.000360851	0.000368208	0.000503763	0.00033104	0.000394155	0.000396574	P45973
R.TADSS(79.966331)S(79.966331)SEDEEEYVVEK.V	CBX5_S12;CBX5_S13	0.943579	-0.018468	0.000731181	0.000988841	0.000639431	0.000562391	0.000891034	0.00084242	0.000552803	0.000598422	P45973
R.T(79.966331)ADSSS(79.966331)SEDEEEYVVEK.V	CBX5_T8;CBX5_S13	0.415432	-0.164046	0.000611407	0.000855196	0.000629566	0.000529665	0.000707556	0.000549172	0.00054024	0.000546638	P45973
R.RDS(79.966331)FDDRGPSLNPVLDYDHGSR.S	MATR3_S188	0.742905	-0.0989298	0.00186366	0.00392155	0.00226013	0.00211479	0.00276672	0.00241852	0.00214248	0.00215906	P43243
R.RDSFDDRGPS(79.966331)LNPVLDYDHGSR.S	MATR3_S195	0.584873	-0.0497245	0.000169178	0.00018487	0.000163692	0.000174842	0.000147809	0.000173807	0.000158114	0.000189388	P43243
K.NEENTEPGAESSENADDPNKDTSENADGQS(79.966331)DENKDDYTIPDEYR.I	MATR3_S766	0.647394	0.299273	0.000543686	0.00116972	0.000328865	0.00045088	0.00120631	0.000938544	0.000807438	0.000115592	P43243
K.DTSENADGQS(79.966331)DENK.D	MATR3_S766	0.950425	-0.045771	0.00112125	0.000425524	0.000674611	0.000178521	0.000142984	0.000825691	0.00102936	0.000326936	P43243
K.STSHSGQDTEEAGSSMST(79.966331)LER.S	DCC_T1219	0.873033	0.0557387	0.0486585	0.12463	0.139818	0.137306	0.138882	0.134722	0.1231	0.0714509	P43146
K.LLSPQMS(79.966331)GEEEDSDLAAK.L	HTT_S1874	0.607236	0.189562	0.0167215	0.0214541	0.0136384	0.0196962	0.017401	0.0123199	0.0325007	0.0193297	P42858
K.RS(79.966331)VQEGENPDDGVR.G	RBM34_S14	0.866421	-0.0341956	0.0115498	0.0169945	0.0176765	0.0124688	0.013728	0.0161723	0.0112135	0.0162012	P42696
K.GPPDFSS(79.966331)DEEREPTPVLGSGAAAAGR.S	TMPO_S67	0.720196	-0.162342	0.00243384	0.0061314	0.00324536	0.00315531	0.00421978	0.0046098	0.00290953	0.00163403	P42167
K.GPPDFSSDEEREPT(79.966331)PVLGSGAAAAGR.S	TMPO_T74	0.914079	-0.05567	0.00176889	0.00314008	0.00123961	0.000994897	0.00209765	0.00250175	0.00140032	0.000873351	P42167
K.GPPDFS(79.966331)S(79.966331)DEEREPTPVLGSGAAAAGR.S	TMPO_S66;TMPO_S67	0.981989	0.0122441	0.00201014	0.00471642	0.00181916	0.00143565	0.0029591	0.00365697	0.00211534	0.00133504	P42167
K.GPPDFS(79.966331)SDEEREPT(79.966331)PVLGSGAAAAGR.S	TMPO_S66;TMPO_T74	0.739053	-0.165245	0.00105451	0.00261198	0.00132457	0.0010004	0.0020193	0.00148005	0.00106972	0.000773962	P42167
K.GPPDFSS(79.966331)DEEREPT(79.966331)PVLGSGAAAAGR.S	TMPO_S67;TMPO_T74	0.793516	0.0843142	0.000829412	0.00107556	0.000647175	0.000609649	0.00100089	0.00113039	0.000684399	0.000536404	P42167
K.LREQGTESRSS(79.966331)T(79.966331)PLPTISSSAENTR.Q	TMPO_S159;TMPO_T160	0.461759	0.485157	0.00510198	0.00913412	0.00299278	0.00230328	0.0105875	0.00952753	0.00494546	0.00227945	P42167
K.LREQGTES(79.966331)RSS(79.966331)TPLPTISSSAENTR.Q	TMPO_S156;TMPO_S159	0.954778	0.0222609	0.000294084	0.000622522	0.000401774	0.000258228	0.000498709	0.000513306	0.000252974	0.000336134	P42167
R.EQGT(79.966331)ESRSST(79.966331)PLPTISSSAENTR.Q	TMPO_T154;TMPO_T160	0.587511	0.316247	0.000590292	0.000973037	0.000412073	0.000276702	0.000918133	0.00108893	0.00054317	0.000253829	P42167
R.EQGTES(79.966331)RS(79.966331)STPLPTISSSAENTR.Q	TMPO_S156;TMPO_S158	0.311594	0.582203	0.00169155	0.00338972	0.00131711	0.00104424	0.00292674	0.00403008	0.00322334	0.000962436	P42167
R.S(79.966331)STPLPTISSSAENTR.Q	TMPO_S158	0.785391	-0.118087	0.00177088	0.00326002	0.00213774	0.00104178	0.00216531	0.0026699	0.00152167	0.00120826	P42167
R.SSTPLPTISSSAENTRQNGSNDSDRYS(79.966331)DNEEDSK.I	TMPO_S184	0.874633	-0.0926578	0.00153246	0.000350516	0.000622513	0.000820993	0.000591097	0.000597312	0.00133996	0.000591183	P42167
R.SSTPLPT(79.966331)ISSSAENTRQNGSNDSDRY(79.966331)SDNEEDSK.I	TMPO_T164;TMPO_Y183	0.965845	-0.022954	0.0040853	0.00182793	0.00160371	0.00208389	0.00208495	0.00211814	0.0041182	0.00112799	P42167
R.QNGSNDSDRYS(79.966331)DNEEDSK.I	TMPO_S184	0.631888	0.311304	0.00504759	0.00759816	0.00170547	0.00225451	0.0067545	0.00719624	0.00572002	0.000934097	P42167
R.QNGSNDS(79.966331)DRYS(79.966331)DNEEDSK.I	TMPO_S180;TMPO_S184	0.728559	0.219094	0.0025653	0.00649302	0.00167038	0.0017718	0.00444333	0.00499328	0.00386181	0.0012522	P42167
K.GNS(79.966331)PPSSGEACREEK.G	NAA10_S186	0.889168	0.0437993	0.101568	0.0682119	0.0584024	0.0677796	0.0868725	0.0652701	0.105144	0.0477979	P41227
K.SEPS(79.966331)SPPPAIASHSQR.A	SOX3_S379	0.932244	-0.0233059	0.117759	0.113705	0.0726415	0.147779	0.115455	0.0728326	0.12202	0.134337	P41225
K.SEPSS(79.966331)PPPAIASHSQR.A	SOX3_S380	0.409711	0.112951	0.124918	0.131707	0.0949382	0.116357	0.122143	0.121808	0.147454	0.114621	P41225
R.AQGGQTQS(79.966331)PTK.S	CAP2_S301	0.516908	-0.131675	0.0462091	0.0393791	0.0289051	0.0323394	0.0330748	0.0398981	0.0339483	0.0271035	P40123
K.SHTPSPTS(79.966331)PK.S	CAP2_S312	0.823031	-0.0304713	0.0180265	0.0154308	0.0120266	0.0161448	0.0139572	0.0155774	0.016462	0.0143441	P40123
K.AAS(79.966331)REEPIEWEF.-	CUX1_S1496	0.673064	0.350049	0.0929551	0.0919127	0.241199	0.115249	0.0435891	0.159591	0.0981514	0.388632	P39880
K.RAFQLEEGEET(79.966331)EPDCK.Y	COIL_T122	0.813043	-0.0453808	0.13265	0.0961925	0.0969656	0.0840659	0.0893061	0.0840207	0.113757	0.110098	P38432
R.AFQLEEGEET(79.966331)EPDCK.Y	COIL_T122	0.11741	0.217729	0.145041	0.148837	0.121054	0.108125	0.159335	0.1401	0.166378	0.142451	P38432
R.LIIES(79.966331)PSNTSSTEPA.-	COIL_S566	0.484901	-0.125239	0.023588	0.026564	0.0275033	0.0186405	0.0229986	0.025202	0.0168637	0.0232246	P38432
R.LIIESPS(79.966331)NTSSTEPA.-	COIL_S568	0.851335	0.0554408	0.0277471	0.0238048	0.0292231	0.0203658	0.0247797	0.022387	0.0182966	0.0396399	P38432
R.LIIESPSNT(79.966331)SSTEPA.-	COIL_T570	0.777417	0.0792764	0.0123839	0.0109338	0.0156046	0.0120406	0.0119714	0.00932993	0.0128113	0.019729	P38432
R.LIIESPS(79.966331)NTS(79.966331)STEPA.-	COIL_S568;COIL_S571	0.813015	-0.104674	0.025115	0.0140959	0.00990917	0.0127562	0.0142117	0.0121087	0.00895011	0.0222754	P38432
R.LIIESPS(79.966331)NTSST(79.966331)EPA.-	COIL_S568;COIL_T573	0.79522	0.0977664	0.00931872	0.0120748	0.0119898	0.0080728	0.0095127	0.00761738	0.00877699	0.0184558	P38432
K.HYDLKQPTQPPPLPAAEAEKPESSVSSATGDGNLS(79.966331)PSQPPLK.N	ZEB1_S583	0.879282	0.0528024	0.0234356	0.0113511	0.0352501	0.024162	0.0245186	0.0170692	0.0271716	0.028951	P37275
R.EES(79.966331)EEEEDEDDEEEEEEEKEK.S	DEK_S32	0.525752	0.475359	0.00864331	0.00519119	0.00571839	0.00134703	0.00213879	0.0100833	0.0132224	0.00361194	P35659
K.KESESEDSS(79.966331)DDEPLIK.K	DEK_S307	0.909177	0.064629	0.00583812	0.00420251	0.0023287	0.00255405	0.00258468	0.00743436	0.0030021	0.00258596	P35659
K.SPGS(79.966331)TPTTPTSSQAPQK.L	NUP214_S433	0.85611	0.0161402	0.00201	0.00203649	0.00219182	0.00201171	0.00185935	0.00191772	0.00226901	0.00229676	P35658
K.SPGST(79.966331)PTT(79.966331)PTSSQAPQK.L	NUP214_T434;NUP214_T437	0.447268	0.124603	0.0266074	0.0233337	0.0276242	0.0283253	0.0267671	0.0287294	0.0363774	0.0235689	P35658
K.SPGS(79.966331)TPTT(79.966331)PTSSQAPQK.L	NUP214_S433;NUP214_T437	0.987026	-0.00537846	0.0330365	0.0463691	0.0406596	0.0562159	0.0329912	0.0373453	0.0688012	0.0364873	P35658
K.SPGS(79.966331)TPTTPT(79.966331)SSQAPQK.L	NUP214_S433;NUP214_T439	0.529181	0.113547	0.00307132	0.00311742	0.00313506	0.00341879	0.00392252	0.00276292	0.00427201	0.00282858	P35658
K.SRSPGS(79.966331)PVGEGTGSPPK.W	ADD1_S358	0.509694	-0.129934	0.0273576	0.0196211	0.0247169	0.0280019	0.0185237	0.0193636	0.0288356	0.0243881	P35611
K.S(79.966331)RS(79.966331)PGSPVGEGTGSPPK.W	ADD1_S353;ADD1_S355	0.886186	0.0211817	0.0274767	0.0202158	0.0206696	0.0262135	0.0234167	0.0263527	0.0259688	0.0202363	P35611
R.SPGS(79.966331)PVGEGTGSPPK.W	ADD1_S358	0.772417	0.0528766	0.0212242	0.0187111	0.0210421	0.0218411	0.0236141	0.0217421	0.0259835	0.0145704	P35611
K.KYSDVEVPASVTGYSFASDGDSGTCSPLRHS(79.966331)FQK.Q	ADD1_S436	0.0580145	0.689665	0.000398679	0.000793155	0.000697036	0.00110459	0.00126131	0.000895193	0.00114252	0.00152914	P35611
R.WLNSGRGDEASEEGQNGSS(79.966331)PK.S	ADD1_S465	0.849265	0.0747516	0.00535265	0.00685494	0.00343826	0.00564215	0.00864643	0.00649664	0.00420071	0.0030763	P35611
R.GDEASEEGQNGSS(79.966331)PK.S	ADD1_S465	0.353694	0.383001	0.01262	0.0193368	0.0104986	0.0124745	0.0205962	0.0232809	0.0207274	0.00702683	P35611
K.GS(79.966331)EENLDEAR.E	ADD1_S586	0.320165	-0.444792	0.021625	0.0214278	0.0155675	0.01465	0.0214909	0.0163485	0.0137925	0.00219908	P35611
R.STAQQELDGKPASPT(79.966331)PVIVASHTANK.E	COPB2_T861	0.538701	0.162994	0.00189344	0.00157966	0.00122269	0.00148125	0.00155984	0.00134873	0.00245592	0.00155137	P35606
R.STAQQELDGKPAS(79.966331)PTPVIVASHTANK.E	COPB2_S859	0.163702	-0.389565	0.00124773	0.000970739	0.000905445	0.000705884	0.000650315	0.000765673	0.000960568	0.000546956	P35606
R.STAQQELDGKPAS(79.966331)PTPVIVASHTANKEEK.S	COPB2_S859	0.59546	-0.0733928	0.00283479	0.00243726	0.00288149	0.00298559	0.00284562	0.00240033	0.00219363	0.00314706	P35606
R.STAQQELDGKPASPT(79.966331)PVIVASHTANKEEK.S	COPB2_T861	0.586197	-0.0699052	0.00206775	0.00226664	0.00215624	0.00279822	0.00209838	0.00208926	0.00215819	0.00250366	P35606
R.RQLHLEGASLELS(79.966331)DDDTESK.T	MYH10_S1956	0.548696	-0.176512	0.00170413	0.00147235	0.000982887	0.00133773	0.0014494	0.00114208	0.00158303	0.000689538	P35580
R.RQLHLEGAS(79.966331)LELS(79.966331)DDDTESK.T	MYH10_S1952;MYH10_S1956	0.282553	0.60381	0.000194626	0.000215585	0.000216895	0.000256102	0.00013876	0.00060086	0.00030254	0.000300073	P35580
R.QLHLEGASLELS(79.966331)DDDTESK.T	MYH10_S1956	0.561743	-0.175951	0.00063351	0.000542921	0.000436612	0.000427111	0.000589735	0.000415008	0.000566309	0.000234859	P35580
R.QLHLEGASLELSDDDT(79.966331)ESK.T	MYH10_T1960	0.907929	0.0433547	4.52221e-05	2.2995e-05	2.59814e-05	3.8856e-05	2.87604e-05	4.41887e-05	4.5835e-05	1.83295e-05	P35580
R.QLHLEGAS(79.966331)LELSDDDTESK.T	MYH10_S1952	0.616056	-0.162201	0.000408092	0.000378365	0.000254438	0.000305627	0.000408896	0.000280386	0.000367781	0.000146271	P35580
R.QLHLEGASLELS(79.966331)DDDTESKTSDVNETQPPQSE.-	MYH10_S1956	0.9026	-0.0899261	0.00026753	0.000350147	0.000988207	0.000791639	0.000504821	0.000345562	0.000192707	0.00120955	P35580
R.QLHLEGAS(79.966331)LELSDDDTESKTSDVNETQPPQSE.-	MYH10_S1952	0.870933	-0.113435	0.000235208	0.000279728	0.000762534	0.000660476	0.000385592	0.000309974	0.000157441	0.000938401	P35580
K.TS(79.966331)DVNETQPPQSE.-	MYH10_S1965	0.413954	0.761166	0.000131403	0.000110778	8.53825e-05	4.53468e-05	8.08367e-05	0.000140671	0.000364249	4.62747e-05	P35580
K.T(79.966331)SDVNETQPPQSE.-	MYH10_T1964	0.397263	0.875433	6.61143e-05	8.26267e-05	5.31028e-05	2.63698e-05	5.54456e-05	8.94781e-05	0.000251628	2.21197e-05	P35580
K.TSDVNETQPPQS(79.966331)E.-	MYH10_S1975	0.431334	-0.186588	0.000178556	0.000166806	0.00010726	0.000152909	0.000139139	0.000131223	0.000167695	9.40119e-05	P35580
R.KGAGDGS(79.966331)DEEVDGK.A	MYH9_S1943	0.859439	-0.0414913	0.145619	0.134975	0.106109	0.112848	0.144407	0.121	0.145933	0.0740491	P35579
R.KGAGDGS(79.966331)DEEVDGKADGAEAKPAE.-	MYH9_S1943	0.428188	-0.222836	0.000866188	0.00111856	0.00132385	0.00156458	0.000991605	0.000809633	0.000920932	0.00145357	P35579
K.GAGDGS(79.966331)DEEVDGK.A	MYH9_S1943	0.696811	-0.104521	0.00418315	0.00335132	0.00263419	0.0033448	0.00353861	0.00314571	0.00407385	0.00181089	P35579
R.HSS(79.966331)ETFSSTPSATR.V	IRS1_S1101	0.243516	0.528855	0.628207	1.65859	0.760626	0.985832	1.19742	1.55697	2.12923	0.935494	P35568
K.RIIYDS(79.966331)DSES(79.966331)EETLQVK.N	RFC1_S69;RFC1_S73	0.725822	-0.0927325	0.00510749	0.00752677	0.0101806	0.00832526	0.00616677	0.00730684	0.00617906	0.00954882	P35251
R.TPEELDDS(79.966331)DFETEDFDVRSR.T	CTNNA1_S641	0.88235	-0.175365	0.00169245	8.25762e-05	0.0049073	0.00434304	0.000739076	0.000243293	0.00128081	0.00750027	P35221
R.SRTS(79.966331)VQTEDDQLIAGQSAR.A	CTNNA1_S655	0.830785	0.0741175	0.00385044	0.00566467	0.00307971	0.00513232	0.00634296	0.00404413	0.00575175	0.00252283	P35221
R.SRTS(79.966331)VQT(79.966331)EDDQLIAGQSAR.A	CTNNA1_S655;CTNNA1_T658	0.420895	0.148565	0.00241075	0.00316173	0.00248562	0.00291254	0.00294934	0.00303523	0.00380557	0.00237045	P35221
R.RAS(79.966331)VCAEAYNPDEEEDDAESR.I	PRKAR2B_S114	0.175395	0.34996	0.0220686	0.0167156	0.0185387	0.0246847	0.0312035	0.0167534	0.0283639	0.0282001	P31323
R.RAS(79.966331)VCAEAYNPDEEEDDAESRIIHPK.T	PRKAR2B_S114	0.275499	0.640162	0.0769834	0.0255237	0.109082	0.0993905	0.0807427	0.0620557	0.1439	0.197964	P31323
R.GGLS(79.966331)PANDTGAK.K	NMT1_S47	0.896006	0.0635338	0.0464479	0.0637989	0.0361334	0.0275997	0.0616089	0.0627787	0.0464011	0.0110241	P30419
K.GSET(79.966331)DSAQDQPVK.M	NMT1_T71	0.929614	0.0297016	0.0156337	0.0174734	0.0156501	0.0165645	0.024887	0.0175918	0.0171403	0.0070613	P30419
R.DGSKS(79.966331)EDELDQASTPTDVRDIDL.-	CCND2_S271	0.426722	-0.23464	3.71963	5.08778	6.00686	3.50448	4.63211	4.34846	4.32955	2.25893	P30279
K.GEAAAERPGEAAVAS(79.966331)SPSK.A	MARCKS_S26	0.510533	0.21221	0.000945255	0.000798729	0.00068238	0.0013172	0.00089131	0.000768465	0.00118873	0.00148826	P29966
K.VNGDAS(79.966331)PAAAESGAK.E	MARCKS_S46	0.61482	0.0725141	0.00894405	0.00866292	0.00824522	0.00952894	0.00811707	0.00768858	0.0104995	0.0108998	P29966
K.EEPAAAGSGAAS(79.966331)PSAAEK.G	MARCKS_S81	0.701908	0.158809	0.000576936	0.000524238	0.000470502	0.000633876	0.00032373	0.000368289	0.000884018	0.000886164	P29966
K.GEPAAAAAPEAGAS(79.966331)PVEK.E	MARCKS_S101	0.637086	0.232832	0.00410851	0.00379754	0.00803841	0.00808414	0.00352452	0.00480454	0.00881813	0.0110898	P29966
K.GEPAAAAAPEAGASPVEKEAPAEGEAAEPGSPTAAEGEAAS(79.966331)AASSTSSPK.A	MARCKS_S128	0.705949	0.612182	0.000316545	0.000880476	0.00389468	0.00266947	0.000551291	0.000651276	0.000325892	0.010335	P29966
K.GEPAAAAAPEAGAS(79.966331)PVEKEAPAEGEAAEPGSPTAAEGEAASAASSTSSPK.A	MARCKS_S101	0.990567	0.0128002	0.000184342	0.000144227	0.00105759	0.00120987	0.000198514	0.000335903	0.000307325	0.00177742	P29966
K.EAPAEGEAAEPGSPTAAEGEAASAASSTS(79.966331)SPK.A	MARCKS_S134	0.84539	-0.0609581	0.000433903	0.000548276	0.000380953	0.000379186	0.000411348	0.000292098	0.000642597	0.000324191	P29966
K.EAPAEGEAAEPGSPT(79.966331)AAEGEAASAASSTSSPK.A	MARCKS_T120	0.631286	0.255275	0.000994352	0.00137546	0.00206652	0.00207905	0.00116088	0.00100846	0.00215466	0.00345252	P29966
K.EAPAEGEAAEPGS(79.966331)PTAAEGEAASAASSTSSPK.A	MARCKS_S118	0.863109	0.0944871	0.00144492	0.00216473	0.00364372	0.0039205	0.00164295	0.00151291	0.00363229	0.00514204	P29966
K.EAPAEGEAAEPGSPTAAEGEAAS(79.966331)AAS(79.966331)STSSPK.A	MARCKS_S128;MARCKS_S131	0.0806359	-0.364895	0.00110417	0.00120932	0.00124998	0.00145242	0.000944179	0.000696766	0.00101394	0.00124008	P29966
K.EAPAEGEAAEPGSPT(79.966331)AAEGEAASAASSTSSPKAEDGATPSPSNETPK.K	MARCKS_T120	0.0612547	0.294409	0.000209347	0.000223057	0.000221565	0.000279486	0.000263938	0.000258339	0.00029045	0.000332046	P29966
K.EAPAEGEAAEPGSPT(79.966331)AAEGEAASAASSTSSPKAEDGATPS(79.966331)PSNETPK.K	MARCKS_T120;MARCKS_S145	0.969668	0.0139219	0.000420275	0.000536434	0.000535609	0.00071337	0.000348163	0.00043512	0.000546377	0.000897416	P29966
K.EAPAEGEAAEPGS(79.966331)PTAAEGEAASAASSTS(79.966331)SPKAEDGATPS(79.966331)PSNETPK.K	MARCKS_S118;MARCKS_S134;MARCKS_S145	0.246412	0.356656	0.000228572	0.000287306	0.000252767	0.000256023	0.00033486	0.000178092	0.000360464	0.000438624	P29966
K.AEDGATPS(79.966331)PSNETPK.K	MARCKS_S145	0.806547	-0.0657889	0.00676213	0.00712573	0.0102562	0.00908396	0.00742916	0.0064196	0.00646644	0.0114316	P29966
K.AEDGATPSPSNET(79.966331)PK.K	MARCKS_T150	0.374087	0.108143	0.027849	0.0319986	0.0242246	0.0248455	0.025655	0.0297421	0.0318349	0.0301638	P29966
K.AEDGATPSPSNET(79.966331)PKK.K	MARCKS_T150	0.481128	0.264948	0.00487539	0.00602882	0.00661688	0.00677753	0.00482921	0.00556446	0.00697902	0.0118244	P29966
K.AEDGATPSPSNET(79.966331)PKKK.K	MARCKS_T150	0.581905	0.364396	0.00186338	0.00255897	0.00420174	0.00330024	0.0023692	0.00304116	0.00200032	0.00794002	P29966
K.AEDGATPSPS(79.966331)NETPKKK.K	MARCKS_S147	0.585685	0.44855	0.000385415	0.00051814	0.00071178	0.000825579	0.00051885	0.00050582	0.000357611	0.00194875	P29966
K.AEDGATPS(79.966331)PS(79.966331)NETPKKK.K	MARCKS_S145;MARCKS_S147	0.705594	0.257531	0.000331146	0.000462022	0.000671567	0.00082928	0.000408497	0.000521608	0.000352631	0.0014596	P29966
R.QVEPPAKKPATPAEDDEDDDIDLFGS(79.966331)DNEEEDKEAAQLREER.L	EEF1D_S162	0.272337	-0.165758	0.00769152	0.00622557	0.00881081	0.00824797	0.00696575	0.00692207	0.00583889	0.00788704	P29692
K.VEPEVLSTDTQTS(79.966331)PEPGTR.M	KDM5A_S204	0.328448	0.138259	0.206274	0.166667	0.133331	0.158097	0.175857	0.177806	0.183105	0.194422	P29375
R.FLEDDT(79.966331)SDPTYTSALGGK.I	EPHB2_T775	0.273341	-0.837748	0.0130051	0.0224041	0.0112254	0.00516239	0.0139035	0.00447673	0.0105934	7.64894e-06	P29323
R.FLEDDTS(79.966331)DPTYTSALGGK.I	EPHB2_S776	0.664127	-0.22684	0.0127201	0.0313613	0.0117105	0.0123195	0.0199771	0.0178921	0.0102662	0.010066	P29323
R.NAPAAVDEGSIS(79.966331)PR.T	ERCC5_S384	0.811998	0.0742127	0.799135	0.683798	0.611659	0.510012	0.737825	0.96552	0.675416	0.363331	P28715
R.T(79.966331)PLGASLDEQSSSTLK.G	SSFA2_T87	0.639018	-0.139324	0.00436156	0.00739187	0.00527744	0.00321332	0.00528444	0.00503144	0.0040055	0.00405924	P28290
R.TPLGAS(79.966331)LDEQSSSTLK.G	SSFA2_S92	0.370301	0.4669	0.0014281	0.00394376	0.00262	0.00725869	0.0047854	0.00605794	0.0070235	0.0032115	P28290
K.SGS(79.966331)QDFPQCNTIENTGTK.Q	SSFA2_S593	0.0979577	1.41884	0.00265734	0.00572143	0.00541027	0.0100101	0.00714988	0.0163269	0.0293256	0.0108294	P28290
R.TGSVQT(79.966331)PPDLESSEEVDAAEGAPEVVGPK.S	SSFA2_T1168	0.250595	1.308	0.00431787	0.00672583	0.00362557	0.00695752	0.00942525	0.00923467	0.0315558	0.00333193	P28290
K.SDAEEDGGTVS(79.966331)QEEEDR.K	CANX_S564	0.763421	0.147124	0.000143577	0.000277286	0.000129652	0.000125017	0.00015544	0.000305992	0.00019295	9.3677e-05	P27824
K.S(79.966331)DAEEDGGTVSQEEEDRKPK.A	CANX_S554	0.880162	0.0996671	0.012711	0.00640109	0.00471104	0.0051673	0.00558657	0.00638892	0.0157094	0.00337915	P27824
K.S(79.966331)DAEEDGGTVS(79.966331)QEEEDRKPK.A	CANX_S554;CANX_S564	0.563547	0.454466	0.00975982	0.00564702	0.00505274	0.00374244	0.00490341	0.00588434	0.0185016	0.00387405	P27824
K.AEEDEILNRS(79.966331)PR.N	CANX_S583	0.908208	-0.0254873	0.00106391	0.000950989	0.000810569	0.000893755	0.00107697	0.00102122	0.0010135	0.000542401	P27824
K.NVVLPTETEVAPAKDVTLLKETERAS(79.966331)PIK.M	MAP4_S358	0.166868	-0.497297	0.000649412	0.000362389	0.00071521	0.000609381	0.000573804	0.000285624	0.000281812	0.000513937	P27816
K.NVVLPTETEVAPAKDVT(79.966331)LLKETERASPIK.M	MAP4_T349	0.269563	-0.341813	0.00039667	0.000342745	0.000465785	0.000564449	0.000458126	0.000252991	0.000237769	0.000447454	P27816
K.KCS(79.966331)LPAEEDSVLEK.L	MAP4_S636	0.528412	-0.184729	0.00117717	0.00112267	0.00064677	0.000789541	0.000705055	0.000627607	0.00111896	0.000835499	P27816
K.VGS(79.966331)LDNVGHLPAGGAVK.T	MAP4_S1073	0.399555	-0.162007	0.000866036	0.00075297	0.00105076	0.000962904	0.000995677	0.000906988	0.000623367	0.000720781	P27816
R.EAQTLDSQIQETS(79.966331)I.-	MAP4_S1151	0.905979	-0.0608302	0.000137235	0.0002691	7.09834e-05	0.000127285	0.000179184	0.00018531	0.000152844	6.23027e-05	P27816
R.AS(79.966331)DPGLPAEEPKEK.S	CAD_S1859	0.329902	0.178715	0.0117002	0.0142447	0.0132756	0.0133684	0.0148764	0.0159606	0.0180172	0.0106698	P27708
K.SSELDASDSSSSS(79.966331)NLSLAK.V	MARK3_S380	0.191907	-0.314575	0.203634	0.225267	0.188133	0.168264	0.20979	0.182146	0.131528	0.107985	P27448
K.SSELDASDSSSSS(79.966331)NLS(79.966331)LAK.V	MARK3_S380;MARK3_S383	0.493963	-0.196811	0.128078	0.238622	0.218371	0.195888	0.212463	0.211494	0.137874	0.119538	P27448
R.IADPEHDHTGFLT(79.966331)EY(79.966331)VATR.W	MAPK3_T202;MAPK3_Y204	0.374819	0.346614	0.0487502	0.0867903	0.0712378	0.0460033	0.0560047	0.0632683	0.0789696	0.123187	P27361
K.TDS(79.966331)SPNQAR.A	PTBP1_S140	0.408542	-0.329609	0.00384827	0.00242057	0.00158439	0.00186488	0.00249128	0.00183651	0.00207089	0.00133453	P26599
K.TDSS(79.966331)PNQAR.A	PTBP1_S141	0.220708	-0.6063	0.000133378	0.000121364	9.86929e-05	8.24427e-05	7.57503e-08	8.68134e-05	0.000115435	8.39954e-05	P26599
K.EEHGGLIRS(79.966331)PR.H	U2AF2_S79	0.831312	0.16829	0.0407356	0.144389	0.0308891	0.033881	0.0893952	0.115434	0.0603123	0.0156717	P26368
K.EADDDEEVDDNIPEMPS(79.966331)PK.K	DNMT1_S714	0.328612	0.273322	0.00422037	0.0030307	0.00390578	0.00237726	0.0033804	0.00447153	0.00536527	0.00313998	P26358
R.TPEELEDDS(79.966331)DFEQEDYDVR.S	CTNNA2_S640	0.527052	0.145376	0.0463508	0.0495111	0.0364966	0.0605636	0.062497	0.0592406	0.0550281	0.0366099	P26232
K.ESLKEEDES(79.966331)DDDNM.-	PSMA3_S250	0.913951	-0.0333933	0.721978	0.408002	0.728132	0.740983	0.514252	0.449506	0.655699	0.920168	P25788
K.ADTTTPTPTAILAPGS(79.966331)PASPPGSLEPK.A	BRD2_S298	0.35027	0.497135	0.00109619	0.0027437	0.00350446	0.00678095	0.00399268	0.00636001	0.00631414	0.00326974	P25440
K.ADTTTPTPTAILAPGSPAS(79.966331)PPGSLEPK.A	BRD2_S301	0.663242	-0.312214	0.00396289	0.00181261	0.0045904	0.00399097	0.00115681	0.00082975	0.00266427	0.00691226	P25440
K.TAPPALPTGYDS(79.966331)EEEEESRPMSYDEK.R	BRD2_S633	0.773892	0.068268	0.0272803	0.0199478	0.0281535	0.0325012	0.0260298	0.020828	0.028772	0.0374807	P25440
K.TAPPALPTGY(79.966331)DSEEEEESRPMSYDEK.R	BRD2_Y631	0.769423	-0.0825956	0.0132788	0.00657643	0.007539	0.0117533	0.00787908	0.00807848	0.0105332	0.0104784	P25440
K.KRSEDES(79.966331)ET(79.966331)EDEEEK.S	MCM3_S672;MCM3_T674	0.810017	-0.0829464	0.00893515	0.00669426	0.00675662	0.00476979	0.00504237	0.00731148	0.00945929	0.00382542	P25205
K.RSEDES(79.966331)ETEDEEEK.S	MCM3_S672	0.973618	-0.0234806	0.0103891	0.00515629	0.00351456	0.00249513	0.00245143	0.00564166	0.0103043	0.00280965	P25205
K.RSEDES(79.966331)ET(79.966331)EDEEEK.S	MCM3_S672;MCM3_T674	0.83931	-0.0492138	0.00540294	0.0038934	0.00474937	0.00365955	0.00320704	0.00452684	0.00578902	0.00358858	P25205
K.RS(79.966331)EDES(79.966331)ETEDEEEK.S	MCM3_S668;MCM3_S672	0.667991	0.265028	0.00327357	0.00178837	0.00118763	0.000992946	0.00119828	0.00219176	0.00393289	0.00138013	P25205
K.RS(79.966331)EDES(79.966331)ET(79.966331)EDEEEK.S	MCM3_S668;MCM3_S672;MCM3_T674	0.901196	0.0393565	0.00174217	0.00129423	0.0013415	0.000998649	0.000984262	0.0014344	0.0020477	0.00105888	P25205
K.RSEDES(79.966331)ETEDEEEKSQEDQEQK.R	MCM3_S672	0.152585	-0.312055	0.0121559	0.0104213	0.00925725	0.0120722	0.00604875	0.00905297	0.00883617	0.0114287	P25205
K.RSEDES(79.966331)ET(79.966331)EDEEEKSQEDQEQK.R	MCM3_S672;MCM3_T674	0.249542	-0.180633	0.060381	0.0635278	0.0814129	0.0811408	0.0651554	0.0604713	0.0553557	0.0717681	P25205
K.RS(79.966331)EDES(79.966331)ET(79.966331)EDEEEKSQEDQEQK.R	MCM3_S668;MCM3_S672;MCM3_T674	0.688765	0.0479478	0.00506704	0.00577114	0.00547135	0.00671849	0.00638631	0.00506084	0.00617621	0.00618285	P25205
R.SEDES(79.966331)ETEDEEEK.S	MCM3_S672	0.992062	0.00780132	0.00208988	0.000697694	0.000622221	0.000349689	0.000625411	0.00109354	0.00171194	0.00034898	P25205
R.SEDES(79.966331)ET(79.966331)EDEEEK.S	MCM3_S672;MCM3_T674	0.77508	0.106489	0.00466504	0.00396213	0.0041102	0.00206897	0.00334722	0.00398546	0.0060871	0.00252079	P25205
R.SEDESET(79.966331)EDEEEKSQEDQEQK.R	MCM3_T674	0.336734	-0.198499	0.00245218	0.00168722	0.00264102	0.00214376	0.00171078	0.00168827	0.00191934	0.00245865	P25205
R.SEDES(79.966331)ET(79.966331)EDEEEKSQEDQEQK.R	MCM3_S672;MCM3_T674	0.605554	0.118192	0.00657161	0.00640972	0.00759241	0.00596882	0.00969828	0.00663856	0.0074901	0.00498166	P25205
K.TRQPDAKDGDSYDPYDFS(79.966331)DTEEEMPQVHTPKTADS(79.966331)QETK.E	MCM3_S711;MCM3_S728	0.403573	-0.448317	0.00117211	0.00128616	0.00293663	0.00300295	0.00118431	0.00119656	0.00112821	0.00264569	P25205
K.DGDSYDPYDFS(79.966331)DTEEEMPQVHTPK.T	MCM3_S711	0.449288	-0.161504	0.00326992	0.00257466	0.0023535	0.00215788	0.00270585	0.002155	0.0026826	0.00171575	P25205
K.DGDSYDPYDFSDT(79.966331)EEEMPQVHTPK.T	MCM3_T713	0.306016	0.2495	0.00175097	0.00150601	0.00119591	0.00111128	0.00172458	0.00144078	0.00213799	0.0013113	P25205
K.YSDEQLNSGRQS(79.966331)PSQNER.W	APC_S1042	0.387982	0.231815	0.0401059	0.041749	0.0569325	0.0616531	0.0662573	0.0430772	0.0494394	0.0766057	P25054
K.SPSEGQTATTS(79.966331)PR.G	APC_S2270	0.392958	-0.20826	0.0544839	0.0572071	0.0381741	0.0409484	0.0483568	0.0498847	0.0390993	0.0278236	P25054
K.TDSTESSGTQS(79.966331)PK.R	APC_S2830	0.225369	0.158631	0.3857	0.3382	0.290109	0.360894	0.39967	0.375888	0.430461	0.328687	P25054
K.YTPTSPSYSPS(79.966331)SPEYTPTSPK.Y	POLR2A_S1849	0.275339	-0.508688	0.00231683	0.00216472	0.00355433	0.00387968	0.0034864	0.00116674	0.00269073	0.00103112	P24928
K.YTPTSPSY(79.966331)SPSSPEYTPTSPK.Y	POLR2A_Y1846	0.102578	-0.375754	0.00248106	0.0020195	0.00282267	0.00293228	0.00228727	0.00144566	0.00176041	0.00241062	P24928
K.YTPTSPS(79.966331)YSPSSPEYTPTSPK.Y	POLR2A_S1845	0.368835	-0.183878	0.00118921	0.000769129	0.00122331	0.00143932	0.00097621	0.00101947	0.00108632	0.000985997	P24928
K.YT(79.966331)PTSPSYSPSSPEYTPT(79.966331)SPK.Y	POLR2A_T1840;POLR2A_T1856	0.855207	0.0461233	0.000904299	0.000979511	0.000686168	0.00135797	0.00123691	0.0010161	0.00101646	0.00078609	P24928
K.YTPTSPS(79.966331)YSPSSPEYT(79.966331)PTSPK.Y	POLR2A_S1845;POLR2A_T1854	0.139605	-0.295428	0.00202591	0.00210978	0.0026054	0.00187339	0.0022084	0.00141696	0.0018218	0.00157218	P24928
[truncated: 518 more rows]

## Sheet: 2D neurons
SEQUENCE	Phosphosite position	t-test p-value	Log2 (CDKL5/CTR)	Phosphopeptide intensity/total protein intensity CTR-1	Phosphopeptide intensity/total protein intensity CTR-2	Phosphopeptide intensity/total protein intensity CTR-3	Phosphopeptide intensity/total protein intensity CTR-4	Phosphopeptide intensity/total protein intensity CTR-5	Phosphopeptide intensity/total protein intensity CDKL5-1	Phosphopeptide intensity/total protein intensity CDKL5-2	Phosphopeptide intensity/total protein intensity CDKL5-3	Phosphopeptide intensity/total protein intensity CDKL5-4	Phosphopeptide intensity/total protein intensity CDKL5-5	LOCUS
K.TESVTSGPMS(79.9663)PEGS(79.9663)PSKS(79.9663)PSK.K	ADD2_S693;ADD2_S697;ADD2_S701	0.00227065	0.501648	0.00614152	0.00558348	0.0053835	0.00709544	0.00604095	0.00943028	0.0100227	0.00798603	0.00779594	0.00758671	P35612
K.AFYGS(79.9663)EEDEAKGAGSEETAAAAAPSR.K	AP3B2_S272	0.0427189	0.503477	0.0228931	0.0289281	0.0266212	0.0346147	0.0202351	0.0319348	0.0353034	0.0347492	0.0337526	0.0532184	Q13367
K.AEVPGATGGDS(79.9663)PHLQPAEPPGEPR.R	MYEF2_S17	0.0192235	0.503704	0.0323837	0.0526039	0.0447571	0.0501758	0.0305002	0.0493246	0.0728204	0.0631199	0.0557759	0.057304	Q9P2K5
K.LGDVS(79.9663)PTQIDVSQFGSFK.E	MAP1B_S1501	0.00394675	0.504891	0.00398092	0.00556856	0.00519953	0.00474485	0.00374322	0.00605197	0.00705382	0.00720186	0.0055258	0.00714034	P46821
R.RGEGDAPFSEPGTTSTQRPS(79.9663)SPETATKQPSS(79.9663)PYEDKDKDK.K	SRRM2_S322;SRRM2_S333	0.0260068	0.505003	0.0323118	0.0391569	0.0418007	0.057477	0.028054	0.0565893	0.069357	0.0541663	0.0493643	0.0526459	Q9UQ35
R.VGDSTPVSEKPVSAAVDANASES(79.9663)P.-	GORASP2_S451	0.0162307	0.506624	0.0953274	0.15798	0.13454	0.0919945	0.113472	0.162402	0.153985	0.164454	0.151395	0.210699	Q9H8Y8
R.ISLPLPNFSS(79.9663)LNLR.E	VIM_S420	0.0457604	0.507148	3.54427e-05	5.41745e-05	5.48715e-05	4.633e-05	4.96919e-05	4.46474e-05	7.14299e-05	8.96607e-05	5.81278e-05	7.79571e-05	P08670
K.RSPT(79.9663)ESVNTPVGK.D	MADD_T1061	0.00556427	0.508357	0.0223638	0.0301965	0.0309928	0.033505	0.0347115	0.0373703	0.0374058	0.0458505	0.0440271	0.0512277	Q8WXG6
R.GGLS(79.9663)PANDTGAK.K	NMT1_S47	0.0424743	0.50927	0.0496843	0.0671442	0.070695	0.0697546	0.0470998	0.0723208	0.0704642	0.103286	0.0721763	0.114983	P30419
R.CS(79.9663)PTVAFVEFPSSPQLK.N	LIMCH1_S670	0.00424517	0.509736	0.0166498	0.0234874	0.0235373	0.0219898	0.0208815	0.0265454	0.032166	0.033171	0.0250899	0.0347266	Q9UPQ0
K.AKS(79.9663)PVPKS(79.9663)PVEEKGK.S	NEFM_S615;NEFM_S620	0.0203375	0.510948	0.00290081	0.00461402	0.00490404	0.00619335	0.00460851	0.00542932	0.00767579	0.00603223	0.00757457	0.0063773	P07197
K.DRWPEVSPEDTQSLSLS(79.9663)EESPSKETSLDVSSK.Q	MAP1A_S1200	0.0165097	0.512147	0.00100166	0.00104283	0.00101384	0.00121915	0.000499599	0.00117983	0.00125936	0.00148253	0.00145852	0.00143268	P78559
R.ISTPQT(79.9663)NTVPIKPLIS(79.9663)TPPVSSQPK.V	WAC_T460;WAC_S470	0.0204758	0.513263	0.238395	0.360874	0.237088	0.43723	0.406513	0.445517	0.565861	0.446679	0.518137	0.42177	Q9BTA9
R.RGSS(79.9663)GSVDETLFALPAASEPVIR.S	RTN4_S182	0.000835659	0.514211	0.000589202	0.000545545	0.00055708	0.000584393	0.000502914	0.00064139	0.000801784	0.000783751	0.000840148	0.000902123	Q9NQC3
K.FNDS(79.9663)EGDDTEETEDYRQFR.K	BCLAF1_S397	0.0130965	0.515615	0.00314634	0.00438822	0.00442609	0.00394844	0.00323026	0.00408586	0.00581676	0.00522271	0.00543995	0.00679638	Q9NYF8
R.DSS(79.9663)TSPGDYVLSVSENSR.V	CRK_S41	0.0217885	0.517238	0.00481466	0.00736115	0.00815975	0.00719572	0.00629177	0.00666254	0.0102333	0.00917415	0.0106825	0.0116555	P46108
R.ISTPQT(79.9663)NTVPIKPLISTPPVSSQPK.V	WAC_T460	0.0311652	0.520162	0.325924	0.610735	0.49051	0.577923	0.428426	0.798963	0.715559	0.855868	0.607424	0.512136	Q9BTA9
K.EEHGGLIRS(79.9663)PR.H	U2AF2_S79	0.0147972	0.52267	0.0460746	0.0791359	0.0816417	0.0790549	0.0573717	0.0802253	0.0971799	0.105465	0.0913434	0.118944	P26368
K.LGRETEEQDSDS(79.9663)AEQGDPAGEGK.E	TRIM16_S62	0.029361	0.524559	1.63461	2.78332	2.36629	1.57834	2.83355	3.55392	3.76866	2.74832	3.54911	2.48551	O95361
K.NKPGPNIES(79.9663)GNEDDDASFK.I	EIF5B_S214	0.0058213	0.527742	0.174913	0.265934	0.228576	0.273328	0.211273	0.275052	0.351078	0.360095	0.294402	0.383096	O60841
K.LSSNCSGVEGDVT(79.9663)DEDEGAEMSQR.M	PLCL2_T584	0.040192	0.528366	0.357008	0.303632	0.231104	0.215772	0.16852	0.482547	0.390824	0.327264	0.332258	0.307526	Q9UPR0
K.DIDISS(79.9663)PEFK.I	AHNAK_S177	0.000111342	0.530549	0.000481064	0.000495975	0.000470732	0.000358494	0.000448778	0.000689562	0.000639307	0.000650502	0.000674765	0.000603227	Q09666
R.TS(79.9663)PTVATQTGASATSTR.G	FAM117B_S106	0.0190576	0.531537	0.13707	0.292781	0.281399	0.280729	0.250418	0.289813	0.39044	0.373634	0.317104	0.424854	Q6P1L5
K.SMEVLSVTDGGS(79.9663)PVPAR.R	BRSK2_S393	0.0496049	0.53205	0.029084	0.0168813	0.0290128	0.0223218	0.0189127	0.0412735	0.04158	0.0297643	0.0335538	0.02187	Q8IWQ3
R.LHHYDERS(79.9663)DGESDSPEKEAEFAPYPR.M	APBA1_S242	0.0236598	0.533236	0.0396068	0.0472661	0.0425104	0.0623495	0.0477276	0.0798892	0.0864908	0.0495913	0.0700483	0.0605207	Q02410
K.YTVPLPSPVQDS(79.9663)ENLSGESGTFYEGTDDK.V	MAP2_S886	0.00897139	0.535211	0.000172304	0.000125119	0.000142571	0.000110879	0.000181398	0.000197518	0.000198634	0.000181982	0.000222754	0.000260284	P11137
K.IEDVGS(79.9663)DEEDDSGKDK.K	HSP90AB1_S255	0.00777423	0.536543	0.04443	0.0510916	0.0532996	0.0461438	0.0403599	0.0559216	0.0768963	0.0853079	0.0594606	0.0637506	P08238
R.SS(79.9663)SMSYVDGFIGTWPK.E	CAMSAP2_S415	0.0413555	0.536863	0.00520262	0.00854666	0.00913857	0.0115272	0.00683955	0.0116712	0.00944046	0.0160061	0.0108403	0.0118948	Q08AD1
K.QQQEPTGEPS(79.9663)PK.R	HMGA2_S44	0.0133047	0.537313	0.0399045	0.0349228	0.0261803	0.0372088	0.0423828	0.0626879	0.0402302	0.0460005	0.0613675	0.0518116	P52926
R.YESQEPLAGQES(79.9663)PLPLATR.E	TNKS1BP1_S601	0.020633	0.539346	0.0125517	0.0184543	0.0146732	0.0131589	0.00745566	0.0202449	0.0212461	0.0215903	0.0166635	0.0166006	Q9C0C2
R.LGAGGGS(79.9663)PEKSPSAQELK.E	STUB1_S19	0.0331538	0.539502	0.337763	0.601688	0.580128	0.589902	0.351988	0.633104	0.682545	0.800918	0.55368	0.907426	Q9UNE7
K.LGDVSPTQIDVSQFGS(79.9663)FKEDTK.M	MAP1B_S1512	0.0284268	0.540642	4.66091e-05	6.2378e-05	4.84379e-05	3.90335e-05	6.35012e-05	9.48912e-05	9.00322e-05	6.93926e-05	6.98391e-05	5.39876e-05	P46821
K.ENAAAPS(79.9663)PVRAPAPS(79.9663)PAKEER.K	PALM_S116;PALM_S124	0.0423739	0.541161	0.00529399	0.00982414	0.010544	0.00807095	0.00652283	0.011763	0.0148791	0.0117042	0.00769338	0.0125385	O75781
K.KVEEEQEADEEDVS(79.9663)EEEAESK.E	TMX1_S247	0.00164869	0.545565	0.0339539	0.0372615	0.0308112	0.0290276	0.0354021	0.0497123	0.0583436	0.0492307	0.0407504	0.0449211	Q9H3N1
K.KGDVEGSQS(79.9663)QDEGEGSGESER.G	SMC3_S1067	0.00518822	0.54597	0.0148982	0.0160681	0.0184329	0.0201888	0.0125514	0.0201057	0.0258729	0.026006	0.0207708	0.0271683	Q9UQE7
R.RPAEATSSPT(79.9663)SPERPR.H	MMTAG2_T219	0.0460597	0.54971	0.566901	0.989871	1.16519	1.34101	0.574293	1.32956	1.42664	1.65684	1.07333	1.30162	Q9BU76
K.EGEEPTVYS(79.9663)DEEEPKDESAR.K	PGRMC1_S181	0.00564681	0.55018	0.0227692	0.0389012	0.028087	0.030338	0.025668	0.0353524	0.0458072	0.0480464	0.0391533	0.0450775	O00264
R.GQTPNHNQQDGDSGS(79.9663)LGS(79.9663)PSASR.E	SMPD3_S291;SMPD3_S294	0.035521	0.554414	0.0722381	0.0975464	0.0921349	0.105645	0.0434389	0.120357	0.0807836	0.129837	0.137659	0.134951	Q9NY59
R.DSSKGEDS(79.9663)AEETEAKPAVVAPAPVVEAVSTPSAAFPSDATAEQGPILTK.H	ILF3_S482	0.0070388	0.554932	0.000930614	0.00127041	0.000807188	0.000852586	0.000764934	0.00121865	0.00139972	0.00155991	0.0011345	0.00148288	Q12906
R.GNLLHFPSS(79.9663)QGEEEKEK.L	TP53BP1_S1068	0.0339188	0.555036	0.00755786	0.0105387	0.0108929	0.0073575	0.00749522	0.0131095	0.0160591	0.0157109	0.00887706	0.0106566	Q12888
K.YTVPLPS(79.9663)PVQDSENLSGESGTFYEGTDDK.V	MAP2_S881	0.00564615	0.557198	0.000729313	0.000957437	0.000762313	0.000976091	0.000852715	0.0012586	0.00142558	0.0014631	0.000925291	0.00122192	P11137
R.DLSSS(79.9663)PPGPYGQEMYAFR.S	PRKAB2_S184	0.0457001	0.558552	0.506315	1.25155	0.857637	0.9807	0.893641	0.841982	1.28962	1.60453	1.3381	1.53837	O43741
R.S(79.9663)KSPVGNPQLIQFSR.E	MARF1_S1091	0.0488854	0.559884	4.10659	2.52004	2.27854	2.26487	2.37525	5.13235	4.14604	3.39128	4.57787	2.72024	Q9Y4F3
R.GGS(79.9663)PIIQEPEEPSEHREESSPRK.T	ANK2_S3823	0.011085	0.561036	0.00133612	0.0016332	0.00119368	0.00146365	0.00208739	0.00244067	0.00235916	0.00191705	0.00191286	0.00275101	Q01484
R.DSS(79.9663)KGEDSAEETEAKPAVVAPAPVVEAVSTPSAAFPSDATAEQGPILTK.H	ILF3_S477	0.00825865	0.562461	0.000985239	0.00111897	0.00125468	0.0015139	0.00125996	0.00149581	0.0019689	0.00191338	0.00147021	0.00220847	Q12906
R.RGEGDAPFSEPGTTSTQRPSS(79.9663)PETATKQPSS(79.9663)PYEDKDKDK.K	SRRM2_S323;SRRM2_S333	0.0142463	0.565503	0.0117122	0.0126288	0.0130317	0.0195012	0.0085973	0.0214112	0.0219332	0.0176676	0.0177898	0.0180894	Q9UQ35
R.KQQQEPTGEPS(79.9663)PK.R	HMGA2_S44	0.00276731	0.566188	0.0102265	0.0125312	0.00972263	0.013615	0.0131638	0.0165798	0.0152642	0.016466	0.0178978	0.0215317	P52926
K.KQS(79.9663)FDDNDS(79.9663)EELEDKDSK.S	EIF5B_S107;EIF5B_S113	0.0390191	0.569807	0.0128708	0.0115173	0.0111805	0.00705236	0.0138672	0.0137435	0.0197514	0.0159586	0.0223116	0.012082	O60841
K.GQES(79.9663)PLKKS(79.9663)PSAGDVHILTGFAK.P	INPP5F_S935;INPP5F_S940	0.0170931	0.571274	0.0536273	0.063311	0.0612968	0.0552949	0.0428463	0.0710208	0.0781069	0.0891238	0.0624944	0.109904	Q9Y2H2
K.T(79.9663)LSMENIQSLNAAYATSGPMYLSDHENVGSETPK.S	ERC1_T53	0.0370764	0.573954	0.00167298	0.00101888	0.00212217	0.00220588	0.00123159	0.0026186	0.00264369	0.00280173	0.00263748	0.00158167	Q8IUD2
R.ADAPDAGAQS(79.9663)DSELPSYHQNDVSLDR.G	GBF1_S1298	0.0291955	0.574823	0.0212189	0.0308976	0.0458478	0.0453977	0.0334543	0.0407262	0.0492825	0.0559433	0.0492072	0.0682077	Q92538
R.EGNTTEDDFPSS(79.9663)PGNGNK.S	WTAP_S306	0.00105648	0.576449	0.134964	0.140922	0.145333	0.130962	0.111763	0.163892	0.189028	0.204004	0.197021	0.236111	Q15007
K.QQLSPS(79.9663)PGQEAGILPETEK.A	CPEB4_S99	0.0199897	0.576512	0.119407	0.229349	0.146156	0.229912	0.179288	0.26773	0.241042	0.297188	0.209988	0.332299	Q17RY0
R.SLGS(79.9663)VSPSSSGFSSPHSGSTISIPFPNVLPDFSK.A	TNS3_S1113	0.0321202	0.578867	1.51696	1.92626	1.35626	1.6524	1.5902	1.94514	2.444	2.65776	1.6413	3.32407	Q68CZ2
R.TPVFVSPTPPPPPPPLPS(79.9663)ALSTSSLR.A	WASF1_S333	0.0286798	0.580777	0.00997099	0.0164452	0.00784908	0.00755548	0.00990492	0.01569	0.0169249	0.0143119	0.0182983	0.0121385	Q92558
R.LLS(79.9663)SPNSASVLK.I	NPAS3_S638	0.0182601	0.584131	0.267319	0.288754	0.0990128	0.211906	0.254862	0.350706	0.330529	0.316941	0.393018	0.290616	Q8IXF0
K.QNS(79.9663)IENDIEEK.V	BPTF_S1310	0.0468772	0.58552	0.0966371	0.0845549	0.107667	0.0726324	0.0946966	0.116617	0.181093	0.16265	0.148229	0.0759586	Q12830
K.GNKS(79.9663)PS(79.9663)PPDGS(79.9663)PAATPEIR.V	BIN1_S296;BIN1_S298;BIN1_S303	0.000969529	0.589779	0.00742583	0.00895073	0.010957	0.00804341	0.00929181	0.0127939	0.0137139	0.0137974	0.0114671	0.015455	O00499
R.KDDDS(79.9663)DDESQSSHTGK.K	UFL1_S458	0.00186119	0.590034	0.0382799	0.049838	0.0459965	0.0573885	0.040526	0.0592844	0.0743427	0.0735599	0.0624294	0.0796524	O94874
K.ATDIPASAS(79.9663)PPPVAGVPFFK.Q	ZNF687_S253	0.021474	0.591844	0.204135	0.200594	0.208479	0.224108	0.136786	0.2549	0.392147	0.339142	0.222507	0.259443	Q8N1G0
R.TS(79.9663)SKESS(79.9663)PIPS(79.9663)PTSDR.K	SPTBN1_S2160;SPTBN1_S2165;SPTBN1_S2169	0.00131457	0.593029	0.000815325	0.00134601	0.00129714	0.00151521	0.00115389	0.00177515	0.00188101	0.00196871	0.00168121	0.00193683	Q01082
R.SPSPTVHASS(79.9663)TPAVNIQPDVSGGWDWHAK.P	DNAJC6_S625	0.0335255	0.596037	0.00491786	0.00597327	0.00430707	0.00763455	0.00392914	0.00675639	0.0110799	0.0076307	0.00642165	0.00856355	O75061
R.QPASAQSTPSTT(79.9663)PHSS(79.9663)PK.Q	KIAA1191_T179;KIAA1191_S183	0.0149212	0.596381	0.348623	0.402182	0.467403	0.489258	0.275122	0.445542	0.65339	0.531221	0.612077	0.755284	Q96A73
K.DGSPEAPAS(79.9663)PEREEVALSEYK.T	MAP2_S1353	0.00754542	0.600682	0.000830028	0.00137814	0.00105413	0.00122423	0.000935722	0.00120047	0.00160668	0.00179909	0.00168754	0.00192871	P11137
R.EFITGDVEPTDAESEWHS(79.9663)ENEEEEK.L	NAP1L4_S125	0.0147376	0.60376	0.0024127	0.00335643	0.00287974	0.00177506	0.00267638	0.00358676	0.00482339	0.00422103	0.00282023	0.00445678	Q99733
K.GPPDFSS(79.9663)DEEREPTPVLGS(79.9663)GAAAAGR.S	TMPO_S67;TMPO_S79	0.0050924	0.604829	0.00169053	0.00108392	0.00123719	0.00104723	0.00121517	0.00184328	0.00166839	0.00173511	0.00238749	0.00190729	P42167
R.GQDVVQEWQET(79.9663)SPTREEPAGEQK.E	MAP1A_T1653	0.00899926	0.605748	0.00740551	0.0118334	0.0114778	0.00809745	0.00833298	0.0127708	0.0146452	0.016809	0.0110351	0.0164869	P78559
R.VDHGAEIIT(79.9663)QSPGRS(79.9663)SVAS(79.9663)PR.R	MAP2_T1780;MAP2_S1786;MAP2_S1790	0.00217678	0.609994	0.00027828	0.000370341	0.000484107	0.000478939	0.000344104	0.0005173	0.000585203	0.000604909	0.000663957	0.000613633	P11137
K.FSGEEGEIEDDES(79.9663)GTENREEK.D	THRAP3_S939	0.0181226	0.615582	0.0123144	0.0140991	0.0106627	0.00703613	0.0107336	0.0139407	0.0214458	0.0194489	0.0131753	0.0160231	Q9Y2W1
R.RGEGDAPFSEPGTTSTQRPSS(79.9663)PETATK.Q	SRRM2_S323	0.0055642	0.615636	0.0116894	0.0164517	0.0138803	0.0194612	0.0114838	0.0193235	0.0226768	0.020239	0.022121	0.0274413	Q9UQ35
R.MES(79.9663)PIPILPLPTPDAETEK.L	SEPT5_S327	0.000582518	0.617334	0.00227408	0.00296391	0.00364285	0.00371762	0.0026486	0.00504584	0.0046656	0.00458431	0.00445959	0.00463422	Q99719
R.ESS(79.9663)PLYSPTFSDSTSAVK.E	MAP1B_S1793	0.00826426	0.618118	0.00104909	0.001415	0.00168251	0.00203502	0.00109115	0.00193332	0.00268784	0.00217988	0.0021302	0.00223153	P46821
K.QIDSS(79.9663)PVGGETDETTVSQNYR.G	SEC16A_S391	0.000986122	0.620481	0.0204792	0.0173572	0.0216067	0.0170807	0.0137079	0.0264388	0.0312684	0.0294443	0.0235304	0.0280394	O15027
R.LLPDGAADGSFYLHSPEGPS(79.9663)KPSLASPYLPEGTSKPLSDRPTK.A	CAMSAP3_S492	0.0157224	0.620517	0.00917542	0.0122029	0.013124	0.0135539	0.00752928	0.0123724	0.0191137	0.0199386	0.0143454	0.0196886	Q9P1Y5
R.IPESSHPPLESSSS(79.9663)SFESQK.M	RIMS1_S712	0.0128888	0.622083	0.0752376	0.102307	0.0908411	0.125215	0.0895037	0.10486	0.189774	0.143343	0.164719	0.140847	Q86UR5
K.YESQLS(79.9663)TNEEK.V	SLC39A6_S478	0.0112625	0.62509	0.581468	0.818004	0.570642	0.603409	0.711462	1.15659	1.24114	1.09608	0.854818	0.717832	Q13433
R.RVS(79.9663)VCAETYNPDEEEEDTDPR.V	PRKAR2A_S99	0.00378913	0.62598	0.00309098	0.00549086	0.00397486	0.00443081	0.00280034	0.00561232	0.00612052	0.00573743	0.00615836	0.00690913	P13861
R.ADSGPTQPPLSLS(79.9663)PAPETK.R	SEC16A_S1905	0.0132151	0.626364	0.0195934	0.0366405	0.0375129	0.037661	0.0287191	0.0436585	0.0493868	0.0549529	0.0375256	0.0616592	O15027
R.GGAKPPGVS(79.9663)PGSSVS(79.9663)DVDQEEPR.F	PLPPR3_S638;PLPPR3_S644	0.00299175	0.627732	0.013285	0.0151177	0.0225738	0.0197039	0.0138286	0.0245582	0.0248917	0.025158	0.0249324	0.0310374	Q6T4P5
R.DYDEEEQGYDS(79.9663)EKEK.K	SRSF11_S434	0.00618509	0.628543	0.209623	0.290021	0.234494	0.264879	0.215544	0.284158	0.420697	0.460678	0.318007	0.394173	Q05519
K.GVTIPYRPKPS(79.9663)SSPVIFAGGQDR.Y	PCBP2_S187	0.0475838	0.631358	0.00153248	0.00196853	0.0014284	0.00191634	0.000480323	0.00160389	0.00217695	0.00281829	0.00209115	0.00265797	Q15366
R.TSS(79.9663)KESS(79.9663)PIPS(79.9663)PTSDR.K	SPTBN1_S2161;SPTBN1_S2165;SPTBN1_S2169	0.00484746	0.631372	0.000837385	0.00142701	0.00129756	0.00129209	0.000959124	0.00167936	0.00173472	0.00172578	0.00158819	0.00227676	Q01082
R.S(79.9663)QSVVEAGTLK.H	CLVS1_S327	0.00502308	0.632772	0.0865036	0.134281	0.0998445	0.0758522	0.113179	0.151156	0.192033	0.127036	0.156279	0.163745	Q8IUQ0
K.KPEKPLFSSASPQDSS(79.9663)PR.L	NFIB_S333	0.000328254	0.634954	0.222984	0.190702	0.225984	0.228902	0.203491	0.389338	0.338844	0.320101	0.341001	0.275511	O00712
R.FLEDDT(79.9663)SDPTYTSALGGK.I	EPHB2_T775	0.0307164	0.636261	0.00174449	0.00127798	0.00210763	0.00140789	0.00328738	0.0025072	0.00306376	0.00311397	0.00282255	0.00376404	P29323
R.S(79.9663)AEALGPGALVS(79.9663)PR.F	ARHGAP23_S361;ARHGAP23_S372	0.031182	0.636372	0.158529	0.122935	0.168127	0.127438	0.153405	0.126619	0.223478	0.253696	0.221731	0.309874	Q9P227
K.ESEDKPEIEDVGS(79.9663)DEEEEK.K	HSP90AA1_S263	0.0401529	0.637723	0.00907396	0.00692213	0.00753437	0.00184049	0.00735336	0.00794052	0.012548	0.0113703	0.0102468	0.00880919	P07900
K.KETES(79.9663)EAEDNLDDLEK.H	SRRM1_S874	0.000810798	0.639323	0.474842	0.572214	0.669638	0.686285	0.533675	0.786403	1.01846	0.979623	0.809922	0.979718	Q8IYB3
R.ASVSPMDEPVPDSES(79.9663)PIEK.V	MAP1B_S1389	0.00247413	0.640872	0.000263652	0.000385831	0.000358646	0.000356666	0.00029232	0.000455922	0.000652618	0.000484297	0.000526222	0.000464834	P46821
K.NSQEDS(79.9663)EDS(79.9663)EDKDVK.T	NUCKS1_S58;NUCKS1_S61	0.00169883	0.641034	0.557131	0.825741	0.635398	0.673585	0.711365	0.881212	1.07362	1.19095	0.928905	1.23245	Q9H1E3
R.GANES(79.9663)LERQILELEER.H	INA_S335	0.0118496	0.641485	0.000125651	0.000138045	0.000180712	0.000197037	8.94775e-05	0.000195764	0.000196285	0.000238454	0.000225902	0.000283786	Q16352
R.FDWGPAPPTTFKPNS(79.9663)PDLAK.H	PCDH9_S932	0.00938897	0.641914	0.0883393	0.135336	0.124508	0.134777	0.0594897	0.161708	0.177432	0.178146	0.135586	0.193565	Q9HC56
K.ELSNS(79.9663)PLRENSFGSPLEFR.N	SRRM2_S1320	0.0461024	0.643969	0.00390597	0.00517976	0.00449166	0.00792042	0.00415532	0.0113091	0.00885716	0.00631792	0.00581619	0.00778578	Q9UQ35
K.VLSPLRSPPLIGSES(79.9663)AY(79.9663)ESFLSADDK.A	MAP1B_S1408;MAP1B_Y1410	0.000900605	0.646279	6.25088e-05	9.77985e-05	6.76532e-05	7.91904e-05	7.28673e-05	0.000111721	0.000130943	0.000124323	0.000100086	0.000127704	P46821
R.ASVS(79.9663)PMDEPVPDSESPIEK.V	MAP1B_S1378	0.00460096	0.64886	0.000166143	0.000259165	0.000203405	0.000240403	0.000173884	0.000258302	0.000399497	0.000345147	0.00028977	0.000342634	P46821
K.EVQTPQYLNPFDEPEAFVTIKDS(79.9663)PPQSTK.R	EHBP1_S335	0.0193599	0.649683	0.0256861	0.0256725	0.0391746	0.0322383	0.0210275	0.0329719	0.0525922	0.0435289	0.0381548	0.0583474	Q8NDI1
K.DKPTYDEIFYTLS(79.9663)PVNGK.I	EHD1_S456	0.00938857	0.650651	0.0128149	0.0116421	0.0187035	0.00860475	0.00983559	0.0175058	0.0199247	0.0221596	0.0162044	0.0209113	Q9H4M9
K.TPGDFSYAYQKPEETTRS(79.9663)PDEEDYDYESYEK.T	MAP1B_S1881	0.0134565	0.650923	0.000525009	0.000863531	0.000785403	0.000848145	0.000510754	0.000950571	0.00103842	0.00125827	0.000878129	0.00142178	P46821
R.QLAELETEDGMQES(79.9663)P.-	MTMR9_S548	0.0434647	0.651133	0.0796672	0.108809	0.121178	0.0369281	0.0479248	0.0996663	0.121388	0.151396	0.111204	0.135879	Q96QG7
K.KEIQNGNLHES(79.9663)DSESVPR.D	KTN1_S75	0.0215154	0.656241	0.000515273	0.00149667	0.000950916	0.00109496	0.000834582	0.00125357	0.00160261	0.00163202	0.00132815	0.00189393	Q86UP2
R.QEAEDLSLSAPSSPEIS(79.9663)PQSS(79.9663)PRPHRPNNDR.L	USP24_S2077;USP24_S2081	0.0199943	0.6567	0.00843832	0.0100289	0.0144615	0.0125602	0.00751836	0.0124667	0.0185884	0.0151643	0.0151975	0.0221477	Q9UPU5
R.ESS(79.9663)PLYS(79.9663)PTFSDSTSAVK.E	MAP1B_S1793;MAP1B_S1797	0.00568228	0.656776	0.000849358	0.00157001	0.00108467	0.00134472	0.00101161	0.00142243	0.00191635	0.00210968	0.00171163	0.00207912	P46821
K.VLSPLRSPPLIGS(79.9663)ES(79.9663)AYESFLSADDK.A	MAP1B_S1406;MAP1B_S1408	0.00153812	0.658951	0.000377588	0.000481701	0.0003606	0.000404584	0.000340619	0.000577936	0.000664232	0.00075389	0.000507142	0.00059955	P46821
K.LQTHDESSLPLPQPS(79.9663)PFMPR.R	RIMS1_S881	0.00915435	0.663915	0.0394506	0.0286059	0.030567	0.0308402	0.0274788	0.058026	0.0552337	0.0400565	0.0596447	0.035695	Q86UR5
R.T(79.9663)NSSSSSPVVLK.E	EMSY_T207	0.0135535	0.667628	1.09655	0.981399	1.35956	1.74007	0.615895	2.23324	1.58272	1.7919	1.81671	1.77812	Q7Z589
R.S(79.9663)VENLPECGITHEQR.A	PI4KB_S428	0.0276745	0.668077	0.142453	0.12968	0.161602	0.183009	0.192094	0.25139	0.303543	0.247559	0.340392	0.142321	Q9UBF8
R.TWAVSSVDTVLSPTSPGNLPQPESFS(79.9663)PPSSISNIAFYNK.T	TANC2_S1892	0.0106079	0.670895	0.00926775	0.0157917	0.0113695	0.00992943	0.0154503	0.0180704	0.0230553	0.0244381	0.0173654	0.015474	Q9HCD6
R.GS(79.9663)PHYFS(79.9663)PFRPY.-	SRSF9_S211;SRSF9_S216	0.0152818	0.67336	0.0090661	0.0128804	0.0186611	0.0136563	0.0135797	0.0174463	0.0218643	0.0256267	0.0162563	0.0270022	Q13242
K.ALGVISNFQS(79.9663)SPK.Y	TMCC1_S413	0.000221281	0.673579	0.0470735	0.0573282	0.0560392	0.0444126	0.0435172	0.0776738	0.088251	0.066817	0.0792486	0.084167	O94876
R.VVGKPAQLGTQRS(79.9663)QEADVQDWEFRK.R	TNKS1BP1_S836	0.023497	0.675633	0.0402687	0.0312602	0.0354338	0.0314117	0.034897	0.0624001	0.0600075	0.0395237	0.076323	0.0385116	Q9C0C2
R.DSSKGEDSAEET(79.9663)EAKPAVVAPAPVVEAVSTPSAAFPSDATAEQGPILTK.H	ILF3_T486	0.00416734	0.679042	0.00092644	0.0010655	0.00105909	0.00125636	0.000807084	0.00125321	0.00161048	0.0016484	0.0015746	0.00210197	Q12906
R.RGS(79.9663)GDTSSLIDPDTSLSELR.D	LRRFIP2_S328	0.0100329	0.679928	0.0601963	0.0372396	0.0486931	0.0636376	0.0425279	0.0900461	0.0798241	0.0730405	0.0584404	0.10284	Q9Y608
K.EREKEIS(79.9663)DDEAEEEK.G	HSP90AB1_S226	0.013916	0.680352	0.000943126	0.000968312	0.000951202	0.0010077	0.00102877	0.00105819	0.00217802	0.00159666	0.00168815	0.00132996	P08238
R.LDGLVET(79.9663)PTGYIESLPR.V	NAP1L1_T62	1.24068e-05	0.680493	0.0012337	0.00155249	0.00147371	0.0015196	0.00142688	0.00232431	0.00232752	0.00252086	0.00206649	0.0023104	P55209
R.MGPSGGEGMEPERRDS(79.9663)QDGSSYR.R	LASP1_S146	0.0313305	0.681782	0.00245356	0.00277565	0.00280287	0.00254328	0.00247982	0.00339511	0.0036624	0.00324319	0.00651528	0.00412607	Q14847
R.TS(79.9663)SKES(79.9663)SPIPS(79.9663)PTSDRK.A	SPTBN1_S2160;SPTBN1_S2164;SPTBN1_S2169	0.001019	0.687005	0.00071027	0.00109677	0.00100653	0.00106786	0.000735136	0.00139516	0.00134698	0.00157972	0.00137301	0.00173751	Q01082
R.GDEASEEGQNGSS(79.9663)PK.S	ADD1_S465	0.0192866	0.687372	0.00316186	0.00461808	0.00437776	0.00327641	0.00594761	0.00542568	0.008849	0.00496381	0.00734716	0.00784635	P35611
K.ES(79.9663)ESDQEQEEEIDMTSEK.N	ANK2_S1459	0.000651723	0.687612	0.00201561	0.00245018	0.00231703	0.00185657	0.0020461	0.00283987	0.00374621	0.00372102	0.00300107	0.00390204	Q01484
K.QS(79.9663)PISTPTSPGS(79.9663)LRK.H	DCX_S332;DCX_S342	0.0138113	0.693778	0.000631292	0.000518663	0.00044047	0.000635574	0.000617972	0.000964036	0.000954375	0.000778275	0.00126424	0.00063924	O43602
K.GVHIHQAGGS(79.9663)PPASSTSSSSLTNDVAK.Q	RPTOR_S877	0.0185771	0.695381	0.0270541	0.0369792	0.0526802	0.0348272	0.041687	0.0505244	0.0731956	0.0787172	0.0422525	0.0682064	Q8N122
R.EGETQGVAFEHESPADFQNSQS(79.9663)PVQDQDK.S	RBM6_S362	0.00621609	0.695657	0.564515	0.738216	0.581925	0.494748	0.339195	0.771619	0.901006	0.980065	0.699992	1.05042	P78332
K.NTPSQHSHSIQHS(79.9663)PER.S	BCLAF1_S268	0.00195307	0.698741	0.0108363	0.0142346	0.0128207	0.015706	0.0122484	0.0163933	0.0245267	0.0212642	0.019577	0.0251127	Q9NYF8
R.YLQDDT(79.9663)SDPTYTSSLGGK.I	EPHB1_T773	0.00958202	0.700786	0.0483808	0.0496876	0.0582549	0.0655876	0.0915522	0.121357	0.0900655	0.102244	0.0767146	0.119119	P54762
K.QLS(79.9663)PESLGTLQFGELNLGK.E	MAP1A_S1218	0.00676685	0.702635	0.00435991	0.00568337	0.00502286	0.00433519	0.00409429	0.00767154	0.00902219	0.00904619	0.00486839	0.00763021	P78559
K.TQEIS(79.9663)RPNS(79.9663)PSEGEGESSDSR.S	RERE_S675;RERE_S679	0.000317177	0.706957	0.582304	0.600057	0.494462	0.420818	0.489754	0.87612	0.875431	0.764726	0.974044	0.733234	Q9P2R6
R.GLGLPDDAS(79.9663)PGHLR.A	PLPPR3_S428	0.00290798	0.708218	0.0217473	0.0302963	0.0378584	0.0311608	0.0365063	0.043922	0.0616843	0.0424212	0.0514374	0.0579692	Q6T4P5
K.EIS(79.9663)DDEAEEEK.G	HSP90AB1_S226	0.0262724	0.710231	0.00206322	0.00134623	0.00190209	0.000562565	0.00147691	0.00226939	0.00310971	0.00214118	0.0026757	0.00183078	P08238
R.GLSDHVS(79.9663)LDGQELGTR.S	SH3BP5L_S362	0.00490384	0.710529	0.187215	0.364947	0.367974	0.34665	0.197189	0.394366	0.47682	0.463128	0.538935	0.522406	Q7L8J4
R.AS(79.9663)PAPGSGHPEGPGAHLDMNSLDR.A	TOMM70_S91	0.00420406	0.711984	0.00164296	0.00413962	0.0034103	0.0035576	0.00314937	0.00456097	0.00497095	0.00524028	0.00632189	0.00495075	O94826
K.EGEEPTVYS(79.9663)DEEEPK.D	PGRMC1_S181	0.00987242	0.716836	0.0114004	0.0138664	0.0135816	0.00703458	0.0146243	0.0212974	0.0260995	0.0186666	0.0185464	0.0148383	O00264
R.GEGDAPFSEPGTTSTQRPSS(79.9663)PET(79.9663)ATKQPSSPYEDKDKDKK.E	SRRM2_S323;SRRM2_T326	0.00904545	0.722107	0.00488175	0.00480292	0.00679205	0.00812372	0.00302364	0.00791433	0.00933083	0.00788457	0.00951542	0.0109232	Q9UQ35
K.NALPPVLTTVNGQS(79.9663)PPEHSAPAK.V	LARP1_S143	0.000193984	0.725555	0.00459029	0.00372858	0.00502709	0.00313748	0.0052589	0.00656478	0.00740479	0.00699544	0.00748908	0.00749765	Q6PKG0
M.PSS(79.9663)LLGAAMPASTSAAALQEALENAGR.L	NUP155_S4	0.0249848	0.729702	0.0048434	0.00366352	0.00293291	0.00175836	0.00274394	0.0032741	0.00653788	0.00582383	0.00586505	0.0049359	O75694
K.EVS(79.9663)DDEAEEK.E	HSP90AA1_S231	0.0414624	0.729798	0.000713024	0.000370274	0.000810653	0.000120462	0.000521461	0.00086742	0.00106688	0.000801715	0.000742775	0.000726724	P07900
K.RPLFLAPDFDRWLDES(79.9663)DAEMELR.A	HACD3_S114	0.0172741	0.731294	0.00307362	0.00444537	0.00342037	0.00303928	0.00339504	0.00311711	0.00549289	0.00633651	0.00660191	0.0072941	Q9P035
R.SEST(79.9663)ENQSYAK.H	ERBIN_T1016	0.00246929	0.731579	0.228023	0.247972	0.228628	0.222622	0.258399	0.359044	0.507282	0.380639	0.426629	0.295116	Q96RT1
R.VEMPRQNS(79.9663)DPTSENPPLPTR.I	TNIK_S640	0.0100416	0.733553	0.0113702	0.0184658	0.0196036	0.0265579	0.0182394	0.0224001	0.0394044	0.0347723	0.029303	0.0308105	Q9UKE5
R.SPPLIGSES(79.9663)AYESFLSADDK.A	MAP1B_S1408	0.0371923	0.734058	2.98262e-06	2.04412e-05	2.3305e-05	1.54873e-05	1.38108e-05	2.28245e-05	2.13127e-05	3.28399e-05	2.35756e-05	2.59038e-05	P46821
K.AQSVS(79.9663)PVQAPPPGGSAQLLPGK.V	CIC_S904	0.00300944	0.742219	0.189274	0.30471	0.377022	0.385821	0.264423	0.390859	0.531414	0.558813	0.494133	0.569447	Q96RK0
K.S(79.9663)HEAEVLK.Q	STMN1_S63	0.00630731	0.748564	0.00085595	0.0013018	0.00104821	0.00107375	0.00132764	0.00140713	0.00179782	0.00174286	0.00191478	0.00255844	P16949
K.KPSLVSDLPWEGAAPQSPSFSGS(79.9663)EDSGSPK.H	SNTB2_S228	0.00113056	0.749035	0.0366919	0.0449209	0.0641302	0.0363654	0.0517945	0.0797513	0.0669695	0.0746162	0.0898462	0.0819298	Q13425
R.S(79.9663)LDGAEFSRPASVS(79.9663)ENHDAGPDGDK.R	EPB41L1_S430;EPB41L1_S443	0.000980857	0.750408	0.00282093	0.00372698	0.00292604	0.00322769	0.00442522	0.00542649	0.00710113	0.00545936	0.00579033	0.00503468	Q9H4G0
R.IHQDSES(79.9663)GDELSSSSTEQIR.A	ARHGAP12_S215	0.0193082	0.752892	0.00981673	0.023241	0.0237463	0.0259824	0.0121255	0.0231964	0.0322813	0.0366772	0.0280008	0.0397869	Q8IWW6
R.VDHGAEIITQSPGRS(79.9663)S(79.9663)VAS(79.9663)PR.R	MAP2_S1786;MAP2_S1787;MAP2_S1790	0.0164442	0.753365	0.000133593	0.000232489	0.000211821	0.000185742	0.000189002	0.000178139	0.000352885	0.000357182	0.00041469	0.000302999	P11137
R.QEASTGQSPEDHASLAPPLS(79.9663)PDHSSLEAK.D	NES_S471	0.00795821	0.754736	0.00121381	0.0022983	0.00212037	0.00297303	0.00170366	0.00263039	0.00343019	0.00392635	0.00320463	0.00420334	P48681
R.EPQQPPS(79.9663)PGGLPVSEAPSLPAAQPAAK.D	FMN2_S295	0.00811542	0.76422	0.0971254	0.128222	0.113004	0.0920987	0.0606571	0.124992	0.190143	0.199471	0.130864	0.18865	Q9NZ56
K.GPPDFS(79.9663)SDEEREPTPVLGSGAAAAGR.S	TMPO_S66	0.00208292	0.766871	0.00329422	0.00249266	0.00400241	0.00401175	0.00169051	0.00501613	0.00582535	0.00476942	0.00552473	0.0052244	P42167
R.HGRDDS(79.9663)FDSLDSFGSR.S	LIMCH1_S201	0.0140553	0.768143	0.0232518	0.0296417	0.0382267	0.0404301	0.0448407	0.0454387	0.0831811	0.0494903	0.0679266	0.0543704	Q9UPQ0
K.S(79.9663)LPVSVPVWGFK.E	AKT1S1_S183	0.0115246	0.775061	1.86796	1.46517	1.51557	1.63958	1.72225	2.6358	3.42459	2.49834	3.73293	1.75872	Q96B36
K.ELAPAWEDTS(79.9663)PEQDNR.Y	MAP1A_S1675	0.016926	0.782075	0.00165049	0.00219667	0.00274053	0.00246057	0.00174438	0.00306346	0.00353046	0.00458379	0.00241279	0.00496855	P78559
R.VDHGAEIITQS(79.9663)PGRSS(79.9663)VAS(79.9663)PR.R	MAP2_S1782;MAP2_S1787;MAP2_S1790	0.000631678	0.784746	0.00287173	0.00337723	0.00444258	0.00374373	0.00289482	0.00505401	0.00651058	0.00625438	0.006837	0.00520011	P11137
R.SSS(79.9663)APNVHINTIEPVNIDDLIR.D	BRAF_S365	2.81268e-05	0.788151	0.477231	0.446399	0.44288	0.421716	0.325579	0.771583	0.703432	0.749554	0.644467	0.78121	P15056
K.QPLLLS(79.9663)EDEEDTK.R	EIF3C_S39	0.00141446	0.789883	2.5451	3.16385	2.88109	3.42495	2.00836	4.73931	5.72812	5.51532	3.81596	4.44674	Q99613
R.ASPAT(79.9663)QPPPLLPPSATGPDATVGGPAPTPLLPPSATASVK.M	KHDRBS1_T61	0.0125251	0.790789	0.00375136	0.00581786	0.00522092	0.00804455	0.00455912	0.00654305	0.00864534	0.0107459	0.0089238	0.0125337	Q07666
R.LPS(79.9663)SPVYEDAASFK.A	CTTN_S417	0.0313366	0.79706	0.000322806	0.00108117	0.00060921	0.000697119	0.000452174	0.0011375	0.00101811	0.00128148	0.000671575	0.00138632	Q14247
K.EGLGQGQS(79.9663)LEQLEALVQTK.D	HOMER3_S256	0.0296543	0.798043	0.0731255	0.0866153	0.0747413	0.0751836	0.0540081	0.0880353	0.190587	0.149405	0.0875492	0.116758	Q9NSC5
K.FS(79.9663)GEEGEIEDDES(79.9663)GTENREEK.D	THRAP3_S928;THRAP3_S939	0.011371	0.801365	0.00844071	0.00652705	0.00682066	0.00285271	0.00591762	0.00818502	0.0138288	0.0118818	0.0107357	0.008625	Q9Y2W1
K.SQDFGNLFSFPSYSQKS(79.9663)EDDSAK.F	TOP2B_S1457	0.0127244	0.809953	0.00037532	0.000326121	0.000670914	0.000420543	0.000659439	0.00071481	0.000703759	0.001069	0.00109006	0.000721699	Q02880
R.TPVAS(79.9663)THS(79.9663)ISSAATPDR.I	MARK3_S540;MARK3_S543	0.0356757	0.812632	0.0288923	0.0628158	0.0359187	0.0269385	0.0615598	0.0382715	0.0758106	0.080604	0.100519	0.0843993	P27448
R.TPQSPT(79.9663)LPPAK.V	CXADR_T334	0.00127063	0.819215	0.00217271	0.00278158	0.00244473	0.00359567	0.00204328	0.0040646	0.00496263	0.00453103	0.00389155	0.00555496	P78310
K.KPDGVKEST(79.9663)ESSNTT(79.9663)IEDEDVK.A	CAMK2D_T331;CAMK2D_T337	0.000140395	0.822905	0.00847356	0.00789051	0.0108735	0.00969412	0.0071764	0.0147857	0.0181325	0.015873	0.0135542	0.0156803	Q13557
K.GPPDFSS(79.9663)DEEREPTPVLGSGAAAAGR.S	TMPO_S67	0.00242535	0.828376	0.00430288	0.00479914	0.00625564	0.00517697	0.00313316	0.00645243	0.00916212	0.00811259	0.0104468	0.00785263	P42167
R.SLS(79.9663)PEDAESLSVLSVPSPDTANQEPTPK.S	MAP1A_S1146	0.00290199	0.830532	0.00129259	0.00218998	0.00125977	0.00155476	0.00144188	0.00219117	0.00292423	0.00232471	0.00284995	0.00347251	P78559
K.TRGGSPY(79.9663)NQFDIIPGDTLGGHTGPAGDSWLPAKSPPT(79.9663)NK.I	TNRC6B_Y1434;TNRC6B_T1464	0.00857403	0.835312	0.0559012	0.105979	0.147296	0.101975	0.0909392	0.199065	0.161336	0.120267	0.196133	0.219048	Q9UPQ9
R.TPTEEGT(79.9663)PTSEQNPFLFQEGK.L	ANK2_T3093	0.0217481	0.842944	0.000623674	0.00144301	0.000789409	0.00134578	0.000779923	0.000955933	0.00198466	0.00185897	0.00183848	0.00229783	Q01484
R.GFGDGYNGYGGGPGGGNFGGS(79.9663)PGYGGGR.G	HNRNPA2B1_S259	0.00641257	0.844193	0.000204783	0.000218503	0.00023836	0.000103963	0.000172623	0.00042537	0.000316666	0.000290645	0.000402016	0.000249674	P22626
R.QEAS(79.9663)TGQSPEDHASLAPPLS(79.9663)PDHSSLEAK.D	NES_S455;NES_S471	0.00584229	0.844967	0.00115624	0.00149693	0.00127056	0.000827254	0.000945721	0.00217109	0.00242532	0.00241166	0.00126773	0.00195675	P48681
R.DKEVS(79.9663)DDEAEEK.E	HSP90AA1_S231	0.013616	0.847978	0.00339603	0.00269019	0.00317824	0.000566497	0.00239313	0.00355072	0.005466	0.00505595	0.00387992	0.00405047	P07900
K.S(79.9663)REDLSAQPVQTK.F	TJP1_S617	0.0303314	0.85221	0.0351869	0.0893973	0.0695175	0.0997158	0.0511903	0.0786231	0.135483	0.149891	0.0893496	0.169483	Q07157
K.S(79.9663)EEAHAEDSVMDHHFR.K	SERBP1_S330	0.0204077	0.857865	0.00211497	0.00147548	0.00107192	0.00142113	0.00160252	0.00126232	0.00349044	0.00289036	0.00336187	0.00292481	Q8NC51
R.SAS(79.9663)WGSTDQLK.E	FAM117B_S273	0.014185	0.862795	0.0509954	0.0878767	0.0812401	0.0425756	0.0395802	0.0654254	0.113934	0.109105	0.122169	0.13906	Q6P1L5
R.EKEIS(79.9663)DDEAEEEK.G	HSP90AB1_S226	0.00950208	0.867496	0.0233445	0.0191432	0.0222048	0.00628169	0.0134063	0.024074	0.0392094	0.0337322	0.0294373	0.0274985	P08238
R.T(79.9663)QQSKPQPPQPSTGSLTGSPHLSELSVNSQGGVAPANVTLSPNLSPDTK.Q	FARP1_T459	0.00226588	0.872315	0.00240626	0.00118172	0.00164523	0.00201966	0.00172729	0.00314443	0.00405261	0.00243869	0.00316484	0.00363851	Q9Y4F1
R.GS(79.9663)PHYFSPFRPY.-	SRSF9_S211	0.0033792	0.873773	0.0155536	0.0178646	0.0297589	0.0244364	0.0147554	0.02888	0.0408355	0.0378676	0.0336846	0.0463181	Q13242
K.KPDGVKES(79.9663)TESSNTT(79.9663)IEDEDVK.A	CAMK2D_S330;CAMK2D_T337	7.48918e-06	0.882428	0.00649227	0.00761939	0.00816926	0.00710451	0.00556711	0.012828	0.0137905	0.0135696	0.0124385	0.0118076	Q13557
K.KDDSHS(79.9663)AEDS(79.9663)EDEK.E	NUCKS1_S75;NUCKS1_S79	0.0218147	0.883086	0.034026	0.0281591	0.0303945	0.00884955	0.0324712	0.0560448	0.0692367	0.0478895	0.0437329	0.0300507	Q9H1E3
R.DS(79.9663)STSPGDYVLSVSENSR.V	CRK_S40	0.0181831	0.887551	0.0021914	0.00760158	0.00566637	0.0055813	0.00525723	0.00679779	0.00858227	0.0106877	0.00857294	0.0140112	P46108
R.DKAPVQPQQS(79.9663)PAAAPGGTDEKPSGK.E	PSMD2_S16	0.0123832	0.892432	0.00094269	0.0015222	0.00186392	0.00155274	0.00104836	0.00186271	0.00249714	0.00300443	0.00191742	0.00358232	Q13200
K.EGSS(79.9663)EKEEGEQEEGETEAEAEGEEAEAK.E	NEFM_S559	0.0440552	0.896237	0.000420658	0.000204781	0.000262095	0.000128323	0.000293662	0.000551432	0.000768808	0.000432242	0.000304584	0.000380217	P07197
K.GVVTNGLDLS(79.9663)PADEK.K	NEFM_S837	0.00054812	0.899173	0.00383705	0.00363007	0.00453845	0.00492198	0.00394508	0.00719488	0.0087359	0.00567259	0.00887797	0.00844606	P07197
K.RTEARSS(79.9663)DEENGPPSS(79.9663)PDLDR.I	AKT1S1_S203;AKT1S1_S212	0.00234657	0.901197	0.0565762	0.0786811	0.080115	0.0764893	0.0523983	0.110648	0.131706	0.143655	0.0934165	0.163519	Q96B36
R.GSSGS(79.9663)VDETLFALPAASEPVIR.S	RTN4_S184	0.00235053	0.911229	0.000149585	0.000206002	0.000168929	0.000217952	0.000117923	0.000276355	0.000289531	0.000263859	0.000406816	0.000381532	Q9NQC3
R.APQQQPPPQQPPPPQPPPQQPPPPPSY(79.9663)SPAR.N	HNRNPUL1_Y717	0.0478178	0.915293	0.000980504	0.00140955	0.00103352	0.00122346	1.0161e-06	0.0012727	0.00104353	0.00192408	0.0021808	0.00234492	Q9BUJ2
K.IEDVGS(79.9663)DEEDDSGK.D	HSP90AB1_S255	0.000671618	0.921691	0.00152255	0.00166756	0.00147619	0.000941632	0.00110392	0.00229666	0.00305332	0.00286599	0.0021289	0.00236964	P08238
K.SPSLSPSPPS(79.9663)PLEK.T	MAP1B_S1265	0.0117426	0.936598	0.00030456	0.000647177	0.00028174	0.000693157	0.000375236	0.000546413	0.00091669	0.0010969	0.00102261	0.000823184	P46821
K.SKS(79.9663)EEAHAEDSVMDHHFR.K	SERBP1_S330	0.00412675	0.945694	0.00685255	0.00519294	0.00666543	0.00491727	0.008259	0.0081892	0.0146621	0.0112873	0.0158556	0.0114241	Q8NC51
R.S(79.9663)IEVENDFLPVEK.T	SH3KBP1_S230	0.00556827	0.947701	0.00557478	0.0170197	0.0155618	0.015951	0.0171312	0.0191216	0.0290092	0.0275585	0.0255069	0.0362084	Q96B97
R.TFGPPPSLS(79.9663)PGAFSYSSSSR.F	PRPH_S28	0.0404369	0.955304	0.0128769	0.0218669	0.0143673	0.00495218	7.96261e-06	0.0237441	0.0197382	0.0194439	0.0256541	0.0162632	P41219
K.GS(79.9663)PQAGVDLSFATR.T	SNTB1_S389	0.0146984	0.955756	0.00505915	0.0091436	1.13613e-05	0.00652697	0.00775603	0.0113872	0.0130872	0.00863366	0.0112992	0.0108656	Q13884
R.VDHGAEIITQS(79.9663)PGRS(79.9663)SVAS(79.9663)PR.R	MAP2_S1782;MAP2_S1786;MAP2_S1790	0.00968526	0.965053	0.00224807	0.00520883	0.00404054	0.00296876	0.00381545	0.00388375	0.00716641	0.00925582	0.00820502	0.00717724	P11137
R.DKRPLS(79.9663)GPDVGTPQPAGLASGAK.L	PAK4_S181	0.0365586	0.984983	0.199672	0.32935	0.424043	0.45274	0.291205	0.285707	0.595312	0.763382	0.660278	1.0542	O96013
R.GGS(79.9663)PLAAPQGGS(79.9663)PTK.L	CTNND2_S267;CTNND2_S276	0.000255953	0.994375	0.0337775	0.0480748	0.0556315	0.0583362	0.0370028	0.0946829	0.102482	0.0959805	0.0710326	0.0996557	Q9UQB3
R.S(79.9663)IELEHFEER.D	DCLK2_S6	0.00130682	1.0042	0.00312406	0.00357038	0.00431253	0.0036507	0.00323851	0.00689944	0.00949685	0.00500627	0.00743494	0.00705922	Q8N568
R.RHSS(79.9663)DINHLVTQGRES(79.9663)PEGSYTDDANQEVR.G	FNBP1L_S489;FNBP1L_S501	0.0436002	1.00622	0.0202259	0.0164678	0.0127626	0.0267048	0.0157502	0.0245796	0.0377198	0.0254099	0.0647875	0.0321196	Q5T0N5
K.T(79.9663)PSSPSKSPASFEIPASAMEANGVDGDGLNKPAK.K	TACC2_T2387	0.024632	1.01036	1.85436e-05	0.0201165	0.0127981	0.0213976	0.00903327	0.0320388	0.030477	0.0245632	0.0185854	0.0219769	O95359
R.QNGSNDSDRYS(79.9663)DNEEDSK.I	TMPO_S184	0.00239132	1.01859	0.00570008	0.00722683	0.00982952	0.00912256	0.0037952	0.0149936	0.0187279	0.0146181	0.0126055	0.0113286	P42167
R.GGS(79.9663)PLAAPQGGSPTK.L	CTNND2_S267	0.00268848	1.019	0.0320329	0.0401601	0.0350512	0.0502025	0.0460802	0.0567598	0.0769299	0.0758352	0.0909083	0.112016	Q9UQB3
R.FLEDDTS(79.9663)DPTYTSALGGK.I	EPHB2_S776	0.000485602	1.03107	0.0190842	0.0148556	0.0156495	0.020804	0.0349452	0.0451954	0.0387974	0.0462555	0.0408448	0.0441698	P29323
R.HLSNVSSTGS(79.9663)IDMVDSPQLATLADEVS.A	MAPT_S733	0.0170587	1.03848	5.02374e-08	5.1605e-05	4.50539e-05	4.60457e-05	7.07905e-05	7.9261e-05	0.000119692	6.81622e-05	9.82888e-05	7.32301e-05	P10636
R.SPAPGS(79.9663)PDEEGGAEAPAAGIR.F	SYNM_S1049	0.00848173	1.0559	0.0127803	0.00741478	0.0120467	0.00423194	0.016075	0.0125037	0.0253497	0.0206026	0.0250856	0.0257079	O15061
K.KPSLVSDLPWEGAAPQSPSFSGSEDS(79.9663)GSPK.H	SNTB2_S231	0.000311469	1.06293	0.0609697	0.0696465	0.0545521	0.0528442	0.0633611	0.129089	0.104575	0.146834	0.0993108	0.14981	Q13425
R.GTGLQPGEEELPDIAPPLVT(79.9663)PDEPK.G	USP5_T623	0.00951199	1.06722	0.000357663	0.000352385	0.000289061	0.000268582	0.00029016	0.00071035	0.00060735	0.00087861	0.000297761	0.000770225	P45974
K.EVEDKES(79.9663)EGEEEDEDEDLSK.Y	ZRANB2_S153	0.00170955	1.09185	0.0696166	0.110292	0.110875	0.0999622	0.0715218	0.139731	0.232413	0.22612	0.153693	0.233353	O95218
K.NS(79.9663)LKEANHDGDFGITLAELR.A	ATP2B1_S17	0.0122657	1.11026	0.00293863	0.0047058	0.00229793	0.00239764	0.00301142	0.00575836	0.00629167	0.00543151	0.0106144	0.00504553	P20020
R.SVS(79.9663)T(79.9663)SPSILTAFLK.E	GPRIN3_S334;GPRIN3_T335	0.0405492	1.14181	0.0160574	0.0265127	0.0218183	1.77107e-05	3.17985e-05	0.0289437	0.0171294	0.0371204	0.0295135	0.0294806	Q6ZVF9
R.RPAEATSS(79.9663)PT(79.9663)SPERPR.H	MMTAG2_S217;MMTAG2_T219	0.0176659	1.16776	0.0638564	0.141424	0.125031	0.292749	0.121963	0.414629	0.25	0.429907	0.185057	0.394198	Q9BU76
K.AFAS(79.9663)PRSS(79.9663)PAPPDLPTPGSAAGVQQEEPETIPERTPADLEFSR.L	ZSCAN18_S10;ZSCAN18_S14	0.035948	1.1949	0.0599059	6.42508e-05	6.16599e-05	0.021242	0.0578947	0.0577679	0.0563436	0.0680013	0.0823223	0.0541614	Q8TBC5
R.EHNSMWASLSS(79.9663)PDAEAVEPDFSSIER.L	INF2_S589	0.0356283	1.19973	4.92174e-05	0.0613652	0.0268612	0.0352528	0.0199805	0.0631744	0.102677	0.0670411	0.0348262	0.0619157	Q27J81
R.ETETFSDSS(79.9663)PIEIIDEFPTLISSK.T	RTN4_S863	0.0150512	1.29461	8.57252e-05	0.000105967	0.00024518	4.20351e-05	1.39389e-07	0.000260838	0.00020925	0.000191689	0.000224442	0.000288935	Q9NQC3
R.TISS(79.9663)LEEIVEK.Q	TMEM192_S230	0.0202621	1.30164	0.0204964	0.0164239	2.04328e-05	0.0167855	1.41429e-05	0.0227594	0.0293734	0.0356123	0.0168361	0.0278935	Q8IY95
K.SS(79.9663)SSPELQTLQDILGDPGDK.A	TSC2_S1386	0.00644354	1.3287	0.00560322	0.00161246	0.00181361	0.00176505	0.00471538	0.00484402	0.00885173	0.00901436	0.0099755	0.006271	P49815
R.S(79.9663)PSGHPHVR.R	PALLD_S1104	0.0418577	1.33689	0.000837074	1.42553e-06	0.000709077	0.000775798	1.24591e-06	0.000386115	0.00161008	0.00102975	0.00128368	0.00156251	Q8WX93
R.SS(79.9663)SPGKPQAVSSLNSSHSR.S	AFF4_S179	0.0497733	1.3573	0.00025025	0.0903955	0.238291	0.245959	0.000145222	0.185426	0.182147	0.29829	0.32194	0.485483	Q9UHB7
R.KPS(79.9663)PAQAAETPALELPLPSVPAPAPL.-	NELFB_S557	0.0164331	1.52705	2.19101e-05	0.00531842	0.0138562	0.0131001	1.96982e-05	0.0120973	0.019985	0.0205549	0.0136574	0.0268394	Q8WX92
R.GQDVVQEWQETSPT(79.9663)REEPAGEQKELAPAWEDTSPEQDNR.Y	MAP1A_T1656	0.0133991	1.56417	4.61805e-07	0.000450229	3.96031e-07	0.000469197	5.27004e-07	0.000507919	0.000588098	0.000564486	0.000492835	0.000569563	P78559
K.VS(79.9663)VSESNVLLDEEVLTDPK.I	NF1_S2597	0.00645075	1.83205	3.87283e-06	0.00352017	3.79026e-06	3.88336e-06	0.00187516	0.00359996	0.00434844	0.00320463	0.00460192	0.00349585	P21359
R.APQQQPPPQQPPPPQPPPQQPPPPPSYS(79.9663)PARNPPGASTYNK.N	HNRNPUL1_S718	0.00159922	1.85617	0.000454855	1.8141e-06	0.000558892	0.000523879	1.0161e-06	0.000940306	0.000899421	0.000977169	0.00152443	0.00123582	Q9BUJ2
R.ILGLAIES(79.9663)QDAGIK.T	SNAP23_S34	0.0211683	1.86647	0.0457311	0.0444503	0.000110169	5.70613e-05	8.34794e-05	0.0965906	0.0936982	0.0319541	0.0515191	0.0559883	O00161
K.HIDDS(79.9663)SPEDLIAAFTETR.D	RTN3_S649	0.0401377	1.97152	4.31511e-07	0.000344596	0.000171993	4.72243e-07	5.15241e-07	0.000446637	0.000507185	0.000535922	5.50231e-07	0.000541231	O95197
M.ANNSPALTGNS(79.9663)QPQHQAAAAAAQQQQQCGGGGATKPAVSGK.Q	PRPF38B_S12	0.0184552	2.4211	1.14141e-05	1.0372e-05	0.003196	0.0031895	1.08512e-05	9.01063e-06	0.00874206	0.00926757	0.00816048	0.00819514	Q5VTL8
K.S(79.9663)EEPSVSIPFLQTALLR.S	CEP170_S446	0.0299294	2.58899	5.52922e-07	0.000405639	3.94875e-07	4.40102e-07	5.59119e-07	4.11482e-07	0.000715815	0.000548936	0.000725266	0.000461916	Q5SW79
R.NLS(79.9663)YGDNSDPALEASSLPPPDPWLETSSSSPAEPAQPGACR.R	DLGAP4_S763	0.0454141	8.66553	8.50964e-07	6.64604e-07	6.83909e-07	8.32727e-07	9.52902e-07	6.08171e-07	0.000649689	0.000537942	0.000429038	8.9883e-07	Q9Y2H0
K.KKLDDQS(79.9663)EDEALELEGPLITPGSGSIYSSPGLYSK.T	FERMT2_S159	0.0474878	8.75863	1.01671e-06	1.21067e-06	1.33744e-06	6.69e-07	9.64589e-07	0.000765649	5.01397e-07	9.99488e-07	0.000563568	0.000920822	Q96AC1
K.QLQAINAMIDPDGTLEALNNMGFPSAMLPS(79.9663)PPKQK.S	CEP170_S1515	0.0244967	-2.63799	0.000487124	0.000441833	0.000454895	0.000591057	5.59119e-07	0.000315607	4.00792e-07	3.93502e-07	5.21774e-07	4.3992e-07	Q5SW79
R.TT(79.9663)KSPSDSGYSYETIGKT(79.9663)TKTPEDGDYSYEIIEK.T	MAP1B_T1913;MAP1B_T1929	0.00967051	-1.94002	0.000297321	0.000122178	0.000146045	0.000102198	0.000237708	9.24896e-05	2.86982e-05	3.20616e-05	6.47517e-05	1.7971e-05	P46821
K.SKELVSSSSSGSDS(79.9663)DSEVDK.K	SUB1_S17	0.0200827	-1.84969	0.00474039	0.00492395	0.0142669	0.00495356	0.00781975	0.00186459	0.0024792	0.00187369	0.00151696	0.00244928	P53999
K.ASTDNSPS(79.9663)SKAEDAPAKEEPKQADVPAAVTAAAAT(79.9663)TPAAEDAAAK.A	GAP43_S153;GAP43_T180	0.0346122	-1.50414	0.000718505	0.000221736	0.000465305	0.000316558	0.000928473	0.000292499	9.41476e-05	0.000175306	0.000239625	0.000132861	P17677
K.KS(79.9663)PSRLSPAQGPPQPQSSAK.K	WDR91_S272	0.0329233	-1.32256	0.0321273	0.0155257	0.0360608	0.0160623	0.0320948	0.0246504	0.0140072	9.60191e-06	0.0106364	0.00342179	A4D1P6
K.SNNVEMDWVLKHTGPNS(79.9663)PDTANDGFVR.L	HNRNPH1_S104	0.0470885	-1.29748	0.0158003	0.00749333	0.0069871	0.00711418	0.0209645	0.00714727	0.00393476	0.00498073	0.00500575	0.0026742	P31943
K.VS(79.9663)PSKSPSLSPSPPSPLEKTPLGER.S	MAP1B_S1252	0.01952	-1.25333	0.000669575	0.000286086	0.000745453	0.000332536	0.000436869	0.000325978	0.000232761	0.000147265	0.00021763	0.0001127	P46821
R.VAIPASVLPGPEEPGGQRQEASTGQSPEDHAS(79.9663)LAPPLS(79.9663)PDHSSLEAK.D	NES_S465;NES_S471	0.0288923	-1.24727	5.39884e-05	0.000111403	0.000131268	5.68912e-05	7.45291e-05	5.85289e-05	4.29773e-05	2.56057e-05	3.60796e-08	5.31791e-05	P48681
K.VSPS(79.9663)KSPSLSPSPPSPLEKTPLGER.S	MAP1B_S1254	0.043408	-1.24464	0.000301015	0.000115148	0.000284424	0.000116791	0.000123923	0.000122721	8.67659e-05	3.82308e-05	9.71944e-05	5.23298e-05	P46821
K.AEDAPAKEEPKQADVPAAVTAAAAT(79.9663)TPAAEDAAAK.A	GAP43_T180	0.0196594	-1.20125	0.00158424	0.00074967	0.000996327	0.00064451	0.00143422	0.00066242	0.000323722	0.000255116	0.000754726	0.000356371	P17677
K.AT(79.9663)SPLIEETPIGSIKDKVK.A	ANK2_T1754	0.00940051	-1.17846	0.0303346	0.0163094	0.0192035	0.0132778	0.025465	0.0127224	0.00865797	0.00687558	0.0125946	0.00535986	Q01484
R.SPVFSFSPEPGAGDEARGGGS(79.9663)PTSK.T	BRSK1_S470	0.00688926	-1.12854	0.0620496	0.0333269	0.0387736	0.0410217	0.0594549	0.0327417	0.0195522	0.0122637	0.028725	0.0140305	Q8TDC3
K.SDISPLT(79.9663)PRESS(79.9663)PLYSPTFSDSTSAVKEK.T	MAP1B_T1788;MAP1B_S1793	0.0201116	-1.12343	0.00113245	0.000507892	0.000838102	0.000572744	0.00114958	0.000652441	0.000416382	0.000274806	0.000412248	0.000172283	P46821
R.GLYDGPVCEVSVT(79.9663)PKTVT(79.9663)PASSAK.T	DPYSL2_T509;DPYSL2_T514	0.00177376	-1.09932	0.0115136	0.00621956	0.00844164	0.00798176	0.00934542	0.00594492	0.00381822	0.00328181	0.00424617	0.00301292	Q16555
R.TLLEAENSRLQT(79.9663)PGGGSK.T	NES_T315	0.00251041	-1.07276	0.00202044	0.00192331	0.00215016	0.00114966	0.00163284	0.0012014	0.00100959	0.000735655	0.000774196	0.00049907	P48681
K.TGVTSTS(79.9663)DSEEEGDDQEGEKK.R	PSIP1_S273	0.0143661	-1.06172	0.0117895	0.00990806	0.0147722	0.00925441	0.00640617	0.00535296	0.0026158	0.00656373	0.0025789	0.00786219	O75475
R.GMYDGPVFDLTTTPKGGT(79.9663)PAGS(79.9663)ARGSPTRPNPPVR.N	DPYSL3_T514;DPYSL3_S518	0.0330529	-1.04895	0.000667047	0.000452986	0.000490663	0.000398664	0.000896147	0.000529688	0.000294367	0.000155215	0.000314772	0.00011025	Q14195
K.SDQAEEGGS(79.9663)EKEGSSEKEEGEQEEGETEAEAEGEEAEAKEEK.K	NEFM_S553	0.0349333	-1.03896	0.00159164	0.00233686	0.00194172	0.00177047	0.00159042	0.000827964	0.000491644	0.00207805	1.21688e-07	0.00109479	P07197
R.AGKSGT(79.9663)STPTTPGSTAITPGT(79.9663)PPSYSSR.T	MAP2_T1590;MAP2_T1605	0.0053659	-1.01867	0.000195025	0.000152104	0.000224261	0.000192589	0.000311772	0.000135327	9.24468e-05	8.61236e-05	0.000128939	8.81238e-05	P11137
K.SRS(79.9663)PTPPSIAAK.A	TTN_S265	0.0277697	-1.00161	0.0222601	0.0228968	0.0377123	0.0354483	0.0300631	0.0259255	0.0143774	0.0224854	1.73732e-05	0.0113019	Q8WZ42
K.VS(79.9663)PVNDVDVGVYQLMQSEQLLSRK.V	CHMP7_S232	0.0131248	-0.979597	0.0396284	0.0326142	0.0347641	0.0177205	0.047338	0.0252318	0.0135119	0.0170487	0.0182753	0.0131902	Q8WUX9
K.SAKS(79.9663)PGQAQLGPQLGQPQPRPPPQGGPR.Q	SYN3_S419	0.0325289	-0.945126	0.00982915	0.0073878	0.00960745	0.00718323	0.00880959	1.14855e-05	0.00485518	0.00221532	0.00800104	0.00715557	O14994
K.YIKEFGSLPT(79.9663)TPSEQR.Q	STX7_T78	0.0092841	-0.934467	0.0623305	0.0401483	0.0510698	0.0280458	0.0464712	0.0233716	0.0196411	0.0188987	0.0349302	0.0224904	O15400
K.KYSDVEVPASVTGYSFASDGDSGT(79.9663)CSPLRHSFQK.Q	ADD1_T429	0.0116432	-0.904978	0.00303757	0.0018563	0.00204501	0.00202848	0.0025651	0.0013135	0.000858054	0.00103328	0.00215777	0.000796216	P35611
K.FISGIFTKST(79.9663)GGPPGSGPLPGPPSLSSGSGSR.E	AGAP2_T356	0.0485476	-0.900076	0.122444	0.119885	0.100848	0.0547834	0.188026	0.0590378	0.064713	0.0468677	0.097234	0.0461529	Q99490
R.SLS(79.9663)SSDSLPGSPTHGLPARS(79.9663)PTHSYR.S	MAST1_S1119;MAST1_S1136	0.0181395	-0.899592	0.149079	0.105717	0.181497	0.114606	0.191894	0.0377437	0.0829002	0.0820264	0.132846	0.0626484	Q9Y2H9
K.AFLAELEQNS(79.9663)PKIQK.V	MACF1_S4521	0.00396672	-0.897343	0.00267323	0.00205563	0.00332808	0.00233275	0.00317173	0.00178284	0.00147473	0.00123504	0.0019618	0.000826362	Q9UPN3
R.GMYDGPVFDLTTTPKGGT(79.9663)PAGSAR.G	DPYSL3_T514	0.0392664	-0.893142	7.39544e-05	4.7829e-05	5.43455e-05	5.64654e-05	0.000114349	5.08184e-05	3.76368e-05	2.08838e-05	4.26529e-05	3.48166e-05	Q14195
R.YGATDLRTPQPCS(79.9663)RPAS(79.9663)PEPELLPEADSK.K	KIF1A_S1528;KIF1A_S1532	0.0111667	-0.86289	0.0129884	0.0102381	0.0101947	0.00766956	0.0154038	0.00606632	0.00628496	0.00582589	0.00894831	0.00393807	Q12756
K.VFLAECYNLS(79.9663)PTKDK.M	NTRK3_S561	0.048006	-0.853676	0.463242	0.274301	0.509185	0.652164	0.244914	0.352284	0.204166	0.165554	0.224682	0.23964	Q16288
R.SVGQLPS(79.9663)PPLLPTPPPK.A	PHACTR3_S230	0.0306569	-0.846605	0.257721	0.264544	0.223733	0.259276	0.202116	0.173326	0.147162	0.000178221	0.114329	0.236424	Q96KR7
K.LPLT(79.9663)RSHNNFVAILDLPEGEHQYK.F	PRKAB1_T106	0.0290173	-0.840812	0.757365	0.539059	0.383041	0.372702	0.769077	0.267137	0.295267	0.2677	0.459799	0.285279	Q9Y478
K.QVQEAIAGISNAAQATS(79.9663)PTDEAKGHTGIGELAAALNEFDNK.I	CTNNA2_S262	0.000570706	-0.818551	0.00512237	0.0067268	0.00634431	0.0057343	0.00716188	0.00471374	0.00300438	0.00305381	0.00378832	0.00306793	P26232
K.LPKS(79.9663)LSSS(79.9663)PVKKANDGEGGDEEAGTEEAVPR.R	CDC42EP4_S138;CDC42EP4_S142	0.010772	-0.815986	0.00426111	0.00422812	0.00313276	0.00316062	0.00526804	0.00265811	0.000990582	0.00275434	0.00279936	0.00218677	Q9H3Q1
K.GLDRSNS(79.9663)WVNTGGPK.A	DOCK7_S929	0.00650548	-0.813579	0.0272861	0.0215675	0.028287	0.0191959	0.035212	0.0173043	0.0152623	0.0176714	0.0144184	0.0101907	Q96N67
K.NVVLPTETEVAPAKDVTLLKETERAS(79.9663)PIK.M	MAP4_S358	0.0124409	-0.809608	0.00174107	0.0011572	0.00147411	0.00210352	0.00145848	0.00116098	0.00105753	0.000786819	0.00111651	0.000405027	P27816
K.GLEFPMTDLDMLS(79.9663)PIHTPQR.T	TOM1_S160	0.0214653	-0.800553	0.0130545	0.0222793	0.0178461	0.0166946	0.010865	0.0102932	0.00704203	0.00682996	0.00796961	0.0142201	O60784
K.TEELKPQVEEKNLEELEEKST(79.9663)TPPPAEPVSLPQEPPK.A	G3BP2_T226	0.0109838	-0.772283	0.00216219	0.00223054	0.00218195	0.00238152	0.00203823	0.0022843	0.00077682	0.00120311	0.000832798	0.0013401	Q9UN86
R.KLLLDPSS(79.9663)PPTK.A	LAMTOR1_S27	0.0479381	-0.768753	0.0213741	0.0357289	0.0567646	0.0314322	0.0304674	0.0220371	0.0135749	0.0248551	0.0189875	0.0237075	Q6IAA8
R.FKGKHSLDS(79.9663)DEEEDDDDGGSSK.Y	CD2BP2_S49	0.00667491	-0.76673	0.233859	0.150956	0.191853	0.138704	0.195699	0.105926	0.0776437	0.0928704	0.147832	0.111208	O95400
K.TGSPGS(79.9663)PGAGGVQSTAKK.S	DYNC1LI2_S446	0.0157204	-0.757485	0.00224886	0.00195549	0.00319485	0.00179312	0.00171647	0.00132542	0.00146636	0.00119058	0.00155541	0.000915072	O43237
R.AGKSGTSTPT(79.9663)TPGSTAITPGT(79.9663)PPSYSSR.T	MAP2_T1594;MAP2_T1605	0.0214698	-0.756095	0.0060352	0.00494168	0.0081222	0.00595852	0.00959766	0.00432821	0.00303016	0.00323012	0.00596309	0.00396768	P11137
K.QVQEAIAGISNAAQAT(79.9663)SPTDEAKGHTGIGELAAALNEFDNK.I	CTNNA2_T261	0.00056001	-0.752388	0.00131903	0.00147296	0.00129692	0.00170721	0.0016406	0.000682251	0.000838616	0.000890272	0.00112941	0.000874042	P26232
R.SSLLASRYDS(79.9663)PINSASHIPSSK.T	ABLIM1_S640	0.0111096	-0.742135	0.042953	0.0323534	0.0514391	0.0358146	0.028404	0.0301396	0.0243234	0.0187741	0.0236516	0.0172798	O14639
R.SQHSNHRPS(79.9663)PDQDDEEGIWA.-	ERC2_S946	0.0125571	-0.733486	1.40479	1.07496	1.08129	1.11981	0.817078	0.967835	0.640171	0.769366	0.373298	0.556051	O15083
K.AEAAPGPMSQAAPLAS(79.9663)DSLQK.L	DCHS1_S2983	0.0403682	-0.728857	0.315601	0.317138	0.427124	0.153266	0.24961	0.212731	0.175537	0.190315	0.182957	0.12105	Q96JQ0
R.GS(79.9663)ASPHKS(79.9663)SPQPLVATPSQHHQQQQQQIK.R	CXXC1_S136;CXXC1_S142	0.00977519	-0.728703	0.612632	0.577062	0.520269	0.469164	0.311215	0.344227	0.218992	0.310718	0.269619	0.35923	Q9P0U4
K.RPRSPGSNS(79.9663)KVPEIEVTVEGPNNNNPQTSAVR.T	GTF2I_S679	0.0182043	-0.722392	0.0262174	0.0173275	0.0178167	0.0148965	0.0219376	0.0171479	0.0113021	0.010049	0.0138167	0.00719979	P78347
R.SLYASSPGGVY(79.9663)ATR.S	VIM_Y61	0.024967	-0.721758	4.36325e-05	4.51201e-05	3.81394e-05	2.48189e-05	3.30529e-05	3.13076e-05	2.2282e-05	2.94933e-05	1.82271e-05	1.07229e-05	P08670
K.AQPAPPELNSESEDYSPSSSETVRSPNS(79.9663)PF.-	DCLK1_S738	0.00652442	-0.714544	0.00103489	0.000895596	0.0013884	0.00103277	0.000958254	0.000906445	0.00044044	0.000613503	0.000659074	0.000616384	O15075
K.SEIANAPDGAGSLPCTELPHDLS(79.9663)LKNIQPK.V	RTN4_S920	0.00189491	-0.702711	0.000266315	0.000277422	0.000264547	0.000240336	0.000278359	0.000145248	0.000114753	0.000192163	0.000231715	0.000131438	Q9NQC3
K.VTTAAAAAATSQDPEQHLTELREPAPGTNQRQPS(79.9663)K.K	COPS7A_S255	0.0271599	-0.697881	0.0974975	0.128364	0.177058	0.0778772	0.13617	0.0771599	0.0638521	0.0791636	0.0887779	0.0713918	Q9UBW8
R.DARPPRRS(79.9663)SQPSPT(79.9663)AVPASDSPPTK.Q	MAP7D1_S112;MAP7D1_T118	0.00558376	-0.695619	0.0327712	0.0331743	0.0290566	0.0266352	0.0392127	0.0206929	0.0203192	0.0169824	0.0281795	0.0131419	Q3KQU3
S.SSFGAEPSAPGGGGS(79.9663)PGACPALGTK.S	RTN3_S30	0.027017	-0.695125	0.00198667	0.00164928	0.00210017	0.000882149	0.00163434	0.000745279	0.00131131	0.00114296	0.00095465	0.000943078	O95197
R.DARPPRRSS(79.9663)QPS(79.9663)PTAVPASDSPPTK.Q	MAP7D1_S113;MAP7D1_S116	0.0317652	-0.694895	0.0234644	0.0179953	0.0195496	0.0213725	0.0349798	0.0162151	0.0145587	0.0117235	0.0197631	0.0102402	Q3KQU3
R.VAIPASVLPGPEEPGGQRQEAS(79.9663)TGQSPEDHASLAPPLS(79.9663)PDHSSLEAK.D	NES_S455;NES_S471	0.0297781	-0.691857	0.000101342	0.000147762	0.000100131	8.89508e-05	8.85714e-05	7.76228e-05	4.87096e-05	0.000101203	4.77333e-05	5.08234e-05	P48681
K.TGVTSTSDS(79.9663)EEEGDDQEGEKKR.K	PSIP1_S275	0.00408924	-0.687341	0.00158283	0.00175444	0.00207007	0.00149998	0.00117612	0.00106531	0.000965695	0.00111983	0.000852419	0.00101654	O75475
R.AFAAVPTSHPPEDAPAQPPTPGPAAS(79.9663)PEQLSFRER.Q	SCRIB_S1348	0.0459109	-0.676093	0.00967035	0.0059659	0.00665013	0.00502183	0.00602658	0.00509929	0.00327188	0.0043866	0.00604714	0.00205794	Q14160
R.SQSDLDDQHDYDSVAS(79.9663)DEDTDQEPLRSTGATR.S	GIT1_S388	0.00390878	-0.672811	0.0487589	0.0413818	0.0324014	0.0347598	0.0516495	0.028417	0.0231941	0.0280481	0.0263257	0.0250868	Q9Y2X7
K.QFTQSPET(79.9663)EASADSFPDTK.V	SYNM_T656	0.0157302	-0.669289	0.00401927	0.00405435	0.00449995	0.00422686	0.00262433	0.00225905	0.00197151	0.00378009	0.00194061	0.00226334	O15061
K.SEAAGSPDQGSTYS(79.9663)PAR.G	CLCC1_S532	0.0228135	-0.668459	0.118497	0.140645	0.21585	0.133865	0.118061	0.0971703	0.0791871	0.113069	0.0824192	0.0855164	Q96S66
R.RGPLTSGS(79.9663)DEENVALPLGDNVLTHNLGIPVLVVCTK.C	DYNC1LI2_S205	0.0493022	-0.66403	0.00113654	0.000990865	0.000567738	0.000739514	0.000969911	0.000478451	0.000519736	0.000843561	0.000675771	0.000262264	O43237
R.AATITGTLSRIS(79.9663)LNDDEEEKGTNPEGLSYSTLPGNVISK.V	ADGRB3_S1220	0.026103	-0.653993	0.20358	0.142045	0.253766	0.131461	0.16239	0.135628	0.0907839	0.116576	0.124962	0.0997233	O60242
R.SVSSDSLGPPRPAPART(79.9663)PT(79.9663)QPPPEPGDLPTIEEALQIIHSAEPR.L	CAMSAP3_T445;CAMSAP3_T447	0.0304063	-0.653566	0.0082383	0.00711489	0.0132122	0.0104977	0.00794447	0.0071375	0.00679359	0.00736355	0.00420782	0.00438058	Q9P1Y5
R.SNFSSGPGFPEYGYPADTVWPAMEQVSSRPT(79.9663)S(79.9663)PEKFSVPHVCAR.F	SEC16A_T1262;SEC16A_S1263	0.0296016	-0.645383	0.0178547	0.00946355	0.0133611	0.0143617	0.00892139	0.00756325	0.00647588	0.00798299	0.0095444	0.00932617	O15027
K.AAPPPPPPPPPLESS(79.9663)PRVKS(79.9663)PSK.Q	UBR4_S620;UBR4_S625	0.0108134	-0.639145	0.0301889	0.0205409	0.0272646	0.0217648	0.0251074	0.0231579	0.0128068	0.015899	0.016969	0.0113433	Q5T4S7
R.HRPS(79.9663)PPAT(79.9663)PPPKT(79.9663)RHSPTPQQSNR.T	SRRM1_S402;SRRM1_T406;SRRM1_T411	0.0252276	-0.635613	0.038651	0.031861	0.0369373	0.0310901	0.0527342	0.0353725	0.0228339	0.0176223	0.0267687	0.0205191	Q8IYB3
K.RPES(79.9663)PSEISPIK.G	WAPL_S221	0.000765065	-0.634032	10.6593	13.011	10.8706	10.6331	11.7503	6.39706	7.26524	9.38915	7.83242	5.79657	Q7Z5K2
R.DGGRSS(79.9663)PGGQDEGGFMAQGK.T	PXN_S303	0.0406274	-0.630909	0.187443	0.240329	0.134196	0.101697	0.193677	0.0988191	0.0964889	0.112959	0.125878	0.119501	P49023
K.TTIPEEEEEEEEAAGVVVEEELFHQQGT(79.9663)PR.A	LMNB1_T575	0.0284763	-0.627733	0.000653878	0.000504529	0.000489757	0.000335874	0.000722555	0.000397447	0.000316673	0.000278016	0.000395156	0.000364394	P20700
R.RSSLS(79.9663)RLEPSDLSEDSDYDSIWTAHSYR.M	ARHGEF7_S763	0.00763535	-0.627607	0.0068512	0.00528742	0.00583129	0.00438703	0.00726501	0.0033237	0.00469967	0.00377463	0.00418	0.00319479	Q14155
R.TSTGSASSSAAVAASSKEGS(79.9663)PLHK.Q	CLIP2_S42	0.0268972	-0.617767	0.0112159	0.00753796	0.0129398	0.00838789	0.0146125	0.008378	0.00749675	0.00690642	0.00724808	0.00561373	Q9UDT6
K.S(79.9663)SSPELVTHLKWDDPYYDIAR.H	ARHGAP1_S49	0.00847919	-0.615594	0.00656691	0.00459234	0.00645906	0.00468508	0.00564086	0.00486995	0.00298501	0.00379197	0.00381599	0.00277522	Q07960
R.GLYDGPVCEVSVT(79.9663)PKT(79.9663)VTPASSAK.T	DPYSL2_T509;DPYSL2_T512	0.000711249	-0.607738	0.000510219	0.000378358	0.00041251	0.000430601	0.000449011	0.000338619	0.000271098	0.000254996	0.000317348	0.000248967	Q16555
K.AKDPPRS(79.9663)PPDSESEQLLLETER.L	PLEKHO1_S342	0.0392868	-0.598932	0.225527	0.238713	0.165907	0.350299	0.293892	0.184591	0.128731	0.184592	0.133095	0.210363	Q53GL0
R.SQSDLDDQHDYDS(79.9663)VAS(79.9663)DEDTDQEPLRSTGATR.S	GIT1_S385;GIT1_S388	0.0240925	-0.584396	0.0213493	0.0130381	0.0197681	0.0176412	0.0234032	0.0149389	0.0163138	0.00795055	0.0125232	0.011765	Q9Y2X7
K.QTLQSATVEAIEADEAIKGFS(79.9663)PQHK.I	PPP3CA_S462	0.0451418	-0.580813	0.0377074	0.0245587	0.0209064	0.0241041	0.021712	0.0145467	0.023295	0.0185802	0.0177822	0.012036	Q08209
K.APTTVEDRVGDST(79.9663)PVSEKPVSAAVDANASES(79.9663)P.-	GORASP2_T433;GORASP2_S451	0.0239221	-0.5789	0.0241156	0.0264137	0.0296948	0.0146199	0.0255599	0.0211658	0.0138394	0.0149896	0.0143023	0.0163102	Q9H8Y8
R.GLYDGPVCEVSVT(79.9663)PKTVT(79.9663)PASS(79.9663)AK.T	DPYSL2_T509;DPYSL2_T514;DPYSL2_S518	0.0250362	-0.575189	0.00141168	0.00113501	0.00112727	0.00116816	0.00192374	0.00098883	0.00101052	0.000787417	0.000995536	0.000758927	Q16555
K.GGLLTSEEDSGFSTS(79.9663)PKDNSLPK.K	ZNF148_S306	0.0117225	-0.57349	1.31155	1.38046	1.00734	1.18872	1.393	1.05302	0.709499	0.641078	1.13961	0.67761	Q9UQR1
R.GLYDGPVCEVSVTPKT(79.9663)VT(79.9663)PASS(79.9663)AK.T	DPYSL2_T512;DPYSL2_T514;DPYSL2_S518	0.0487485	-0.573219	0.000133175	6.77378e-05	0.00010837	8.34788e-05	7.90324e-05	6.55515e-05	8.41866e-05	6.63676e-05	5.23003e-05	4.8694e-05	Q16555
K.TGVTSTSDS(79.9663)EEEGDDQEGEKK.R	PSIP1_S275	0.036585	-0.572391	0.00807954	0.00893406	0.0126308	0.00726728	0.00694135	0.00612234	0.0053328	0.00740884	0.00433301	0.00629425	O75475
R.ESSPLYSPTFS(79.9663)DSTSAVKEK.T	MAP1B_S1801	0.0308198	-0.567749	3.37724e-05	3.8548e-05	3.31411e-05	3.44595e-05	3.41276e-05	3.17893e-05	1.47165e-05	1.90911e-05	3.53825e-05	1.64458e-05	P46821
K.SEPQDFQEADS(79.9663)WGDTK.R	MAP1A_S1029	0.0415697	-0.567568	0.00292323	0.00355712	0.00461336	0.00294443	0.00233832	0.00216213	0.00188122	0.00302956	0.00197455	0.0020026	P78559
K.KS(79.9663)PSEARQDVDLCLVSSCEYKHPK.T	MAP1B_S2072	0.0177494	-0.563989	0.00896605	0.00623507	0.00798178	0.00778426	0.0054234	0.00593882	0.00404658	0.00555016	0.00552026	0.00355982	P46821
K.EAPAEGEAAEPGSPT(79.9663)AAEGEAASAASSTSSPKAEDGATPSPSNETPK.K	MARCKS_T120	0.0409216	-0.555219	0.00114587	0.001467	0.00161968	0.0012215	0.00212804	0.000896236	0.000861502	0.00128049	0.00124737	0.000874421	P29966
R.LLLDTS(79.9663)PPGGVVLSSFR.S	RGL2_S13	0.0279981	-0.539199	0.0693945	0.0760712	0.0929152	0.0506563	0.0638746	0.0625616	0.0525151	0.0488442	0.0402825	0.0386538	O15211
K.AQPAPPELNSESEDYSPS(79.9663)SSETVRSPNSPF.-	DCLK1_S728	0.0048654	-0.535501	0.000791982	0.000706067	0.000722705	0.000626134	0.000730392	0.000592976	0.00037518	0.000625077	0.000389194	0.000485606	O15075
K.KLEKEEEEGISQESS(79.9663)EEEQ.-	HMGA1_S103	0.0430134	-0.532659	0.0265053	0.0167578	0.0340059	0.029601	0.0326657	0.0222636	0.0123641	0.0224211	0.0205025	0.0189069	P17096
R.AGSRPQS(79.9663)PSGDADARGDAAVYCFHAAAGEWR.E	KBTBD11_S314	0.0149798	-0.529298	0.018192	0.0205869	0.025842	0.0214563	0.0174977	0.0185383	0.0106847	0.0160373	0.0116413	0.0148645	O94819
R.YQEQGGEAS(79.9663)PQRTWEQQQEVVSR.N	DBNL_S232	0.0362235	-0.526014	0.0259277	0.038054	0.0410189	0.0247774	0.0261139	0.0245113	0.0241014	0.022869	0.015917	0.0208635	Q9UJU6
K.QGS(79.9663)PDQVSPVSEMTS(79.9663)TSLYQDKQEGK.S	MAP1B_S1438;MAP1B_S1450	0.00998602	-0.523679	0.000124983	0.000114355	0.000113943	9.28436e-05	0.000149419	9.64404e-05	7.56877e-05	6.56068e-05	8.32781e-05	9.32453e-05	P46821
R.TSIPRAPS(79.9663)SDEECFFDLLTK.F	GPSM1_S492	0.0140703	-0.522412	0.0377863	0.0338675	0.0255034	0.0280157	0.0358183	0.0245955	0.021306	0.021516	0.0286341	0.0160316	Q86YR5
K.LPKSLSS(79.9663)S(79.9663)PVKKANDGEGGDEEAGTEEAVPR.R	CDC42EP4_S141;CDC42EP4_S142	0.0272641	-0.521975	0.0233459	0.0206236	0.0187409	0.0202952	0.0293213	0.017537	0.0117814	0.0140594	0.021357	0.0134917	Q9H3Q1
K.VLHYGDLEES(79.9663)PQGEVPHDSLQDKLPVADIK.A	ELMO1_S594	0.0310489	-0.520185	0.0606554	0.0772113	0.0797783	0.0537638	0.0657784	0.0637655	0.0372948	0.0507274	0.0537532	0.0295738	Q92556
R.S(79.9663)GSPGRVLTTTALSTVSSGVQR.V	CLASP2_S461	0.00698843	-0.51659	0.0105289	0.00781547	0.00879581	0.00718337	0.00781814	0.00689465	0.00584616	0.00458564	0.00646226	0.00566924	O75122
K.TTRT(79.9663)PEEGGYSYDISEKTTS(79.9663)PPEVSGYSYEK.T	MAP1B_T1949;MAP1B_S1965	0.0015104	-0.512171	0.00145616	0.00140862	0.00167794	0.00141904	0.0015251	0.00113833	0.000771566	0.00103618	0.00104045	0.00126302	P46821
R.ESS(79.9663)PLYSPTFSDSTSAVKEK.T	MAP1B_S1793	0.0466456	-0.512157	0.000635584	0.000428381	0.000487281	0.000480164	0.000559195	0.000459038	0.000396957	0.000245776	0.000492749	0.000221943	P46821
K.GAEASAAS(79.9663)EEEAGPQATEPST(79.9663)PSGPESGPTPASAEQNE.-	MARCKSL1_S165;MARCKSL1_T178	0.048695	-0.505346	0.00634844	0.00456708	0.00599152	0.00368994	0.00710523	0.00431156	0.00502076	0.00332123	0.00360252	0.00325991	P49006
K.ALADLIEKELSVQDQPS(79.9663)LSPTSLQNSSSHTTTAK.G	CNOT4_S430	0.0116826	-0.504435	1.09337	1.15644	1.05857	0.959922	0.754286	0.658546	0.563869	0.838313	0.85284	0.627038	O95628
K.KDSNELSDS(79.9663)AGEEDSADLK.R	MORC2_S779	0.984582	-0.00459282	0.0640441	0.0570336	0.0861835	0.0438383	0.0657771	0.0923433	0.0571618	0.053446	0.053181	0.0597374	Q9Y6X9
K.KDSNELS(79.9663)DS(79.9663)AGEEDSADLK.R	MORC2_S777;MORC2_S779	0.437064	-0.0679151	0.312476	0.33413	0.317432	0.293813	0.347391	0.348938	0.307319	0.312134	0.252018	0.311018	Q9Y6X9
K.LQPFNSSEDST(79.9663)NLVPLVVESSKPPEVDAPDKTPR.I	FAM169A_T468	0.874851	-0.0891015	0.00492492	4.0017e-06	0.00365067	0.0044649	0.00812306	0.00175901	0.00483031	0.00479989	0.00628662	0.00222395	Q9Y6X4
K.TSLITEEEDSTS(79.9663)EVLDEELK.L	FAM169A_S449	0.235195	0.892371	5.359e-06	0.0016607	0.00278187	0.00130945	5.87775e-06	3.89163e-06	0.00298491	0.00285889	0.00281101	0.00203919	Q9Y6X4
K.AHLGS(79.9663)SDNVATMSNEER.S	FAM169A_S526	0.429222	-0.137398	0.0416448	0.0338223	0.0339059	0.0283863	0.0417085	0.0430959	0.0350245	0.0301177	0.0278354	0.0270911	Q9Y6X4
K.TSLITEEEDS(79.9663)TSEVLDEELK.L	FAM169A_S447	0.14608	0.502159	0.0019078	0.00462996	0.00418836	0.00286801	0.00539578	0.0053432	0.00725496	0.00347861	0.00688002	0.00393923	Q9Y6X4
K.TPAQQPGPAKPPTQQVGTPKPLAQQPGLQS(79.9663)PAKAPGPTK.T	PCLO_S429	0.0651429	0.76817	0.0159318	0.0288214	0.0474908	0.0602105	0.0210617	0.0503958	0.0740944	0.0786046	0.0360023	0.0564198	Q9Y6V0
K.KIVDSGVQT(79.9663)DDEDATDR.S	PCLO_T3447	0.141283	0.256568	0.0825499	0.104163	0.0959678	0.108884	0.127899	0.136433	0.151908	0.126834	0.109801	0.0955922	Q9Y6V0
K.DSFSQESSPSS(79.9663)PSDLAK.L	PCLO_S1405	0.402613	0.133074	0.0413131	0.0395648	0.0488036	0.0427887	0.0640741	0.0529279	0.0597139	0.0487494	0.0441738	0.053836	Q9Y6V0
K.SSPQPQQTS(79.9663)PK.K	PCLO_S683	0.743983	-0.0365761	0.294669	0.258666	0.321039	0.27856	0.330552	0.335759	0.287386	0.318735	0.238866	0.265603	Q9Y6V0
K.RALGGDLAPVPSS(79.9663)PQPK.L	PCLO_S656	0.16475	-0.243134	0.0893026	0.0716707	0.0990064	0.0951824	0.0865582	0.0827925	0.0647288	0.100998	0.0614961	0.0631979	Q9Y6V0
K.GSHVHSGPTSAGSSSVPSPGQPGSPS(79.9663)VSK.K	PCLO_S4672	0.457507	-0.217179	0.00999723	0.0162329	0.0126909	0.0129928	0.00504913	0.011646	0.0114413	0.00719878	0.00956221	0.00915387	Q9Y6V0
K.SHSSQSSQQS(79.9663)PKPSVIK.S	PCLO_S4846	0.782368	0.0510641	0.075721	0.0565174	0.0969478	0.0839476	0.0784748	0.0866867	0.0976495	0.0869951	0.0806781	0.0537085	Q9Y6V0
K.LPTAVSLYS(79.9663)PTDEQSIMQK.E	PCLO_S1894	0.225601	0.826821	0.00221159	0.00598019	0.00915299	0.00823933	1.18524e-05	0.0135656	0.0079458	0.0125199	8.2291e-06	0.0113618	Q9Y6V0
R.ALGGDLAPVPSS(79.9663)PQPK.L	PCLO_S656	0.865202	-0.0296375	0.122047	0.12631	0.164668	0.0901573	0.126453	0.142503	0.104524	0.120751	0.105283	0.143771	Q9Y6V0
K.VYKLPTAVSLYS(79.9663)PTDEQSIMQK.E	PCLO_S1894	0.152227	-0.351214	0.0667984	0.0490192	0.0575437	0.0420945	0.0280191	0.0374883	0.0392806	0.0374974	0.03987	0.0367296	Q9Y6V0
K.RTPS(79.9663)EAERWLEEVSQVAK.A	NUMBL_S411	0.695829	-0.0797597	0.203603	0.205053	0.200565	0.25204	0.261727	0.230275	0.175864	0.152789	0.306195	0.197465	Q9Y6R0
R.ETYTDDLPPPPVPPPAIKS(79.9663)PTAQSK.T	ROBO1_S1492	0.136124	-0.31297	0.0382153	0.0458956	0.0494934	0.0302742	0.0306757	0.0394387	0.0320559	0.0297676	0.0244833	0.0308673	Q9Y6N7
R.KVPS(79.9663)FTFTPTVTYQR.G	ROBO1_S940	0.272773	-0.154016	0.112904	0.128158	0.101076	0.0801165	0.0980672	0.0942005	0.090896	0.104504	0.0801984	0.0978374	Q9Y6N7
R.RQPVS(79.9663)PPPPPRPISPPHTYGY(79.9663)ISGPLVSDMDTDAPEEEEDEADMEVAK.M	ROBO1_S1297;ROBO1_Y1313	0.907069	-0.0588041	0.00241312	0.000966114	1.28102e-06	0.0013732	0.00204815	0.00161136	0.00132484	0.00136389	0.000719259	0.00151085	Q9Y6N7
R.RQPVSPPPPPRPISPPHT(79.9663)Y(79.9663)GYISGPLVSDMDTDAPEEEEDEADMEVAK.M	ROBO1_T1310;ROBO1_Y1311	0.146557	-0.874783	0.00171593	0.000996197	0.00160896	0.0022738	0.00254521	0.00215586	0.00173635	0.00108883	2.03756e-06	1.34657e-06	Q9Y6N7
K.ISYIPDEEVSSPS(79.9663)PPQR.A	IGF2BP2_S164	0.080829	-0.11425	0.060166	0.0669353	0.0710111	0.0705718	0.0690163	0.0661282	0.0634656	0.0596513	0.0652243	0.0575193	Q9Y6M1
K.ISYIPDEEVSS(79.9663)PSPPQR.A	IGF2BP2_S162	0.148247	-0.122002	0.0626861	0.0599087	0.0689412	0.0521033	0.0564284	0.0588397	0.0543905	0.0539214	0.0526277	0.0559564	Q9Y6M1
K.RSEPQPEEGS(79.9663)PAGGQK.G	DNMT3A_S105	0.590354	0.0810868	0.513411	0.392566	0.482927	0.446095	0.497851	0.456134	0.503894	0.371529	0.636807	0.499358	Q9Y6K1
R.GSLAEAVGS(79.9663)PPPAATPTPTPPTR.K	EPN1_S454	0.544319	-0.137588	0.0318036	0.0349704	0.0496359	0.0239414	0.0334465	0.0272423	0.0267351	0.0281104	0.0352623	0.0406386	Q9Y6I3
R.TALPTSGSSAGELELLAGEVPARS(79.9663)PGAFDMSGVR.G	EPN1_S435	0.454379	0.231329	0.0252954	0.0155157	0.0267341	0.0119449	0.0339314	0.0328692	0.0247726	0.0319478	0.0158888	0.0276689	Q9Y6I3
R.TALPTSGS(79.9663)SAGELELLAGEVPARS(79.9663)PGAFDMSGVR.G	EPN1_S419;EPN1_S435	0.214738	-0.45991	0.0168561	0.00798439	0.0159457	0.0089389	0.0101103	0.0114224	0.00705244	0.0115542	0.00332011	0.010153	Q9Y6I3
R.TALPTSGSS(79.9663)AGELELLAGEVPAR.S	EPN1_S420	0.687767	-0.167297	0.0167611	0.038253	0.0227086	0.015244	0.00850514	0.0171988	0.0180834	0.0214284	0.011931	0.02172	Q9Y6I3
R.SVSS(79.9663)NVASVSPIPAGSK.K	DYNC1LI1_S415	0.961298	-0.0575866	0.000342844	0.00306466	0.000932387	3.53949e-07	0.00755281	0.000313812	0.0017099	0.000561295	0.00703614	0.00180653	Q9Y6G9
R.ITRKPVTVSPTTPTS(79.9663)PTEGEAS.-	DYNC1LI1_S516	0.078371	-0.44463	0.00558403	0.0038219	0.00347673	0.00329315	0.00535922	0.00382283	0.00288481	0.00256255	0.00391798	0.00263518	Q9Y6G9
R.ITRKPVTVS(79.9663)PTTPTSPTEGEAS.-	DYNC1LI1_S510	0.264799	-0.351751	0.00285232	0.00202347	0.00214136	0.00140801	0.00281365	0.00245161	0.00208595	0.00109315	0.00220025	0.000976122	Q9Y6G9
R.S(79.9663)VSSNVASVSPIPAGSK.K	DYNC1LI1_S412	0.930016	-0.0697655	0.000618533	0.00132547	0.0011418	0.000530216	0.00299118	0.000377364	0.00110918	0.000597462	0.00330236	0.000908926	Q9Y6G9
R.KPVTVSPT(79.9663)T(79.9663)PT(79.9663)SPTEGEAS.-	DYNC1LI1_T512;DYNC1LI1_T513;DYNC1LI1_T515	0.145777	0.226128	0.00423209	0.00402189	0.00402473	0.00361453	0.00348669	0.00481346	0.00369884	0.00449232	0.00383513	0.0058288	Q9Y6G9
R.SVS(79.9663)SNVASVSPIPAGSK.K	DYNC1LI1_S414	0.998789	0.00195374	0.000428997	0.00503225	0.00129714	0.000477832	0.0141067	0.000419374	0.00243356	0.00106287	0.0146231	0.00283288	Q9Y6G9
R.KPVTVSPT(79.9663)TPT(79.9663)SPTEGEAS.-	DYNC1LI1_T512;DYNC1LI1_T515	0.202481	0.13199	0.00523898	0.00517087	0.00554748	0.00462046	0.00548597	0.00602383	0.00486774	0.00506175	0.00654348	0.00606398	Q9Y6G9
R.KPVTVS(79.9663)PTT(79.9663)PT(79.9663)SPTEGEAS.-	DYNC1LI1_S510;DYNC1LI1_T513;DYNC1LI1_T515	0.302988	0.132278	0.00802061	0.0099155	0.00818689	0.00729773	0.00818214	0.00976588	0.00827049	0.00853661	0.00792629	0.0110984	Q9Y6G9
K.LIRDFQEYVEPGEDFPAS(79.9663)PQRR.N	DYNC1LI1_S207	0.715896	0.0667773	0.00185162	0.00212056	0.00214273	0.0013312	0.00171398	0.00198089	0.00192257	0.00155295	0.0025334	0.00160424	Q9Y6G9
K.AGATSEGVLANFFNS(79.9663)LLSK.K	DYNC1LI1_S450	0.49043	-0.668344	0.000410883	0.000336176	3.44436e-07	0.000369523	4.41633e-07	3.59053e-07	3.16005e-07	9.84088e-05	0.000323891	0.000280105	Q9Y6G9
R.KPVTVS(79.9663)PTT(79.9663)PTSPTEGEAS.-	DYNC1LI1_S510;DYNC1LI1_T513	0.491592	0.0916386	0.00489481	0.00633512	0.00489064	0.00419784	0.00603271	0.00565544	0.00534933	0.00652919	0.00488128	0.00566399	Q9Y6G9
R.SVSS(79.9663)NVASVSPIPAGSKK.I	DYNC1LI1_S415	0.789729	-0.347582	0.000555796	0.00337519	0.00171736	0.000598175	0.0127972	0.00045097	0.00152283	0.000788112	0.0103354	0.00186913	Q9Y6G9
R.GLS(79.9663)WDSGPEEPGPR.L	MRVI1_S386	0.870986	0.344637	2.51284	1.2645	1.64631	2294	1.85851	2911	1.84948	1.57093	2.18312	5.63591	Q9Y6F6
R.AILGSYDSELTPAEYS(79.9663)PQLTR.R	MAD1L1_S428	0.544822	-0.143796	0.057222	0.0678985	0.0789713	0.0377376	0.0652648	0.0594533	0.0454613	0.0770729	0.0534754	0.0424986	Q9Y6D9
R.ELEKPIQSKPQSPVIQAAAVS(79.9663)PK.F	ARFGEF2_S227	0.363247	0.19167	1.11555	1.04371	0.936199	1.42828	1.02534	1.57851	1.43459	0.777619	1.39019	1.15661	Q9Y6D5
R.ELEKPIQSKPQS(79.9663)PVIQAAAVS(79.9663)PK.F	ARFGEF2_S218;ARFGEF2_S227	0.764483	0.0492273	2.91989	3.26735	3.83141	4.14769	2.9708	4.5094	3.70856	3.67592	2.83453	3.00357	Q9Y6D5
[truncated: 3,479 more rows]

## Sheet: cortical organoids
SEQUENCE	Phosphosite position	t-test p-value	Log2 (CDKL5/CTR)	Phosphopeptide intensity/total protein intensity CTR-1	Phosphopeptide intensity/total protein intensity CTR-2	Phosphopeptide intensity/total protein intensity CTR-3	Phosphopeptide intensity/total protein intensity CTR-4	Phosphopeptide intensity/total protein intensity CDKL5-1	Phosphopeptide intensity/total protein intensity CDKL5-2	Phosphopeptide intensity/total protein intensity CDKL5-3	Phosphopeptide intensity/total protein intensity CDKL5-4	LOCUS
[truncated: 6,369 more rows]
