# Supplementary material for: Altered network and rescue of human neurons derived from individuals with early-onset genetic epilepsy
Source: Mol Psychiatry. 2021 Apr 22;26(11):7047–68. doi: 10.1038/s41380-021-01104-2 (PMC8531162; doi:10.1038/s41380-021-01104-2)
Supplement: Supplementary file 9 — Supplemental Table S4 [file 41380_2021_1104_MOESM9_ESM.xlsx]

## Sheet: Down-GOCOMPONENT
GO Term	Description	P-value	FDR q-value	Genes
GO:0000786	nucleosome	2.83e-10	4.63e-07	[HIST1H3F - histone cluster 1, h3f, HIST1H1T - histone cluster 1, h1t, HIST2H3D - histone cluster 2, h3d, H1FX - h1 histone family, member x, HIST1H1C - histone cluster 1, h1c, HIST3H2BB - histone cluster 3, h2bb, HIST2H2AB - histone cluster 2, h2ab]
GO:0044815	DNA packaging complex	1.23e-09	1e-06	[HIST1H3F - histone cluster 1, h3f, HIST1H1T - histone cluster 1, h1t, HIST2H3D - histone cluster 2, h3d, H1FX - h1 histone family, member x, HIST1H1C - histone cluster 1, h1c, HIST3H2BB - histone cluster 3, h2bb, HIST2H2AB - histone cluster 2, h2ab]
GO:0032993	protein-DNA complex	3.38e-07	0.000185	[HIST1H3F - histone cluster 1, h3f, HIST1H1T - histone cluster 1, h1t, HIST2H3D - histone cluster 2, h3d, H1FX - h1 histone family, member x, HIST1H1C - histone cluster 1, h1c, HIST3H2BB - histone cluster 3, h2bb, HIST2H2AB - histone cluster 2, h2ab]
GO:1902710	GABA receptor complex	2.98e-06	0.00122	[GABBR2 - gamma-aminobutyric acid (gaba) b receptor, 2, GABRB3 - gamma-aminobutyric acid (gaba) a receptor, beta 3, GABRA3 - gamma-aminobutyric acid (gaba) a receptor, alpha 3]
GO:0097458	neuron part	1.87e-05	0.00613	[PDE1B - phosphodiesterase 1b, calmodulin-dependent, CBX6 - chromobox homolog 6, SCN2A - sodium channel, voltage-gated, type ii, alpha subunit, LRFN3 - leucine rich repeat and fibronectin type iii domain containing 3, KCTD8 - potassium channel tetramerization domain containing 8, EPHB1 - eph receptor b1, PCSK2 - proprotein convertase subtilisin/kexin type 2, GRM2 - glutamate receptor, metabotropi…
GO:0043005	neuron projection	0.000104	0.0284	[CBX6 - chromobox homolog 6, SCN2A - sodium channel, voltage-gated, type ii, alpha subunit, LRFN3 - leucine rich repeat and fibronectin type iii domain containing 3, PCSK2 - proprotein convertase subtilisin/kexin type 2, EPHB1 - eph receptor b1, GRM2 - glutamate receptor, metabotropic 2, OLFM1 - olfactomedin 1, GABRA3 - gamma-aminobutyric acid (gaba) a receptor, alpha 3, GABBR2 - gamma-aminobutyr…

## Sheet: Down-GOPROCESS
GO Term	Description	P-value	FDR q-value	Genes
GO:0006334	nucleosome assembly	2.25e-06	0.00892	[HIST1H3F - histone cluster 1, h3f, HIST1H1T - histone cluster 1, h1t, HIST2H3D - histone cluster 2, h3d, H1FX - h1 histone family, member x, HIST1H1C - histone cluster 1, h1c, HIST3H2BB - histone cluster 3, h2bb]
GO:0006325	chromatin organization	4.47e-06	0.0106	[MEN1 - multiple endocrine neoplasia i, PTMA - prothymosin, alpha, CBX6 - chromobox homolog 6, HIST1H1T - histone cluster 1, h1t, HIST2H3D - histone cluster 2, h3d, HIST1H1C - histone cluster 1, h1c, HIST3H2BB - histone cluster 3, h2bb, HMG20B - high mobility group 20b, HIST1H3F - histone cluster 1, h3f, PRKCB - protein kinase c, beta, ING4 - inhibitor of growth family, member 4, H1FX - h1 histon…
GO:0071824	protein-DNA complex subunit organization	3.93e-06	0.0117	[PTMA - prothymosin, alpha, HIST1H3F - histone cluster 1, h3f, HIST1H1T - histone cluster 1, h1t, XPA - xeroderma pigmentosum, complementation group a, HIST2H3D - histone cluster 2, h3d, H1FX - h1 histone family, member x, HIST1H1C - histone cluster 1, h1c, HIST3H2BB - histone cluster 3, h2bb]
GO:0034728	nucleosome organization	2.04e-06	0.0121	[PTMA - prothymosin, alpha, HIST1H3F - histone cluster 1, h3f, HIST1H1T - histone cluster 1, h1t, HIST2H3D - histone cluster 2, h3d, H1FX - h1 histone family, member x, HIST1H1C - histone cluster 1, h1c, HIST3H2BB - histone cluster 3, h2bb]
GO:0065004	protein-DNA complex assembly	7.53e-06	0.0149	[HIST1H3F - histone cluster 1, h3f, HIST1H1T - histone cluster 1, h1t, XPA - xeroderma pigmentosum, complementation group a, HIST2H3D - histone cluster 2, h3d, H1FX - h1 histone family, member x, HIST1H1C - histone cluster 1, h1c, HIST3H2BB - histone cluster 3, h2bb]
GO:0007214	gamma-aminobutyric acid signaling pathway	1.33e-06	0.0158	[GABBR2 - gamma-aminobutyric acid (gaba) b receptor, 2, KIAA1045 - kiaa1045, GABRB3 - gamma-aminobutyric acid (gaba) a receptor, beta 3, GABRA3 - gamma-aminobutyric acid (gaba) a receptor, alpha 3]

## Sheet: Up-GOCOMPONENT
GO Term	Description	P-value	FDR q-value	Genes
GO:0043202	lysosomal lumen	2.07e-13	3.39e-10	[LAMP2 - lysosomal-associated membrane protein 2, SCARB2 - scavenger receptor class b, member 2, CTSA - cathepsin a, RNASET2 - ribonuclease t2, CTSB - cathepsin b, ARSA - arylsulfatase a, GALNS - galactosamine (n-acetyl)-6-sulfate sulfatase, NAGLU - n-acetylglucosaminidase, alpha, HEXA - hexosaminidase a (alpha polypeptide), HEXB - hexosaminidase b (beta polypeptide), SDC2 - syndecan 2, GM2A - gm…
GO:0005764	lysosome	2.65e-10	1.09e-07	[LAMP2 - lysosomal-associated membrane protein 2, DNASE2 - deoxyribonuclease ii, lysosomal, LAMP1 - lysosomal-associated membrane protein 1, CTSA - cathepsin a, RNASET2 - ribonuclease t2, DTX3L - deltex 3-like (drosophila), CTSB - cathepsin b, LRP2 - low density lipoprotein receptor-related protein 2, ARSA - arylsulfatase a, EPDR1 - ependymin related 1, CLN3 - ceroid-lipofuscinosis, neuronal 3, N…
GO:0005775	vacuolar lumen	3.4e-10	1.12e-07	[LAMP2 - lysosomal-associated membrane protein 2, SCARB2 - scavenger receptor class b, member 2, CTSA - cathepsin a, RNASET2 - ribonuclease t2, CTSB - cathepsin b, ARSA - arylsulfatase a, GALNS - galactosamine (n-acetyl)-6-sulfate sulfatase, NAGLU - n-acetylglucosaminidase, alpha, HEXA - hexosaminidase a (alpha polypeptide), SDC2 - syndecan 2, HEXB - hexosaminidase b (beta polypeptide), GM2A - gm…
GO:0005773	vacuole	1.61e-10	1.32e-07	[LAMP2 - lysosomal-associated membrane protein 2, DNASE2 - deoxyribonuclease ii, lysosomal, LAMP1 - lysosomal-associated membrane protein 1, CTSA - cathepsin a, RNASET2 - ribonuclease t2, CTSB - cathepsin b, DTX3L - deltex 3-like (drosophila), LRP2 - low density lipoprotein receptor-related protein 2, ARSA - arylsulfatase a, EPDR1 - ependymin related 1, CLN3 - ceroid-lipofuscinosis, neuronal 3, N…
GO:0000323	lytic vacuole	2.65e-10	1.45e-07	[LAMP2 - lysosomal-associated membrane protein 2, DNASE2 - deoxyribonuclease ii, lysosomal, LAMP1 - lysosomal-associated membrane protein 1, CTSA - cathepsin a, RNASET2 - ribonuclease t2, DTX3L - deltex 3-like (drosophila), CTSB - cathepsin b, LRP2 - low density lipoprotein receptor-related protein 2, ARSA - arylsulfatase a, EPDR1 - ependymin related 1, CLN3 - ceroid-lipofuscinosis, neuronal 3, N…
GO:0044437	vacuolar part	2.1e-09	4.92e-07	[LAMP2 - lysosomal-associated membrane protein 2, SLC35F6 - solute carrier family 35, member f6, LAMP1 - lysosomal-associated membrane protein 1, RNASET2 - ribonuclease t2, CTSA - cathepsin a, SCARB2 - scavenger receptor class b, member 2, CTSB - cathepsin b, DTX3L - deltex 3-like (drosophila), LRP2 - low density lipoprotein receptor-related protein 2, ARSA - arylsulfatase a, GALNS - galactosamin…
GO:0044421	extracellular region part	2.01e-09	5.5e-07	[IQGAP2 - iq motif containing gtpase activating protein 2, LGALS3BP - lectin, galactoside-binding, soluble, 3 binding protein, UEVLD - uev and lactate/malate dehyrogenase domains, NME1 - nme/nm23 nucleoside diphosphate kinase 1, WLS - wntless homolog (drosophila), NRP1 - neuropilin 1, DNPH1 - 2'-deoxynucleoside 5'-phosphate n-hydrolase 1, NAGLU - n-acetylglucosaminidase, alpha, NAGA - n-acetylgal…
GO:0070062	extracellular exosome	4.79e-07	9.81e-05	[SLC35F6 - solute carrier family 35, member f6, NEBL - nebulette, ST13 - suppression of tumorigenicity 13 (colon carcinoma) (hsp70 interacting protein), IQGAP2 - iq motif containing gtpase activating protein 2, LGALS3BP - lectin, galactoside-binding, soluble, 3 binding protein, CTSA - cathepsin a, SLC9A3R1 - solute carrier family 9, subfamily a (nhe3, cation proton antiporter 3), member 3 regulat…
GO:1903561	extracellular vesicle	6.29e-07	0.000103	[SLC35F6 - solute carrier family 35, member f6, NEBL - nebulette, ST13 - suppression of tumorigenicity 13 (colon carcinoma) (hsp70 interacting protein), IQGAP2 - iq motif containing gtpase activating protein 2, LGALS3BP - lectin, galactoside-binding, soluble, 3 binding protein, CTSA - cathepsin a, SLC9A3R1 - solute carrier family 9, subfamily a (nhe3, cation proton antiporter 3), member 3 regulat…
GO:0043230	extracellular organelle	6.29e-07	0.000115	[SLC35F6 - solute carrier family 35, member f6, NEBL - nebulette, ST13 - suppression of tumorigenicity 13 (colon carcinoma) (hsp70 interacting protein), IQGAP2 - iq motif containing gtpase activating protein 2, LGALS3BP - lectin, galactoside-binding, soluble, 3 binding protein, CTSA - cathepsin a, SLC9A3R1 - solute carrier family 9, subfamily a (nhe3, cation proton antiporter 3), member 3 regulat…
GO:0031982	vesicle	4.12e-06	0.000614	[IQGAP2 - iq motif containing gtpase activating protein 2, LGALS3BP - lectin, galactoside-binding, soluble, 3 binding protein, DTX3L - deltex 3-like (drosophila), UEVLD - uev and lactate/malate dehyrogenase domains, NME1 - nme/nm23 nucleoside diphosphate kinase 1, WLS - wntless homolog (drosophila), NRP1 - neuropilin 1, DNPH1 - 2'-deoxynucleoside 5'-phosphate n-hydrolase 1, NAGLU - n-acetylglucos…
GO:0035578	azurophil granule lumen	5.23e-06	0.000715	[HEXB - hexosaminidase b (beta polypeptide), RNASET2 - ribonuclease t2, CTSA - cathepsin a, GM2A - gm2 ganglioside activator, ARSA - arylsulfatase a, GLB1 - galactosidase, beta 1, MAN2B1 - mannosidase, alpha, class 2b, member 1, GALNS - galactosamine (n-acetyl)-6-sulfate sulfatase]
GO:0031974	membrane-enclosed lumen	1.41e-05	0.00154	[LGALS3BP - lectin, galactoside-binding, soluble, 3 binding protein, CTSA - cathepsin a, LRP2 - low density lipoprotein receptor-related protein 2, ARSA - arylsulfatase a, GALNS - galactosamine (n-acetyl)-6-sulfate sulfatase, PDIA5 - protein disulfide isomerase family a, member 5, SPARCL1 - sparc-like 1 (hevin), NAGLU - n-acetylglucosaminidase, alpha, CD63 - cd63 molecule, GLRX5 - glutaredoxin 5,…
GO:0070013	intracellular organelle lumen	1.41e-05	0.00165	[LGALS3BP - lectin, galactoside-binding, soluble, 3 binding protein, CTSA - cathepsin a, LRP2 - low density lipoprotein receptor-related protein 2, ARSA - arylsulfatase a, GALNS - galactosamine (n-acetyl)-6-sulfate sulfatase, PDIA5 - protein disulfide isomerase family a, member 5, SPARCL1 - sparc-like 1 (hevin), NAGLU - n-acetylglucosaminidase, alpha, CD63 - cd63 molecule, GLRX5 - glutaredoxin 5,…
GO:0043233	organelle lumen	1.41e-05	0.00178	[LGALS3BP - lectin, galactoside-binding, soluble, 3 binding protein, CTSA - cathepsin a, LRP2 - low density lipoprotein receptor-related protein 2, ARSA - arylsulfatase a, GALNS - galactosamine (n-acetyl)-6-sulfate sulfatase, PDIA5 - protein disulfide isomerase family a, member 5, SPARCL1 - sparc-like 1 (hevin), NAGLU - n-acetylglucosaminidase, alpha, CD63 - cd63 molecule, GLRX5 - glutaredoxin 5,…
GO:0005615	extracellular space	2.15e-05	0.0022	[LAMP2 - lysosomal-associated membrane protein 2, TCTN1 - tectonic family member 1, C1QTNF5 - c1q and tumor necrosis factor related protein 5, TGFB2 - transforming growth factor, beta 2, LGALS3BP - lectin, galactoside-binding, soluble, 3 binding protein, RNASET2 - ribonuclease t2, CTSB - cathepsin b, PROM1 - prominin 1, PLTP - phospholipid transfer protein, SPARCL1 - sparc-like 1 (hevin), NRP1 - …
GO:0044459	plasma membrane part	9.92e-05	0.00957	[CD99 - cd99 molecule, SLC9A3R1 - solute carrier family 9, subfamily a (nhe3, cation proton antiporter 3), member 3 regulator 1, LRP2 - low density lipoprotein receptor-related protein 2, GNG12 - guanine nucleotide binding protein (g protein), gamma 12, PDZD11 - pdz domain containing 11, NME1 - nme/nm23 nucleoside diphosphate kinase 1, WLS - wntless homolog (drosophila), CLN3 - ceroid-lipofuscino…
GO:0031907	microbody lumen	0.000146	0.0126	[GSTK1 - glutathione s-transferase kappa 1, PIPOX - pipecolic acid oxidase, ACOX1 - acyl-coa oxidase 1, palmitoyl, NUDT12 - nudix (nucleoside diphosphate linked moiety x)-type motif 12, ABCD3 - atp-binding cassette, sub-family d (ald), member 3]
GO:0005576	extracellular region	0.000157	0.0129	[TGFB2 - transforming growth factor, beta 2, LGALS3BP - lectin, galactoside-binding, soluble, 3 binding protein, RNASET2 - ribonuclease t2, CTSA - cathepsin a, CTSB - cathepsin b, PDZD11 - pdz domain containing 11, IL1RAP - interleukin 1 receptor accessory protein, ARSA - arylsulfatase a, PLTP - phospholipid transfer protein, GALNS - galactosamine (n-acetyl)-6-sulfate sulfatase, EPDR1 - ependymin…
GO:0005782	peroxisomal matrix	0.000146	0.0133	[GSTK1 - glutathione s-transferase kappa 1, PIPOX - pipecolic acid oxidase, ACOX1 - acyl-coa oxidase 1, palmitoyl, NUDT12 - nudix (nucleoside diphosphate linked moiety x)-type motif 12, ABCD3 - atp-binding cassette, sub-family d (ald), member 3]
GO:0005882	intermediate filament	0.000173	0.0135	[NRP1 - neuropilin 1, NES - nestin, VIM - vimentin, NME1 - nme/nm23 nucleoside diphosphate kinase 1, SYNM - synemin, intermediate filament protein]

## Sheet: Up-GOPROCESS
GO Term	Description	P-value	FDR q-value	Genes
GO:0006687	glycosphingolipid metabolic process	3.53e-10	4.2e-06	[SUMF1 - sulfatase modifying factor 1, CLN3 - ceroid-lipofuscinosis, neuronal 3, HEXA - hexosaminidase a (alpha polypeptide), HEXB - hexosaminidase b (beta polypeptide), NAGA - n-acetylgalactosaminidase, alpha-, CTSA - cathepsin a, GM2A - gm2 ganglioside activator, ARSA - arylsulfatase a, GLB1 - galactosidase, beta 1]
GO:1903509	liposaccharide metabolic process	1.97e-08	7.8e-05	[SUMF1 - sulfatase modifying factor 1, CLN3 - ceroid-lipofuscinosis, neuronal 3, HEXA - hexosaminidase a (alpha polypeptide), HEXB - hexosaminidase b (beta polypeptide), NAGA - n-acetylgalactosaminidase, alpha-, CTSA - cathepsin a, GM2A - gm2 ganglioside activator, ARSA - arylsulfatase a, GLB1 - galactosidase, beta 1]
GO:0006664	glycolipid metabolic process	1.97e-08	0.000117	[SUMF1 - sulfatase modifying factor 1, CLN3 - ceroid-lipofuscinosis, neuronal 3, HEXA - hexosaminidase a (alpha polypeptide), HEXB - hexosaminidase b (beta polypeptide), NAGA - n-acetylgalactosaminidase, alpha-, CTSA - cathepsin a, GM2A - gm2 ganglioside activator, ARSA - arylsulfatase a, GLB1 - galactosidase, beta 1]
GO:0006665	sphingolipid metabolic process	6.14e-08	0.000183	[SUMF1 - sulfatase modifying factor 1, PPAP2A - phosphatidic acid phosphatase type 2a, CLN3 - ceroid-lipofuscinosis, neuronal 3, HEXA - hexosaminidase a (alpha polypeptide), HEXB - hexosaminidase b (beta polypeptide), NAGA - n-acetylgalactosaminidase, alpha-, CTSA - cathepsin a, GM2A - gm2 ganglioside activator, ARSA - arylsulfatase a, GLB1 - galactosidase, beta 1]
GO:0006643	membrane lipid metabolic process	4.47e-07	0.00106	[SUMF1 - sulfatase modifying factor 1, PPAP2A - phosphatidic acid phosphatase type 2a, CLN3 - ceroid-lipofuscinosis, neuronal 3, HEXA - hexosaminidase a (alpha polypeptide), HEXB - hexosaminidase b (beta polypeptide), NAGA - n-acetylgalactosaminidase, alpha-, CTSA - cathepsin a, GM2A - gm2 ganglioside activator, ARSA - arylsulfatase a, GLB1 - galactosidase, beta 1]
GO:0042340	keratan sulfate catabolic process	1.46e-06	0.00289	[HEXA - hexosaminidase a (alpha polypeptide), HEXB - hexosaminidase b (beta polypeptide), GLB1 - galactosidase, beta 1, GALNS - galactosamine (n-acetyl)-6-sulfate sulfatase]
GO:0006026	aminoglycan catabolic process	2.78e-06	0.00473	[HEXA - hexosaminidase a (alpha polypeptide), NAGLU - n-acetylglucosaminidase, alpha, SDC2 - syndecan 2, HEXB - hexosaminidase b (beta polypeptide), CTBS - chitobiase, di-n-acetyl-, GLB1 - galactosidase, beta 1, GALNS - galactosamine (n-acetyl)-6-sulfate sulfatase]
GO:0009313	oligosaccharide catabolic process	3.36e-06	0.00499	[HEXB - hexosaminidase b (beta polypeptide), CTBS - chitobiase, di-n-acetyl-, GM2A - gm2 ganglioside activator, MAN2B1 - mannosidase, alpha, class 2b, member 1]
GO:0042339	keratan sulfate metabolic process	6.63e-06	0.00875	[HEXA - hexosaminidase a (alpha polypeptide), HEXB - hexosaminidase b (beta polypeptide), GLB1 - galactosidase, beta 1, GALNS - galactosamine (n-acetyl)-6-sulfate sulfatase]
GO:0046903	secretion	1.28e-05	0.0138	[LAMP2 - lysosomal-associated membrane protein 2, LAMP1 - lysosomal-associated membrane protein 1, C1QTNF5 - c1q and tumor necrosis factor related protein 5, IQGAP2 - iq motif containing gtpase activating protein 2, TGFB2 - transforming growth factor, beta 2, LGALS3BP - lectin, galactoside-binding, soluble, 3 binding protein, RNASET2 - ribonuclease t2, CTSA - cathepsin a, CTSB - cathepsin b, SLC9…
GO:0009311	oligosaccharide metabolic process	1.24e-05	0.0147	[HEXB - hexosaminidase b (beta polypeptide), NAGA - n-acetylgalactosaminidase, alpha-, CTBS - chitobiase, di-n-acetyl-, GM2A - gm2 ganglioside activator, MAN2B1 - mannosidase, alpha, class 2b, member 1]
GO:0006027	glycosaminoglycan catabolic process	2.68e-05	0.0265	[HEXA - hexosaminidase a (alpha polypeptide), NAGLU - n-acetylglucosaminidase, alpha, HEXB - hexosaminidase b (beta polypeptide), SDC2 - syndecan 2, GLB1 - galactosidase, beta 1, GALNS - galactosamine (n-acetyl)-6-sulfate sulfatase]
GO:1901136	carbohydrate derivative catabolic process	3.33e-05	0.0304	[HEXA - hexosaminidase a (alpha polypeptide), NAGLU - n-acetylglucosaminidase, alpha, HEXB - hexosaminidase b (beta polypeptide), SDC2 - syndecan 2, NAGA - n-acetylgalactosaminidase, alpha-, CTBS - chitobiase, di-n-acetyl-, GM2A - gm2 ganglioside activator, GLB1 - galactosidase, beta 1, GALNS - galactosamine (n-acetyl)-6-sulfate sulfatase]
GO:0032940	secretion by cell	4.86e-05	0.0385	[LAMP2 - lysosomal-associated membrane protein 2, LAMP1 - lysosomal-associated membrane protein 1, C1QTNF5 - c1q and tumor necrosis factor related protein 5, IQGAP2 - iq motif containing gtpase activating protein 2, TGFB2 - transforming growth factor, beta 2, LGALS3BP - lectin, galactoside-binding, soluble, 3 binding protein, RNASET2 - ribonuclease t2, CTSA - cathepsin a, CTSB - cathepsin b, PDZD…
GO:1901565	organonitrogen compound catabolic process	4.56e-05	0.0387	[LAMP2 - lysosomal-associated membrane protein 2, GALNS - galactosamine (n-acetyl)-6-sulfate sulfatase, LACE1 - lactation elevated 1, CLN3 - ceroid-lipofuscinosis, neuronal 3, NAGLU - n-acetylglucosaminidase, alpha, DNPH1 - 2'-deoxynucleoside 5'-phosphate n-hydrolase 1, HEXA - hexosaminidase a (alpha polypeptide), HEXB - hexosaminidase b (beta polypeptide), NAGA - n-acetylgalactosaminidase, alpha…
