# Supplementary material for: Altered network and rescue of human neurons derived from individuals with early-onset genetic epilepsy
Source: Mol Psychiatry. 2021 Apr 22;26(11):7047–68. doi: 10.1038/s41380-021-01104-2 (PMC8531162; doi:10.1038/s41380-021-01104-2)
Supplement: Supplementary file 10 — Supplemental Table S5 [file 41380_2021_1104_MOESM10_ESM.xlsx]

## Sheet: 2D neurons
Categories	Diseases or Functions Annotation	p-Value	Molecules	# Molecules
Cell Morphology, Cellular Assembly and Organization, Cellular Development, Cellular Function and Maintenance, Cellular Growth and Proliferation, Nervous System Development and Function, Organismal Development, Tissue Development	Neuritogenesis	4.6e-30	ADGRB3,AGAP2,APBA1,ARHGEF7,BRAF,BRSK1,BRSK2,CAMSAP2,CLASP2,CPEB4,CRK,CTNNA2,CTNND2,CTTN,DBNL,DCLK1,DCX,DOCK7,DPYSL2,DPYSL3,EHD1,ELMO1,EPHB1,EPHB2,ERC2,FARP1,FNBP1L,GAP43,GIT1,HSP90AA1,HSP90AB1,LMNB1,MAP1B,MAP2,MAPT,NEFM,NF1,NFIB,NTRK3,PAK4,PALLD,PALM,PCDH9,PPP3CA,PXN,RERE,RIMS1,RTN3,RTN4,SPTBN1,STMN1,TNIK,TOP2B,TSC2,VIM,WASF1	56
Cellular Development, Cellular Growth and Proliferation, Nervous System Development and Function, Tissue Development	Development of neurons	3.16e-25	ADGRB3,AGAP2,APBA1,ARHGEF7,BRAF,BRSK1,BRSK2,CAMSAP2,CLASP2,CPEB4,CRK,CTNNA2,CTNND2,CTTN,DBNL,DCLK1,DCX,DOCK7,DPYSL2,DPYSL3,EHD1,ELMO1,EPHB1,EPHB2,ERC2,FARP1,FNBP1L,GAP43,GIT1,HSP90AA1,HSP90AB1,KIF1A,LMNB1,MAP1B,MAP2,MAPT,NEFM,NF1,NFIB,NTRK3,PAK4,PALLD,PALM,PCDH9,PPP3CA,PRPH,PXN,RERE,RIMS1,RTN3,RTN4,SPTBN1,STMN1,TNIK,TOP2B,TSC2,VIM,WASF1	58
Cell Morphology, Cellular Assembly and Organization, Cellular Development, Cellular Function and Maintenance, Cellular Growth and Proliferation, Nervous System Development and Function, Organismal Development, Tissue Development	Axonogenesis	1.28e-17	BRAF,BRSK1,BRSK2,CLASP2,CTNNA2,DCLK1,DOCK7,DPYSL2,EPHB1,EPHB2,GAP43,HSP90AA1,HSP90AB1,MAP1B,MAP2,MAPT,NFIB,NTRK3,PAK4,PALM,RIMS1,RTN4,STMN1,TOP2B,TSC2,VIM	26
Cell Morphology, Nervous System Development and Function, Tissue Morphology	Morphology of neurons	4.16e-17	AGAP2,APBA1,ARHGEF7,BRAF,BRSK1,BRSK2,CLASP2,CPEB4,CTNNA2,CTNND2,DBNL,DCLK1,DCX,DPYSL2,DPYSL3,EPHB1,EPHB2,ERBIN,ERC2,GAP43,GIT1,HNRNPA2B1,LMNB1,MADD,MAP1A,MAP1B,MAP2,MAPT,NF1,NFIB,NTRK3,PAK4,PCDH9,PPP3CA,RIMS1,RTN4,SEPT5,SNTB2,STUB1,VIM,WASF1	41
Cell Morphology, Cellular Assembly and Organization, Cellular Development, Cellular Function and Maintenance, Cellular Growth and Proliferation, Nervous System Development and Function, Organismal Development, Tissue Development	Branching of neurons	1.24e-15	AGAP2,APBA1,ARHGEF7,CLASP2,CPEB4,CTNNA2,CTNND2,DCX,DPYSL2,DPYSL3,ELMO1,EPHB1,EPHB2,ERC2,FARP1,GAP43,GIT1,LMNB1,MAP1B,MAPT,NEFM,NF1,NTRK3,PALM,PCDH9,RIMS1,RTN4,TSC2	28
Cellular Development, Cellular Growth and Proliferation, Nervous System Development and Function, Tissue Development	Growth of axons	1.57e-15	BRAF,BRSK1,BRSK2,CLASP2,DCLK1,DCX,DPYSL2,EPHB2,GAP43,INPP5F,LMNB1,MAP1B,MAPT,MTMR9,NES,PAK4,RTN4,STUB1,SYN3,TSC2,VIM	21
Nervous System Development and Function	Morphology of nervous system	2.26e-15	AGAP2,APBA1,ARHGEF7,BRAF,BRSK1,BRSK2,CLASP2,CPEB4,CTNNA2,CTNND2,DBNL,DCLK1,DCX,DOCK7,DPYSL2,DPYSL3,EPB41L1,EPHB1,EPHB2,ERBIN,ERC2,GAP43,GIT1,HNRNPA2B1,KHDRBS1,LMNB1,MADD,MAP1A,MAP1B,MAP2,MAPT,MARCKSL1,NF1,NFIB,NPAS3,NTRK3,PAK4,PALLD,PCDH9,PPP3CA,RIMS1,RTN4,SEPT5,SMPD3,SNTB2,STMN1,STUB1,TOP2B,VIM,WASF1	50
Cellular Development, Cellular Growth and Proliferation, Nervous System Development and Function, Tissue Development	Growth of neurites	7.1e-15	ARHGEF7,BRAF,BRSK1,BRSK2,CLASP2,CRK,CTNND2,DCLK1,DCX,DPYSL2,DPYSL3,EPHB2,GAP43,INPP5F,LMNB1,MAP1B,MAP2,MAPT,MARCKS,MTMR9,NES,NF1,NTRK3,PAK4,PALLD,PRPH,PXN,RTN4,SPTBN1,STUB1,SYN3,TSC2,VIM	33
Cell Morphology, Cellular Assembly and Organization, Cellular Development, Cellular Function and Maintenance, Cellular Growth and Proliferation, Embryonic Development, Nervous System Development and Function, Organismal Development, Tissue Development	Branching of neurites	4.26e-14	AGAP2,APBA1,ARHGEF7,CLASP2,CPEB4,CTNNA2,CTNND2,DCX,DPYSL2,ELMO1,EPHB1,EPHB2,FARP1,GAP43,GIT1,LMNB1,MAP1B,MAPT,NEFM,NF1,NTRK3,PALM,PCDH9,RIMS1,RTN4,TSC2	26
Cell Morphology, Cellular Assembly and Organization, Cellular Development, Cellular Function and Maintenance, Cellular Growth and Proliferation, Embryonic Development, Nervous System Development and Function, Organismal Development, Tissue Development	Dendritic growth/branching	1.03e-12	AGAP2,APBA1,ARHGEF7,CLASP2,CPEB4,CTNNA2,CTNND2,DCX,ELMO1,EPHB1,EPHB2,FARP1,GAP43,GIT1,LMNB1,MAPT,NEFM,NF1,PALM,PCDH9,RTN4,TSC2	22
Cell Morphology, Nervous System Development and Function, Neurological Disease, Tissue Morphology	Abnormal morphology of neurons	1.87e-12	BRAF,BRSK1,BRSK2,CPEB4,CTNNA2,DCLK1,DCX,EPHB1,EPHB2,ERBIN,ERC2,GAP43,GIT1,HNRNPA2B1,LMNB1,MADD,MAP1A,MAP1B,MAP2,MAPT,NFIB,NTRK3,PAK4,PCDH9,PPP3CA,RIMS1,SEPT5,SNTB2,STUB1,VIM,WASF1	31
Cell Morphology, Nervous System Development and Function, Tissue Morphology	Morphology of neurites	2.32e-12	CLASP2,DBNL,DCLK1,DCX,DPYSL2,DPYSL3,EPHB1,EPHB2,ERBIN,GAP43,GIT1,HNRNPA2B1,LMNB1,MAP1A,MAP1B,MAP2,MAPT,NF1,PCDH9,PPP3CA,STUB1	21
Nervous System Development and Function, Neurological Disease	Abnormal morphology of nervous system	3.6e-11	BRAF,BRSK1,BRSK2,CPEB4,CTNNA2,DCLK1,DCX,EPB41L1,EPHB1,EPHB2,ERBIN,ERC2,GAP43,GIT1,HNRNPA2B1,KHDRBS1,LMNB1,MADD,MAP1A,MAP1B,MAP2,MAPT,MARCKSL1,NF1,NFIB,NPAS3,NTRK3,PAK4,PCDH9,PPP3CA,RIMS1,SEPT5,SMPD3,SNTB2,STMN1,STUB1,TOP2B,VIM,WASF1	39
Nervous System Development and Function	Morphology of central nervous system	5.78e-11	BRSK1,BRSK2,CTNNA2,DCLK1,DCX,DPYSL3,EPB41L1,EPHB1,EPHB2,GAP43,KHDRBS1,LMNB1,MAP1A,MAP1B,MAP2,MAPT,MARCKSL1,NF1,NFIB,NPAS3,NTRK3,PAK4,PALLD,PCDH9,PPP3CA,RIMS1,SMPD3,STMN1,STUB1,TOP2B,VIM,WASF1	32
Nervous System Development and Function, Organ Morphology, Organismal Development	Morphology of brain	1.01e-10	BRSK1,BRSK2,CTNNA2,DCLK1,DCX,DPYSL3,EPB41L1,EPHB1,EPHB2,GAP43,KHDRBS1,LMNB1,MAP1A,MAP1B,MAP2,MAPT,MARCKSL1,NF1,NFIB,NPAS3,PAK4,PCDH9,PPP3CA,RIMS1,SMPD3,STMN1,STUB1,TOP2B,VIM,WASF1	30
Cellular Development, Cellular Growth and Proliferation, Nervous System Development and Function, Tissue Development	Outgrowth of neurites	7.34e-10	ARHGEF7,BRSK1,BRSK2,CRK,DCX,DPYSL2,DPYSL3,EPHB2,GAP43,LMNB1,MAP1B,MAP2,MAPT,MARCKS,NF1,NTRK3,PAK4,PALLD,PRPH,PXN,RTN4,SPTBN1,SYN3,VIM	24
Nervous System Development and Function	Development of central nervous system	2.8e-09	BPTF,BRAF,CIC,CTNNA2,CXADR,DCLK1,DCLK2,DCX,EPHB1,EPHB2,GAP43,KHDRBS1,KIF1A,LMNB1,MAP1B,MAP2,MAPT,MARCKSL1,NF1,NFIB,NPAS3,PPP3CA,RERE,RTN4,SCRIB,SPTBN1,TACC2,TNIK,TOP2B,TTN,VIM	31
Cellular Development, Cellular Growth and Proliferation, Nervous System Development and Function, Tissue Development	Outgrowth of axons	2.87e-09	BRSK1,BRSK2,DPYSL2,EPHB2,GAP43,LMNB1,MAP1B,MAPT,PAK4,RTN4,SYN3,VIM	12
Embryonic Development, Nervous System Development and Function, Organ Development, Organismal Development, Tissue Development	Formation of brain	1.26e-08	BPTF,BRAF,CIC,CTNNA2,CXADR,DCLK1,DCLK2,DCX,EPHB2,GAP43,KHDRBS1,KIF1A,MAP1B,MAPT,MARCKSL1,NF1,NFIB,NPAS3,PPP3CA,RERE,SCRIB,SPTBN1,TACC2,TNIK,TOP2B,TTN	26
Nervous System Development and Function, Neurological Disease, Organ Morphology, Organismal Development, Organismal Injury and Abnormalities	Abnormal morphology of brain	1.4e-08	BRSK1,BRSK2,CTNNA2,DCLK1,EPB41L1,EPHB1,EPHB2,GAP43,KHDRBS1,LMNB1,MAP1A,MAP1B,MAP2,MARCKSL1,NF1,NFIB,NPAS3,PAK4,PCDH9,RIMS1,SMPD3,STMN1,STUB1,TOP2B	24
Cell Morphology, Nervous System Development and Function, Tissue Morphology	Morphology of dendrites	2.56e-08	CLASP2,DCX,GIT1,HNRNPA2B1,LMNB1,MAP1A,MAP1B,MAP2,MAPT,PCDH9,STUB1	11
Cell Morphology, Nervous System Development and Function, Tissue Morphology	Morphology of axons	2.58e-08	CLASP2,DBNL,DCLK1,DPYSL2,DPYSL3,EPHB1,EPHB2,ERBIN,GAP43,MAP1B,MAPT,PPP3CA	12
Nervous System Development and Function, Organ Morphology, Organismal Development	Morphology of cerebral cortex	2.6e-08	BRSK1,BRSK2,CTNNA2,DCX,DPYSL3,GAP43,LMNB1,MAP1B,MAP2,MARCKSL1,NFIB,NPAS3,PCDH9,RIMS1,VIM,WASF1	16
Cell Morphology, Cellular Assembly and Organization, Cellular Function and Maintenance, Nervous System Development and Function	Extension of axons	4.65e-08	BRAF,CTTN,DCLK1,DCX,HSP90AA1,HSP90AB1,MACF1,MAP1B,MAPT,NTRK3,RTN4	11
Cell Morphology, Nervous System Development and Function, Neurological Disease, Tissue Morphology	Abnormal morphology of neurites	5.1e-08	DCLK1,EPHB1,EPHB2,ERBIN,GAP43,GIT1,HNRNPA2B1,MAP1A,MAP1B,MAPT,PCDH9,PPP3CA,STUB1	13
Cell Morphology, Cellular Assembly and Organization, Cellular Development, Cellular Function and Maintenance, Cellular Growth and Proliferation, Nervous System Development and Function, Organismal Development, Tissue Development	Formation of dendrites	5.43e-08	ADGRB3,CAMSAP2,CTNNA2,DCLK1,DCX,FARP1,LMNB1,MAP1B,MAP2,PPP3CA,PXN,RERE,TNIK	13
Cell Morphology, Cellular Assembly and Organization, Cellular Development, Cellular Function and Maintenance, Cellular Growth and Proliferation, Embryonic Development, Nervous System Development and Function, Organismal Development, Tissue Development, Tissue Morphology	Morphology of dendritic spines	7e-08	APBA1,ARHGEF7,CPEB4,CTNNA2,CTNND2,EPHB1,EPHB2,GIT1,MAPT,PCDH9	10
Cell Morphology, Cellular Function and Maintenance, Nervous System Development and Function, Tissue Morphology	Length of neurons	1.43e-07	CLASP2,CTNND2,DBNL,DCX,DPYSL2,DPYSL3,LMNB1,MAP2,MAPT,NF1	10
Cell Morphology, Cellular Assembly and Organization, Cellular Function and Maintenance, Nervous System Development and Function	Extension of neurites	1.65e-07	ATP2B1,BRAF,CTTN,DCLK1,DCX,HSP90AA1,HSP90AB1,MACF1,MAP1B,MAPT,NTRK3,PRPH,RTN4	13
Nervous System Development and Function, Tissue Morphology	Quantity of neurons	2.38e-07	ARHGEF7,BCLAF1,CAMK2D,CLASP2,DCLK1,DNAJC6,ERBIN,ERC2,GIT1,KHDRBS1,LMNB1,MADD,MAP1B,MAPT,NEFM,NTRK3,PCDH9,RERE,RIMS1,SUB1,WASF1	21
Cell Morphology, Cellular Function and Maintenance, Nervous System Development and Function, Tissue Morphology	Length of neurites	3.62e-07	CLASP2,DBNL,DCX,DPYSL2,DPYSL3,LMNB1,MAP2,MAPT,NF1	9
Cellular Movement, Nervous System Development and Function	Migration of neurons	4.29e-07	CTNNA2,DCLK1,DCX,EPHB2,HSP90AA1,LMNB1,MAP1B,MAP2,MAPT,NTRK3,PAK4,RERE,RTN4,STMN1,TOP2B	15
Cellular Assembly and Organization, Cellular Movement, Nervous System Development and Function	Transport of synaptic vesicles	5.18e-07	APBA1,BIN1,DPYSL2,KIF1A,PPP3CA,RIMS1,SCRIB,STX7	8
Cell Morphology, Cellular Assembly and Organization, Cellular Development, Cellular Function and Maintenance, Cellular Growth and Proliferation, Embryonic Development, Nervous System Development and Function, Organismal Development, Tissue Development	Formation of dendritic spines	1.54e-06	ARHGEF7,ELMO1,EPHB1,EPHB2,GIT1,NF1,RTN4	7
Nervous System Development and Function, Neurological Disease, Organ Morphology, Organismal Development, Organismal Injury and Abnormalities	Abnormal morphology of cerebral cortex	3.43e-06	BRSK1,BRSK2,CTNNA2,GAP43,LMNB1,MAP1B,MAP2,MARCKSL1,NFIB,NPAS3,PCDH9,RIMS1	12
Cell-To-Cell Signaling and Interaction, Nervous System Development and Function	Neurotransmission of axons	3.68e-06	EPHB2,MAPT,RIMS1	3
Cell Morphology, Nervous System Development and Function, Neurological Disease, Tissue Morphology	Abnormal morphology of dendrites	6.11e-06	GIT1,HNRNPA2B1,MAP1A,MAP1B,MAPT,PCDH9,STUB1	7
Nervous System Development and Function, Organ Morphology, Organismal Development	Size of brain	6.26e-06	BRSK1,BRSK2,EPB41L1,GAP43,KHDRBS1,LMNB1,MAP1B,MAP2,MARCKSL1,TOP2B,WASF1	11
Cell Morphology, Nervous System Development and Function, Tissue Morphology	Size of growth cone	8.28e-06	DPYSL3,GAP43,NF1,RTN4	4
Cell Morphology, Cellular Function and Maintenance, Nervous System Development and Function, Tissue Morphology	Length of axons	1.12e-05	CLASP2,DBNL,DPYSL2,DPYSL3	4
Cell Morphology, Cellular Assembly and Organization, Cellular Development, Cellular Function and Maintenance, Cellular Growth and Proliferation, Nervous System Development and Function, Organismal Development, Tissue Development	Polarization of neurons	1.48e-05	DPYSL2,MAP1B,MAP2,MAPT	4
Nervous System Development and Function, Neurological Disease, Organ Morphology, Organismal Development, Organismal Injury and Abnormalities	Abnormal morphology of corpus callosum	1.97e-05	DCLK1,MAP1B,MAP2,MARCKSL1,NFIB,NPAS3	6
Cell Morphology, Nervous System Development and Function, Neurological Disease, Tissue Morphology	Abnormal morphology of axons	2.15e-05	DCLK1,EPHB1,EPHB2,ERBIN,GAP43,MAP1B,MAPT,PPP3CA	8
Embryonic Development, Nervous System Development and Function, Organ Development, Organismal Development, Tissue Development	Development of cerebral cortex	2.57e-05	CXADR,DCLK2,DCX,GAP43,KIF1A,MAPT,NF1,NFIB,TACC2,TNIK	10
Cell Morphology, Cellular Function and Maintenance, Nervous System Development and Function, Tissue Morphology	Length of dendrites	2.9e-05	CLASP2,DCX,LMNB1,MAP2,MAPT	5
Nervous System Development and Function, Organ Morphology, Organismal Development	Size of forebrain	3.2e-05	BRSK1,BRSK2,GAP43,LMNB1,MAP1B,MAP2	6
Cell Morphology, Cellular Assembly and Organization, Cellular Development, Cellular Function and Maintenance, Cellular Growth and Proliferation, Embryonic Development, Nervous System Development and Function, Organismal Development, Tissue Development	Branching of axons	3.38e-05	DPYSL2,GAP43,MAPT,NTRK3,PALM,RIMS1,RTN4	7
Cell Morphology, Cellular Assembly and Organization, Nervous System Development and Function	Elongation of axons	3.77e-05	DPYSL2,EPHB2,MAP1B,MAPT,PHACTR3	5
Nervous System Development and Function, Neurological Disease, Organ Morphology, Organismal Development, Organismal Injury and Abnormalities	Abnormal morphology of optic tract	7.44e-05	EPHB1,EPHB2,GAP43	3
Cell Morphology, Cellular Assembly and Organization, Cellular Development, Cellular Function and Maintenance, Cellular Growth and Proliferation, Nervous System Development and Function, Organismal Development, Tissue Development	Polarization of hippocampal neurons	7.44e-05	MAP1B,MAP2,MAPT	3
Nervous System Development and Function, Organ Morphology, Organismal Development	Morphology of forebrain	7.73e-05	BRSK1,BRSK2,DCLK1,GAP43,LMNB1,MAP1B,MAP2,MARCKSL1,NF1,NFIB,NPAS3,TOP2B	12
Cellular Assembly and Organization, Cellular Function and Maintenance, Nervous System Development and Function, Tissue Morphology	Quantity of axons	8.49e-05	ERBIN,MAP1B,MAPT,NEFM,NTRK3	5
Cell-To-Cell Signaling and Interaction, Cellular Assembly and Organization, Cellular Development, Cellular Function and Maintenance, Cellular Growth and Proliferation, Nervous System Development and Function, Tissue Development	Developmental process of synapse	8.68e-05	ADGRB3,ARHGEF7,DBNL,DCLK1,EPHB1,EPHB2,FARP1,KIF1A,NTRK3,PALM,RTN4	11
Cell Morphology, Cellular Assembly and Organization, Nervous System Development and Function	Elongation of neurites	8.74e-05	DPYSL2,EPHB2,MAP1B,MAP2,MAPT,PHACTR3	6
Cellular Assembly and Organization, Nervous System Development and Function, Tissue Morphology	Quantity of dendritic spines	9.43e-05	ARHGEF7,GIT1,KHDRBS1,MAPT,WASF1	5
Cell-To-Cell Signaling and Interaction, Cellular Assembly and Organization, Nervous System Development and Function	Cell-cell contact of Schwann cells	9.54e-05	ERBIN,NF1	2
Cell-To-Cell Signaling and Interaction, Nervous System Development and Function	Synaptic transmission of mossy fibers	9.54e-05	EPHB2,MAPT	2
Embryonic Development, Nervous System Development and Function, Organ Development	Stratification of cerebral cortex	9.62e-05	LMNB1,MAP1B,MAP2,TOP2B	4
Cell Morphology, Cell-To-Cell Signaling and Interaction, Nervous System Development and Function	Plasticity of synapse	0.000119	ADD2,BRSK1,CTNND2,EPHB2,MAP1A,MAPT,NF1,RIMS1	8
Cellular Assembly and Organization, Nervous System Development and Function, Tissue Morphology	Quantity of synaptic vesicles	0.000127	DNAJC6,ERC2,MADD,NTRK3,RIMS1	5
Cell Morphology, Nervous System Development and Function, Tissue Morphology	Size of neurons	0.000148	AGAP2,CLASP2,DPYSL3,GAP43,MAPT,NF1,RTN4	7
Cell Morphology, Cellular Assembly and Organization, Cellular Development, Cellular Function and Maintenance, Cellular Growth and Proliferation, Embryonic Development, Nervous System Development and Function, Organismal Development, Tissue Development	Morphogenesis of dendritic spines	0.000191	ARHGEF7,EPHB2,GIT1	3
Nervous System Development and Function, Neurological Disease, Organ Morphology, Organismal Development, Organismal Injury and Abnormalities	Abnormal morphology of hippocampus	0.000235	BRSK1,BRSK2,CTNNA2,MAP1B,MAP2,NFIB,NPAS3	7
Embryonic Development, Nervous System Development and Function, Organ Development, Organismal Development, Tissue Development	Formation of hippocampus	0.000235	CXADR,DCLK2,DCX,KIF1A,MAPT,NFIB,TNIK	7
Embryonic Development, Nervous System Development and Function, Organ Development, Organismal Development, Tissue Development	Formation of anterior commissure	0.000246	EPHB2,GAP43,NFIB	3
Developmental Disorder, Nervous System Development and Function, Neurological Disease, Organ Morphology, Organismal Development, Organismal Injury and Abnormalities	Agenesis of corpus callosum	0.000259	DCLK1,MAP1B,MARCKSL1,NFIB	4
Cell Morphology, Nervous System Development and Function, Tissue Morphology	Area of growth cone	0.000284	DPYSL3,NF1	2
Cellular Assembly and Organization, Nervous System Development and Function	Assembly of axon initial segments	0.000284	ANK2,SPTBN1	2
Nervous System Development and Function	Morphogenesis of nerves	0.000311	EPHB1,EPHB2,RERE	3

## Sheet: cortical organoids
Categories	Diseases or Functions Annotation	p-Value	Molecules	# Molecules
Cell Morphology, Cellular Assembly and Organization, Cellular Development, Cellular Function and Maintenance, Cellular Growth and Proliferation, Nervous System Development and Function, Organismal Development, Tissue Development	Neuritogenesis	1.75e-08	APC,ARHGAP33,BRSK2,CAMSAP1,CELSR1,CTNNB1,CTTN,DBN1,FLNA,GAP43,MAP1B,MAP2,MINK1,NGFR,PALM,SP4,SRC,SRCIN1,TIAM1	19
Cell Morphology, Cellular Assembly and Organization, Cellular Development, Cellular Function and Maintenance, Cellular Growth and Proliferation, Embryonic Development, Nervous System Development and Function, Organismal Development, Tissue Development	Dendritic growth/branching	2.9e-07	ARHGAP33,CELSR1,CTNNB1,DBN1,GAP43,NGFR,PALM,SP4,SRC,SRCIN1,TIAM1	11
Cellular Development, Cellular Growth and Proliferation, Nervous System Development and Function, Tissue Development	Development of neurons	3.98e-07	APC,ARHGAP33,BRSK2,CAMSAP1,CELSR1,CTNNB1,CTTN,DBN1,DYNC1LI1,FLNA,GAP43,MAP1B,MAP2,MINK1,NGFR,PALM,SP4,SRC,SRCIN1,TIAM1	20
Cell Morphology, Cellular Assembly and Organization, Cellular Development, Cellular Function and Maintenance, Cellular Growth and Proliferation, Embryonic Development, Nervous System Development and Function, Organismal Development, Tissue Development	Branching of neurites	4.13e-07	ARHGAP33,CELSR1,CTNNB1,DBN1,GAP43,MAP1B,NGFR,PALM,SP4,SRC,SRCIN1,TIAM1	12
Cellular Development, Cellular Growth and Proliferation, Nervous System Development and Function, Tissue Development	Outgrowth of neurites	1.23e-06	ARHGAP33,BRSK2,CELSR1,GAB1,GAP43,MAP1B,MAP2,NGFR,RAP1GAP,SH2D3C,SRC,SYN3,TIAM1	13
Cellular Development, Cellular Growth and Proliferation, Nervous System Development and Function, Tissue Development	Growth of neurites	1.63e-06	ARHGAP33,BRSK2,CELSR1,GAB1,GAP43,MAP1B,MAP2,NGFR,RAP1GAP,SH2D3C,SRC,SYN3,TIAM1,VCL	14
Cellular Development, Cellular Growth and Proliferation, Nervous System Development and Function, Tissue Development	Proliferation of neuronal cells	2.33e-06	ARHGAP33,BRSK2,CELSR1,CTNNB1,GAB1,GAP43,MAP1B,MAP2,NGFR,RAP1GAP,SH2D3C,SRC,SYN3,TIAM1,VCL	15
Nervous System Development and Function, Organ Morphology, Organismal Development	Size of brain	5.16e-06	BRSK2,CTNNB1,FLNA,GAP43,MAP1B,MAP2,SH2D3C,VCL	8
Cell Morphology, Cellular Assembly and Organization, Cellular Development, Cellular Function and Maintenance, Cellular Growth and Proliferation, Nervous System Development and Function, Organismal Development, Tissue Development	Polarization of hippocampal neurons	7.87e-06	APC,MAP1B,MAP2	3
Nervous System Development and Function, Organ Morphology, Organismal Development	Size of forebrain	9.98e-06	BRSK2,GAP43,MAP1B,MAP2,SH2D3C	5
Cellular Development, Cellular Growth and Proliferation, Nervous System Development and Function, Tissue Development	Outgrowth of axons	2.19e-05	BRSK2,GAP43,MAP1B,NGFR,SH2D3C,SYN3	6
Cell Morphology, Nervous System Development and Function, Tissue Morphology	Size of growth cone	3.35e-05	GAP43,NGFR,TIAM1	3
Cellular Development, Cellular Growth and Proliferation, Nervous System Development and Function, Tissue Development	Growth of axons	5.13e-05	BRSK2,GAP43,MAP1B,NGFR,SH2D3C,SYN3,VCL	7
Cell Morphology, Cellular Assembly and Organization, Cellular Function and Maintenance, Nervous System Development and Function	Extension of neurites	5.45e-05	CTTN,DBN1,MAP1B,SH2D3C,SRC,TIAM1,VCL	7
Cell Morphology, Cellular Assembly and Organization, Cellular Development, Cellular Function and Maintenance, Cellular Growth and Proliferation, Nervous System Development and Function, Organismal Development, Tissue Development	Axonogenesis	6.33e-05	APC,BRSK2,GAP43,MAP1B,MAP2,NGFR,PALM,TIAM1	8
Cellular Movement, Nervous System Development and Function	Migration of neurons	9.38e-05	APC,CELSR1,CTNNB1,FLNA,MAP1B,MAP2,NGFR,TIAM1	8
Cell Morphology, Nervous System Development and Function, Tissue Morphology	Morphology of neurons	0.000187	BRSK2,DBN1,DTNA,FLNA,GAP43,MAP1A,MAP1B,MAP2,NGFR,PLEC,SH2D3C,SRCIN1,TIAM1	13
Nervous System Development and Function, Neurological Disease, Organ Morphology, Organismal Development, Organismal Injury and Abnormalities	Abnormal morphology of inferior olivary nucleus	0.000209	MAP1B,MAP2	2
Nervous System Development and Function, Tissue Development	Development of fiber tract	0.000209	MAP1B,MAP2	2
Nervous System Development and Function, Organ Morphology, Organismal Development	Morphology of cerebral cortex	0.000374	BRSK2,CTNNB1,DBN1,FLNA,GAP43,MAP1B,MAP2	7
Cell Morphology, Nervous System Development and Function, Neurological Disease, Tissue Morphology	Abnormal morphology of neurons	0.000374	BRSK2,DBN1,DTNA,GAP43,MAP1A,MAP1B,MAP2,NGFR,PLEC,SH2D3C,SRCIN1	11
Cell Morphology, Cell-To-Cell Signaling and Interaction, Nervous System Development and Function	Plasticity of synapse	0.000662	CDH11,DBN1,MAP1A,NGFR,SRCIN1	5
Nervous System Development and Function, Organ Morphology, Organismal Development	Size of anterior commissure	0.000744	MAP1B,MAP2	2
Nervous System Development and Function, Organ Morphology, Organismal Development	Morphology of brain	0.000819	BRSK2,CTNNB1,DBN1,FLNA,GAP43,MAP1A,MAP1B,MAP2,NGFR,SH2D3C,VCL	11
Nervous System Development and Function	Morphology of nervous system	0.000922	BRSK2,CDH11,CTNNB1,DBN1,DTNA,FLNA,GAP43,MAP1A,MAP1B,MAP2,NGFR,PLEC,SH2D3C,SRCIN1,TIAM1,VCL	16
Cellular Development, Nervous System Development and Function, Tissue Development	Differentiation of neurons	0.00131	BCLAF1,BRSK2,CTNNB1,GAP43,MAP1B,MED1,NGFR,RAP1GAP,SRC	9
Cell Morphology, Nervous System Development and Function, Tissue Morphology	Morphology of dendrites	0.00227	MAP1A,MAP1B,MAP2,NGFR	4
Nervous System Development and Function, Neurological Disease, Organ Morphology, Organismal Development, Organismal Injury and Abnormalities	Abnormal morphology of brain	0.00251	BRSK2,DBN1,GAP43,MAP1A,MAP1B,MAP2,NGFR,SH2D3C,VCL	9
Nervous System Development and Function, Neurological Disease, Organ Morphology, Organismal Development, Organismal Injury and Abnormalities	Abnormal morphology of hippocampus	0.00271	BRSK2,DBN1,MAP1B,MAP2	4
Cell-To-Cell Signaling and Interaction, Cellular Assembly and Organization, Cellular Function and Maintenance, Nervous System Development and Function, Tissue Development	Function of synapse	0.00275	CDH11,NGFR	2
Cell Morphology, Nervous System Development and Function, Tissue Morphology	Morphology of neurites	0.00275	GAP43,MAP1A,MAP1B,MAP2,NGFR,PLEC	6
Cell Morphology, Cellular Assembly and Organization, Cellular Function and Maintenance, Nervous System Development and Function	Extension of axons	0.00279	CTTN,DBN1,MAP1B,VCL	4
Embryonic Development, Nervous System Development and Function, Organ Development, Organismal Development, Tissue Development	Formation of forebrain	0.00293	CTNNB1,GAP43,MAP1B,SH2D3C,SMARCA4,SRC	6
Cell-To-Cell Signaling and Interaction, Nervous System Development and Function	Neurotransmission	0.00356	CTNNB1,DTNA,MINK1,NBEA,NGFR,SRC,SRCIN1,SYT1	8
Nervous System Development and Function, Neurological Disease	Abnormal morphology of nervous system	0.00362	BRSK2,CDH11,DBN1,DTNA,GAP43,MAP1A,MAP1B,MAP2,NGFR,PLEC,SH2D3C,SRCIN1,VCL	13
Cell Morphology, Nervous System Development and Function, Neurological Disease, Organ Morphology, Organismal Development, Organismal Injury and Abnormalities, Tissue Morphology	Abnormal morphology of Purkinje cells	0.0037	MAP1A,MAP1B,MAP2	3
Cell-To-Cell Signaling and Interaction, Nervous System Development and Function	Synaptic transmission	0.00376	CTNNB1,DTNA,MINK1,NBEA,NGFR,SRC,SYT1	7
Cell-To-Cell Signaling and Interaction, Nervous System Development and Function	Long term depression of synapse	0.00435	MAP1B,NGFR,SRCIN1	3
Cell Morphology, Nervous System Development and Function	Morphology of central nervous system cells	0.00439	FLNA,MAP1A,MAP1B,MAP2,NGFR	5
Nervous System Development and Function, Neurological Disease, Organ Morphology, Organismal Development, Organismal Injury and Abnormalities	Abnormal morphology of cerebral cortex	0.00455	BRSK2,DBN1,GAP43,MAP1B,MAP2	5
Nervous System Development and Function, Tissue Morphology	Density of serotonergic neurons	0.00462	GAP43	1
Embryonic Development, Nervous System Development and Function, Organ Development, Organismal Development, Tissue Development	Development of layer IV	0.00462	GAP43	1
Cellular Development, Nervous System Development and Function, Tissue Development	Differentiation of inner hair cells	0.00462	CTNNB1	1
Cellular Development, Nervous System Development and Function, Tissue Development	Differentiation of outer hair cells	0.00462	CTNNB1	1
Cellular Development, Nervous System Development and Function, Tissue Development	Differentiation of sensory progenitor cells	0.00462	CTNNB1	1
Cell Cycle, Nervous System Development and Function	Exit from cell cycle progression of Schwann cells	0.00462	CTNNB1	1
Cellular Assembly and Organization, Cellular Function and Maintenance, Nervous System Development and Function, Tissue Development	Function of A fibers	0.00462	NGFR	1
Cell Morphology, Cellular Movement, Nervous System Development and Function	Innervation of serotonergic neurons	0.00462	GAP43	1
Nervous System Development and Function, Neurological Disease, Organ Morphology, Organismal Development, Organismal Injury and Abnormalities	Lack of optic tract	0.00462	GAP43	1
Cellular Assembly and Organization, Cellular Development, Nervous System Development and Function, Tissue Development	Maturation of postsynaptic density	0.00462	DTNA	1
Nervous System Development and Function	Mechanotransduction of Adelta fiber	0.00462	NGFR	1
Cellular Assembly and Organization, Nervous System Development and Function	Mechanotransduction of C fiber	0.00462	NGFR	1
Cell Morphology, Cellular Assembly and Organization, Cellular Development, Cellular Growth and Proliferation, Nervous System Development and Function, Organismal Development, Tissue Development	Morphogenesis of growth cone	0.00462	MAP1B	1
