# Supplementary material for: Altered network and rescue of human neurons derived from individuals with early-onset genetic epilepsy
Source: Mol Psychiatry. 2021 Apr 22;26(11):7047–68. doi: 10.1038/s41380-021-01104-2 (PMC8531162; doi:10.1038/s41380-021-01104-2)
Supplement: Supplementary file 11 — Supplemental Table S6 [file 41380_2021_1104_MOESM11_ESM.xlsx]

## Sheet: 2D neurons_biological process
GO Term	Description	P-value	FDR q-value	Genes
GO:0007010	cytoskeleton organization	1.29e-14	1.53e-10	[CTTN - cortactin, CAMSAP2 - calmodulin regulated spectrin-associated protein family, member 2, ABLIM1 - actin binding lim protein 1, SYNM - synemin, intermediate filament protein, SEPT5 - septin 5, NEFM - neurofilament, medium polypeptide, LIMCH1 - lim and calponin homology domains 1, DCX - doublecortin, MARK3 - map/microtubule affinity-regulating kinase 3, ELMO1 - engulfment and cell motility 1…
GO:0120039	plasma membrane bounded cell projection morphogenesis	6.44e-12	3.83e-08	[STMN1 - stathmin 1, CTTN - cortactin, BRSK1 - br serine/threonine kinase 1, EPHB2 - eph receptor b2, HSP90AB1 - heat shock protein 90kda alpha (cytosolic), class b member 1, EPHB1 - eph receptor b1, TNIK - traf2 and nck interacting kinase, DBNL - drebrin-like, NFIB - nuclear factor i/b, TOP2B - topoisomerase (dna) ii beta 180kda, HSP90AA1 - heat shock protein 90kda alpha (cytosolic), class a mem…
GO:0048858	cell projection morphogenesis	7.63e-12	3.03e-08	[STMN1 - stathmin 1, CTTN - cortactin, BRSK1 - br serine/threonine kinase 1, EPHB2 - eph receptor b2, HSP90AB1 - heat shock protein 90kda alpha (cytosolic), class b member 1, EPHB1 - eph receptor b1, TNIK - traf2 and nck interacting kinase, DBNL - drebrin-like, NFIB - nuclear factor i/b, TOP2B - topoisomerase (dna) ii beta 180kda, HSP90AA1 - heat shock protein 90kda alpha (cytosolic), class a mem…
GO:0048812	neuron projection morphogenesis	1.39e-10	4.13e-07	[STMN1 - stathmin 1, CTTN - cortactin, BRSK1 - br serine/threonine kinase 1, EPHB2 - eph receptor b2, HSP90AB1 - heat shock protein 90kda alpha (cytosolic), class b member 1, EPHB1 - eph receptor b1, TNIK - traf2 and nck interacting kinase, DBNL - drebrin-like, NFIB - nuclear factor i/b, TOP2B - topoisomerase (dna) ii beta 180kda, HSP90AA1 - heat shock protein 90kda alpha (cytosolic), class a mem…
GO:0032990	cell part morphogenesis	1.44e-10	3.43e-07	[STMN1 - stathmin 1, CTTN - cortactin, BRSK1 - br serine/threonine kinase 1, EPHB2 - eph receptor b2, HSP90AB1 - heat shock protein 90kda alpha (cytosolic), class b member 1, EPHB1 - eph receptor b1, TNIK - traf2 and nck interacting kinase, DBNL - drebrin-like, NFIB - nuclear factor i/b, TOP2B - topoisomerase (dna) ii beta 180kda, HSP90AA1 - heat shock protein 90kda alpha (cytosolic), class a mem…
GO:0007409	axonogenesis	7.29e-10	1.45e-06	[STMN1 - stathmin 1, BRSK1 - br serine/threonine kinase 1, HSP90AB1 - heat shock protein 90kda alpha (cytosolic), class b member 1, EPHB2 - eph receptor b2, EPHB1 - eph receptor b1, NFIB - nuclear factor i/b, HSP90AA1 - heat shock protein 90kda alpha (cytosolic), class a member 1, TOP2B - topoisomerase (dna) ii beta 180kda, DOCK7 - dedicator of cytokinesis 7, MAP2 - microtubule-associated protein…
GO:0006996	organelle organization	1.24e-09	2.11e-06	[NMT1 - n-myristoyltransferase 1, CTTN - cortactin, CAMSAP2 - calmodulin regulated spectrin-associated protein family, member 2, ABLIM1 - actin binding lim protein 1, SEPT5 - septin 5, SMC3 - structural maintenance of chromosomes 3, DCX - doublecortin, MARK3 - map/microtubule affinity-regulating kinase 3, ELMO1 - engulfment and cell motility 1, MAPT - microtubule-associated protein tau, INA - int…
GO:0032989	cellular component morphogenesis	7.21e-09	1.07e-05	[CTTN - cortactin, DBNL - drebrin-like, NFIB - nuclear factor i/b, TOP2B - topoisomerase (dna) ii beta 180kda, FARP1 - ferm, rhogef (arhgef) and pleckstrin domain protein 1 (chondrocyte-derived), MAP2 - microtubule-associated protein 2, RERE - arginine-glutamic acid dipeptide (re) repeats, MAP1B - microtubule-associated protein 1b, MAP1A - microtubule-associated protein 1a, CTNND2 - catenin (cadh…
GO:0030030	cell projection organization	5.72e-08	7.57e-05	[SCRIB - scribbled planar cell polarity protein, CTTN - cortactin, CAMSAP2 - calmodulin regulated spectrin-associated protein family, member 2, ARHGEF7 - rho guanine nucleotide exchange factor (gef) 7, ABLIM1 - actin binding lim protein 1, DBNL - drebrin-like, SEPT5 - septin 5, NEFM - neurofilament, medium polypeptide, NFIB - nuclear factor i/b, TOP2B - topoisomerase (dna) ii beta 180kda, MAPT - …
GO:0030010	establishment of cell polarity	2.81e-07	0.000334	[HSP90AA1 - heat shock protein 90kda alpha (cytosolic), class a member 1, DOCK7 - dedicator of cytokinesis 7, CAMSAP3 - calmodulin regulated spectrin-associated protein family, member 3, SCRIB - scribbled planar cell polarity protein, BRSK1 - br serine/threonine kinase 1, MAP2 - microtubule-associated protein 2, MAP1B - microtubule-associated protein 1b, HSP90AB1 - heat shock protein 90kda alpha …
GO:0006928	movement of cell or subcellular component	4.1e-07	0.000444	[SCRIB - scribbled planar cell polarity protein, DCHS1 - dachsous 1 (drosophila), CTTN - cortactin, CAMK2D - calcium/calmodulin-dependent protein kinase ii delta, NTRK3 - neurotrophic tyrosine kinase, receptor, type 3, KTN1 - kinectin 1 (kinesin receptor), GBF1 - golgi brefeldin a resistant guanine nucleotide exchange factor 1, NFIB - nuclear factor i/b, DCX - doublecortin, ELMO1 - engulfment and…
GO:0050789	regulation of biological process	4.14e-07	0.00041	[AKT1S1 - akt1 substrate 1 (proline-rich), WTAP - wilms tumor 1 associated protein, AGAP2 - arfgap with gtpase domain, ankyrin repeat and ph domain 2, WAC - ww domain containing adaptor with coiled-coil, CTTN - cortactin, CAMSAP2 - calmodulin regulated spectrin-associated protein family, member 2, BRAF - v-raf murine sarcoma viral oncogene homolog b, SEPT5 - septin 5, DCX - doublecortin, ELMO1 - …
GO:0050794	regulation of cellular process	5.76e-07	0.000527	[AKT1S1 - akt1 substrate 1 (proline-rich), WTAP - wilms tumor 1 associated protein, AGAP2 - arfgap with gtpase domain, ankyrin repeat and ph domain 2, WAC - ww domain containing adaptor with coiled-coil, CTTN - cortactin, CAMSAP2 - calmodulin regulated spectrin-associated protein family, member 2, BRAF - v-raf murine sarcoma viral oncogene homolog b, SEPT5 - septin 5, DCX - doublecortin, ELMO1 - …
GO:0016043	cellular component organization	8.08e-07	0.000687	[AKT1S1 - akt1 substrate 1 (proline-rich), WAC - ww domain containing adaptor with coiled-coil, CTTN - cortactin, CAMSAP2 - calmodulin regulated spectrin-associated protein family, member 2, ABLIM1 - actin binding lim protein 1, SEPT5 - septin 5, DCX - doublecortin, ELMO1 - engulfment and cell motility 1, ZNF148 - zinc finger protein 148, NAP1L1 - nucleosome assembly protein 1-like 1, FARP1 - fer…
GO:0071840	cellular component organization or biogenesis	1.44e-06	0.00114	[WAC - ww domain containing adaptor with coiled-coil, AKT1S1 - akt1 substrate 1 (proline-rich), CTTN - cortactin, CAMSAP2 - calmodulin regulated spectrin-associated protein family, member 2, ABLIM1 - actin binding lim protein 1, SEPT5 - septin 5, DCX - doublecortin, ELMO1 - engulfment and cell motility 1, ZNF148 - zinc finger protein 148, FARP1 - ferm, rhogef (arhgef) and pleckstrin domain protei…
GO:0000226	microtubule cytoskeleton organization	5.24e-06	0.0039	[CLASP2 - cytoplasmic linker associated protein 2, CAMSAP3 - calmodulin regulated spectrin-associated protein family, member 3, STMN1 - stathmin 1, DYNC1LI2 - dynein, cytoplasmic 1, light intermediate chain 2, CAMSAP2 - calmodulin regulated spectrin-associated protein family, member 2, BRSK1 - br serine/threonine kinase 1, FMN2 - formin 2, DCLK2 - doublecortin-like kinase 2, TACC2 - transforming,…
GO:0065007	biological regulation	7.81e-06	0.00547	[AKT1S1 - akt1 substrate 1 (proline-rich), WTAP - wilms tumor 1 associated protein, AGAP2 - arfgap with gtpase domain, ankyrin repeat and ph domain 2, WAC - ww domain containing adaptor with coiled-coil, CTTN - cortactin, CAMSAP2 - calmodulin regulated spectrin-associated protein family, member 2, BRAF - v-raf murine sarcoma viral oncogene homolog b, SEPT5 - septin 5, DCX - doublecortin, ELMO1 - …
GO:0120036	plasma membrane bounded cell projection organization	1.69e-05	0.0112	[SCRIB - scribbled planar cell polarity protein, CTTN - cortactin, CAMSAP2 - calmodulin regulated spectrin-associated protein family, member 2, ARHGEF7 - rho guanine nucleotide exchange factor (gef) 7, ABLIM1 - actin binding lim protein 1, DBNL - drebrin-like, SEPT5 - septin 5, NEFM - neurofilament, medium polypeptide, MAPT - microtubule-associated protein tau, MAP4 - microtubule-associated prote…
GO:0007163	establishment or maintenance of cell polarity	1.82e-05	0.0114	[CLASP2 - cytoplasmic linker associated protein 2, SCRIB - scribbled planar cell polarity protein, CAMSAP3 - calmodulin regulated spectrin-associated protein family, member 3, BRSK1 - br serine/threonine kinase 1, HSP90AB1 - heat shock protein 90kda alpha (cytosolic), class b member 1, EPHB1 - eph receptor b1, GBF1 - golgi brefeldin a resistant guanine nucleotide exchange factor 1, HSP90AA1 - hea…
GO:0065009	regulation of molecular function	2.31e-05	0.0137	[ERC1 - elks/rab6-interacting/cast family member 1, AGAP2 - arfgap with gtpase domain, ankyrin repeat and ph domain 2, PRKAB1 - protein kinase, amp-activated, beta 1 non-catalytic subunit, AKT1S1 - akt1 substrate 1 (proline-rich), BRAF - v-raf murine sarcoma viral oncogene homolog b, CAMK2D - calcium/calmodulin-dependent protein kinase ii delta, EIF3C - eukaryotic translation initiation factor 3,…
GO:0048869	cellular developmental process	2.39e-05	0.0135	[DCHS1 - dachsous 1 (drosophila), CTTN - cortactin, TJP1 - tight junction protein 1, DCX - doublecortin, AFF4 - af4/fmr2 family, member 4, MAPT - microtubule-associated protein tau, INA - internexin neuronal intermediate filament protein, alpha, RERE - arginine-glutamic acid dipeptide (re) repeats, MAP2 - microtubule-associated protein 2, FARP1 - ferm, rhogef (arhgef) and pleckstrin domain protei…
GO:0021955	central nervous system neuron axonogenesis	3.46e-05	0.0187	[NFIB - nuclear factor i/b, HSP90AA1 - heat shock protein 90kda alpha (cytosolic), class a member 1, EPHB2 - eph receptor b2, HSP90AB1 - heat shock protein 90kda alpha (cytosolic), class b member 1, EPHB1 - eph receptor b1, DCLK1 - doublecortin-like kinase 1]
GO:0031175	neuron projection development	3.72e-05	0.0193	[SCRIB - scribbled planar cell polarity protein, CAMSAP3 - calmodulin regulated spectrin-associated protein family, member 3, STMN1 - stathmin 1, CAMSAP2 - calmodulin regulated spectrin-associated protein family, member 2, EPHB2 - eph receptor b2, EPHB1 - eph receptor b1, NEFM - neurofilament, medium polypeptide, MAPT - microtubule-associated protein tau, DOCK7 - dedicator of cytokinesis 7, MAP4 …
GO:0051098	regulation of binding	3.89e-05	0.0193	[ADD2 - adducin 2 (beta), CRK - v-crk avian sarcoma virus ct10 oncogene homolog, GPSM1 - g-protein signaling modulator 1, STMN1 - stathmin 1, ADD1 - adducin 1 (alpha), PPP3CA - protein phosphatase 3, catalytic subunit, alpha isozyme, HSP90AB1 - heat shock protein 90kda alpha (cytosolic), class b member 1, ARHGEF7 - rho guanine nucleotide exchange factor (gef) 7, EIF3C - eukaryotic translation ini…
GO:0007165	signal transduction	4.31e-05	0.0205	[PRKAB2 - protein kinase, amp-activated, beta 2 non-catalytic subunit, DCHS1 - dachsous 1 (drosophila), PRKAB1 - protein kinase, amp-activated, beta 1 non-catalytic subunit, AKT1S1 - akt1 substrate 1 (proline-rich), TJP1 - tight junction protein 1, BRAF - v-raf murine sarcoma viral oncogene homolog b, CAMK2D - calcium/calmodulin-dependent protein kinase ii delta, DCX - doublecortin, MARK3 - map/m…
GO:0022603	regulation of anatomical structure morphogenesis	4.55e-05	0.0208	[CRK - v-crk avian sarcoma virus ct10 oncogene homolog, BAI3 - brain-specific angiogenesis inhibitor 3, CTTN - cortactin, ARHGEF7 - rho guanine nucleotide exchange factor (gef) 7, RIMS1 - regulating synaptic membrane exocytosis 1, NTRK3 - neurotrophic tyrosine kinase, receptor, type 3, NFIB - nuclear factor i/b, MAPT - microtubule-associated protein tau, MAP2 - microtubule-associated protein 2, S…
GO:0009653	anatomical structure morphogenesis	4.96e-05	0.0218	[SCRIB - scribbled planar cell polarity protein, DCHS1 - dachsous 1 (drosophila), CTTN - cortactin, ABLIM1 - actin binding lim protein 1, BRAF - v-raf murine sarcoma viral oncogene homolog b, DBNL - drebrin-like, NFIB - nuclear factor i/b, TOP2B - topoisomerase (dna) ii beta 180kda, RERE - arginine-glutamic acid dipeptide (re) repeats, MAP2 - microtubule-associated protein 2, FARP1 - ferm, rhogef…
GO:1901879	regulation of protein depolymerization	6.48e-05	0.0275	[CLASP2 - cytoplasmic linker associated protein 2, ADD2 - adducin 2 (beta), SPTBN1 - spectrin, beta, non-erythrocytic 1, CAMSAP3 - calmodulin regulated spectrin-associated protein family, member 3, ADD1 - adducin 1 (alpha), CAMSAP2 - calmodulin regulated spectrin-associated protein family, member 2, MAP1B - microtubule-associated protein 1b, NES - nestin, MAP1A - microtubule-associated protein 1a]
GO:0022604	regulation of cell morphogenesis	6.53e-05	0.0268	[CDC42EP4 - cdc42 effector protein (rho gtpase binding) 4, CRK - v-crk avian sarcoma virus ct10 oncogene homolog, BAI3 - brain-specific angiogenesis inhibitor 3, CTTN - cortactin, BRSK1 - br serine/threonine kinase 1, PPP3CA - protein phosphatase 3, catalytic subunit, alpha isozyme, EPHB2 - eph receptor b2, ARHGEF7 - rho guanine nucleotide exchange factor (gef) 7, TNIK - traf2 and nck interacting…
GO:1990090	cellular response to nerve growth factor stimulus	7.11e-05	0.0282	[MAPT - microtubule-associated protein tau, CRK - v-crk avian sarcoma virus ct10 oncogene homolog, DYNC1LI2 - dynein, cytoplasmic 1, light intermediate chain 2, BPTF - bromodomain phd finger transcription factor, EHD1 - eh-domain containing 1, NTRK3 - neurotrophic tyrosine kinase, receptor, type 3, WASF1 - was protein family, member 1]
GO:0045103	intermediate filament-based process	8.29e-05	0.0318	[INA - internexin neuronal intermediate filament protein, alpha, VIM - vimentin, SYNM - synemin, intermediate filament protein, MACF1 - microtubule-actin crosslinking factor 1, NEFM - neurofilament, medium polypeptide, ERBB2IP - erbb2 interacting protein]
GO:0045104	intermediate filament cytoskeleton organization	8.29e-05	0.0308	[INA - internexin neuronal intermediate filament protein, alpha, VIM - vimentin, SYNM - synemin, intermediate filament protein, MACF1 - microtubule-actin crosslinking factor 1, NEFM - neurofilament, medium polypeptide, ERBB2IP - erbb2 interacting protein]
GO:1990089	response to nerve growth factor	8.77e-05	0.0316	[MAPT - microtubule-associated protein tau, CRK - v-crk avian sarcoma virus ct10 oncogene homolog, DYNC1LI2 - dynein, cytoplasmic 1, light intermediate chain 2, BPTF - bromodomain phd finger transcription factor, EHD1 - eh-domain containing 1, NTRK3 - neurotrophic tyrosine kinase, receptor, type 3, WASF1 - was protein family, member 1]
GO:0048519	negative regulation of biological process	0.000102	0.0355	[ERC1 - elks/rab6-interacting/cast family member 1, PRKAB2 - protein kinase, amp-activated, beta 2 non-catalytic subunit, WAC - ww domain containing adaptor with coiled-coil, AKT1S1 - akt1 substrate 1 (proline-rich), AGAP2 - arfgap with gtpase domain, ankyrin repeat and ph domain 2, PRKAB1 - protein kinase, amp-activated, beta 1 non-catalytic subunit, CTTN - cortactin, CAMSAP2 - calmodulin regula…
GO:0098657	import into cell	0.000103	0.0349	[DNAJC6 - dnaj (hsp40) homolog, subfamily c, member 6, SCRIB - scribbled planar cell polarity protein, CTTN - cortactin, TOM1 - target of myb1 (chicken), EHBP1 - eh domain binding protein 1, PI4KB - phosphatidylinositol 4-kinase, catalytic, beta, FNBP1L - formin binding protein 1-like, BIN1 - bridging integrator 1, SLC39A6 - solute carrier family 39 (zinc transporter), member 6, DBNL - drebrin-li…
GO:0044087	regulation of cellular component biogenesis	0.000106	0.035	[BAI3 - brain-specific angiogenesis inhibitor 3, CTTN - cortactin, CAMSAP2 - calmodulin regulated spectrin-associated protein family, member 2, TJP1 - tight junction protein 1, SMC3 - structural maintenance of chromosomes 3, NTRK3 - neurotrophic tyrosine kinase, receptor, type 3, LIMCH1 - lim and calponin homology domains 1, BCLAF1 - bcl2-associated transcription factor 1, MAPT - microtubule-asso…
GO:0007017	microtubule-based process	0.000111	0.0358	[CLASP2 - cytoplasmic linker associated protein 2, CAMSAP3 - calmodulin regulated spectrin-associated protein family, member 3, STMN1 - stathmin 1, DYNC1LI2 - dynein, cytoplasmic 1, light intermediate chain 2, AP3B2 - adaptor-related protein complex 3, beta 2 subunit, BRSK1 - br serine/threonine kinase 1, CAMSAP2 - calmodulin regulated spectrin-associated protein family, member 2, FMN2 - formin 2…
GO:0006903	vesicle targeting	0.000136	0.0425	[CLASP2 - cytoplasmic linker associated protein 2, SCRIB - scribbled planar cell polarity protein, SNAP23 - synaptosomal-associated protein, 23kda, SEPT5 - septin 5]
GO:0010769	regulation of cell morphogenesis involved in differentiation	0.000136	0.0416	[CRK - v-crk avian sarcoma virus ct10 oncogene homolog, BAI3 - brain-specific angiogenesis inhibitor 3, CTTN - cortactin, BRSK1 - br serine/threonine kinase 1, PPP3CA - protein phosphatase 3, catalytic subunit, alpha isozyme, EPHB2 - eph receptor b2, ARHGEF7 - rho guanine nucleotide exchange factor (gef) 7, TNIK - traf2 and nck interacting kinase, NTRK3 - neurotrophic tyrosine kinase, receptor, t…
GO:0035556	intracellular signal transduction	0.000151	0.0449	[DCHS1 - dachsous 1 (drosophila), AKT1S1 - akt1 substrate 1 (proline-rich), TJP1 - tight junction protein 1, ARHGEF7 - rho guanine nucleotide exchange factor (gef) 7, PI4KB - phosphatidylinositol 4-kinase, catalytic, beta, BRAF - v-raf murine sarcoma viral oncogene homolog b, DBNL - drebrin-like, CAMK2D - calcium/calmodulin-dependent protein kinase ii delta, DCX - doublecortin, MARK3 - map/microt…
GO:0043393	regulation of protein binding	0.000154	0.0447	[MARK3 - map/microtubule affinity-regulating kinase 3, ADD2 - adducin 2 (beta), CRK - v-crk avian sarcoma virus ct10 oncogene homolog, GPSM1 - g-protein signaling modulator 1, STMN1 - stathmin 1, ADD1 - adducin 1 (alpha), MAP2 - microtubule-associated protein 2, NES - nestin, STUB1 - stip1 homology and u-box containing protein 1, e3 ubiquitin protein ligase, HSP90AB1 - heat shock protein 90kda al…
GO:0033135	regulation of peptidyl-serine phosphorylation	0.000222	0.0629	[TNKS1BP1 - tankyrase 1 binding protein 1, 182kda, HSP90AA1 - heat shock protein 90kda alpha (cytosolic), class a member 1, DOCK7 - dedicator of cytokinesis 7, HSP90AB1 - heat shock protein 90kda alpha (cytosolic), class b member 1, RPTOR - regulatory associated protein of mtor, complex 1, BRAF - v-raf murine sarcoma viral oncogene homolog b, PLCL2 - phospholipase c-like 2, NTRK3 - neurotrophic t…
GO:0030516	regulation of axon extension	0.000223	0.0618	[MAPT - microtubule-associated protein tau, CTTN - cortactin, MAP2 - microtubule-associated protein 2, MAP1B - microtubule-associated protein 1b, RTN4 - reticulon 4, DPYSL2 - dihydropyrimidinase-like 2, MACF1 - microtubule-actin crosslinking factor 1, NTRK3 - neurotrophic tyrosine kinase, receptor, type 3]
GO:0031110	regulation of microtubule polymerization or depolymerization	0.000223	0.0604	[CLASP2 - cytoplasmic linker associated protein 2, CAMSAP3 - calmodulin regulated spectrin-associated protein family, member 3, MAPT - microtubule-associated protein tau, STMN1 - stathmin 1, MAP2 - microtubule-associated protein 2, CAMSAP2 - calmodulin regulated spectrin-associated protein family, member 2, MAP1B - microtubule-associated protein 1b, MAP1A - microtubule-associated protein 1a]
GO:0006897	endocytosis	0.000236	0.0624	[DNAJC6 - dnaj (hsp40) homolog, subfamily c, member 6, SCRIB - scribbled planar cell polarity protein, CTTN - cortactin, TOM1 - target of myb1 (chicken), EHBP1 - eh domain binding protein 1, PI4KB - phosphatidylinositol 4-kinase, catalytic, beta, FNBP1L - formin binding protein 1-like, BIN1 - bridging integrator 1, DBNL - drebrin-like, HSP90AA1 - heat shock protein 90kda alpha (cytosolic), class …
GO:0048523	negative regulation of cellular process	0.00024	0.0622	[ERC1 - elks/rab6-interacting/cast family member 1, PRKAB2 - protein kinase, amp-activated, beta 2 non-catalytic subunit, WAC - ww domain containing adaptor with coiled-coil, AKT1S1 - akt1 substrate 1 (proline-rich), AGAP2 - arfgap with gtpase domain, ankyrin repeat and ph domain 2, PRKAB1 - protein kinase, amp-activated, beta 1 non-catalytic subunit, CTTN - cortactin, CAMSAP2 - calmodulin regula…
GO:0051128	regulation of cellular component organization	0.00026	0.0658	[NMT1 - n-myristoyltransferase 1, CTTN - cortactin, CAMSAP2 - calmodulin regulated spectrin-associated protein family, member 2, TJP1 - tight junction protein 1, CAMK2D - calcium/calmodulin-dependent protein kinase ii delta, SMC3 - structural maintenance of chromosomes 3, MAPT - microtubule-associated protein tau, MAP4 - microtubule-associated protein 4, MAP2 - microtubule-associated protein 2, S…
GO:1902903	regulation of supramolecular fiber organization	0.000284	0.0703	[CDC42EP4 - cdc42 effector protein (rho gtpase binding) 4, CLASP2 - cytoplasmic linker associated protein 2, ADD2 - adducin 2 (beta), CAMSAP3 - calmodulin regulated spectrin-associated protein family, member 3, STMN1 - stathmin 1, CTTN - cortactin, ADD1 - adducin 1 (alpha), CAMSAP2 - calmodulin regulated spectrin-associated protein family, member 2, BIN1 - bridging integrator 1, LIMCH1 - lim and …
GO:0030029	actin filament-based process	0.000301	0.0732	[ADD2 - adducin 2 (beta), EPB41L1 - erythrocyte membrane protein band 4.1-like 1, CTTN - cortactin, ADD1 - adducin 1 (alpha), VIM - vimentin, TNIK - traf2 and nck interacting kinase, FNBP1L - formin binding protein 1-like, CAMK2D - calcium/calmodulin-dependent protein kinase ii delta, TTN - titin, LIMCH1 - lim and calponin homology domains 1, ELMO1 - engulfment and cell motility 1, PAK4 - p21 pro…
GO:0120035	regulation of plasma membrane bounded cell projection organization	0.000323	0.0769	[BAI3 - brain-specific angiogenesis inhibitor 3, CTTN - cortactin, CAMSAP2 - calmodulin regulated spectrin-associated protein family, member 2, ARHGEF7 - rho guanine nucleotide exchange factor (gef) 7, RIMS1 - regulating synaptic membrane exocytosis 1, NTRK3 - neurotrophic tyrosine kinase, receptor, type 3, MAPT - microtubule-associated protein tau, MAP4 - microtubule-associated protein 4, MAP2 -…
GO:0031344	regulation of cell projection organization	0.000352	0.0821	[BAI3 - brain-specific angiogenesis inhibitor 3, CTTN - cortactin, CAMSAP2 - calmodulin regulated spectrin-associated protein family, member 2, ARHGEF7 - rho guanine nucleotide exchange factor (gef) 7, RIMS1 - regulating synaptic membrane exocytosis 1, NTRK3 - neurotrophic tyrosine kinase, receptor, type 3, MAPT - microtubule-associated protein tau, MAP4 - microtubule-associated protein 4, MAP2 -…
GO:0099118	microtubule-based protein transport	0.000354	0.081	[CAMSAP3 - calmodulin regulated spectrin-associated protein family, member 3, MAP1A - microtubule-associated protein 1a, KIF1A - kinesin family member 1a]
GO:0098840	protein transport along microtubule	0.000354	0.0794	[CAMSAP3 - calmodulin regulated spectrin-associated protein family, member 3, MAP1A - microtubule-associated protein 1a, KIF1A - kinesin family member 1a]
GO:0043244	regulation of protein complex disassembly	0.000357	0.0787	[CLASP2 - cytoplasmic linker associated protein 2, ADD2 - adducin 2 (beta), SPTBN1 - spectrin, beta, non-erythrocytic 1, CAMSAP3 - calmodulin regulated spectrin-associated protein family, member 3, ADD1 - adducin 1 (alpha), CAMSAP2 - calmodulin regulated spectrin-associated protein family, member 2, MAP1B - microtubule-associated protein 1b, NES - nestin, MAP1A - microtubule-associated protein 1a]
GO:0051493	regulation of cytoskeleton organization	0.000361	0.0781	[CDC42EP4 - cdc42 effector protein (rho gtpase binding) 4, CLASP2 - cytoplasmic linker associated protein 2, ADD2 - adducin 2 (beta), CAMSAP3 - calmodulin regulated spectrin-associated protein family, member 3, CRK - v-crk avian sarcoma virus ct10 oncogene homolog, STMN1 - stathmin 1, CTTN - cortactin, ADD1 - adducin 1 (alpha), CAMSAP2 - calmodulin regulated spectrin-associated protein family, me…
GO:0032271	regulation of protein polymerization	0.000384	0.0816	[CDC42EP4 - cdc42 effector protein (rho gtpase binding) 4, ADD2 - adducin 2 (beta), CAMSAP3 - calmodulin regulated spectrin-associated protein family, member 3, STMN1 - stathmin 1, CTTN - cortactin, ADD1 - adducin 1 (alpha), CAMSAP2 - calmodulin regulated spectrin-associated protein family, member 2, BIN1 - bridging integrator 1, HSP90AA1 - heat shock protein 90kda alpha (cytosolic), class a memb…
GO:0031114	regulation of microtubule depolymerization	0.000415	0.0867	[CLASP2 - cytoplasmic linker associated protein 2, CAMSAP3 - calmodulin regulated spectrin-associated protein family, member 3, CAMSAP2 - calmodulin regulated spectrin-associated protein family, member 2, MAP1B - microtubule-associated protein 1b, MAP1A - microtubule-associated protein 1a]
GO:0051099	positive regulation of binding	0.000416	0.0854	[EIF3C - eukaryotic translation initiation factor 3, subunit c, MARK3 - map/microtubule affinity-regulating kinase 3, ADD2 - adducin 2 (beta), GPSM1 - g-protein signaling modulator 1, STMN1 - stathmin 1, ADD1 - adducin 1 (alpha), HSP90AB1 - heat shock protein 90kda alpha (cytosolic), class b member 1, ARHGEF7 - rho guanine nucleotide exchange factor (gef) 7, PLCL2 - phospholipase c-like 2, HMGA2 …
GO:0023051	regulation of signaling	0.000455	0.0917	[NMT1 - n-myristoyltransferase 1, AKT1S1 - akt1 substrate 1 (proline-rich), ATP2B1 - atpase, ca++ transporting, plasma membrane 1, CTTN - cortactin, BRAF - v-raf murine sarcoma viral oncogene homolog b, CAMK2D - calcium/calmodulin-dependent protein kinase ii delta, SEPT5 - septin 5, MARK3 - map/microtubule affinity-regulating kinase 3, MAPT - microtubule-associated protein tau, HOMER3 - homer hom…
GO:0050770	regulation of axonogenesis	0.000479	0.0951	[MAPT - microtubule-associated protein tau, CTTN - cortactin, MAP2 - microtubule-associated protein 2, BRSK1 - br serine/threonine kinase 1, MAP1B - microtubule-associated protein 1b, EPHB2 - eph receptor b2, RTN4 - reticulon 4, BRSK2 - br serine/threonine kinase 2, DPYSL2 - dihydropyrimidinase-like 2, MACF1 - microtubule-actin crosslinking factor 1, NTRK3 - neurotrophic tyrosine kinase, receptor…
GO:0061387	regulation of extent of cell growth	0.000497	0.097	[MAPT - microtubule-associated protein tau, CTTN - cortactin, MAP2 - microtubule-associated protein 2, MAP1B - microtubule-associated protein 1b, RTN4 - reticulon 4, DPYSL2 - dihydropyrimidinase-like 2, MACF1 - microtubule-actin crosslinking factor 1, NTRK3 - neurotrophic tyrosine kinase, receptor, type 3]
GO:0044089	positive regulation of cellular component biogenesis	0.00053	0.102	[CDC42EP4 - cdc42 effector protein (rho gtpase binding) 4, CLASP2 - cytoplasmic linker associated protein 2, BAI3 - brain-specific angiogenesis inhibitor 3, CTTN - cortactin, EPHB2 - eph receptor b2, EPHB1 - eph receptor b1, FNBP1L - formin binding protein 1-like, BIN1 - bridging integrator 1, NTRK3 - neurotrophic tyrosine kinase, receptor, type 3, LIMCH1 - lim and calponin homology domains 1, BC…
GO:0033138	positive regulation of peptidyl-serine phosphorylation	0.000575	0.109	[TNKS1BP1 - tankyrase 1 binding protein 1, 182kda, HSP90AA1 - heat shock protein 90kda alpha (cytosolic), class a member 1, DOCK7 - dedicator of cytokinesis 7, HSP90AB1 - heat shock protein 90kda alpha (cytosolic), class b member 1, RPTOR - regulatory associated protein of mtor, complex 1, BRAF - v-raf murine sarcoma viral oncogene homolog b, NTRK3 - neurotrophic tyrosine kinase, receptor, type 3]
GO:0038202	TORC1 signaling	0.00069	0.128	[AKT1S1 - akt1 substrate 1 (proline-rich), LARP1 - la ribonucleoprotein domain family, member 1, RPTOR - regulatory associated protein of mtor, complex 1]
GO:0021952	central nervous system projection neuron axonogenesis	0.000692	0.127	[NFIB - nuclear factor i/b, EPHB2 - eph receptor b2, EPHB1 - eph receptor b1, DCLK1 - doublecortin-like kinase 1]
GO:0044092	negative regulation of molecular function	0.0007	0.126	[SCRIB - scribbled planar cell polarity protein, AKT1S1 - akt1 substrate 1 (proline-rich), PHACTR3 - phosphatase and actin regulator 3, CAMK2D - calcium/calmodulin-dependent protein kinase ii delta, MAPT - microtubule-associated protein tau, MAP2 - microtubule-associated protein 2, FARP1 - ferm, rhogef (arhgef) and pleckstrin domain protein 1 (chondrocyte-derived), NES - nestin, NF1 - neurofibrom…
GO:0060255	regulation of macromolecule metabolic process	0.000739	0.131	[AGAP2 - arfgap with gtpase domain, ankyrin repeat and ph domain 2, WTAP - wilms tumor 1 associated protein, WAC - ww domain containing adaptor with coiled-coil, AKT1S1 - akt1 substrate 1 (proline-rich), BRAF - v-raf murine sarcoma viral oncogene homolog b, ZNF148 - zinc finger protein 148, PAK4 - p21 protein (cdc42/rac)-activated kinase 4, APBA1 - amyloid beta (a4) precursor protein-binding, fam…
GO:0016477	cell migration	0.00074	0.13	[ADD2 - adducin 2 (beta), SCRIB - scribbled planar cell polarity protein, DCHS1 - dachsous 1 (drosophila), EPHB1 - eph receptor b1, NTRK3 - neurotrophic tyrosine kinase, receptor, type 3, GBF1 - golgi brefeldin a resistant guanine nucleotide exchange factor 1, DCX - doublecortin, TOP2B - topoisomerase (dna) ii beta 180kda, ELMO1 - engulfment and cell motility 1, RERE - arginine-glutamic acid dipe…
GO:0097435	supramolecular fiber organization	0.000786	0.136	[MARCKS - myristoylated alanine-rich protein kinase c substrate, ADD2 - adducin 2 (beta), CAMSAP3 - calmodulin regulated spectrin-associated protein family, member 3, STMN1 - stathmin 1, CTTN - cortactin, ADD1 - adducin 1 (alpha), CAMSAP2 - calmodulin regulated spectrin-associated protein family, member 2, FMN2 - formin 2, HSP90AB1 - heat shock protein 90kda alpha (cytosolic), class b member 1, V…
GO:0044093	positive regulation of molecular function	0.000811	0.138	[ERC1 - elks/rab6-interacting/cast family member 1, SCRIB - scribbled planar cell polarity protein, CRK - v-crk avian sarcoma virus ct10 oncogene homolog, AGAP2 - arfgap with gtpase domain, ankyrin repeat and ph domain 2, BAI3 - brain-specific angiogenesis inhibitor 3, ARHGEF7 - rho guanine nucleotide exchange factor (gef) 7, BRAF - v-raf murine sarcoma viral oncogene homolog b, DBNL - drebrin-li…
GO:0048870	cell motility	0.000842	0.141	[ADD2 - adducin 2 (beta), SCRIB - scribbled planar cell polarity protein, DCHS1 - dachsous 1 (drosophila), CTTN - cortactin, EPHB1 - eph receptor b1, NTRK3 - neurotrophic tyrosine kinase, receptor, type 3, GBF1 - golgi brefeldin a resistant guanine nucleotide exchange factor 1, DCX - doublecortin, ELMO1 - engulfment and cell motility 1, TOP2B - topoisomerase (dna) ii beta 180kda, RERE - arginine-…
GO:0032502	developmental process	0.000872	0.144	[ERC1 - elks/rab6-interacting/cast family member 1, NMT1 - n-myristoyltransferase 1, DCHS1 - dachsous 1 (drosophila), PRKAB1 - protein kinase, amp-activated, beta 1 non-catalytic subunit, ATP2B1 - atpase, ca++ transporting, plasma membrane 1, CTTN - cortactin, TJP1 - tight junction protein 1, ABLIM1 - actin binding lim protein 1, BRAF - v-raf murine sarcoma viral oncogene homolog b, SMC3 - struct…
GO:0061162	establishment of monopolar cell polarity	0.000944	0.154	[CAMSAP3 - calmodulin regulated spectrin-associated protein family, member 3, SCRIB - scribbled planar cell polarity protein, MAP1B - microtubule-associated protein 1b, GBF1 - golgi brefeldin a resistant guanine nucleotide exchange factor 1]
GO:0048518	positive regulation of biological process	0.000762	0.126	[ERC1 - elks/rab6-interacting/cast family member 1, NMT1 - n-myristoyltransferase 1, WAC - ww domain containing adaptor with coiled-coil, AGAP2 - arfgap with gtpase domain, ankyrin repeat and ph domain 2, PRKAB1 - protein kinase, amp-activated, beta 1 non-catalytic subunit, CTTN - cortactin, BRAF - v-raf murine sarcoma viral oncogene homolog b, SMC3 - structural maintenance of chromosomes 3, CAMK…
GO:0010646	regulation of cell communication	0.000778	0.127	[NMT1 - n-myristoyltransferase 1, AKT1S1 - akt1 substrate 1 (proline-rich), CTTN - cortactin, BRAF - v-raf murine sarcoma viral oncogene homolog b, CAMK2D - calcium/calmodulin-dependent protein kinase ii delta, SEPT5 - septin 5, MARK3 - map/microtubule affinity-regulating kinase 3, MAPT - microtubule-associated protein tau, HOMER3 - homer homolog 3 (drosophila), FARP1 - ferm, rhogef (arhgef) and …
GO:0061162	establishment of monopolar cell polarity	0.000911	0.143	[CAMSAP3 - calmodulin regulated spectrin-associated protein family, member 3, SCRIB - scribbled planar cell polarity protein, MAP1B - microtubule-associated protein 1b, GBF1 - golgi brefeldin a resistant guanine nucleotide exchange factor 1]
GO:0019222	regulation of metabolic process	0.000945	0.146	[AGAP2 - arfgap with gtpase domain, ankyrin repeat and ph domain 2, AKT1S1 - akt1 substrate 1 (proline-rich), WTAP - wilms tumor 1 associated protein, WAC - ww domain containing adaptor with coiled-coil, CTTN - cortactin, BRAF - v-raf murine sarcoma viral oncogene homolog b, ZNF148 - zinc finger protein 148, FARP1 - ferm, rhogef (arhgef) and pleckstrin domain protein 1 (chondrocyte-derived), PAK4…

## Sheet: 2D neurons_cellular component
GO Term	Description	P-value	FDR q-value	Genes
GO:0097458	neuron part	8.01e-12	1.31e-08	[ERC1 - elks/rab6-interacting/cast family member 1, ATP2B1 - atpase, ca++ transporting, plasma membrane 1, CTTN - cortactin, CAMK2D - calcium/calmodulin-dependent protein kinase ii delta, SEPT5 - septin 5, DCX - doublecortin, MARK3 - map/microtubule affinity-regulating kinase 3, MAPT - microtubule-associated protein tau, HOMER3 - homer homolog 3 (drosophila), MAP4 - microtubule-associated protein…
GO:0044456	synapse part	2.73e-08	1.49e-05	[ERC1 - elks/rab6-interacting/cast family member 1, SCRIB - scribbled planar cell polarity protein, ATP2B1 - atpase, ca++ transporting, plasma membrane 1, BAI3 - brain-specific angiogenesis inhibitor 3, CTTN - cortactin, DBNL - drebrin-like, RIMS1 - regulating synaptic membrane exocytosis 1, SEPT5 - septin 5, CPEB4 - cytoplasmic polyadenylation element binding protein 4, MAPT - microtubule-associ…
GO:0070161	anchoring junction	7.63e-08	1.56e-05	[SCRIB - scribbled planar cell polarity protein, CTTN - cortactin, TJP1 - tight junction protein 1, ARHGEF7 - rho guanine nucleotide exchange factor (gef) 7, SYNM - synemin, intermediate filament protein, PCBP2 - poly(rc) binding protein 2, SH3KBP1 - sh3-domain kinase binding protein 1, PXN - paxillin, PAK4 - p21 protein (cdc42/rac)-activated kinase 4, AHNAK - ahnak nucleoprotein, CTNND2 - cateni…
GO:0043005	neuron projection	7.06e-08	1.65e-05	[CTTN - cortactin, ARHGEF7 - rho guanine nucleotide exchange factor (gef) 7, DBNL - drebrin-like, CAMK2D - calcium/calmodulin-dependent protein kinase ii delta, SEPT5 - septin 5, NEFM - neurofilament, medium polypeptide, NTRK3 - neurotrophic tyrosine kinase, receptor, type 3, NFIB - nuclear factor i/b, CPEB4 - cytoplasmic polyadenylation element binding protein 4, DCX - doublecortin, MARK3 - map/…
GO:0044463	cell projection part	6.35e-08	1.73e-05	[ATP2B1 - atpase, ca++ transporting, plasma membrane 1, CTTN - cortactin, DBNL - drebrin-like, CPEB4 - cytoplasmic polyadenylation element binding protein 4, DCX - doublecortin, MARK3 - map/microtubule affinity-regulating kinase 3, MAPT - microtubule-associated protein tau, HOMER3 - homer homolog 3 (drosophila), MAP4 - microtubule-associated protein 4, FARP1 - ferm, rhogef (arhgef) and pleckstrin…
GO:0005737	cytoplasm	2.22e-08	1.82e-05	[AGAP2 - arfgap with gtpase domain, ankyrin repeat and ph domain 2, WTAP - wilms tumor 1 associated protein, AKT1S1 - akt1 substrate 1 (proline-rich), CTTN - cortactin, ABLIM1 - actin binding lim protein 1, ELMO1 - engulfment and cell motility 1, PCBP2 - poly(rc) binding protein 2, PAK4 - p21 protein (cdc42/rac)-activated kinase 4, APBA1 - amyloid beta (a4) precursor protein-binding, family a, me…
GO:0005856	cytoskeleton	1.1e-07	2.01e-05	[CRK - v-crk avian sarcoma virus ct10 oncogene homolog, CTTN - cortactin, ABLIM1 - actin binding lim protein 1, SYNM - synemin, intermediate filament protein, RIMS1 - regulating synaptic membrane exocytosis 1, SEPT5 - septin 5, NEFM - neurofilament, medium polypeptide, DCX - doublecortin, MAPT - microtubule-associated protein tau, INA - internexin neuronal intermediate filament protein, alpha, MA…
GO:0120038	plasma membrane bounded cell projection part	6.35e-08	2.08e-05	[ATP2B1 - atpase, ca++ transporting, plasma membrane 1, CTTN - cortactin, DBNL - drebrin-like, CPEB4 - cytoplasmic polyadenylation element binding protein 4, DCX - doublecortin, MARK3 - map/microtubule affinity-regulating kinase 3, MAPT - microtubule-associated protein tau, HOMER3 - homer homolog 3 (drosophila), MAP4 - microtubule-associated protein 4, FARP1 - ferm, rhogef (arhgef) and pleckstrin…
GO:0005912	adherens junction	5.81e-08	2.38e-05	[SCRIB - scribbled planar cell polarity protein, CTTN - cortactin, TJP1 - tight junction protein 1, ARHGEF7 - rho guanine nucleotide exchange factor (gef) 7, SYNM - synemin, intermediate filament protein, PCBP2 - poly(rc) binding protein 2, PXN - paxillin, SH3KBP1 - sh3-domain kinase binding protein 1, PAK4 - p21 protein (cdc42/rac)-activated kinase 4, AHNAK - ahnak nucleoprotein, CTNND2 - cateni…
GO:0044430	cytoskeletal part	1.63e-07	2.66e-05	[CTTN - cortactin, CAMSAP2 - calmodulin regulated spectrin-associated protein family, member 2, TJP1 - tight junction protein 1, ABLIM1 - actin binding lim protein 1, SMC3 - structural maintenance of chromosomes 3, SEPT5 - septin 5, DCX - doublecortin, MAPT - microtubule-associated protein tau, INA - internexin neuronal intermediate filament protein, alpha, MAP4 - microtubule-associated protein 4…
GO:0014069	postsynaptic density	3.28e-07	4.88e-05	[ADD2 - adducin 2 (beta), DNAJC6 - dnaj (hsp40) homolog, subfamily c, member 6, SCRIB - scribbled planar cell polarity protein, ADD1 - adducin 1 (alpha), SYN3 - synapsin iii, DBNL - drebrin-like, CPEB4 - cytoplasmic polyadenylation element binding protein 4, SPTBN1 - spectrin, beta, non-erythrocytic 1, HOMER3 - homer homolog 3 (drosophila), MAP4 - microtubule-associated protein 4, MAP2 - microtub…
GO:0099572	postsynaptic specialization	3.68e-07	5.02e-05	[DNAJC6 - dnaj (hsp40) homolog, subfamily c, member 6, ADD2 - adducin 2 (beta), SCRIB - scribbled planar cell polarity protein, ADD1 - adducin 1 (alpha), SYN3 - synapsin iii, DBNL - drebrin-like, CPEB4 - cytoplasmic polyadenylation element binding protein 4, SPTBN1 - spectrin, beta, non-erythrocytic 1, HOMER3 - homer homolog 3 (drosophila), MAP4 - microtubule-associated protein 4, MAP2 - microtub…
GO:0030054	cell junction	6.77e-07	8.53e-05	[SCRIB - scribbled planar cell polarity protein, CTTN - cortactin, TJP1 - tight junction protein 1, ARHGEF7 - rho guanine nucleotide exchange factor (gef) 7, SYNM - synemin, intermediate filament protein, DBNL - drebrin-like, RIMS1 - regulating synaptic membrane exocytosis 1, CPEB4 - cytoplasmic polyadenylation element binding protein 4, HOMER3 - homer homolog 3 (drosophila), PCBP2 - poly(rc) bin…
GO:0099513	polymeric cytoskeletal fiber	1.56e-06	0.000171	[PRPH - peripherin, CTTN - cortactin, SYNM - synemin, intermediate filament protein, NEFM - neurofilament, medium polypeptide, DCX - doublecortin, MAPT - microtubule-associated protein tau, INA - internexin neuronal intermediate filament protein, alpha, MAP4 - microtubule-associated protein 4, MAP2 - microtubule-associated protein 2, NES - nestin, MAP1B - microtubule-associated protein 1b, MAP1A …
GO:0042995	cell projection	1.55e-06	0.000181	[CTTN - cortactin, TJP1 - tight junction protein 1, ABLIM1 - actin binding lim protein 1, SEPT5 - septin 5, CAMK2D - calcium/calmodulin-dependent protein kinase ii delta, DCX - doublecortin, MARK3 - map/microtubule affinity-regulating kinase 3, MAPT - microtubule-associated protein tau, HOMER3 - homer homolog 3 (drosophila), MAP4 - microtubule-associated protein 4, MAP2 - microtubule-associated p…
GO:0033267	axon part	1.96e-06	0.0002	[CTTN - cortactin, BRSK1 - br serine/threonine kinase 1, AP3B2 - adaptor-related protein complex 3, beta 2 subunit, HSP90AB1 - heat shock protein 90kda alpha (cytosolic), class b member 1, BIN1 - bridging integrator 1, CPEB4 - cytoplasmic polyadenylation element binding protein 4, ERC2 - elks/rab6-interacting/cast family member 2, HSP90AA1 - heat shock protein 90kda alpha (cytosolic), class a mem…
GO:0120025	plasma membrane bounded cell projection	2.41e-06	0.000232	[SCRIB - scribbled planar cell polarity protein, CTTN - cortactin, ARHGEF7 - rho guanine nucleotide exchange factor (gef) 7, ABLIM1 - actin binding lim protein 1, DBNL - drebrin-like, CAMK2D - calcium/calmodulin-dependent protein kinase ii delta, SEPT5 - septin 5, NEFM - neurofilament, medium polypeptide, NTRK3 - neurotrophic tyrosine kinase, receptor, type 3, CPEB4 - cytoplasmic polyadenylation …
GO:0005882	intermediate filament	4.34e-06	0.000395	[INA - internexin neuronal intermediate filament protein, alpha, PRPH - peripherin, NES - nestin, VIM - vimentin, LMNB1 - lamin b1, SYNM - synemin, intermediate filament protein, MACF1 - microtubule-actin crosslinking factor 1, NEFM - neurofilament, medium polypeptide]
GO:0099568	cytoplasmic region	7.31e-06	0.000544	[CLASP2 - cytoplasmic linker associated protein 2, MARCKS - myristoylated alanine-rich protein kinase c substrate, GPSM1 - g-protein signaling modulator 1, CTTN - cortactin, AP3B2 - adaptor-related protein complex 3, beta 2 subunit, FMN2 - formin 2, ARHGEF7 - rho guanine nucleotide exchange factor (gef) 7, FNBP1L - formin binding protein 1-like, FERMT2 - fermitin family member 2, RIMS1 - regulati…
GO:0005886	plasma membrane	7.81e-06	0.000556	[NMT1 - n-myristoyltransferase 1, SERBP1 - serpine1 mrna binding protein 1, DCHS1 - dachsous 1 (drosophila), ATP2B1 - atpase, ca++ transporting, plasma membrane 1, CTTN - cortactin, TJP1 - tight junction protein 1, BRAF - v-raf murine sarcoma viral oncogene homolog b, CAMK2D - calcium/calmodulin-dependent protein kinase ii delta, SEPT5 - septin 5, MARK3 - map/microtubule affinity-regulating kinas…
GO:0099512	supramolecular fiber	7.27e-06	0.000567	[PRPH - peripherin, CTTN - cortactin, SYNM - synemin, intermediate filament protein, NEFM - neurofilament, medium polypeptide, DCX - doublecortin, MAPT - microtubule-associated protein tau, INA - internexin neuronal intermediate filament protein, alpha, MAP4 - microtubule-associated protein 4, MAP2 - microtubule-associated protein 2, MAP1B - microtubule-associated protein 1b, NES - nestin, MAP1A …
GO:0005913	cell-cell adherens junction	8.48e-06	0.000579	[CDC42EP4 - cdc42 effector protein (rho gtpase binding) 4, TNKS1BP1 - tankyrase 1 binding protein 1, 182kda, CAMSAP3 - calmodulin regulated spectrin-associated protein family, member 3, SCRIB - scribbled planar cell polarity protein, ADD1 - adducin 1 (alpha), CXADR - coxsackie virus and adenovirus receptor, PAK4 - p21 protein (cdc42/rac)-activated kinase 4, TJP1 - tight junction protein 1, CTNND2…
GO:0099080	supramolecular complex	7.27e-06	0.000596	[PRPH - peripherin, CTTN - cortactin, SYNM - synemin, intermediate filament protein, NEFM - neurofilament, medium polypeptide, DCX - doublecortin, MAPT - microtubule-associated protein tau, INA - internexin neuronal intermediate filament protein, alpha, MAP4 - microtubule-associated protein 4, MAP2 - microtubule-associated protein 2, MAP1B - microtubule-associated protein 1b, NES - nestin, MAP1A …
GO:0099081	supramolecular polymer	7.27e-06	0.000627	[PRPH - peripherin, CTTN - cortactin, SYNM - synemin, intermediate filament protein, NEFM - neurofilament, medium polypeptide, DCX - doublecortin, MAPT - microtubule-associated protein tau, INA - internexin neuronal intermediate filament protein, alpha, MAP4 - microtubule-associated protein 4, MAP2 - microtubule-associated protein 2, NES - nestin, MAP1B - microtubule-associated protein 1b, MAP1A …
GO:0030055	cell-substrate junction	2.01e-05	0.00132	[CTTN - cortactin, ARHGEF7 - rho guanine nucleotide exchange factor (gef) 7, PCBP2 - poly(rc) binding protein 2, PAK4 - p21 protein (cdc42/rac)-activated kinase 4, SH3KBP1 - sh3-domain kinase binding protein 1, PXN - paxillin, AHNAK - ahnak nucleoprotein, TNS3 - tensin 3, PALLD - palladin, cytoskeletal associated protein, CLASP2 - cytoplasmic linker associated protein 2, MARCKS - myristoylated al…
GO:0030426	growth cone	3.49e-05	0.0022	[CTTN - cortactin, HSP90AB1 - heat shock protein 90kda alpha (cytosolic), class b member 1, ERC2 - elks/rab6-interacting/cast family member 2, CPEB4 - cytoplasmic polyadenylation element binding protein 4, HSP90AA1 - heat shock protein 90kda alpha (cytosolic), class a member 1, MAPT - microtubule-associated protein tau, DOCK7 - dedicator of cytokinesis 7, MAP2 - microtubule-associated protein 2, …
GO:0044459	plasma membrane part	4.04e-05	0.00236	[ERC1 - elks/rab6-interacting/cast family member 1, SCRIB - scribbled planar cell polarity protein, ATP2B1 - atpase, ca++ transporting, plasma membrane 1, BAI3 - brain-specific angiogenesis inhibitor 3, CTTN - cortactin, TJP1 - tight junction protein 1, RIMS1 - regulating synaptic membrane exocytosis 1, NTRK3 - neurotrophic tyrosine kinase, receptor, type 3, KTN1 - kinectin 1 (kinesin receptor), …
GO:0044294	dendritic growth cone	3.97e-05	0.00241	[HSP90AA1 - heat shock protein 90kda alpha (cytosolic), class a member 1, MAP2 - microtubule-associated protein 2, HSP90AB1 - heat shock protein 90kda alpha (cytosolic), class b member 1, RTN4 - reticulon 4]
GO:0005925	focal adhesion	4.92e-05	0.0026	[CLASP2 - cytoplasmic linker associated protein 2, MARCKS - myristoylated alanine-rich protein kinase c substrate, CTTN - cortactin, LASP1 - lim and sh3 protein 1, ADD1 - adducin 1 (alpha), GIT1 - g protein-coupled receptor kinase interacting arfgap 1, VIM - vimentin, ARHGEF7 - rho guanine nucleotide exchange factor (gef) 7, SNAP23 - synaptosomal-associated protein, 23kda, FERMT2 - fermitin famil…
GO:0030427	site of polarized growth	4.75e-05	0.00268	[CTTN - cortactin, HSP90AB1 - heat shock protein 90kda alpha (cytosolic), class b member 1, ERC2 - elks/rab6-interacting/cast family member 2, CPEB4 - cytoplasmic polyadenylation element binding protein 4, HSP90AA1 - heat shock protein 90kda alpha (cytosolic), class a member 1, MAPT - microtubule-associated protein tau, DOCK7 - dedicator of cytokinesis 7, MAP2 - microtubule-associated protein 2, …
GO:0005924	cell-substrate adherens junction	4.92e-05	0.00269	[CLASP2 - cytoplasmic linker associated protein 2, MARCKS - myristoylated alanine-rich protein kinase c substrate, CTTN - cortactin, ADD1 - adducin 1 (alpha), LASP1 - lim and sh3 protein 1, GIT1 - g protein-coupled receptor kinase interacting arfgap 1, VIM - vimentin, ARHGEF7 - rho guanine nucleotide exchange factor (gef) 7, SNAP23 - synaptosomal-associated protein, 23kda, FERMT2 - fermitin famil…
GO:0030424	axon	5.57e-05	0.00285	[EPHB2 - eph receptor b2, EPHB1 - eph receptor b1, BIN1 - bridging integrator 1, NTRK3 - neurotrophic tyrosine kinase, receptor, type 3, NEFM - neurofilament, medium polypeptide, NFIB - nuclear factor i/b, MAPT - microtubule-associated protein tau, DOCK7 - dedicator of cytokinesis 7, MAP4 - microtubule-associated protein 4, MAP1B - microtubule-associated protein 1b, MAP1A - microtubule-associated…
GO:0005938	cell cortex	0.000125	0.0062	[CLASP2 - cytoplasmic linker associated protein 2, MARCKS - myristoylated alanine-rich protein kinase c substrate, GPSM1 - g-protein signaling modulator 1, CTTN - cortactin, PXN - paxillin, FMN2 - formin 2, ARHGEF7 - rho guanine nucleotide exchange factor (gef) 7, FNBP1L - formin binding protein 1-like, FERMT2 - fermitin family member 2, RIMS1 - regulating synaptic membrane exocytosis 1, DBNL - d…
GO:0044292	dendrite terminus	0.000136	0.00635	[HSP90AA1 - heat shock protein 90kda alpha (cytosolic), class a member 1, MAP2 - microtubule-associated protein 2, HSP90AB1 - heat shock protein 90kda alpha (cytosolic), class b member 1, RTN4 - reticulon 4]
GO:0043194	axon initial segment	0.000136	0.00654	[MAP2 - microtubule-associated protein 2, MAP1A - microtubule-associated protein 1a, BIN1 - bridging integrator 1, ANK2 - ankyrin 2, neuronal]
GO:0098590	plasma membrane region	0.000241	0.0109	[ERC1 - elks/rab6-interacting/cast family member 1, SCRIB - scribbled planar cell polarity protein, ATP2B1 - atpase, ca++ transporting, plasma membrane 1, TJP1 - tight junction protein 1, RIMS1 - regulating synaptic membrane exocytosis 1, CPEB4 - cytoplasmic polyadenylation element binding protein 4, MAPT - microtubule-associated protein tau, HOMER3 - homer homolog 3 (drosophila), CTNNA2 - cateni…
GO:0031256	leading edge membrane	0.000307	0.0136	[CLASP2 - cytoplasmic linker associated protein 2, HSP90AA1 - heat shock protein 90kda alpha (cytosolic), class a member 1, SPTBN1 - spectrin, beta, non-erythrocytic 1, MAPT - microtubule-associated protein tau, ATP2B1 - atpase, ca++ transporting, plasma membrane 1, PLEKHO1 - pleckstrin homology domain containing, family o member 1, SLC39A6 - solute carrier family 39 (zinc transporter), member 6,…
GO:0031253	cell projection membrane	0.000356	0.0153	[CLASP2 - cytoplasmic linker associated protein 2, ATP2B1 - atpase, ca++ transporting, plasma membrane 1, HSP90AB1 - heat shock protein 90kda alpha (cytosolic), class b member 1, SLC39A6 - solute carrier family 39 (zinc transporter), member 6, FERMT2 - fermitin family member 2, HSP90AA1 - heat shock protein 90kda alpha (cytosolic), class a member 1, MAPT - microtubule-associated protein tau, SPTB…
GO:0016323	basolateral plasma membrane	0.000554	0.0233	[SCRIB - scribbled planar cell polarity protein, ATP2B1 - atpase, ca++ transporting, plasma membrane 1, CXADR - coxsackie virus and adenovirus receptor, TJP1 - tight junction protein 1, HSP90AB1 - heat shock protein 90kda alpha (cytosolic), class b member 1, ANK2 - ankyrin 2, neuronal, CTNNA2 - catenin (cadherin-associated protein), alpha 2, PALM - paralemmin, ERBB2IP - erbb2 interacting protein]
GO:0005875	microtubule associated complex	0.000681	0.0272	[DCX - doublecortin, CLIP2 - cap-gly domain containing linker protein 2, DYNC1LI2 - dynein, cytoplasmic 1, light intermediate chain 2, MAP4 - microtubule-associated protein 4, MAP2 - microtubule-associated protein 2, PXN - paxillin, MAP1B - microtubule-associated protein 1b, MAP1A - microtubule-associated protein 1a, KIF1A - kinesin family member 1a]
GO:0005874	microtubule	0.000668	0.0273	[CLASP2 - cytoplasmic linker associated protein 2, CLIP2 - cap-gly domain containing linker protein 2, STMN1 - stathmin 1, DYNC1LI2 - dynein, cytoplasmic 1, light intermediate chain 2, DCLK2 - doublecortin-like kinase 2, DCX - doublecortin, MAPT - microtubule-associated protein tau, MAP4 - microtubule-associated protein 4, MAP2 - microtubule-associated protein 2, MAP1B - microtubule-associated pr…
GO:0030425	dendrite	0.000786	0.0307	[EPHB2 - eph receptor b2, EPHB1 - eph receptor b1, DBNL - drebrin-like, CPEB4 - cytoplasmic polyadenylation element binding protein 4, MARK3 - map/microtubule affinity-regulating kinase 3, MAPT - microtubule-associated protein tau, HOMER3 - homer homolog 3 (drosophila), FARP1 - ferm, rhogef (arhgef) and pleckstrin domain protein 1 (chondrocyte-derived), MAP2 - microtubule-associated protein 2, MA…

## Sheet: 3D organoid_biological process
GO Term	Description	P-value	FDR q-value	Genes
GO:0007010	cytoskeleton organization	2.92e-08	0.000356	[MAPKAP1 - mitogen-activated protein kinase associated protein 1, MINK1 - misshapen-like kinase 1, CTTN - cortactin, NEFL - neurofilament, light polypeptide, ANTXR1 - anthrax toxin receptor 1, MYH10 - myosin, heavy chain 10, non-muscle, MYH9 - myosin, heavy chain 9, non-muscle, NCOR1 - nuclear receptor corepressor 1, CLASP1 - cytoplasmic linker associated protein 1, FLII - flightless i homolog (d…
GO:0032989	cellular component morphogenesis	1.73e-07	0.00105	[MINK1 - misshapen-like kinase 1, CTTN - cortactin, BRSK1 - br serine/threonine kinase 1, NEFL - neurofilament, light polypeptide, ANTXR1 - anthrax toxin receptor 1, SRCIN1 - src kinase signaling inhibitor 1, TOP2B - topoisomerase (dna) ii beta 180kda, HSP90AA1 - heat shock protein 90kda alpha (cytosolic), class a member 1, FLNA - filamin a, alpha, CDH11 - cadherin 11, type 2, ob-cadherin (osteob…
GO:0031532	actin cytoskeleton reorganization	3.86e-07	0.00157	[FLNA - filamin a, alpha, GAB1 - grb2-associated binding protein 1, CTTN - cortactin, MINK1 - misshapen-like kinase 1, PAK1 - p21 protein (cdc42/rac)-activated kinase 1, ANTXR1 - anthrax toxin receptor 1, BRSK2 - br serine/threonine kinase 2, MYH9 - myosin, heavy chain 9, non-muscle]
GO:0048858	cell projection morphogenesis	1.51e-06	0.00262	[CTTN - cortactin, MINK1 - misshapen-like kinase 1, BRSK1 - br serine/threonine kinase 1, NEFL - neurofilament, light polypeptide, TOP2B - topoisomerase (dna) ii beta 180kda, HSP90AA1 - heat shock protein 90kda alpha (cytosolic), class a member 1, CDH11 - cadherin 11, type 2, ob-cadherin (osteoblast), MAP2 - microtubule-associated protein 2, MAP1B - microtubule-associated protein 1b, MAP1A - micr…
GO:0048812	neuron projection morphogenesis	8.73e-07	0.00266	[CTTN - cortactin, MINK1 - misshapen-like kinase 1, BRSK1 - br serine/threonine kinase 1, NEFL - neurofilament, light polypeptide, TOP2B - topoisomerase (dna) ii beta 180kda, HSP90AA1 - heat shock protein 90kda alpha (cytosolic), class a member 1, CDH11 - cadherin 11, type 2, ob-cadherin (osteoblast), MAP2 - microtubule-associated protein 2, MAP1B - microtubule-associated protein 1b, MAP1A - micr…
GO:0120039	plasma membrane bounded cell projection morphogenesis	1.38e-06	0.0028	[CTTN - cortactin, MINK1 - misshapen-like kinase 1, BRSK1 - br serine/threonine kinase 1, NEFL - neurofilament, light polypeptide, TOP2B - topoisomerase (dna) ii beta 180kda, HSP90AA1 - heat shock protein 90kda alpha (cytosolic), class a member 1, CDH11 - cadherin 11, type 2, ob-cadherin (osteoblast), MAP2 - microtubule-associated protein 2, MAP1B - microtubule-associated protein 1b, MAP1A - micr…
GO:0051128	regulation of cellular component organization	1.25e-06	0.00304	[TIAM1 - t-cell lymphoma invasion and metastasis 1, TFIP11 - tuftelin interacting protein 11, CTTN - cortactin, ANTXR1 - anthrax toxin receptor 1, SYT1 - synaptotagmin i, SMC3 - structural maintenance of chromosomes 3, ATAD2B - atpase family, aaa domain containing 2b, FLNA - filamin a, alpha, ARHGAP33 - rho gtpase activating protein 33, MAP2 - microtubule-associated protein 2, MAP1B - microtubule…
GO:0022604	regulation of cell morphogenesis	5.97e-06	0.00909	[TIAM1 - t-cell lymphoma invasion and metastasis 1, NGFR - nerve growth factor receptor, CTTN - cortactin, BRSK1 - br serine/threonine kinase 1, NEFL - neurofilament, light polypeptide, MYH10 - myosin, heavy chain 10, non-muscle, SRCIN1 - src kinase signaling inhibitor 1, SYT1 - synaptotagmin i, MYH9 - myosin, heavy chain 9, non-muscle, FLNA - filamin a, alpha, MAP2 - microtubule-associated prote…
GO:0032990	cell part morphogenesis	8.21e-06	0.00999	[CTTN - cortactin, MINK1 - misshapen-like kinase 1, BRSK1 - br serine/threonine kinase 1, NEFL - neurofilament, light polypeptide, TOP2B - topoisomerase (dna) ii beta 180kda, HSP90AA1 - heat shock protein 90kda alpha (cytosolic), class a member 1, CDH11 - cadherin 11, type 2, ob-cadherin (osteoblast), MAP2 - microtubule-associated protein 2, MAP1B - microtubule-associated protein 1b, MAP1A - micr…
GO:0022603	regulation of anatomical structure morphogenesis	7.46e-06	0.0101	[TIAM1 - t-cell lymphoma invasion and metastasis 1, CTTN - cortactin, NEFL - neurofilament, light polypeptide, MYH10 - myosin, heavy chain 10, non-muscle, SYT1 - synaptotagmin i, MYH9 - myosin, heavy chain 9, non-muscle, CLASP1 - cytoplasmic linker associated protein 1, FLNA - filamin a, alpha, MAP2 - microtubule-associated protein 2, ARHGAP33 - rho gtpase activating protein 33, MAP1B - microtubu…
GO:0031344	regulation of cell projection organization	1.13e-05	0.0106	[TIAM1 - t-cell lymphoma invasion and metastasis 1, NGFR - nerve growth factor receptor, CTTN - cortactin, AKT1 - v-akt murine thymoma viral oncogene homolog 1, BRSK1 - br serine/threonine kinase 1, NEFL - neurofilament, light polypeptide, FAM65B - family with sequence similarity 65, member b, SRCIN1 - src kinase signaling inhibitor 1, SYT1 - synaptotagmin i, MAP2 - microtubule-associated protein…
GO:0030010	establishment of cell polarity	1.09e-05	0.011	[CLASP1 - cytoplasmic linker associated protein 1, HSP90AA1 - heat shock protein 90kda alpha (cytosolic), class a member 1, BRSK1 - br serine/threonine kinase 1, MAP2 - microtubule-associated protein 2, MAP1B - microtubule-associated protein 1b, PAK1 - p21 protein (cdc42/rac)-activated kinase 1, BRSK2 - br serine/threonine kinase 2, MYH9 - myosin, heavy chain 9, non-muscle]
GO:0120035	regulation of plasma membrane bounded cell projection organization	1.04e-05	0.0115	[TIAM1 - t-cell lymphoma invasion and metastasis 1, NGFR - nerve growth factor receptor, CTTN - cortactin, AKT1 - v-akt murine thymoma viral oncogene homolog 1, BRSK1 - br serine/threonine kinase 1, NEFL - neurofilament, light polypeptide, FAM65B - family with sequence similarity 65, member b, SRCIN1 - src kinase signaling inhibitor 1, SYT1 - synaptotagmin i, MAP2 - microtubule-associated protein…
GO:0030036	actin cytoskeleton organization	1.35e-05	0.0118	[MAPKAP1 - mitogen-activated protein kinase associated protein 1, CTTN - cortactin, GAB1 - grb2-associated binding protein 1, MINK1 - misshapen-like kinase 1, SPECC1L - sperm antigen with calponin homology and coiled-coil domains 1-like, MYH10 - myosin, heavy chain 10, non-muscle, ANTXR1 - anthrax toxin receptor 1, MYH9 - myosin, heavy chain 9, non-muscle, FLII - flightless i homolog (drosophila)…
GO:0007409	axonogenesis	2.41e-05	0.0183	[HSP90AA1 - heat shock protein 90kda alpha (cytosolic), class a member 1, TOP2B - topoisomerase (dna) ii beta 180kda, CDH11 - cadherin 11, type 2, ob-cadherin (osteoblast), BRSK1 - br serine/threonine kinase 1, MAP2 - microtubule-associated protein 2, MAP1B - microtubule-associated protein 1b, MAP1A - microtubule-associated protein 1a, BRSK2 - br serine/threonine kinase 2, PAK3 - p21 protein (cdc…
GO:0034330	cell junction organization	2.36e-05	0.0192	[PKP4 - plakophilin 4, FLNA - filamin a, alpha, CDH11 - cadherin 11, type 2, ob-cadherin (osteoblast), CTTN - cortactin, SRC - v-src avian sarcoma (schmidt-ruppin a-2) viral oncogene homolog, PLEKHA7 - pleckstrin homology domain containing, family a member 7, PLEC - plectin, VCL - vinculin, ANK2 - ankyrin 2, neuronal, APC - adenomatous polyposis coli, CTNNB1 - catenin (cadherin-associated protein…
GO:0000226	microtubule cytoskeleton organization	3.65e-05	0.0234	[BRSK1 - br serine/threonine kinase 1, NEFL - neurofilament, light polypeptide, MYH9 - myosin, heavy chain 9, non-muscle, NCOR1 - nuclear receptor corepressor 1, CLASP1 - cytoplasmic linker associated protein 1, MAP7D1 - map7 domain containing 1, FLNA - filamin a, alpha, MAP2 - microtubule-associated protein 2, MAP1B - microtubule-associated protein 1b, CAMSAP1 - calmodulin regulated spectrin-ass…
GO:0030030	cell projection organization	3.63e-05	0.0246	[HERC1 - hect and rld domain containing e3 ubiquitin protein ligase family member 1, MINK1 - misshapen-like kinase 1, AKT1 - v-akt murine thymoma viral oncogene homolog 1, CTTN - cortactin, BRSK1 - br serine/threonine kinase 1, NEFL - neurofilament, light polypeptide, MYH10 - myosin, heavy chain 10, non-muscle, NCK2 - nck adaptor protein 2, RFX3 - regulatory factor x, 3 (influences hla class ii e…
GO:0007017	microtubule-based process	3.49e-05	0.025	[DYNC1I2 - dynein, cytoplasmic 1, intermediate chain 2, BRSK1 - br serine/threonine kinase 1, NEFL - neurofilament, light polypeptide, MYH10 - myosin, heavy chain 10, non-muscle, RFX3 - regulatory factor x, 3 (influences hla class ii expression), MYH9 - myosin, heavy chain 9, non-muscle, KIF1B - kinesin family member 1b, NCOR1 - nuclear receptor corepressor 1, CLASP1 - cytoplasmic linker associat…
GO:0008090	retrograde axonal transport	4.2e-05	0.0256	[MAP1A - microtubule-associated protein 1a, KIF1A - kinesin family member 1a, NEFL - neurofilament, light polypeptide, KIF1B - kinesin family member 1b]
GO:0010628	positive regulation of gene expression	4.52e-05	0.0262	[CDC5L - cell division cycle 5-like, NCK2 - nck adaptor protein 2, MYH9 - myosin, heavy chain 9, non-muscle, RFX3 - regulatory factor x, 3 (influences hla class ii expression), TP53BP1 - tumor protein p53 binding protein 1, ATAD2B - atpase family, aaa domain containing 2b, KIF1B - kinesin family member 1b, ARID1A - at rich interactive domain 1a (swi-like), BCLAF1 - bcl2-associated transcription f…
GO:0030518	intracellular steroid hormone receptor signaling pathway	4.77e-05	0.0264	[PIAS1 - protein inhibitor of activated stat, 1, SRC - v-src avian sarcoma (schmidt-ruppin a-2) viral oncogene homolog, MED1 - mediator complex subunit 1, SAFB - scaffold attachment factor b, THRAP3 - thyroid hormone receptor associated protein 3, CTNNB1 - catenin (cadherin-associated protein), beta 1, 88kda, ARID1A - at rich interactive domain 1a (swi-like)]
GO:0034394	protein localization to cell surface	6.48e-05	0.0316	[FLNA - filamin a, alpha, VCL - vinculin, ANK2 - ankyrin 2, neuronal, CTNNB1 - catenin (cadherin-associated protein), beta 1, 88kda]
GO:0010604	positive regulation of macromolecule metabolic process	6.31e-05	0.032	[TIAM1 - t-cell lymphoma invasion and metastasis 1, MAPKAP1 - mitogen-activated protein kinase associated protein 1, CDC5L - cell division cycle 5-like, WNK1 - wnk lysine deficient protein kinase 1, ANTXR1 - anthrax toxin receptor 1, RFX3 - regulatory factor x, 3 (influences hla class ii expression), ATAD2B - atpase family, aaa domain containing 2b, KIF1B - kinesin family member 1b, NCOR1 - nucle…
GO:0030029	actin filament-based process	6.2e-05	0.0328	[MAPKAP1 - mitogen-activated protein kinase associated protein 1, CTTN - cortactin, GAB1 - grb2-associated binding protein 1, MINK1 - misshapen-like kinase 1, SPECC1L - sperm antigen with calponin homology and coiled-coil domains 1-like, MYH10 - myosin, heavy chain 10, non-muscle, ANTXR1 - anthrax toxin receptor 1, MYH9 - myosin, heavy chain 9, non-muscle, FLII - flightless i homolog (drosophila)…
GO:0031114	regulation of microtubule depolymerization	7.24e-05	0.0339	[CLASP1 - cytoplasmic linker associated protein 1, CAMSAP1 - calmodulin regulated spectrin-associated protein 1, MAP1B - microtubule-associated protein 1b, MAP1A - microtubule-associated protein 1a, APC - adenomatous polyposis coli]
GO:0034329	cell junction assembly	7.58e-05	0.0342	[PKP4 - plakophilin 4, FLNA - filamin a, alpha, CDH11 - cadherin 11, type 2, ob-cadherin (osteoblast), CTTN - cortactin, PLEC - plectin, VCL - vinculin, ANK2 - ankyrin 2, neuronal, APC - adenomatous polyposis coli, CTNNB1 - catenin (cadherin-associated protein), beta 1, 88kda]
GO:0033044	regulation of chromosome organization	8.24e-05	0.0358	[DKC1 - dyskeratosis congenita 1, dyskerin, ANAPC4 - anaphase promoting complex subunit 4, IWS1 - iws1 homolog (s. cerevisiae), HNRNPA1 - heterogeneous nuclear ribonucleoprotein a1, HNRNPC - heterogeneous nuclear ribonucleoprotein c (c1/c2), RNF20 - ring finger protein 20, e3 ubiquitin protein ligase, ATAD2B - atpase family, aaa domain containing 2b, TLK2 - tousled-like kinase 2, SRC - v-src avia…
GO:0050770	regulation of axonogenesis	9.21e-05	0.0387	[TIAM1 - t-cell lymphoma invasion and metastasis 1, NGFR - nerve growth factor receptor, CTTN - cortactin, MAP2 - microtubule-associated protein 2, BRSK1 - br serine/threonine kinase 1, MAP1B - microtubule-associated protein 1b, NEFL - neurofilament, light polypeptide, PAK1 - p21 protein (cdc42/rac)-activated kinase 1, BRSK2 - br serine/threonine kinase 2, PAK3 - p21 protein (cdc42/rac)-activated…
GO:0031110	regulation of microtubule polymerization or depolymerization	0.000109	0.0428	[CLASP1 - cytoplasmic linker associated protein 1, MAP2 - microtubule-associated protein 2, CAMSAP1 - calmodulin regulated spectrin-associated protein 1, MAP1B - microtubule-associated protein 1b, MAP1A - microtubule-associated protein 1a, PAK1 - p21 protein (cdc42/rac)-activated kinase 1, APC - adenomatous polyposis coli]
GO:0070507	regulation of microtubule cytoskeleton organization	0.000108	0.0439	[CLASP1 - cytoplasmic linker associated protein 1, MAP2 - microtubule-associated protein 2, CAMSAP1 - calmodulin regulated spectrin-associated protein 1, MAP1B - microtubule-associated protein 1b, MAP1A - microtubule-associated protein 1a, STAG2 - stromal antigen 2, PAK1 - p21 protein (cdc42/rac)-activated kinase 1, SMC3 - structural maintenance of chromosomes 3, APC - adenomatous polyposis coli,…
GO:0010769	regulation of cell morphogenesis involved in differentiation	0.000118	0.0448	[TIAM1 - t-cell lymphoma invasion and metastasis 1, NGFR - nerve growth factor receptor, CTTN - cortactin, BRSK1 - br serine/threonine kinase 1, NEFL - neurofilament, light polypeptide, SRCIN1 - src kinase signaling inhibitor 1, FLNA - filamin a, alpha, ARHGAP33 - rho gtpase activating protein 33, MAP2 - microtubule-associated protein 2, MAP1B - microtubule-associated protein 1b, PAK1 - p21 prote…
GO:0043401	steroid hormone mediated signaling pathway	0.000158	0.0582	[PIAS1 - protein inhibitor of activated stat, 1, SRC - v-src avian sarcoma (schmidt-ruppin a-2) viral oncogene homolog, MED1 - mediator complex subunit 1, SAFB - scaffold attachment factor b, THRAP3 - thyroid hormone receptor associated protein 3, ARID1A - at rich interactive domain 1a (swi-like), CTNNB1 - catenin (cadherin-associated protein), beta 1, 88kda]
GO:0045934	negative regulation of nucleobase-containing compound metabolic process	0.000201	0.0721	[TFIP11 - tuftelin interacting protein 11, DKC1 - dyskeratosis congenita 1, dyskerin, PHF21A - phd finger protein 21a, NCK2 - nck adaptor protein 2, RFX3 - regulatory factor x, 3 (influences hla class ii expression), SMC3 - structural maintenance of chromosomes 3, TP53BP1 - tumor protein p53 binding protein 1, ARID1A - at rich interactive domain 1a (swi-like), NCOR1 - nuclear receptor corepressor…
GO:0097327	response to antineoplastic agent	0.000239	0.0832	[LARP1 - la ribonucleoprotein domain family, member 1, HNRNPA1 - heterogeneous nuclear ribonucleoprotein a1, NEFL - neurofilament, light polypeptide, ATRX - alpha thalassemia/mental retardation syndrome x-linked, CTNNB1 - catenin (cadherin-associated protein), beta 1, 88kda, KIF1B - kinesin family member 1b]
GO:0006337	nucleosome disassembly	0.00025	0.0847	[SMARCC1 - swi/snf related, matrix associated, actin dependent regulator of chromatin, subfamily c, member 1, SMARCA4 - swi/snf related, matrix associated, actin dependent regulator of chromatin, subfamily a, member 4, HMGA1 - high mobility group at-hook 1, ARID1A - at rich interactive domain 1a (swi-like)]
GO:0007163	establishment or maintenance of cell polarity	0.000274	0.0903	[CLASP1 - cytoplasmic linker associated protein 1, HSP90AA1 - heat shock protein 90kda alpha (cytosolic), class a member 1, MAPKAP1 - mitogen-activated protein kinase associated protein 1, MAP2 - microtubule-associated protein 2, BRSK1 - br serine/threonine kinase 1, MAP1B - microtubule-associated protein 1b, PAK1 - p21 protein (cdc42/rac)-activated kinase 1, BRSK2 - br serine/threonine kinase 2,…
GO:0010975	regulation of neuron projection development	0.000295	0.0944	[TIAM1 - t-cell lymphoma invasion and metastasis 1, NGFR - nerve growth factor receptor, CTTN - cortactin, AKT1 - v-akt murine thymoma viral oncogene homolog 1, BRSK1 - br serine/threonine kinase 1, NEFL - neurofilament, light polypeptide, SRCIN1 - src kinase signaling inhibitor 1, SYT1 - synaptotagmin i, ARHGAP33 - rho gtpase activating protein 33, MAP2 - microtubule-associated protein 2, MAP1B …
GO:0032886	regulation of microtubule-based process	0.00032	0.0974	[CLASP1 - cytoplasmic linker associated protein 1, MAP2 - microtubule-associated protein 2, CAMSAP1 - calmodulin regulated spectrin-associated protein 1, MAP1B - microtubule-associated protein 1b, MAP1A - microtubule-associated protein 1a, STAG2 - stromal antigen 2, PAK1 - p21 protein (cdc42/rac)-activated kinase 1, SMC3 - structural maintenance of chromosomes 3, APC - adenomatous polyposis coli,…
GO:0032986	protein-DNA complex disassembly	0.000328	0.0975	[SMARCC1 - swi/snf related, matrix associated, actin dependent regulator of chromatin, subfamily c, member 1, SMARCA4 - swi/snf related, matrix associated, actin dependent regulator of chromatin, subfamily a, member 4, HMGA1 - high mobility group at-hook 1, ARID1A - at rich interactive domain 1a (swi-like)]
GO:2000573	positive regulation of DNA biosynthetic process	0.000313	0.0977	[HSP90AA1 - heat shock protein 90kda alpha (cytosolic), class a member 1, DKC1 - dyskeratosis congenita 1, dyskerin, SRC - v-src avian sarcoma (schmidt-ruppin a-2) viral oncogene homolog, HNRNPA1 - heterogeneous nuclear ribonucleoprotein a1, PAK3 - p21 protein (cdc42/rac)-activated kinase 3, CTNNB1 - catenin (cadherin-associated protein), beta 1, 88kda]
GO:0045935	positive regulation of nucleobase-containing compound metabolic process	0.000346	0.0979	[DKC1 - dyskeratosis congenita 1, dyskerin, CDC5L - cell division cycle 5-like, NCK2 - nck adaptor protein 2, RFX3 - regulatory factor x, 3 (influences hla class ii expression), TP53BP1 - tumor protein p53 binding protein 1, ATAD2B - atpase family, aaa domain containing 2b, ARID1A - at rich interactive domain 1a (swi-like), BCLAF1 - bcl2-associated transcription factor 1, TRPS1 - trichorhinophala…
GO:0009653	anatomical structure morphogenesis	0.00034	0.0986	[CTTN - cortactin, MINK1 - misshapen-like kinase 1, NEFL - neurofilament, light polypeptide, ANTXR1 - anthrax toxin receptor 1, TOP2B - topoisomerase (dna) ii beta 180kda, FLNA - filamin a, alpha, MAP2 - microtubule-associated protein 2, MAP1B - microtubule-associated protein 1b, MAP1A - microtubule-associated protein 1a, MED1 - mediator complex subunit 1, CELSR1 - cadherin, egf lag seven-pass g-…
GO:0009893	positive regulation of metabolic process	0.000368	0.0994	[TIAM1 - t-cell lymphoma invasion and metastasis 1, MAPKAP1 - mitogen-activated protein kinase associated protein 1, CDC5L - cell division cycle 5-like, WNK1 - wnk lysine deficient protein kinase 1, ANTXR1 - anthrax toxin receptor 1, RFX3 - regulatory factor x, 3 (influences hla class ii expression), ATAD2B - atpase family, aaa domain containing 2b, KIF1B - kinesin family member 1b, NCOR1 - nucle…
GO:0009755	hormone-mediated signaling pathway	0.000378	0.1	[PIAS1 - protein inhibitor of activated stat, 1, SRC - v-src avian sarcoma (schmidt-ruppin a-2) viral oncogene homolog, MED1 - mediator complex subunit 1, SAFB - scaffold attachment factor b, THRAP3 - thyroid hormone receptor associated protein 3, ARID1A - at rich interactive domain 1a (swi-like), CTNNB1 - catenin (cadherin-associated protein), beta 1, 88kda]
GO:0030521	androgen receptor signaling pathway	0.000367	0.102	[PIAS1 - protein inhibitor of activated stat, 1, MED1 - mediator complex subunit 1, THRAP3 - thyroid hormone receptor associated protein 3, CTNNB1 - catenin (cadherin-associated protein), beta 1, 88kda, ARID1A - at rich interactive domain 1a (swi-like)]
GO:0010557	positive regulation of macromolecule biosynthetic process	0.000403	0.104	[DKC1 - dyskeratosis congenita 1, dyskerin, CDC5L - cell division cycle 5-like, NCK2 - nck adaptor protein 2, RFX3 - regulatory factor x, 3 (influences hla class ii expression), TP53BP1 - tumor protein p53 binding protein 1, ATAD2B - atpase family, aaa domain containing 2b, ARID1A - at rich interactive domain 1a (swi-like), BCLAF1 - bcl2-associated transcription factor 1, TRPS1 - trichorhinophala…
GO:2000278	regulation of DNA biosynthetic process	0.000418	0.106	[HSP90AA1 - heat shock protein 90kda alpha (cytosolic), class a member 1, DKC1 - dyskeratosis congenita 1, dyskerin, SRC - v-src avian sarcoma (schmidt-ruppin a-2) viral oncogene homolog, HNRNPA1 - heterogeneous nuclear ribonucleoprotein a1, HNRNPC - heterogeneous nuclear ribonucleoprotein c (c1/c2), PAK3 - p21 protein (cdc42/rac)-activated kinase 3, CTNNB1 - catenin (cadherin-associated protein)…
GO:0033043	regulation of organelle organization	0.000429	0.107	[DKC1 - dyskeratosis congenita 1, dyskerin, IWS1 - iws1 homolog (s. cerevisiae), CTTN - cortactin, NCK2 - nck adaptor protein 2, SYT1 - synaptotagmin i, SMC3 - structural maintenance of chromosomes 3, ATAD2B - atpase family, aaa domain containing 2b, CLASP1 - cytoplasmic linker associated protein 1, FLNA - filamin a, alpha, MAP2 - microtubule-associated protein 2, CAMSAP1 - calmodulin regulated s…
GO:0007155	cell adhesion	0.000463	0.108	[TIAM1 - t-cell lymphoma invasion and metastasis 1, SCARF2 - scavenger receptor class f, member 2, PLEKHA7 - pleckstrin homology domain containing, family a member 7, SPECC1L - sperm antigen with calponin homology and coiled-coil domains 1-like, FAM65B - family with sequence similarity 65, member b, MYH10 - myosin, heavy chain 10, non-muscle, ANTXR1 - anthrax toxin receptor 1, SRCIN1 - src kinase…
GO:0006928	movement of cell or subcellular component	0.000459	0.109	[TIAM1 - t-cell lymphoma invasion and metastasis 1, CTTN - cortactin, NEFL - neurofilament, light polypeptide, MYH10 - myosin, heavy chain 10, non-muscle, NCK2 - nck adaptor protein 2, RFX3 - regulatory factor x, 3 (influences hla class ii expression), MYH9 - myosin, heavy chain 9, non-muscle, KIF1B - kinesin family member 1b, TOP2B - topoisomerase (dna) ii beta 180kda, FLNA - filamin a, alpha, M…
GO:0034332	adherens junction organization	0.000455	0.111	[CDH11 - cadherin 11, type 2, ob-cadherin (osteoblast), CTTN - cortactin, SRC - v-src avian sarcoma (schmidt-ruppin a-2) viral oncogene homolog, PLEKHA7 - pleckstrin homology domain containing, family a member 7, VCL - vinculin, CTNNB1 - catenin (cadherin-associated protein), beta 1, 88kda]
GO:0017085	response to insecticide	0.000533	0.118	[HNRNPA1 - heterogeneous nuclear ribonucleoprotein a1, NEFL - neurofilament, light polypeptide, KIF1B - kinesin family member 1b]
GO:0022610	biological adhesion	0.000517	0.119	[TIAM1 - t-cell lymphoma invasion and metastasis 1, SCARF2 - scavenger receptor class f, member 2, PLEKHA7 - pleckstrin homology domain containing, family a member 7, SPECC1L - sperm antigen with calponin homology and coiled-coil domains 1-like, FAM65B - family with sequence similarity 65, member b, MYH10 - myosin, heavy chain 10, non-muscle, ANTXR1 - anthrax toxin receptor 1, SRCIN1 - src kinase…
GO:0010763	positive regulation of fibroblast migration	0.000533	0.12	[AKT1 - v-akt murine thymoma viral oncogene homolog 1, PAK1 - p21 protein (cdc42/rac)-activated kinase 1, PAK3 - p21 protein (cdc42/rac)-activated kinase 3]
GO:0050793	regulation of developmental process	0.000572	0.124	[TIAM1 - t-cell lymphoma invasion and metastasis 1, CTTN - cortactin, NEFL - neurofilament, light polypeptide, MYH10 - myosin, heavy chain 10, non-muscle, ZC3H13 - zinc finger ccch-type containing 13, SYT1 - synaptotagmin i, MYH9 - myosin, heavy chain 9, non-muscle, RFX3 - regulatory factor x, 3 (influences hla class ii expression), TP53BP1 - tumor protein p53 binding protein 1, CLASP1 - cytoplas…
GO:0040011	locomotion	0.000579	0.124	[TIAM1 - t-cell lymphoma invasion and metastasis 1, CTTN - cortactin, GAB1 - grb2-associated binding protein 1, NEFL - neurofilament, light polypeptide, FAM65B - family with sequence similarity 65, member b, MYH10 - myosin, heavy chain 10, non-muscle, NCK2 - nck adaptor protein 2, RFX3 - regulatory factor x, 3 (influences hla class ii expression), MYH9 - myosin, heavy chain 9, non-muscle, TOP2B -…
GO:0045815	positive regulation of gene expression, epigenetic	0.000683	0.132	[DDX21 - dead (asp-glu-ala-asp) box helicase 21, HMGA1 - high mobility group at-hook 1, ATAD2B - atpase family, aaa domain containing 2b, CTNNB1 - catenin (cadherin-associated protein), beta 1, 88kda, ARID1A - at rich interactive domain 1a (swi-like)]
GO:0048518	positive regulation of biological process	0.000673	0.134	[ERC1 - elks/rab6-interacting/cast family member 1, TIAM1 - t-cell lymphoma invasion and metastasis 1, MAPKAP1 - mitogen-activated protein kinase associated protein 1, CTTN - cortactin, CDC5L - cell division cycle 5-like, WNK1 - wnk lysine deficient protein kinase 1, ANTXR1 - anthrax toxin receptor 1, SYT1 - synaptotagmin i, AKAP12 - a kinase (prka) anchor protein 12, SMC3 - structural maintenanc…
GO:0050767	regulation of neurogenesis	0.00068	0.134	[TIAM1 - t-cell lymphoma invasion and metastasis 1, NGFR - nerve growth factor receptor, CTTN - cortactin, AKT1 - v-akt murine thymoma viral oncogene homolog 1, BRSK1 - br serine/threonine kinase 1, NEFL - neurofilament, light polypeptide, SRCIN1 - src kinase signaling inhibitor 1, SYT1 - synaptotagmin i, FLNA - filamin a, alpha, MAP2 - microtubule-associated protein 2, ARHGAP33 - rho gtpase acti…
GO:0045893	positive regulation of transcription, DNA-templated	0.000645	0.135	[CDC5L - cell division cycle 5-like, NCK2 - nck adaptor protein 2, RFX3 - regulatory factor x, 3 (influences hla class ii expression), TP53BP1 - tumor protein p53 binding protein 1, ATAD2B - atpase family, aaa domain containing 2b, ARID1A - at rich interactive domain 1a (swi-like), BCLAF1 - bcl2-associated transcription factor 1, TRPS1 - trichorhinophalangeal syndrome i, MED1 - mediator complex s…
GO:0031295	T cell costimulation	0.000664	0.135	[AKT1 - v-akt murine thymoma viral oncogene homolog 1, SRC - v-src avian sarcoma (schmidt-ruppin a-2) viral oncogene homolog, PAK1 - p21 protein (cdc42/rac)-activated kinase 1, PAK3 - p21 protein (cdc42/rac)-activated kinase 3]
GO:0051052	regulation of DNA metabolic process	0.000726	0.136	[TFIP11 - tuftelin interacting protein 11, DKC1 - dyskeratosis congenita 1, dyskerin, AKT1 - v-akt murine thymoma viral oncogene homolog 1, HNRNPA1 - heterogeneous nuclear ribonucleoprotein a1, HNRNPC - heterogeneous nuclear ribonucleoprotein c (c1/c2), STAG2 - stromal antigen 2, SMC3 - structural maintenance of chromosomes 3, TP53BP1 - tumor protein p53 binding protein 1, HSP90AA1 - heat shock p…
GO:0031294	lymphocyte costimulation	0.000664	0.137	[AKT1 - v-akt murine thymoma viral oncogene homolog 1, SRC - v-src avian sarcoma (schmidt-ruppin a-2) viral oncogene homolog, PAK1 - p21 protein (cdc42/rac)-activated kinase 1, PAK3 - p21 protein (cdc42/rac)-activated kinase 3]
GO:0051173	positive regulation of nitrogen compound metabolic process	0.000726	0.138	[TIAM1 - t-cell lymphoma invasion and metastasis 1, MAPKAP1 - mitogen-activated protein kinase associated protein 1, DKC1 - dyskeratosis congenita 1, dyskerin, MINK1 - misshapen-like kinase 1, CDC5L - cell division cycle 5-like, WNK1 - wnk lysine deficient protein kinase 1, ANTXR1 - anthrax toxin receptor 1, NCK2 - nck adaptor protein 2, MYH9 - myosin, heavy chain 9, non-muscle, RFX3 - regulatory…
GO:0016358	dendrite development	0.000816	0.14	[MAP2 - microtubule-associated protein 2, MAP1B - microtubule-associated protein 1b, MAP1A - microtubule-associated protein 1a, PAK3 - p21 protein (cdc42/rac)-activated kinase 3]
GO:0051254	positive regulation of RNA metabolic process	0.000813	0.141	[CDC5L - cell division cycle 5-like, NCK2 - nck adaptor protein 2, RFX3 - regulatory factor x, 3 (influences hla class ii expression), TP53BP1 - tumor protein p53 binding protein 1, ATAD2B - atpase family, aaa domain containing 2b, ARID1A - at rich interactive domain 1a (swi-like), BCLAF1 - bcl2-associated transcription factor 1, TRPS1 - trichorhinophalangeal syndrome i, MED1 - mediator complex s…
GO:0006338	chromatin remodeling	0.000807	0.142	[SMARCC1 - swi/snf related, matrix associated, actin dependent regulator of chromatin, subfamily c, member 1, SMARCA4 - swi/snf related, matrix associated, actin dependent regulator of chromatin, subfamily a, member 4, HMGA1 - high mobility group at-hook 1, HNRNPC - heterogeneous nuclear ribonucleoprotein c (c1/c2), NASP - nuclear autoantigenic sperm protein (histone-binding), ATRX - alpha thalas…
GO:0045664	regulation of neuron differentiation	0.000789	0.143	[TIAM1 - t-cell lymphoma invasion and metastasis 1, NGFR - nerve growth factor receptor, CTTN - cortactin, AKT1 - v-akt murine thymoma viral oncogene homolog 1, BRSK1 - br serine/threonine kinase 1, NEFL - neurofilament, light polypeptide, SRCIN1 - src kinase signaling inhibitor 1, SYT1 - synaptotagmin i, ARHGAP33 - rho gtpase activating protein 33, MAP2 - microtubule-associated protein 2, MAP1B …
GO:0051053	negative regulation of DNA metabolic process	0.000797	0.143	[TFIP11 - tuftelin interacting protein 11, SRC - v-src avian sarcoma (schmidt-ruppin a-2) viral oncogene homolog, HNRNPA1 - heterogeneous nuclear ribonucleoprotein a1, HNRNPC - heterogeneous nuclear ribonucleoprotein c (c1/c2), STAG2 - stromal antigen 2, SMC3 - structural maintenance of chromosomes 3, TP53BP1 - tumor protein p53 binding protein 1]
GO:0048869	cellular developmental process	0.000779	0.144	[MINK1 - misshapen-like kinase 1, CTTN - cortactin, WNK1 - wnk lysine deficient protein kinase 1, NEFL - neurofilament, light polypeptide, MYH10 - myosin, heavy chain 10, non-muscle, ANTXR1 - anthrax toxin receptor 1, MYH9 - myosin, heavy chain 9, non-muscle, RFX3 - regulatory factor x, 3 (influences hla class ii expression), ARID1A - at rich interactive domain 1a (swi-like), TOP2B - topoisomeras…
GO:0031328	positive regulation of cellular biosynthetic process	0.000855	0.144	[DKC1 - dyskeratosis congenita 1, dyskerin, CDC5L - cell division cycle 5-like, NCK2 - nck adaptor protein 2, RFX3 - regulatory factor x, 3 (influences hla class ii expression), TP53BP1 - tumor protein p53 binding protein 1, ATAD2B - atpase family, aaa domain containing 2b, ARID1A - at rich interactive domain 1a (swi-like), BCLAF1 - bcl2-associated transcription factor 1, TRPS1 - trichorhinophala…
GO:0051960	regulation of nervous system development	0.000866	0.145	[TIAM1 - t-cell lymphoma invasion and metastasis 1, NGFR - nerve growth factor receptor, CTTN - cortactin, AKT1 - v-akt murine thymoma viral oncogene homolog 1, BRSK1 - br serine/threonine kinase 1, NEFL - neurofilament, light polypeptide, SRCIN1 - src kinase signaling inhibitor 1, SYT1 - synaptotagmin i, FLNA - filamin a, alpha, ARHGAP33 - rho gtpase activating protein 33, MAP2 - microtubule-ass…
GO:0001578	microtubule bundle formation	0.000991	0.163	[CLASP1 - cytoplasmic linker associated protein 1, MAP2 - microtubule-associated protein 2, MAP1B - microtubule-associated protein 1b, NAV1 - neuron navigator 1]

## Sheet: 3D organoid_cellular component
GO Term	Description	P-value	FDR q-value	Genes
GO:0044430	cytoskeletal part	6.69e-07	0.00111	[TIAM1 - t-cell lymphoma invasion and metastasis 1, RABL6 - rab, member ras oncogene family-like 6, CHAMP1 - chromosome alignment maintaining phosphoprotein 1, CTTN - cortactin, PLEKHA7 - pleckstrin homology domain containing, family a member 7, NEFL - neurofilament, light polypeptide, MYH10 - myosin, heavy chain 10, non-muscle, SMC3 - structural maintenance of chromosomes 3, MYH9 - myosin, heavy…
GO:0044427	chromosomal part	7.49e-06	0.00622	[TFIP11 - tuftelin interacting protein 11, CHAMP1 - chromosome alignment maintaining phosphoprotein 1, CDC5L - cell division cycle 5-like, RFX3 - regulatory factor x, 3 (influences hla class ii expression), SMC3 - structural maintenance of chromosomes 3, TP53BP1 - tumor protein p53 binding protein 1, ARID1A - at rich interactive domain 1a (swi-like), NCOR1 - nuclear receptor corepressor 1, CLASP1…
GO:0043194	axon initial segment	4.2e-05	0.00634	[MAP2 - microtubule-associated protein 2, MAP1A - microtubule-associated protein 1a, NAV1 - neuron navigator 1, ANK2 - ankyrin 2, neuronal]
GO:0044456	synapse part	4.74e-05	0.00656	[TIAM1 - t-cell lymphoma invasion and metastasis 1, ERC1 - elks/rab6-interacting/cast family member 1, TMEM163 - transmembrane protein 163, MINK1 - misshapen-like kinase 1, CTTN - cortactin, AKT1 - v-akt murine thymoma viral oncogene homolog 1, BRSK1 - br serine/threonine kinase 1, MYH10 - myosin, heavy chain 10, non-muscle, SYN3 - synapsin iii, NCK2 - nck adaptor protein 2, SRCIN1 - src kinase s…
GO:0000785	chromatin	1.19e-05	0.00659	[SMARCC1 - swi/snf related, matrix associated, actin dependent regulator of chromatin, subfamily c, member 1, SMARCA4 - swi/snf related, matrix associated, actin dependent regulator of chromatin, subfamily a, member 4, HNRNPC - heterogeneous nuclear ribonucleoprotein c (c1/c2), STAG2 - stromal antigen 2, SMC3 - structural maintenance of chromosomes 3, RFX3 - regulatory factor x, 3 (influences hla…
GO:0030054	cell junction	4.15e-05	0.00689	[TIAM1 - t-cell lymphoma invasion and metastasis 1, TMEM163 - transmembrane protein 163, SCARF2 - scavenger receptor class f, member 2, MINK1 - misshapen-like kinase 1, CTTN - cortactin, PLEKHA7 - pleckstrin homology domain containing, family a member 7, ZNF185 - zinc finger protein 185 (lim domain), SYT1 - synaptotagmin i, AKAP12 - a kinase (prka) anchor protein 12, MYH9 - myosin, heavy chain 9,…
GO:0031256	leading edge membrane	5.66e-05	0.00723	[TIAM1 - t-cell lymphoma invasion and metastasis 1, HSP90AA1 - heat shock protein 90kda alpha (cytosolic), class a member 1, SRC - v-src avian sarcoma (schmidt-ruppin a-2) viral oncogene homolog, PAK1 - p21 protein (cdc42/rac)-activated kinase 1, FAM65B - family with sequence similarity 65, member b, ANTXR1 - anthrax toxin receptor 1, PSD3 - pleckstrin and sec7 domain containing 3, PALM - paralem…
GO:0033267	axon part	4.09e-05	0.00756	[TIAM1 - t-cell lymphoma invasion and metastasis 1, CTTN - cortactin, BRSK1 - br serine/threonine kinase 1, NEFL - neurofilament, light polypeptide, MYH10 - myosin, heavy chain 10, non-muscle, KIF1B - kinesin family member 1b, HSP90AA1 - heat shock protein 90kda alpha (cytosolic), class a member 1, MAP2 - microtubule-associated protein 2, GAP43 - growth associated protein 43, MAP1A - microtubule-…
GO:0005737	cytoplasm	6.86e-05	0.0076	[ERC1 - elks/rab6-interacting/cast family member 1, TFIP11 - tuftelin interacting protein 11, MAPKAP1 - mitogen-activated protein kinase associated protein 1, CTTN - cortactin, CHAMP1 - chromosome alignment maintaining phosphoprotein 1, CDC5L - cell division cycle 5-like, WNK1 - wnk lysine deficient protein kinase 1, SYNRG - synergin, gamma, SYT1 - synaptotagmin i, ZNF185 - zinc finger protein 18…
GO:0099513	polymeric cytoskeletal fiber	6.62e-05	0.00785	[TIAM1 - t-cell lymphoma invasion and metastasis 1, DYNC1I2 - dynein, cytoplasmic 1, intermediate chain 2, CTTN - cortactin, NEFL - neurofilament, light polypeptide, KIF1B - kinesin family member 1b, NCOR1 - nuclear receptor corepressor 1, CLASP1 - cytoplasmic linker associated protein 1, TLK2 - tousled-like kinase 2, SRC - v-src avian sarcoma (schmidt-ruppin a-2) viral oncogene homolog, MAP2 - m…
GO:0099572	postsynaptic specialization	3.89e-05	0.00808	[TIAM1 - t-cell lymphoma invasion and metastasis 1, PKP4 - plakophilin 4, MINK1 - misshapen-like kinase 1, SRC - v-src avian sarcoma (schmidt-ruppin a-2) viral oncogene homolog, MAP2 - microtubule-associated protein 2, GAP43 - growth associated protein 43, MAP1B - microtubule-associated protein 1b, SYN3 - synapsin iii, NCK2 - nck adaptor protein 2, PSD3 - pleckstrin and sec7 domain containing 3, …
GO:0044463	cell projection part	3.69e-05	0.00877	[TIAM1 - t-cell lymphoma invasion and metastasis 1, MINK1 - misshapen-like kinase 1, CTTN - cortactin, NEFL - neurofilament, light polypeptide, ANTXR1 - anthrax toxin receptor 1, MYH10 - myosin, heavy chain 10, non-muscle, SYT1 - synaptotagmin i, KIF1B - kinesin family member 1b, FLNA - filamin a, alpha, ARHGAP33 - rho gtpase activating protein 33, MAP2 - microtubule-associated protein 2, MAP1B -…
GO:0097458	neuron part	2.2e-05	0.00912	[TIAM1 - t-cell lymphoma invasion and metastasis 1, ERC1 - elks/rab6-interacting/cast family member 1, TMEM163 - transmembrane protein 163, MINK1 - misshapen-like kinase 1, CTTN - cortactin, NEFL - neurofilament, light polypeptide, MYH10 - myosin, heavy chain 10, non-muscle, NCK2 - nck adaptor protein 2, SYT1 - synaptotagmin i, KIF1B - kinesin family member 1b, ARID1A - at rich interactive domain…
GO:0120038	plasma membrane bounded cell projection part	3.69e-05	0.0102	[TIAM1 - t-cell lymphoma invasion and metastasis 1, MINK1 - misshapen-like kinase 1, CTTN - cortactin, NEFL - neurofilament, light polypeptide, ANTXR1 - anthrax toxin receptor 1, MYH10 - myosin, heavy chain 10, non-muscle, SYT1 - synaptotagmin i, KIF1B - kinesin family member 1b, FLNA - filamin a, alpha, ARHGAP33 - rho gtpase activating protein 33, MAP2 - microtubule-associated protein 2, MAP1B -…
GO:0005856	cytoskeleton	0.000106	0.011	[AKT1 - v-akt murine thymoma viral oncogene homolog 1, CTTN - cortactin, HNRNPC - heterogeneous nuclear ribonucleoprotein c (c1/c2), SPECC1L - sperm antigen with calponin homology and coiled-coil domains 1-like, FAM65B - family with sequence similarity 65, member b, SRCIN1 - src kinase signaling inhibitor 1, AKAP12 - a kinase (prka) anchor protein 12, ZNF185 - zinc finger protein 185 (lim domain)…
GO:0099512	supramolecular fiber	0.000126	0.011	[TIAM1 - t-cell lymphoma invasion and metastasis 1, DYNC1I2 - dynein, cytoplasmic 1, intermediate chain 2, CTTN - cortactin, NEFL - neurofilament, light polypeptide, KIF1B - kinesin family member 1b, NCOR1 - nuclear receptor corepressor 1, CLASP1 - cytoplasmic linker associated protein 1, TLK2 - tousled-like kinase 2, SRC - v-src avian sarcoma (schmidt-ruppin a-2) viral oncogene homolog, MAP2 - m…
GO:0099080	supramolecular complex	0.000126	0.0116	[TIAM1 - t-cell lymphoma invasion and metastasis 1, DYNC1I2 - dynein, cytoplasmic 1, intermediate chain 2, CTTN - cortactin, NEFL - neurofilament, light polypeptide, KIF1B - kinesin family member 1b, NCOR1 - nuclear receptor corepressor 1, CLASP1 - cytoplasmic linker associated protein 1, TLK2 - tousled-like kinase 2, SRC - v-src avian sarcoma (schmidt-ruppin a-2) viral oncogene homolog, MAP2 - m…
GO:0014069	postsynaptic density	3.61e-05	0.012	[TIAM1 - t-cell lymphoma invasion and metastasis 1, PKP4 - plakophilin 4, MINK1 - misshapen-like kinase 1, SRC - v-src avian sarcoma (schmidt-ruppin a-2) viral oncogene homolog, MAP2 - microtubule-associated protein 2, GAP43 - growth associated protein 43, MAP1B - microtubule-associated protein 1b, SYN3 - synapsin iii, NCK2 - nck adaptor protein 2, PSD3 - pleckstrin and sec7 domain containing 3, …
GO:0099081	supramolecular polymer	0.000126	0.0123	[TIAM1 - t-cell lymphoma invasion and metastasis 1, DYNC1I2 - dynein, cytoplasmic 1, intermediate chain 2, CTTN - cortactin, NEFL - neurofilament, light polypeptide, KIF1B - kinesin family member 1b, NCOR1 - nuclear receptor corepressor 1, CLASP1 - cytoplasmic linker associated protein 1, TLK2 - tousled-like kinase 2, SRC - v-src avian sarcoma (schmidt-ruppin a-2) viral oncogene homolog, MAP2 - m…
GO:0031253	cell projection membrane	0.000181	0.015	[TIAM1 - t-cell lymphoma invasion and metastasis 1, HSP90AA1 - heat shock protein 90kda alpha (cytosolic), class a member 1, SRC - v-src avian sarcoma (schmidt-ruppin a-2) viral oncogene homolog, GAP43 - growth associated protein 43, FAM65B - family with sequence similarity 65, member b, ANTXR1 - anthrax toxin receptor 1, PAK1 - p21 protein (cdc42/rac)-activated kinase 1, PSD3 - pleckstrin and se…
GO:0000790	nuclear chromatin	0.000193	0.0152	[NCOR1 - nuclear receptor corepressor 1, SMARCC1 - swi/snf related, matrix associated, actin dependent regulator of chromatin, subfamily c, member 1, SMARCA4 - swi/snf related, matrix associated, actin dependent regulator of chromatin, subfamily a, member 4, TRPS1 - trichorhinophalangeal syndrome i, LDB1 - lim domain binding 1, HNRNPC - heterogeneous nuclear ribonucleoprotein c (c1/c2), NASP - nu…
GO:0005654	nucleoplasm	0.000226	0.0171	[TFIP11 - tuftelin interacting protein 11, MAPKAP1 - mitogen-activated protein kinase associated protein 1, HTATSF1 - hiv-1 tat specific factor 1, CHAMP1 - chromosome alignment maintaining phosphoprotein 1, PHF21A - phd finger protein 21a, CDC5L - cell division cycle 5-like, ZC3H13 - zinc finger ccch-type containing 13, CSTF3 - cleavage stimulation factor, 3' pre-rna, subunit 3, 77kda, SMC3 - str…
GO:0005911	cell-cell junction	0.000257	0.0186	[TIAM1 - t-cell lymphoma invasion and metastasis 1, AKT1 - v-akt murine thymoma viral oncogene homolog 1, PLEKHA7 - pleckstrin homology domain containing, family a member 7, SPECC1L - sperm antigen with calponin homology and coiled-coil domains 1-like, MYH9 - myosin, heavy chain 9, non-muscle, PKP4 - plakophilin 4, FLNA - filamin a, alpha, CDH11 - cadherin 11, type 2, ob-cadherin (osteoblast), VC…
GO:0150001	primary dendrite	0.000477	0.033	[MAP2 - microtubule-associated protein 2, MAP1A - microtubule-associated protein 1a]
GO:0030424	axon	0.000561	0.0373	[DTNA - dystrobrevin, alpha, MINK1 - misshapen-like kinase 1, MAP1B - microtubule-associated protein 1b, MAP1A - microtubule-associated protein 1a, KIF1A - kinesin family member 1a, NEFL - neurofilament, light polypeptide, PAK1 - p21 protein (cdc42/rac)-activated kinase 1, SRCIN1 - src kinase signaling inhibitor 1, SYT1 - synaptotagmin i, PALM - paralemmin, KIF1B - kinesin family member 1b]
GO:0032587	ruffle membrane	0.0008	0.0458	[TIAM1 - t-cell lymphoma invasion and metastasis 1, HSP90AA1 - heat shock protein 90kda alpha (cytosolic), class a member 1, SRC - v-src avian sarcoma (schmidt-ruppin a-2) viral oncogene homolog, PAK1 - p21 protein (cdc42/rac)-activated kinase 1, PSD3 - pleckstrin and sec7 domain containing 3, APC - adenomatous polyposis coli]
GO:0005913	cell-cell adherens junction	0.000797	0.0473	[PKP4 - plakophilin 4, CDH11 - cadherin 11, type 2, ob-cadherin (osteoblast), PLEKHA7 - pleckstrin homology domain containing, family a member 7, VCL - vinculin, MYH9 - myosin, heavy chain 9, non-muscle, APC - adenomatous polyposis coli, CTNNB1 - catenin (cadherin-associated protein), beta 1, 88kda]
GO:0097440	apical dendrite	0.000786	0.0484	[FLNA - filamin a, alpha, MAP2 - microtubule-associated protein 2, MAP1B - microtubule-associated protein 1b]
GO:0099568	cytoplasmic region	0.00076	0.0486	[CLASP1 - cytoplasmic linker associated protein 1, CTTN - cortactin, MAP2 - microtubule-associated protein 2, MAP1A - microtubule-associated protein 1a, KIF1A - kinesin family member 1a, NEFL - neurofilament, light polypeptide, MYH10 - myosin, heavy chain 10, non-muscle, AKAP12 - a kinase (prka) anchor protein 12, CTNNB1 - catenin (cadherin-associated protein), beta 1, 88kda, KIF1B - kinesin fami…
GO:0043005	neuron projection	0.000918	0.0508	[TIAM1 - t-cell lymphoma invasion and metastasis 1, MINK1 - misshapen-like kinase 1, CTTN - cortactin, NEFL - neurofilament, light polypeptide, FAM65B - family with sequence similarity 65, member b, MYH10 - myosin, heavy chain 10, non-muscle, SRCIN1 - src kinase signaling inhibitor 1, SYT1 - synaptotagmin i, KIF1B - kinesin family member 1b, DTNA - dystrobrevin, alpha, FLNA - filamin a, alpha, BR…
