# Supplementary material for: Altered network and rescue of human neurons derived from individuals with early-onset genetic epilepsy
Source: Mol Psychiatry. 2021 Apr 22;26(11):7047–68. doi: 10.1038/s41380-021-01104-2 (PMC8531162; doi:10.1038/s41380-021-01104-2)
Supplement: Supplementary file 12 — Supplemental Table S7 [file 41380_2021_1104_MOESM12_ESM.xlsx]

## Sheet: Sheet2
Library (384-well)-L2000-Z360788-100uL
Solubility		In 10 mM DMSO : Plate layout L2000; In 2 mM DMSO : Plate layout L2000;
		In 10 mM Water: Plate layout L2000; In 2 mM Water : Plate layout L2000;
Catalog	Product Name	Scalar Perturbation	SP Rank	Parameter Recovery	RP Rank	Cell Viability	Abs. Cell Viability	Spheroid Area (R1)	Abs. Spheroid Area	M.w.	CAS Number	Target	DMSO (mg/mL)Max Solubility	DMSO (mM)Max Solubility	water (mg/mL)Max Solubility	water (mM)Max Solubility	URL	Information	Pathway	Formula	Form	Synonyms	SMILES	ALogP	HBA_Count	HBD_Count	RotatableBond
S1006	Saracatinib (AZD0530)	9.0083	37	0.431373	263	-5.9648	5.9648	-6.69148	6.69148	542.03	379231-04-6	Src	35	64.5721	<1	0	http://selleckchem.com/products/AZD0530.html	Saracatinib (AZD0530) is a potent Src inhibitor with IC50 of 2.7 nM in cell-free assays, and potent to c-Yes, Fyn, Lyn, Blk, Fgr and Lck less active for Abl and EGFR (L858R and L861Q). Phase 2/3.	Angiogenesis	C27H32ClN5O5	free base	N/A	CN1CCN(CCOC2=CC(=C3C(=NC=NC3=C2)NC4=C(Cl)C=CC5=C4OCO5)OC6CCOCC6)CC1	3.814	7	1	8
S1959	Tolfenamic Acid	11.1859	141	0.352941	727	0.672968	0.672968	-2.2728	2.2728	261.7	13710-19-5	COX	52	198.701	<1	0	http://selleckchem.com/products/tolfenamic-acid.html	Tolfenamic Acid is a COX-2 inhibitor with IC50 of 0.2 μM.	Neuronal Signaling	C14H12ClNO2	free base	N/A	CC1=C(Cl)C=CC=C1NC2=C(C=CC=C2)C(O)=O	4.16	1	1	3
S1151	Ibutamoren mesylate (MK-0667, L163191)	18.5205	980	0.294118	987	-1.25397	1.25397	-4.32046	4.32046	624.769	159634-47-6, 159752-10-0 (methanesulfonate), 159633-92-8 (HCl)	Others	100	160.059	100	160.059	http://selleckchem.com/products/L-163191.html	Ibutamoren mesylate (MK-0667, L163191) is a potent, orally active growth hormone (GH) secretagogue.	Others	C28H40N4O8S2	mesylate	N/A	CC(C)(N)C(=O)NC(COCC1=CC=CC=C1)C(=O)N2CCC3(CC2)CN(C4=CC=CC=C34)[S](C)(=O)=O.C[S](O)(=O)=O	0.439	5	2	8
S2011	Pramipexole 2HCl Monohydrate	14.4157	616	0.294118	988	1.32698	1.32698	-0.243759	0.243759	302.26	191217-81-9	Dopamine Receptor	41	135.645	60	198.505	http://selleckchem.com/products/Pramipexole-dihydrochloride-monohydrate.html	Pramipexole 2HCl Monohydrateis a novel non-ergoline dopamine (DA) agonist, used to treat Parkinson's disease.	Neuronal Signaling	C10H21Cl2N3OS	Dihydrochloride monohydrate	N/A	O.Cl.Cl.CCCNC1CCC2=C(C1)SC(=N2)N	1.94	1	2	3
S1243	Agomelatine	11.8859	227	0.333333	855	1.34632	1.34632	-3.5973	3.5973	243.3	138112-76-2	5-HT Receptor	48	197.287	<1	0	http://selleckchem.com/products/Agomelatine.html	Agomelatine is classified as a norepinephrine-dopamine disinhibitor (NDDI) due to its antagonism of the 5-HT2C receptor.	Neuronal Signaling	C15H17NO2	free base	S20098	COC1=CC2=C(CCNC(C)=O)C=CC=C2C=C1	2.17	2	1	4
S2029	Uridine	14.1659	574	0.294118	989	2.06604	2.06604	-2.56902	2.56902	244.2	58-96-8	DNA/RNA Synthesis	49	200.655	49	200.655	http://selleckchem.com/products/uridine.html	Uridine is a nucleoside, contains a uracil attached to a ribose ring via a β-N1-glycosidic bond.	DNA Damage	C9H12N2O6	free base	NSC 20256	OCC1OC(C(O)C1O)N2C=CC(=O)NC2=O	-2.451	3	4	2
S1280	Amisulpride	14.9348	689	0.313725	938	1.83487	1.83487	-1.98954	1.98954	369.48	71675-85-9	Dopamine Receptor	73	197.575	<1	0	http://selleckchem.com/products/Amisulpride.html	Amisulpride is an atypical antipsychotic used to treat psychosis in schizophrenia and episodes of mania in bipolar disorder.	Neuronal Signaling	C17H27N3O4S	free base	DAN-2163	CCN1CCCC1CNC(=O)C2=CC(=C(N)C=C2OC)[S](=O)(=O)CC	1.127	4	2	7
S2054	Orphenadrine Citrate	17.2122	906	0.411765	350	1.4404	1.4404	-3.43204	3.43204	461.5	4682-36-4	AChR	92	199.35	<1	0	http://selleckchem.com/products/orphenadrine-citrate-norflex.html	Orphenadrine Citrate is a skeletal muscle relaxant, it acts in the central nervous system to produce its muscle relaxant effects.	Neuronal Signaling	C24H31NO8	Citrate	N/A	CN(C)CCOC(C1=CC=CC=C1)C2=CC=CC=C2C.OC(=O)CC(O)(CC(O)=O)C(O)=O	-0.483	4	0	11
S1326	Edaravone	11.8375	212	0.352941	728	1.64344	1.64344	-4.50197	4.50197	174.2	89-25-8	Others	35	200.918	<1	0	http://selleckchem.com/products/Edaravone.html	Edaravone is a novel potent free radical scavenger that has been clinically used to reduce the neuronal damage following ischemic stroke.	Others	C10H10N2O	free base	MCI-186	CC1=NN(C(=O)C1)C2=CC=CC=C2	1.123	2	0	1
S2082	Adiphenine HCl	12.8336	363	0.372549	608	1.71056	1.71056	-5.2069	5.2069	347.88	50-42-0	AChR	30	86.2366	70	201.219	http://selleckchem.com/products/adiphenine-hcl.html	Adiphenine HCl is a nicotinic receptor inhibitor with IC50 of 15 μM, used as an antispasmodic drug.	Neuronal Signaling	C20H26ClNO2	HCl	N/A	Cl.CCN(CC)CCOC(=O)C(C1=CC=CC=C1)C2=CC=CC=C2	4.433	2	0	9
S1343	Ginkgolide B	11.6725	186	0.352941	729	-0.40797	0.40797	-4.40346	4.40346	424.4	15291-77-7	PAFR	85	200.283	<1	0	http://selleckchem.com/products/Ginkgolide-B.html	Ginkgolide B is a PAFR antagonist with IC50 of 3.6 μM.	GPCR & G Protein	C20H24O10	free base	BN52021	CC1C(=O)OC2C(O)C34C5CC(C(C)(C)C)C36C(O)C(=O)OC6OC4(C(=O)O5)C12O	-0.854	7	2	1
S2092	Detomidine HCl	12.5077	316	0.333333	856	1.25649	1.25649	-1.35783	1.35783	222.71	90038-01-0	Adrenergic Receptor	45	202.056	45	202.056	http://selleckchem.com/products/detomidine-hcl.html	Detomidine HCl produce dose-dependent sedative and analgesic effects, mediatated by activation of α2 catecholamine receptors.	Neuronal Signaling	C12H15ClN2	HCl	N/A	Cl.CC1=C(C)C(=CC=C1)CC2=C[NH]C=N2	3.053	1	1	2
S1390	Ondansetron HCl	15.4308	733	0.27451	1028	1.5871	1.5871	-1.25728	1.25728	329.82	99614-01-4	5-HT Receptor	66	200.109	24	72.767	http://selleckchem.com/products/Ondansetron-hydrochloride.html	Ondansetron is a serotonin 5-HT3 receptor antagonist, used to prevent nausea and vomiting caused by cancer chemotherapy, and radiation therapy.	Neuronal Signaling	C18H20ClN3O	Hydrochloride	GR 38032F	Cl.C[N]1C2=C(C(=O)C(CC2)C[N]3C=CN=C3C)C4=CC=CC=C14	3.016	2	0	2
S2118	Ibutilide Fumarate	18.3175	970	0.294118	990	1.15396	1.15396	-1.82092	1.82092	885.23	122647-32-9	Sodium Channel	89	100.539	89	100.539	http://selleckchem.com/products/ibutilide-fumarate.html	Ibutilide Fumarate is a Class III antiarrhythmic agent that is indicated for acute cardioconversion of atrial fibrillation and atrial flutter of a recent onset to sinus rhythm by induction of slow inward sodium current, which prolongs action potential and refractory period of myocardial cells.	Transmembrane Transporters	C44H76N4O10S2	Fumarate	U-70226E	CCCCCCCN(CC)CCCC(O)C1=CC=C(N[S](C)(=O)=O)C=C1.CCCCCCCN(CC)CCCC(O)C2=CC=C(N[S](C)(=O)=O)C=C2.OC(=O)\C=C\C(O)=O	1.954	6	4	30
S1425	Ranolazine 2HCl	14.0078	542	0.333333	857	0.722994	0.722994	1.35644	1.35644	500.46	95635-56-6	Calcium Channel	100	199.816	100	199.816	http://selleckchem.com/products/Ranolazine-dihydrochloride.html	Ranolazine 2HCl is a calcium uptake inhibitor via the sodium/calcium channal, used to treat chronic angina.	Transmembrane Transporters	C24H35Cl2N3O4	Dihydrochloride	RS-43285	Cl.Cl.COC1=CC=CC=C1OCC(O)CN2CCN(CC2)CC(=O)NC3=C(C)C=CC=C3C	3.755	3	2	9
S2168	PD128907 HCl	11.6078	179	0.392157	561	-0.906985	0.906985	-0.127747	0.127747	285.77	112960-16-4	Dopamine Receptor	12	41.9918	50	174.966	http://selleckchem.com/products/PD-128907.html	PD 128907 HCl is a potent and selective dopamine D3 receptor agonist, with EC50 of 0.64 nM, exhibits 53-fold selectivity over dopamine D2 receptor.	Neuronal Signaling	C14H20ClNO3	Hydrochloride	N/A	Cl.CCCN1CCOC2C1COC3=CC=C(O)C=C23	2.463	2	1	2
S1445	Zonisamide	11.8641	219	0.352941	730	1.77339	1.77339	-2.17156	2.17156	212.23	68291-97-4	Sodium Channel	42	197.899	<1	0	http://selleckchem.com/products/Zonisamide.html	Zonisamide is a voltage-dependent sodium channel and T-type calcium channel blocker, used as an antiepileptic drug.	Transmembrane Transporters	C8H8N2O3S	free base	CI-912	N[S](=O)(=O)CC1=NOC2=CC=CC=C12	0.411	4	1	2
S2308	Hesperetin	12.9221	376	0.352941	731	0.998035	0.998035	-2.06501	2.06501	302.27	520-33-2	TGF-beta/Smad,Histamine Receptor	60	198.498	<1	0	http://selleckchem.com/products/Hesperetin.html	Hesperetin is a bioflavonoid and, to be more specific, a flavanone.	TGF-beta/Smad	C16H14O6	free base	N/A	COC1=CC=C(C=C1O)C2CC(=O)C3=C(O)C=C(O)C=C3O2	2.357	3	3	2
S1528	LY2811376	13.7772	501	0.392157	480	1.09107	1.09107	-2.04228	2.04228	320.36	1194044-20-6	BACE,Beta Amyloid	16	49.9438	<1	0	http://selleckchem.com/products/LY2811376.html	LY2811376 is the first orally available non-peptidic β-secretase(BACE1) inhibitor with IC50 of 239 nM-249 nM, that act to decrease Aβ secretion with EC50 of 300 nM, demonstrated to have 10-fold selectivity towards BACE1 over BACE2, and more than 50-fold inhibition over other aspartic proteases including cathepsin D, pepsin, or renin. Phase 1.	Proteases	C15H14F2N4S	free base	N/A	CC1(CCSC(=N1)N)C2=CC(=C(F)C=C2F)C3=CN=CN=C3	2.478	3	1	2
S2347	Quercetin Dihydrate	11.5885	176	0.411765	351	2.1727	2.1727	-2.45149	2.45149	338.27	6151-25-3	Others	67	198.067	<1	0	http://selleckchem.com/products/Quercetin-dihydrate(Sophoretin).html	Quercetin, a polyphenolic flavonoid found in a wide variety of plant-based foods, such as apples, onions, berries, and red wine, is utilized in many different cultures for their nervous system and anticancer effects.	Others	C15H14O9	Dihydrate	Sophoretin	O.O.OC1=CC(=C2C(=O)C(=C(OC2=C1)C3=CC=C(O)C(=C3)O)O)O	1.216	2	5	1
S1601	Reserpine	20.4676	1017	0.352941	732	0.346193	0.346193	-5.76014	5.76014	608.68	50-55-5	Others	13	21.3577	<1	0	http://selleckchem.com/products/Reserpine.html	Reserpine is an inhibitor of multidrug efflux pumps, used as an antipsychotic and antihypertensive drug.	Others	C33H40N2O9	free base	N/A	COC1C(CC2CN3CCC4=C([NH]C5=C4C=CC(=C5)OC)C3CC2C1C(=O)OC)OC(=O)C6=CC(=C(OC)C(=C6)OC)OC	4.242	9	1	10
S2396	Salidroside	11.2665	146	0.352941	733	1.42145	1.42145	-2.43219	2.43219	300.3	10338-51-9	Others	60	199.8	60	199.8	http://selleckchem.com/products/Salidroside-Rhodioloside.html	Salidroside, a phenylpropanoid glycoside isolated from Rhodiola rosea, has been reported to have a broad spectrum of pharmacological properties.	Others	C14H20O7	free base	Rhodioloside	OCC1OC(OCCC2=CC=C(O)C=C2)C(O)C(O)C1O	-0.443	2	5	5
S1626	Naproxen Sodium	12.8108	358	0.372549	609	1.66196	1.66196	-5.21364	5.21364	252.24	26159-34-2	COX	3	11.8934	50	198.224	http://selleckchem.com/products/Naproxen-Sodium(Aleve).html	Naproxen Sodium is a COX inhibitor for COX-1 and COX-2 with IC50 of 8.7 μM and 5.2 μM, respectively.	Neuronal Signaling	C14H13NaO3	Sodium Salt	RS-3650	[Na+].COC1=CC=C2C=C(C=CC2=C1)C(C)C([O-])=O	1.375	1	0	3
S2446	Levosimendan	12.6288	333	0.333333	858	1.68558	1.68558	-2.87125	2.87125	280.28	141505-33-1	Calcium Channel	56	199.8	<1	0	http://selleckchem.com/products/levosimendan.html	Levosimendan is a calcium sensitizer acting through calcium-dependent binding to cardiac troponin C (cTnC), provides treatment for heart failure.	Transmembrane Transporters	C14H12N6O	free base	N/A	CC1CC(=O)NN=C1C2=CC=C(NN=C(C#N)C#N)C=C2	1.486	3	2	3
S1673	Aminophylline	12.8393	364	0.372549	610	1.20044	1.20044	-3.2595	3.2595	420.43	317-34-0	PDE	53	126.061	84	199.795	http://selleckchem.com/products/Aminophylline(Truphylline).html	Aminophylline is a competitive nonselective phosphodiesterase inhibitor with an IC50 of 0.12 mM and also a nonselective adenosine receptor antagonist.	Metabolism	C16H24N10O4	Ethylenediamine	Phyllocontin	CN1C(=O)N(C)C2=C([NH]C=N2)C1=O.CN3C(=O)N(C)C4=C([NH]C=N4)C3=O.NCCN	-2.089	6	4	1
S2459	Clozapine	13.96	530	0.27451	1029	2.0048	2.0048	-2.70943	2.70943	326.82	5786-21-0	5-HT Receptor	65	198.886	<1	0	http://selleckchem.com/products/Clozapine(Clozaril).html	Clozapine is an atypical antipsychotic drug by acting as a 5-HT antagonist, used in the treatment of schizophrenia.	Neuronal Signaling	C18H19ClN4	free base	HF 1854, LX 100-129	CN1CCN(CC1)C2=NC3=C(NC4=C2C=CC=C4)C=CC(=C3)Cl	3.422	1	1	1
S1723	Indomethacin	11.3158	150	0.392157	481	1.36523	1.36523	-3.58602	3.58602	357.79	53-86-1	COX	72	201.235	<1	0	http://selleckchem.com/products/Indomethacin(Indocid).html	Indomethacin is a nonselective COX1 and COX2 inhibitor with IC50 of 0.1 μg/mL and 5 μg/mL, respectively, used to reduce fever, pain, stiffness, and swelling.	Neuronal Signaling	C19H16ClNO4	free base	N/A	COC1=CC=C2[N](C(=C(CC(O)=O)C2=C1)C)C(=O)C3=CC=C(Cl)C=C3	4.235	3	0	4
S2491	Nitrendipine	11.6887	190	0.470588	130	0.848832	0.848832	-4.31521	4.31521	360.37	39562-70-4	Calcium Channel,Autophagy	72	199.795	<1	0	http://selleckchem.com/products/Nitrendipine.html	Nitrendipine is a dihydropyridine calcium channel blocker with an IC50 of 95 nM.	Transmembrane Transporters	C18H20N2O6	free base	Bayotensin	CCOC(=O)C1=C(C)NC(=C(C1C2=CC(=CC=C2)[N+]([O-])=O)C(=O)OC)C	2.115	4	1	7
S1771	Chlorprothixene	17.0857	898	0.294118	991	0.823708	0.823708	-3.99162	3.99162	315.86	113-59-7	Dopamine Receptor	6	18.9958	<1	0	http://selleckchem.com/products/Chlorprothixene.html	Chlorprothixene has strong binding affinities to dopamine and histamine receptors, such as D1, D2, D3, D5, H1, 5-HT2, 5-HT6 and 5-HT7, with Ki of 18 nM, 2.96 nM, 4.56 nM, 9 nM, 3.75 nM, 9.4 nM, 3 nM and 5.6 nM, respectively.	Neuronal Signaling	C18H18ClNS	free base	N/A	CN(C)CC/C=C1/C2=CC=CC=C2SC3=C1C=C(Cl)C=C3	5.123	0	0	3
S2503	Racecadotril	14.6126	646	0.333333	859	2.05752	2.05752	-4.55346	4.55346	385.48	81110-73-8	Opioid Receptor	22	57.0717	<1	0	http://selleckchem.com/products/Racecadotril(Acetorphan).html	Racecadotril is a peripherally acting enkephalinase inhibitor with an IC50 of 4.5 μM.	Neuronal Signaling	C21H23NO4S	free base	Acetorphan	CC(=O)SCC(CC1=CC=CC=C1)C(=O)NCC(=O)OCC2=CC=CC=C2	3.128	4	1	11
S1827	Betaxolol HCl	14.8084	666	0.392157	482	1.85464	1.85464	-4.77159	4.77159	343.89	63659-19-8	Adrenergic Receptor	69	200.646	69	200.646	http://selleckchem.com/products/betaxolol-hydrochloride-betoptic.html	Betaxolol is a β1 adrenergic receptor blocker with IC50 of 6 μM.	Neuronal Signaling	C18H30ClNO3	Hydrochloride	SL 75212 HCl	Cl.CC(C)NCC(O)COC1=CC=C(CCOCC2CC2)C=C1	2.959	2	2	11
S2521	Epinephrine bitartrate	14.0318	547	0.313725	939	1.78848	1.78848	-2.35379	2.35379	333.29	51-42-3	Adrenergic Receptor	67	201.026	67	201.026	http://selleckchem.com/products/Epinephrine-bitartrate-Adrenalinium.html	Epinephrine bitartrate is an alpha- and beta-adrenergic receptor stimulator.	GPCR & G Protein	C13H19NO9	tartrate	Adrenalinium	CNCC(O)C1=CC(=C(O)C=C1)O.OC(C(O)C(O)=O)C(O)=O	-3.996	2	6	6
S1865	Diltiazem HCl	15.8462	779	0.313725	940	1.40005	1.40005	-1.94712	1.94712	450.98	33286-22-5	Calcium Channel	90	199.565	90	199.565	http://selleckchem.com/products/Diltiazem-HCl(Tiazac).html	Diltiazem HCl (Tiazac) is a benzothiazepine derivative with vasodilating action due to its antagonism of the actions of the calcium ion in membrane functions.	Transmembrane Transporters	C22H27ClN2O4S	Hydrochloride	RG 83606 HCl	Cl.COC1=CC=C(C=C1)C2SC3=C(C=CC=C3)N(CCN(C)C)C(=O)C2OC(C)=O	3.475	4	0	7
S2545	Scopine	11.9912	241	0.313725	941	0.94068	0.94068	-0.604841	0.604841	155.19	498-45-3	Adrenergic Receptor	31	199.755	<1	0	http://selleckchem.com/products/scopine.html	Scopine is the metabolite of anisodine, which is a α1-adrenergic receptor agonist and used in the treatment of acute circulatory shock.	Neuronal Signaling	C8H13NO2	free base	N/A	CN1C2CC(O)CC1C3OC23	-0.627	1	1	0
S1899	Nicotinamide (Vitamin B3)	11.7	192	0.392157	483	1.93236	1.93236	-1.2945	1.2945	122.12	98-92-0	Sirtuin	24	196.528	24	196.528	http://selleckchem.com/products/Nicotinamide(Niacinamide).html	Nicotinamide (Vitamin B3), a water-soluble vitamin, is an active component of coenzymes NAD and NADP, and also act as an inhibitor of sirtuins.	DNA Damage	C6H6N2O	free base	Niacinamide, Vitamin PP, Nicotinic acid amide	NC(=O)C1=CC=CN=C1	-0.319	2	1	1
S2569	Phenylephrine HCl	10.3011	94	0.490196	96	1.9237	1.9237	-2.13551	2.13551	203.67	61-76-7	Adrenergic Receptor	41	201.306	41	201.306	http://selleckchem.com/products/Phenylephrine-hydrochloride.html	Phenylephrine HCl is a selective α1-adrenergic receptor agonist, used primarily as a decongestant.	GPCR & G Protein	C9H14ClNO2	Hydrochloride	NCI-c55641	Cl.CNCC(O)C1=CC(=CC=C1)O	0.997	0	3	3
S1039	Rapamycin (Sirolimus)	12.8824	372	0.431373	264	-9.79396	9.79396	-13.72	13.72	914.18	53123-88-9	Autophagy,mTOR	20	21.8775	<1	0	http://selleckchem.com/products/Rapamycin.html	Rapamycin (Sirolimus) is a specific mTOR inhibitor with IC50 of ~0.1 nM HEK293 cells.	PI3K/Akt/mTOR	C51H79NO13	free base	AY 22989，NSC-2260804	COC1CC(CCC1O)CC(C)C2CC(=O)C(C)\C=C(/C)C(O)C(OC)C(=O)C(C)CC(C)/C=C/C=C/C=C(C)/C(CC3CCC(C)C(O)(O3)C(=O)C(=O)N4CCCCC4C(=O)O2)OC	6.295	10	2	6
S1960	Pranoprofen	12.6159	331	0.352941	734	-0.0336837	0.0336837	-5.22066	5.22066	255.27	52549-17-4	COX	51	199.788	<1	0	http://selleckchem.com/products/pranoprofen.html	Pranoprofen is a non-steroidal COX inhibitor, used as an anti-inflammatory drug in ophthalmology.	Neuronal Signaling	C15H13NO3	free base	Pyranoprofen	CC(C(O)=O)C1=CC2=C(OC3=NC=CC=C3C2)C=C1	3.05	3	0	2
S1152	PLX-4720	12.9516	380	0.372549	611	0.26736	0.26736	-3.0082	3.0082	413.83	918505-84-7	Raf	83	200.565	<1	0	http://selleckchem.com/products/PLX-4720.html	PLX4720 is a potent and selective inhibitor of B-RafV600E with IC50 of 13 nM in a cell-free assay, equally potent to c-Raf-1(Y340D and Y341D mutations), 10-fold selectivity for B-RafV600E than wild-type B-Raf.	MAPK	C17H14ClF2N3O3S	free base	N/A	CCC[S](=O)(=O)NC1=CC=C(F)C(=C1F)C(=O)C2=C[NH]C3=NC=C(Cl)C=C23	3.435	4	2	6
S2016	Mirtazapine	15.1791	713	0.313725	942	-0.21948	0.21948	-2.90763	2.90763	265.35	85650-52-8	5-HT Receptor	53	199.736	<1	0	http://selleckchem.com/products/mirtazapine-remeron-avanza.html	Mirtazapine is an adrenergic and seroton receptor antagonist, used to treat depression.	Neuronal Signaling	C17H19N3	free base	Org3770	CN1CCN2C(C1)C3=C(CC4=C2N=CC=C4)C=CC=C3	3.094	1	0	0
S1245	Latrepirdine 2HCl	14.6926	656	0.333333	860	-0.140742	0.140742	-2.60382	2.60382	392.37	97657-92-6	5-HT Receptor,GluR,Histamine Receptor	24	61.1668	<1	0	http://selleckchem.com/products/Dimebon.html	Latrepirdine is an orally active,and neuroactive antagonist of multiple drug targets, including histamine receptors, GluR, and 5-HT receptors, used as an antihistamine drug.	Neuronal Signaling	C21H27Cl2N3	Dihydrochloride	N/A	Cl.Cl.CN1CCC2=C(C1)C3=C(C=CC(=C3)C)[N]2CCC4=CC=C(C)N=C4	4.769	1	0	3
S2030	Flunarizine 2HCl	64.8547	1072	0.235294	1055	-2.371	2.371	-5.88025	5.88025	477.42	30484-77-6	Calcium Channel	5	10.473	<1	0	http://selleckchem.com/products/flunarizine-dihydrochloride.html	Flunarizine 2HCl is a dihydrochloride salt form which is a calcium channel blocker with a Ki of 68 nM.	Transmembrane Transporters	C26H28Cl2F2N2	2HCl	KW-3149, R14950	Cl.Cl.FC1=CC=C(C=C1)C(N2CCN(CC2)C\C=C\C3=CC=CC=C3)C4=CC=C(F)C=C4	6.699	0	0	6
S1281	Aniracetam	10.1156	83	0.392157	484	0.019387	0.019387	-2.15022	2.15022	219.24	72432-10-1	AMPA Receptor-kainate Receptor-NMDA Receptor	44	200.693	<1	0	http://selleckchem.com/products/Aniracetam.html	Aniracetam is a nootropics and neuroprotective drug.	Neuronal Signaling	C12H13NO3	free base	RO 13-5057	COC1=CC=C(C=C1)C(=O)N2CCCC2=O	1.267	3	0	2
S2059	Terazosin HCl Dihydrate	13.5817	471	0.372549	612	-0.126815	0.126815	-1.50288	1.50288	459.92	70024-40-7	Adrenergic Receptor	26	56.5316	<1	0	http://selleckchem.com/products/terazosin-hydrochloride-hytrin.html	Terazosin HCl is a selective α1-adrenoceptor antagonist, used for treatment of symptoms of an enlarged prostate (BPH).	Neuronal Signaling	C19H30ClN5O6	HCl & Dihydrate	N/A	O.O.Cl.COC1=CC2=C(C=C1OC)C(=NC(=N2)N3CCN(CC3)C(=O)C4CCCO4)N	1.348	6	1	4
S1328	Etodolac	11.7283	197	0.333333	861	-0.506077	0.506077	-2.83942	2.83942	287.35	41340-25-4	COX	58	201.844	<1	0	http://selleckchem.com/products/Etodolac.html	Etodolac is a nonsteroidal anti-inflammatory drug (NSAID) and a COX inhibitor, used for the treatment of inflammation and pain.	Neuronal Signaling	C17H21NO3	free base	N/A	CCC1=CC=CC2=C1[NH]C3=C2CCOC3(CC)CC(O)=O	3.723	2	1	4
S2083	Procaterol HCl	14.2796	595	0.333333	862	0.526731	0.526731	-1.7935	1.7935	326.82	62929-91-3	Adrenergic Receptor	65	198.886	65	198.886	http://www.selleckchem.com/products/procaterol-hcl.html	Procaterol HCl is a short-acting β2-adrenergic receptor agonist with K<sub>p</sub> of 8 nM, used for the treatment of asthma_x000D_	Neuronal Signaling	C16H22N2O3.HCl	hydrochloride	OPC-2009	Cl.CCC(NC(C)C)C(O)C1=CC=C(O)C2=C1C=CC(=O)N2	2.781	1	4	5
S1356	Levetiracetam	10.2651	91	0.45098	167	-1.56081	1.56081	-4.12379	4.12379	170.21	102767-28-2	Calcium Channel	34	199.753	34	199.753	http://selleckchem.com/products/Levetiracetam.html	Levetiracetam is an anticonvulsant medication used to treat epilepsy.	Transmembrane Transporters	C8H14N2O2	free base	UCB-L059, SIB-S1	CCC(N1CCCC1=O)C(N)=O	-0.304	2	1	3
S2096	Almotriptan Malate	12.5297	321	0.392157	562	-1.31824	1.31824	-3.44709	3.44709	469.55	181183-52-8	5-HT Receptor	94	200.192	<1	0	http://selleckchem.com/products/almotriptan-malate-axert.html	Almotriptan Malate is a selective 5-hydroxytryptamine1B/1D (5-HT1B/1D) receptor agonist, used for the treatment of Migraine attacks in adults.	Neuronal Signaling	C21H31N3O7S	Malate	LAS 31416	CN(C)CCC1=C[NH]C2=CC=C(C[S](=O)(=O)N3CCCC3)C=C12.OC(CC(O)=O)C(O)=O	-1.943	4	2	9
S1391	Oxcarbazepine	11.4468	165	0.411765	352	-0.105102	0.105102	-1.16109	1.16109	252.27	28721-07-5	Sodium Channel	7	27.748	<1	0	http://selleckchem.com/products/Oxcarbazepine.html	Oxcarbazepine inhibits the binding of [3H]BTX to sodium channels with IC50 of 160 μM and also inhibits the influx of 22Na+ into rat brain synaptosomes with IC50 about 100 μM.	Transmembrane Transporters	C15H12N2O2	free base	GP47680	NC(=O)N1C2=C(CC(=O)C3=C1C=CC=C3)C=CC=C2	2.131	2	1	0
S2126	Naftopidil	19.0505	993	0.294118	992	-1.05948	1.05948	-4.34197	4.34197	392.49	57149-07-2	Adrenergic Receptor	79	201.279	<1	0	http://selleckchem.com/products/Naftopidil(Flivas).html	Naftopidil is a selective α1-adrenergic receptor antagonist with Ki of 3.7 nM, 20 nM, and 1.2 nM for α1a, α1b, and α1d, respectively, used for the treatment of benign prostatic hyperplasia.	Neuronal Signaling	C24H28N2O3	Free Base	KT-611	COC1=CC=CC=C1N2CCN(CC2)CC(O)COC3=C4C=CC=CC4=CC=C3	3.962	2	1	7
S1432	Sumatriptan Succinate	10.9821	127	0.431373	265	0.427841	0.427841	-0.339095	0.339095	413.49	103628-48-4	5-HT Receptor	83	200.73	83	200.73	http://selleckchem.com/products/Sumatriptan-succinate.html	Sumatriptan Succinate is a triptan sulfa drug containing a sulfonamide group for the treatment of migraine headaches.	Neuronal Signaling	C18H27N3O6S	Succinate	GR 43175	CN[S](=O)(=O)CC1=CC=C2[NH]C=C(CCN(C)C)C2=C1.OC(=O)CCC(O)=O	-1.958	4	2	9
S2215	DAPT (GSI-IX)	10.0381	75	0.509804	70	-9.13463	9.13463	-7.86347	7.86347	432.46	208255-80-5	Beta Amyloid,Gamma-secretase	86	198.862	<1	0	http://selleckchem.com/products/DAPT-GSI-IX.html	DAPT (GSI-IX) is a novel γ-secretase inhibitor, which inhibits Aβ production with IC50 of 20 nM in HEK 293 cells.	Proteases	C23H26F2N2O4	free base	LY-374973	CC(NC(=O)CC1=CC(=CC(=C1)F)F)C(=O)NC(C(=O)OC(C)(C)C)C2=CC=CC=C2	3.385	4	2	9
S1455	Cilomilast	14.7341	661	0.352941	735	-1.42416	1.42416	-1.23368	1.23368	343.42	153259-65-5	PDE	69	200.92	<1	0	http://selleckchem.com/products/Cilomilast(SB-207499).html	Cilomilast is a potent PDE4 inhibitor with IC50 of about 110 nM, has anti-inflammatory activity and low central nervous system activity. Phase 3.	Metabolism	C20H25NO4	free base	SB-207499	COC1=C(OC2CCCC2)C=C(C=C1)C3(CCC(CC3)C(O)=O)C#N	4.174	3	0	5
S2312	Icariin	12.9973	386	0.313725	943	-0.264522	0.264522	-1.30238	1.30238	676.66	489-32-7	PDE	50	73.8924	<1	0	http://selleckchem.com/products/Icariin.html	Icariin is a cGMP-specific PDE5 inhibitor with IC50 of 0.432 μM, 167-fold more selective for PDE5 than PDE4.	Metabolism	C33H40O15	free base	N/A	COC1=CC=C(C=C1)C2=C(OC3OC(C)C(O)C(O)C3O)C(=O)C4=C(O2)C(=C(OC5OC(CO)C(O)C(O)C5O)C=C4O)CC=C(C)C	0.983	7	8	9
S1541	Selisistat (EX 527)	13.7718	500	0.333333	863	-0.404982	0.404982	-3.28997	3.28997	248.71	49843-98-3	Sirtuin	49	197.017	<1	0	http://selleckchem.com/products/EX-527.html	Selisistat (EX 527) is a potent and selective SIRT1 inhibitor with IC50 of 38 nM in a cell-free assay, exhibits >200-fold selectivity against SIRT2 and SIRT3. Phase 2.	Epigenetics	C13H13ClN2O	free base	SEN0014196	NC(=O)C1CCCC2=C1[NH]C3=C2C=C(Cl)C=C3	3.149	1	2	1
S2349	Rutaecarpine	9.8899	67	0.431373	248	0.816528	0.816528	-2.36301	2.36301	287.32	84-26-4	COX	24	83.5306	<1	0	http://selleckchem.com/products/Rutaecarpine(Rutecarpine).html	Rutaecarpine is an indolopyridoquinazolinone alkaloid isolated from Evodia rutaecarpa and related herbs a new class of COX-2 inhibitor.	Neuronal Signaling	C18H13N3O	free base	Rutecarpine	O=C1N2CCC3=C([NH]C4=C3C=CC=C4)C2=NC5=C1C=CC=C5	3.359	2	1	0
S1607	Rizatriptan Benzoate	11.4348	163	0.372549	613	-2.55926	2.55926	-3.24402	3.24402	391.47	145202-66-0	5-HT Receptor	20	51.0895	46	117.506	http://selleckchem.com/products/Rizatriptan-Benzoate(Maxalt).html	Rizatriptan Benzoate is an agonist at serotonin 5-HT1B and 5-HT1D receptors, used to treat acute migraine attacks.	Neuronal Signaling	C22H25N5O2	Benzoate	MK-462 Benzoate	CN(C)CCC1=C[NH]C2=C1C=C(C[N]3C=NC=N3)C=C2.OC(=O)C4=CC=CC=C4	0.492	3	1	6
S2397	Palmatine chloride	64.8547	1073	0.235294	1056	-25.247	25.247	-23.9475	23.9475	387.86	10605-02-4	Others	77	198.525	5	12.8912	http://selleckchem.com/products/Palmatine-chloride.html	Palmatine hydrochloride (Palmatine chloride (6CI,7CI) Fibrauretin) is a hydrochloride salt of palmatine which is a protoberberine alkaloid.	Others	C21H22ClNO4	Chloride	N/A	[Cl-].COC1=CC=C2C=C3C4=C(CC[N+]3=CC2=C1OC)C=C(OC)C(=C4)OC	1.488	4	0	4
S1638	Ibuprofen	11.2643	145	0.431373	249	-0.211536	0.211536	-2.43343	2.43343	206.28	15687-27-1	COX	41	198.759	<1	0	http://selleckchem.com/products/Ibuprofen(Advil).html	Ibuprofen (Dolgesic) is an anti-inflammatory inhibitor targeting COX-1 and COX-2 with IC50 of 13 μM and 370 μM, respectively.	Neuronal Signaling	C13H18O2	free base	N/A	CC(C)CC1=CC=C(C=C1)C(C)C(O)=O	3.607	1	0	4
S2451	Amantadine HCl	14.0405	549	0.352941	736	-1.26418	1.26418	-2.36745	2.36745	187.7	665-66-7	Dopamine Receptor	38	202.451	38	202.451	http://selleckchem.com/products/Amantadine-hydrochloride(Symmetrel).html	Amantadine HCl is used to treat or prevent infections of the respiratory tract caused by a certain virus.	Neuronal Signaling	C10H18ClN	Hydrochloride	1-adamantanamine HCl	Cl.N[C]12CC3[CH2][CH](C[CH]([CH2]3)C1)C2	1.877	0	1	0
S1679	Flurbiprofen	12.3695	291	0.352941	737	-2.19774	2.19774	-1.39349	1.39349	244.26	5104-49-4	Immunology & Inflammation related	49	200.606	<1	0	http://selleckchem.com/products/Flurbiprofen(Ansaid).html	Flurbiprofen is a member of the phenylalkanoic acid derivative family of non-steroidal anti-inflammatory drugs (NSAIDs).	Immunology & Inflammation	C15H13FO2	free base	N/A	CC(C(O)=O)C1=CC(=C(C=C1)C2=CC=CC=C2)F	3.68	1	0	3
S2460	Pramipexole	11.3832	160	0.470588	131	-0.34534	0.34534	-2.3095	2.3095	211.33	104632-26-0	Dopamine Receptor	42	198.741	<1	0	http://selleckchem.com/products/Pramipexole-Mirapex.html	Pramipexole is a partial/full D2S, D2L, D3, D4 receptor agonist with a Ki of 3.9, 2.2, 0.5 and 5.1 nM for D2S, D2L, D3, D4 receptor, respectively.	Neuronal Signaling	C10H17N3S	Free Base	SND 919	CCCNC1CCC2=C(C1)SC(=N2)N	1.383	1	2	3
S1734	Meloxicam	12.6452	336	0.372549	614	-0.0295659	0.0295659	-2.10685	2.10685	351.4	71125-38-7	COX	30	85.3728	<1	0	http://selleckchem.com/products/Meloxicam(Mobic).html	Meloxicam is a selective COX inhibitor, used to relieve pain and fever effects.	Neuronal Signaling	C14H13N3O4S2	free base	N/A	CN1C(=C(O)C2=C(C=CC=C2)[S]1(=O)=O)C(=O)NC3=NC=C(C)S3	0.255	4	2	2
S2493	Olanzapine	13.9975	538	0.352941	738	0.745089	0.745089	-1.83742	1.83742	312.44	132539-06-1	5-HT Receptor,Dopamine Receptor	62	198.438	<1	0	http://selleckchem.com/products/Olanzapine(Zyprexa).html	Olanzapine is a high affinity for 5-HT2 serotonin and D2 dopamine receptor antagonist.	Neuronal Signaling	C17H20N4S	free base	LY170053	CN1CCN(CC1)C2=NC3=C(NC4=C2C=C(C)S4)C=CC=C3	2.69	1	1	1
S1789	Tetrabenazine (Xenazine)	14.3179	599	0.313725	944	-1.36933	1.36933	-3.19662	3.19662	317.42	58-46-8	Dopamine Receptor	58	182.723	<1	0	http://selleckchem.com/products/Tetrabenazine(Nitoman).html	Tetrabenazine(Nitoman, Xenazine) acts primarily as a reversible high-affinity inhibitor of mono-amine uptake into granular vesicles of presynaptic neurons by binding selectively to VMAT-2 Also blocks dopamine D2 receptors, but this affinity is 1,000-fold lower than its affinity for VMAT-2.	Neuronal Signaling	C19H27NO3	free base	N/A	COC1=CC2=C(C=C1OC)C3CC(=O)C(CC(C)C)CN3CC2	3.365	3	0	4
S2505	Rosiglitazone maleate	13.5383	468	0.372549	615	0.0150156	0.0150156	-1.2313	1.2313	473.5	155141-29-0	PPAR	94	198.522	<1	0	http://selleckchem.com/products/Rosiglitazone-maleate.html	Rosiglitazone, a member of the thiazolidinedione class of antihyperglycaemic agents, is a high-affinity selective agonist of the peroxisome proliferator-activated receptor-γ with IC50 of 42 nM.	Metabolism	C22H23N3O7S	Maleate	BRL 49653	CN(CCOC1=CC=C(CC2SC(=O)NC2=O)C=C1)C3=NC=CC=C3.OC(=O)\C=C/C(O)=O	3.307	6	1	9
S1828	Proparacaine HCl	13.8485	514	0.392157	485	-1.38513	1.38513	-1.48727	1.48727	330.85	5875-06-9	Sodium Channel	12	36.2702	66	199.486	http://selleckchem.com/products/proparacaine-hcl.html	Proparacaine HCl is a voltage-gated sodium channels antagonist with ED50 of 3.4 mM.	Transmembrane Transporters	C16H27ClN2O3	Hydrochloride	N/A	Cl.CCCOC1=C(N)C=C(C=C1)C(=O)OCCN(CC)CC	3.013	3	1	10
S2522	L-Adrenaline	16.2923	823	0.235294	1053	0.0452275	0.0452275	-1.91497	1.91497	183.2	51-43-4	Adrenergic Receptor	4	21.8341	<1	0	http://selleckchem.com/products/L-Adrenaline-Epinephrine.html	L-Adrenaline belongs to a group of the compounds known as catecholamines.	Neuronal Signaling	C9H13NO3	free base	Epinephrine	CNCC(O)C1=CC(=C(O)C=C1)O	0.372	0	4	3
S1866	Diphenhydramine HCl	14.954	691	0.294118	993	-0.148582	0.148582	-2.65552	2.65552	291.82	147-24-0	Histamine Receptor	58	198.753	58	198.753	http://selleckchem.com/products/Diphenhydramine-hydrochloride(Benadryl).html	Diphenhydramine HCl is a first-generation histamine H1 receptor antagonist, used in various allergic conditions such as rhinitis, urticaria and conjunctivitis.	Neuronal Signaling	C17H22ClNO	Hydrochloride	N/A	Cl.CN(C)CCOC(C1=CC=CC=C1)C2=CC=CC=C2	3.766	1	0	6
S2547	Tiotropium Bromide hydrate	11.3797	159	0.411765	353	0.593459	0.593459	-0.901092	0.901092	490.43	139404-48-1	AChR	8	16.3122	<1	0	http://selleckchem.com/products/Tiotropium-Bromide-hydrate.html	Tiotropium Bromide hydrate is a monohydrate of tiotropium bromide (Spiriva Tiova BA 679BR tiopropium) that is an anticholinergic and bronchodilator and a muscarinic receptor antagonist.	Neuronal Signaling	C19H24BrNO5S2	quaternary-N bromide salt&hydr	BA 679BR	O.[Br-].C[N+]1(C)C2CC(CC1C3OC23)OC(=O)C(O)(C4=CC=CS4)C5=CC=CS5	-1.727	3	0	5
S1903	Diclofenac Sodium	10.2603	90	0.372549	616	-0.183794	0.183794	-0.855138	0.855138	318.13	15307-79-6	COX	64	201.176	14	44.0072	http://selleckchem.com/products/Diclofenac-sodium.html	Diclofenac Sodium is a non-selective COX inhibitor with IC50 of 0.5 μg/ml and 0.5 μg/ml for COX-1 and -2 in intact cells, respectively, used as a nonsteroidal anti-inflammatory drug (NSAID) to relieve pain and reduce swelling in flammation.	Neuronal Signaling	C14H10Cl2NNaO2	Sodium Salt	GP 45840	[Na+].[O-]C(=O)CC1=C(NC2=C(Cl)C=CC=C2Cl)C=CC=C1	2.899	0	1	4
S2573	Tetracaine HCl	12.1954	269	0.333333	864	-0.319351	0.319351	-0.823362	0.823362	300.82	136-47-0	Calcium Channel	60	199.455	60	199.455	http://selleckchem.com/products/tetracaine-hydrochloride-pontocaine.html	Tetracaine HCl is a hydrochloride salt form of tetracaine which is a potent local anaesthetic and a channel function allosteric inhibitor.	Transmembrane Transporters	C15H25ClN2O2	Hydrochloride	Amethocalne HCl	Cl.CCCCNC1=CC=C(C=C1)C(=O)OCCN(C)C	3.343	2	1	9
S1064	Masitinib (AB1010)	8.62032	26	0.607843	21	2.75159	2.75159	-1.41697	1.41697	498.64	790299-79-5	c-Kit,PDGFR	100	200.545	<1	0	http://selleckchem.com/products/Masitinib-(AB1010).html	Masitinib is a novel inhibitor for Kit and PDGFRα/β with IC50 of 200 nM and 540 nM/800 nM, weak inhibition to ABL and c-Fms. Phase 3.	Protein Tyrosine Kinase	C28H30N6OS	free base	N/A	CN1CCN(CC1)CC2=CC=C(C=C2)C(=O)NC3=CC(=C(C)C=C3)NC4=NC(=CS4)C5=CC=CN=C5	4.475	3	2	7
S1965	Primidone	11.0081	130	0.431373	266	-1.87875	1.87875	-4.86357	4.86357	218.25	125-33-7	Sodium Channel	44	201.604	<1	0	http://selleckchem.com/products/Primidone(Mysoline).html	Primidone is an anticonvulsant of the pyrimidinedione class.	Transmembrane Transporters	C12H14N2O2	free base	NCI-C56360	CCC1(C(=O)NCNC1=O)C2=CC=CC=C2	0.931	2	2	2
S1168	Valproic acid sodium salt (Sodium valproate)	15.0218	697	0.333333	865	-0.986605	0.986605	-4.53206	4.53206	166.19	1069-66-5	GABA Receptor,HDAC,Autophagy	33	198.568	33	198.568	http://selleckchem.com/products/Sodium-valproate.html	Valproic acid sodium salt (Sodium valproate) is a HDAC inhibitor by selectively inducing proteasomal degradation of HDAC2, used in the treatment of epilepsy, bipolar disorder and prevention of migraine headaches.	Neuronal Signaling	C8H15NaO2	Sodium salt	N/A	CCCC(CCC)C(=O)O[Na]	1.275	0	0	5
S2017	Benidipine HCl	17.7245	941	0.313725	945	-2.31409	2.31409	-6.44167	6.44167	542.02	91599-74-5	Calcium Channel	8	14.7596	<1	0	http://selleckchem.com/products/benidipine-hydrochloride.html	Benidipine HCl is a hydrochloride salt form of benidipine which is a dihydropyridine calcium channel blocker.	Transmembrane Transporters	C28H32ClN3O6	Hydrochloride	KW-3049	Cl.COC(=O)C1=C(C)NC(=C(C1C2=CC(=CC=C2)[N+]([O-])=O)C(=O)OC3CCCN(C3)CC4=CC=CC=C4)C	4.36	4	1	9
S1255	Nepafenac	11.7173	193	0.352941	739	-2.29	2.29	-1.98246	1.98246	254.28	78281-72-8	COX	50	196.634	<1	0	http://selleckchem.com/products/Nepafenac.html	Nepafenac is a prodrug of amfenac that acts as an inhibitor of COX-1 and COX-2 activity, used in the treatment of pain and inflammation associated with cataract surgery.	Neuronal Signaling	C15H14N2O2	free base	AHR 9434, AL 6515	NC(=O)CC1=CC=CC(=C1N)C(=O)C2=CC=CC=C2	1.524	2	2	4
S2038	Phentolamine Mesylate	14.1716	578	0.372549	617	0.907126	0.907126	-0.243066	0.243066	377.46	65-28-1	Adrenergic Receptor	76	201.346	76	201.346	http://selleckchem.com/products/phentolamine-mesilate.html	Phentolamine Mesylate is a reversible and nonselective alpha-adrenergic receptor antagonist, used for the prevention or control of hypertensive episodes.	Neuronal Signaling	C18H23N3O4S	Mesylate	N/A	CC1=CC=C(C=C1)N(CC2=NCCN2)C3=CC(=CC=C3)O.C[S](O)(=O)=O	2.555	1	2	4
S1283	Asenapine maleate	18.8234	988	0.235294	1057	-2.76209	2.76209	-3.92521	3.92521	401.84	85650-56-2	5-HT Receptor,Adrenergic Receptor	80	199.084	<1	0	http://selleckchem.com/products/Asenapine.html	Asenapine maleate is a high-affinity antagonist of serotonin, norepinephrine, dopamine and histamine receptors, used for the treatment of schizophrenia and acute mania associated with?bipolar disorder.	Neuronal Signaling	C21H20ClNO5	Maleate	Org 5222	CN1CC2C(C1)C3=C(OC4=C2C=CC=C4)C=CC(=C3)Cl.OC(=O)\C=C/C(O)=O	0.883	3	0	2
S2061	Lovastatin	8.11101	17	0.490196	97	-0.641495	0.641495	-3.11718	3.11718	404.54	75330-75-5	HMG-CoA Reductase	8	19.7755	<1	0	http://selleckchem.com/products/lovastatin-mevacor.html	Lovastatin is an inhibitor of HMG-CoA reductase with IC50 of 3.4 nM in a cell-free assay, used for lowering cholesterol (hypolipidemic agent).	Metabolism	C24H36O5	free base	MK-803	CCC(C)C(=O)OC1CC(C)C=C2C=CC(C)C(CCC3CC(O)CC(=O)O3)C12	4.218	4	1	7
S1329	Etomidate	14.3822	608	0.294118	994	0.245428	0.245428	-2.73888	2.73888	244.29	33125-97-2	GABA Receptor	49	200.581	<1	0	http://selleckchem.com/products/Etomidate.html	Etomidate is a GABAA receptor agonist, used as a short-acting anaesthetic agent or sedative.	Neuronal Signaling	C14H16N2O2	free base	R16659	CCOC(=O)C1=CN=C[N]1C(C)C2=CC=CC=C2	2.379	3	0	5
S2084	Duloxetine HCl	16.9011	884	0.196078	1103	-2.41354	2.41354	-4.02279	4.02279	333.88	136434-34-9	5-HT Receptor	67	200.671	<1	0	http://selleckchem.com/products/duloxetine-hcl-cymbalta.html	Duloxetine HCl is a serotonin-norepinephrine reuptake inhibitor with Ki of 4.6 nM, used for treatment of major depressive disorder and generalized anxiety disorder (GAD).	Neuronal Signaling	C18H20ClNOS	HCl	LY-248686 HCl	Cl.CNCCC(OC1=C2C=CC=CC2=CC=C1)C3=CC=CS3	4.228	1	1	6
S1357	Lidocaine	13.2519	423	0.352941	740	-1.66713	1.66713	-1.68772	1.68772	234.34	137-58-6	Histamine Receptor	47	200.563	9	38.4057	http://selleckchem.com/products/Lidocaine.html	Lidocaine is a selective inverse peripheral histamine H1-receptor agonist with an IC50 of >32 μM.	Neuronal Signaling	C14H22N2O	Free Base	Alphacaine	CCN(CC)CC(=O)NC1=C(C)C=CC=C1C	2.626	1	1	5
S2098	Bexarotene	12.8501	365	0.372549	618	-0.202606	0.202606	-1.22844	1.22844	348	153559-49-0	Retinoid Receptor	8	22.9885	<1	0	http://selleckchem.com/products/bexarotene.html	Bexarotene is a retinoid specifically selective for retinoid X receptors, used as an oral antineoplastic agent in the treatment of cutaneous T-cell lymphoma.	Metabolism	C24H28O2	free base	LGD1069	CC1=CC2=C(C=C1C(=C)C3=CC=C(C=C3)C(O)=O)C(C)(C)CCC2(C)C	6.405	1	0	3
S1394	Pizotifen Malate	13.2593	426	0.45098	168	-2.33369	2.33369	-3.20042	3.20042	429.53	5189-11-7	5-HT Receptor	21	48.8906	<1	0	http://selleckchem.com/products/Pizotifen-malate.html	Pizotifen Malate is a benzocycloheptane based agent used for recurrent migraine headaches.	Neuronal Signaling	C23H27NO5S	Malate	BC-105	CN1CCC(CC1)=C2C3=C(CCC4=C2C=CC=C4)SC=C3.OC(CC(O)=O)C(O)=O	0.292	2	1	3
S2127	S- (+)-Rolipram	14.525	629	0.352941	741	-1.28148	1.28148	-0.0204129	0.0204129	275.34	85416-73-5	PDE	55	199.753	<1	0	http://selleckchem.com/products/sRolipram.html	S-(+)-Rolipram inhibits human monocyte cyclic AMP-specific PDE4 with IC50 of 0.75 μM, has anti-inflammatory and anti-depressant activity in the central nervous system, less potent than its R enantiomer.	Metabolism	C16H21NO3	free base	N/A	COC1=C(OC2CCCC2)C=C(C=C1)C3CNC(=O)C3	2.349	3	1	4
S1435	Tamsulosin	14.5999	644	0.352941	742	-0.761634	0.761634	0.238513	0.238513	408.51	106133-20-4	alpha1 adrenoreceptor	89	200.01	<1	0	https://www.selleckchem.com/products/Tamsulosin-hydrochloride.html	Tamsulosin is a selective α1 receptor antagonist that has preferential selectivity for the α1A receptor in the prostate versus the α1B receptor in the blood vessels.	GPCG	C20H28N2O5S	0	0	CCOC1=C(OCCNC(C)CC2=CC=C(OC)C(=C2)[S](N)(=O)=O)C=CC=C1	2.719	5	2	11
S2228	Belnacasan (VX-765)	10.9848	128	0.470588	132	0.109688	0.109688	-0.146171	0.146171	509	273404-37-8	Caspase	100	196.464	<1	0	http://selleckchem.com/products/VX-765.html	Belnacasan (VX-765) is a potent and selective inhibitor of caspase-1 with Ki of 0.8 nM in a cell-free assay. Phase 2.	Apoptosis	C24H33ClN4O6	free base	N/A	CCOC1OC(=O)CC1NC(=O)C2CCCN2C(=O)C(NC(=O)C3=CC(=C(N)C=C3)Cl)C(C)(C)C	1.698	6	3	8
S1458	VX-745	8.73755	30	0.607843	13	-3.38303	3.38303	-3.98694	3.98694	436.26	209410-46-8	p38 MAPK	15	34.3832	<1	0	http://selleckchem.com/products/VX-745.html	VX-745 is a potent and selective inhibitor of p38α with IC50 of 10 nM, 22-fold greater selectivity versus p38β and no inhibition to p38γ.	MAPK	C19H9Cl2F2N3OS	free base	N/A	FC1=CC(=C(SC2=NN3C=NC(=O)C(=C3C=C2)C4=C(Cl)C=CC=C4Cl)C=C1)F	5.342	3	0	3
S2314	Kaempferol	11.6256	181	0.333333	866	1.07384	1.07384	-0.848545	0.848545	286.23	520-18-3	Fatty Acid Synthase,Estrogen/progestogen Receptor	57	199.141	<1	0	http://selleckchem.com/products/Kaempferol.html	Kaempferol, a natural flavonol, functions as an ERRα and ERRγ inverse agonist. It inhibits topoisomerase I catalyzed DNA religation and may also inhibit the activity of fatty acid synthase.	Endocrinology & Hormones	C15H10O6	free base	Robigenin	OC1=CC=C(C=C1)C2=C(O)C(=O)C3=C(O)C=C(O)C=C3O2	1.872	2	4	1
S1544	AM1241	12.0486	247	0.431373	250	-1.70218	1.70218	-1.9084	1.9084	503.33	444912-48-5	Cannabinoid Receptor	101	200.664	<1	0	http://selleckchem.com/products/AM-1241.html	AM-1241 is a selective cannabinoid CB2 receptor agonist with Ki of 3.4 nM, exhibits 82-fold selectivity over CB1 receptor.	GPCR & G Protein	C22H22IN3O3	free base	N/A	CN1CCCCC1C[N]2C=C(C(=O)C3=CC(=CC=C3I)[N+]([O-])=O)C4=C2C=CC=C4	5.29	1	0	5
S2351	Salicin	11.6707	185	0.392157	486	-0.984069	0.984069	-2.09633	2.09633	286.28	138-52-3	COX	57	199.106	24	83.834	http://selleckchem.com/products/Salicin(Salicoside,-Salicine).html	Salicin is a phenol β-glycosid produced from willow bark that shows anti-inflammatory effects. It is a natural, non-selective COX-1 and COX-2 inhibitor.	Neuronal Signaling	C13H18O7	free base	Salicoside,Salicine	OCC1OC(OC2=CC=CC=C2CO)C(O)C(O)C1O	-0.947	2	5	4
S1608	Pyridostigmine Bromide	13.347	444	0.333333	867	0.169991	0.169991	-3.17205	3.17205	261.12	101-26-8	AChR	52	199.142	52	199.142	http://selleckchem.com/products/Pyridostigmine-Bromide(Mestinon).html	Pyridostigmine Bromide is a parasympathomimetic and a reversible cholinesterase inhibitor.	Neuronal Signaling	C9H13BrN2O2	Bromide	N/A	[Br-].CN(C)C(=O)OC1=C[N+](=CC=C1)C	-1.014	2	0	2
S2399	Dihydromyricetin	11.1068	137	0.372549	619	-0.727212	0.727212	-1.83281	1.83281	320.25	27200-12-0	GABA Receptor,ROS	64	199.844	<1	0	http://selleckchem.com/products/Dihydromyricetin-Ampeloptin.html	Dihydromyricetin (Ampelopsin, Ampeloptin) is a natural antioxidant flavonoid from Ampelopsis grossedentata.	Neuronal Signaling	C15H12O8	free base	Ampeloptin	OC1C(OC2=CC(=CC(=C2C1=O)O)O)C3=CC(=C(O)C(=C3)O)O	1.237	2	6	1
S1645	Ketoprofen	14.3327	602	0.313725	946	-2.76376	2.76376	-2.32626	2.32626	254.28	22071-15-4	COX	51	200.566	<1	0	http://selleckchem.com/products/Ketoprofen(Actron).html	Ketoprofen is a dual COX1/2 inhibitor, used as a nonsteroidal anti-inflammatory drug to treat arthritis-related inflammatory pains.	Neuronal Signaling	C16H14O3	free base	RP-19583	CC(C(O)=O)C1=CC(=CC=C1)C(=O)C2=CC=CC=C2	3.361	2	0	4
S2452	Amfebutamone (Bupropion) HCl	11.95	233	0.352941	743	-2.95842	2.95842	-0.297177	0.297177	276.2	31677-93-7	AChR,Dopamine Receptor	8	28.9645	<1	0	http://selleckchem.com/products/Amfebutamone-hydrochloride(Bupropion).html	Amfebutamone (Bupropion) HCl is a selective norepinephrine-dopamine reuptake inhibitor with IC50 of 6.5 and 3.4 μM for the reuptake of dopamine and norepinephrine, respectively.	Neuronal Signaling	C13H19Cl2NO	Hydrochloride	N/A	Cl.CC(NC(C)(C)C)C(=O)C1=CC=CC(=C1)Cl	3.501	1	1	4
S1683	Ipratropium Bromide	10.4522	103	0.392157	563	-0.869459	0.869459	-0.681576	0.681576	412.37	22254-24-6	AChR	83	201.276	83	201.276	http://selleckchem.com/products/Ipratropium-bromide.html	Ipratropium Bromide is an antagonist of M3 type muscarinic acetylcholine receptors, used for the treatment of chronic obstructive pulmonary disease (COPD).	Neuronal Signaling	C20H30BrNO3	Bromide	N/A	[Br-].CC(C)[N+]1(C)C2CCC1CC(C2)OC(=O)C(CO)C3=CC=CC=C3	-1.326	2	1	6
S2461	Domperidone	12.808	357	0.411765	354	0.0912577	0.0912577	-1.18725	1.18725	425.91	57808-66-9	Dopamine Receptor	48	112.7	<1	0	http://selleckchem.com/products/Domperidone(Motilium).html	Domperidone is an oral dopamine D2 receptor antagonist, used to treat nausea and vomiting.	Neuronal Signaling	C22H24ClN5O2	free base	N/A	ClC1=CC2=C(C=C1)N(C3CCN(CCCN4C(=O)NC5=C4C=CC=C5)CC3)C(=O)N2	2.453	2	2	5
S1747	Nimodipine	14.9207	687	0.176471	1106	-2.19417	2.19417	-3.51124	3.51124	418.44	66085-59-4	Autophagy,Calcium Channel	84	200.746	<1	0	http://selleckchem.com/products/Nimodipine(Nimotop).html	Nimodipine is a dihydropyridine calcium channel blocker and an autophagy inhibitor, used in the treatment of high blood pressure.	Transmembrane Transporters	C21H26N2O7	free base	BAY E 9736	COCCOC(=O)C1=C(C)NC(=C(C1C2=CC=CC(=C2)[N+]([O-])=O)C(=O)OC(C)C)C	2.361	5	1	10
S2494	Olopatadine HCl	12.6953	344	0.470588	133	-1.62253	1.62253	-1.05072	1.05072	373.87	140462-76-6	Histamine Receptor	75	200.604	13	34.7714	http://selleckchem.com/products/Olopatadine-hydrochloride(Opatanol).html	Olopatadine HCl is a histamine blocker and mast cell stabilizer with an IC50 of 559 μM for the release of histamine.	Neuronal Signaling	C21H24ClNO3	Hydrochloride	N/A	Cl.CN(C)CC\C=C/1C2=C(COC3=C1C=C(CC(O)=O)C=C3)C=CC=C2	0.92	2	0	5
S1792	Simvastatin	9.29571	46	0.529412	47	-1.10707	1.10707	-2.66804	2.66804	418.57	79902-63-9	HMG-CoA Reductase	83	198.294	<1	0	http://selleckchem.com/products/Simvastatin(Zocor).html	Simvastatin is a competitive inhibitor of HMG-CoA reductase with Ki of 0.1-0.2 nM in cell-free assays.	Metabolism	C25H38O5	free base	MK-0733	CCC(C)(C)C(=O)OC1CC(C)C=C2C=CC(C)C(CCC3CC(O)CC(=O)O3)C12	4.634	4	1	7
S2508	Scopolamine HBr	9.9126	71	0.470588	122	-1.61532	1.61532	-0.650907	0.650907	384.26	114-49-8	AChR	76	197.783	76	197.783	http://selleckchem.com/products/Scopolamine-hydrobromide.html	Scopolamine HBr is a competitive muscarinic acetylcholine receptor with an IC50 of 55.3 nM.	Neuronal Signaling	C17H22BrNO4	Hydrobromide	N/A	Br.CN1C2CC(CC1C3OC23)OC(=O)C(CO)C4=CC=CC=C4	1.314	3	1	5
S1831	Carvedilol	16.9133	887	0.529412	48	-2.57076	2.57076	-2.37634	2.37634	406.47	72956-09-3	Adrenergic Receptor	81	199.277	<1	0	http://selleckchem.com/products/carvedilol.html	Carvedilol is a non-selective beta blocker/alpha-1 blocker, used to treat congestive heart failure (CHF) and high blood pressure.	Neuronal Signaling	C24H26N2O4	free base	BM-14190, SKF 105517	COC1=CC=CC=C1OCCNCC(O)COC2=C3C(=CC=C2)[NH]C4=C3C=CC=C4	4.014	3	3	10
S2524	Phenytoin Sodium	13.0049	388	0.352941	744	-3.50087	3.50087	0.647872	0.647872	274.25	630-93-3	Sodium Channel	32	116.682	3	10.9389	http://selleckchem.com/products/Phenytoin-sodium-Dilantin.html	Phenytoin Sodium is an inactive voltage-gated sodium channel stabilizer.	Transmembrane Transporters	C15H11N2NaO2	Sodium Salt	Diphenylhydantoin Sodium	[Na+].[O-]C1=NC(=O)C(N1)(C2=CC=CC=C2)C3=CC=CC=C3	2.084	2	1	2
S1869	Dapoxetine HCl	44.0659	1067	0.254902	1046	-6.04384	6.04384	-3.33039	3.33039	341.87	129938-20-1	5-HT Receptor	68	198.906	68	198.906	http://selleckchem.com/products/Dapoxetine-hydrochloride(Priligy).html	Dapoxetine HCl is a short-acting novel selective serotonin reuptake inhibitor, used for the treatment of premature ejaculation.	Neuronal Signaling	C21H24ClNO	Hydrochloride	LY-210448	Cl.CN(C)C(CCOC1=C2C=CC=CC2=CC=C1)C3=CC=CC=C3	4.917	1	0	6
S2549	Trospium chloride	10.7071	115	0.411765	355	-0.410029	0.410029	0.569345	0.569345	427.96	10405-02-4	AChR	41	95.8033	86	200.953	http://selleckchem.com/products/Trospium-chloride-Sanctura.html	Trospium chloride is a competitive muscarinic cholinergic receptor antagonist.	Neuronal Signaling	C25H30ClNO3	quaternary-N chloride salt	N/A	[Cl-].OC(C(=O)OC1CC2CCC(C1)[N+]23CCCC3)(C4=CC=CC=C4)C5=CC=CC=C5	-0.324	2	0	5
S1905	Amlodipine	12.0548	248	0.392157	487	-0.838239	0.838239	-2.07675	2.07675	408.88	88150-42-9	Calcium Channel	82	200.548	<1	0	http://selleckchem.com/products/Amlodipine(Norvasc).html	Amlodipine is a long-acting calcium channel blocker, used to lower blood pressure and prevent chest pain.	Transmembrane Transporters	C20H25ClN2O5	free base	UK-48340	CCOC(=O)C1=C(COCCN)NC(=C(C1C2=C(Cl)C=CC=C2)C(=O)OC)C	1.576	5	2	10
S2576	Xylometazoline HCl	16.0702	803	0.313725	947	0.0133343	0.0133343	0.0547602	0.0547602	280.84	1218-35-5	Adrenergic Receptor	27	96.1402	56	199.402	http://selleckchem.com/products/xylometazoline-hcl.html	Xylometazoline is an α-adrenoceptor agonist commonly used as nasal decongestant, exhibits highest potency at α2B-adrenoceptor subtype with EC50 of 99 μM.	GPCR & G Protein	C16H25ClN2	HCl	N/A	Cl.CC1=C(CC2=NCCN2)C(=CC(=C1)C(C)(C)C)C	3.906	1	1	3
S1066	SL-327	13.3168	439	0.352941	745	-1.37904	1.37904	-2.60929	2.60929	335.35	305350-87-2	MEK	67	199.791	<1	0	http://selleckchem.com/products/SL327.html	SL327 is a selective inhibitor for MEK1/2 with IC50 of 0.18 μM/ 0.22 μM, no activity towards Erk1, MKK3, MKK4, c-JUN, PKC, PKA, or CamKIIcapable of transport through the blood-brain barrier.	MAPK	C16H12F3N3S	free base	N/A	NC(\SC1=CC=C(N)C=C1)=C(C#N)/C2=C(C=CC=C2)C(F)(F)F	3.705	0	2	4
S1969	Nefiracetam	12.4004	300	0.372549	620	-1.6438	1.6438	-2.67601	2.67601	246.3	77191-36-7	GABA Receptor	49	198.944	5	20.3004	http://selleckchem.com/products/Nefiracetam(Translon).html	Nefiracetam is a GABAergic, cholinergic, and monoaminergic neuronal system enhancer for Ro 5-4864-induced convulsions. Phase 2.	Neuronal Signaling	C14H18N2O2	free base	DZL 221	CC1=CC=CC(=C1NC(=O)CN2CCCC2=O)C	1.443	2	1	3
S1189	Aprepitant	26.9005	1047	0.333333	868	-1.65227	1.65227	-3.3426	3.3426	534.43	170729-80-3	Substance P	107	200.213	<1	0	http://selleckchem.com/products/Aprepitant.html	Aprepitant is a potent and selective neurokinin-1 receptor antagonist with IC50 of 0.1 nM.	Others	C23H21F7N4O3	free base	MK-0869, L-754030	CC(OC1OCCN(CC2=NNC(=O)N2)C1C3=CC=C(F)C=C3)C4=CC(=CC(=C4)C(F)(F)F)C(F)(F)F	4.635	4	2	8
S2020	Formoterol Hemifumarate	13.4659	461	0.352941	746	0.689903	0.689903	-3.05382	3.05382	402.4	43229-80-7	Adrenergic Receptor	80	198.807	<1	0	http://selleckchem.com/products/formoterol-hemifumarate.html	Formoterol Hemifumarate is a potent, selective and long-acting β2-adrenoceptor agonist used in the management of asthma and chronic obstructive pulmonary disease(COPD).	Neuronal Signaling	C42H52N4O12	Hemifumarate	Eformoterol, CGP 25827A, NSC 299587, YM 08316	COC1=CC=C(CC(C)NCC(O)C2=CC=C(O)C(=C2)NC=O)C=C1.COC3=CC=C(CC(C)NCC(O)C4=CC=C(O)C(=C4)NC=O)C=C3.OC(=O)\C=C\C(O)=O	-1.526	6	8	18
S1256	Rufinamide	12.3197	281	0.352941	747	-0.360428	0.360428	-2.60954	2.60954	238.19	106308-44-5	Sodium Channel	18	75.5699	<1	0	http://selleckchem.com/products/Rufinamide.html	Rufinamide is a voltage-gated sodium channel blocker, used an anticonvulsant medication.	Transmembrane Transporters	C10H8F2N4O	free base	CGP 33101	NC(=O)C1=C[N](CC2=C(F)C=CC=C2F)N=N1	1.437	3	1	3
S2040	Nimesulide	13.1272	404	0.333333	869	0.15346	0.15346	-2.57051	2.57051	308.31	51803-78-2	COX	62	201.096	<1	0	http://selleckchem.com/products/Nimesulide.html	Nimesulide is a relatively COX-2 selective inhibitor with IC50 of 26 μM.	Neuronal Signaling	C13H12N2O5S	free base	N/A	C[S](=O)(=O)NC1=C(OC2=CC=CC=C2)C=C(C=C1)[N+]([O-])=O	2.195	3	1	5
S1290	Celastrol	64.8547	1074	0.235294	1058	-82.235	82.235	-5.4826	5.4826	450.61	34157-83-0	Proteasome	90	199.729	<1	0	http://selleckchem.com/products/Celastrol.html	Celastrol is a potent proteasome inhibitor for the chymotrypsin-like activity of a purified 20S proteasome with IC50 of 2.5 μM.	Proteases	C29H38O4	free base	Tripterine	CC1=C(O)C(=O)C=C2C1=CC=C3C2(C)CCC4(C)C5CC(C)(CCC5(C)CCC34C)C(O)=O	5.475	2	1	1
S2065	Lafutidine	13.0748	398	0.352941	748	0.116665	0.116665	-3.08611	3.08611	431.55	118288-08-7	Histamine Receptor	86	199.282	<1	0	http://selleckchem.com/products/lafutidine.html	Lafutidine, a newly developed histamine H(2)-receptor antagonist, inhibits gastric acid secretion.	Neuronal Signaling	C22H29N3O4S	free base	FRG-8813	O=C(C[S](=O)CC1=CC=CO1)NC\C=C/COC2=CC(=CC=N2)CN3CCCCC3	1.987	5	1	11
S1330	Felbamate	14.3202	600	0.294118	995	-0.572601	0.572601	-2.57101	2.57101	238.24	25451-15-4	NMDAR	48	201.478	<1	0	http://selleckchem.com/products/Felbamate.html	Felbamate (Felbatol) is an anticonvulsant drug used in the treatment of epilepsy NMDAR antagonist.	Neuronal Signaling	C11H14N2O4	free base	ADD-03055	NC(=O)OCC(COC(N)=O)C1=CC=CC=C1	0.984	4	2	7
S2085	Trimebutine	11.8109	206	0.294118	996	-0.409132	0.409132	-2.70568	2.70568	387.47	39133-31-8	Opioid Receptor	50	129.042	<1	0	http://selleckchem.com/products/trimebutine.html	Trimebutine is an agonist of peripheral mu, kappa and delta opiate receptors, used as spasmolytic agent for treatment of both acute and chronic abdominal pain.	Neuronal Signaling	C22H29NO5	free base	Mebutin	CCC(COC(=O)C1=CC(=C(OC)C(=C1)OC)OC)(N(C)C)C2=CC=CC=C2	4.115	5	0	10
S1358	Loratadine	15.2286	716	0.392157	564	-0.399837	0.399837	-1.43111	1.43111	382.88	79794-75-5	Histamine Receptor	17	44.4003	<1	0	http://selleckchem.com/products/Loratadine.html	Loratadine is a histamine H1 receptor antagonist, used to treat allergies. Also acts as a selective inhibitor of B(0)AT2 with IC50 of 4 μM.	Neuronal Signaling	C22H23ClN2O2	free base	SCH29851	CCOC(=O)N1CCC(CC1)=C2C3=C(CCC4=C2N=CC=C4)C=C(Cl)C=C3	5	3	0	2
S2102	Rasagiline Mesylate	10.5213	105	0.392157	565	-0.799972	0.799972	-1.92179	1.92179	267.34	161735-79-1	MAO	53	198.249	53	198.249	http://selleckchem.com/products/rasagiline-mesylate.html	Rasagiline Mesylate is a new MAO-B inhibitor for the treatment of idiopathic Parkinson's disease.	Metabolism	C13H17NO3S	Mesylate	TVP-1012	C[S](O)(=O)=O.C#CCNC1CCC2=CC=CC=C12	2.705	0	1	2
S1397	Rocuronium Bromide	9.97846	73	0.529412	49	0.30438	0.30438	1.03632	1.03632	609.68	119302-91-9	AChR	122	200.105	122	200.105	http://selleckchem.com/products/Rocuronium-bromide.html	Rocuronium Bromide is a competitive AchR antagonist, used in modern anaesthesia.	Neuronal Signaling	C32H53BrN2O4	Bromide	ORG 9426	[Br-].CC(=O)OC1C(CC2C3CCC4CC(O)C(CC4(C)C3CCC12C)N5CCOCC5)[N+]6(CCCC6)CC=C	0.282	3	1	6
S2130	Atropine sulfate monohydrate	10.951	124	0.372549	621	0.28164	0.28164	0.169016	0.169016	694.83	5908-99-6	AChR	139	200.049	139	200.049	http://selleckchem.com/products/Atropine-sulfate-monohydrate.html	Atropine sulfate monohydrate is a competitive antagonist for the muscarinic acetylcholine receptor, used to decrease the production of saliva and secretions of the airway prior to surgery.	Neuronal Signaling	C34H50N2O11S	Sulfate monohydrate	N/A	O.CN1C2CCC1CC(C2)OC(=O)C(CO)C3=CC=CC=C3.CN4C5CCC4CC(C5)OC(=O)C(CO)C6=CC=CC=C6.O[S](O)(=O)=O	2.628	4	2	10
S1436	Tianeptine sodium	11.731	199	0.333333	870	-1.4749	1.4749	-1.24179	1.24179	458.93	30123-17-2	5-HT Receptor	91	198.287	91	198.287	http://selleckchem.com/products/Tianeptine-sodium-salt.html	Tianeptine sodium is a selective serotonin reuptake enhancer (SSRE), used for treating major depressive episodes.	Neuronal Signaling	C21H24ClN2NaO4S	Sodium Salt	N/A	[Na+].CN1C2=C(C=CC=C2)C(NCCCCCCC([O-])=O)C3=CC=C(Cl)C=C3[S]1(=O)=O	2.453	2	1	8
S2240	Fesoterodine Fumarate	13.4005	453	0.352941	749	-0.162957	0.162957	0.0341509	0.0341509	527.65	286930-03-8	AChR	100	189.52	100	189.52	http://selleckchem.com/products/Fesoterodine-fumarate-Toviaz.html	Fesoterodine Fumarate is a prodrug of 5-hydroxymethyl tolterodine that is a muscarinic AChR receptor antagonist, used to treat overactive bladder syndrome.	Neuronal Signaling	C30H41NO7	Fumarate	SPM 907	CC(C)N(CCC(C1=CC=CC=C1)C2=CC(=CC=C2OC(=O)C(C)C)CO)C(C)C.OC(=O)/C=C/C(O)=O	2.714	4	1	13
S1472	Safinamide Mesylate	13.529	466	0.352941	750	0.0900844	0.0900844	-0.149856	0.149856	398.45	202825-46-5	MAO	80	200.778	80	200.778	http://selleckchem.com/products/Safinamide-mesilate.html	Safinamide Mesylate is mesylate salt of Safinamide, selectively and reversibly inhibits MAO-B with IC50 of 98 nM, exhibits 5918-fold selectivity against MAO-A. Phase 3.	Metabolism	C18H23FN2O5S	Mesylate	PNU-151774E,FCE28073	CC(NCC1=CC=C(OCC2=CC(=CC=C2)F)C=C1)C(N)=O.C[S](O)(=O)=O	2.064	2	2	7
S2318	Lappaconitine	15.2871	718	0.431373	267	-0.554156	0.554156	-0.265485	0.265485	584.7	32854-75-4	Sodium Channel	16	27.3645	0	0	http://selleckchem.com/products/lappaconitine.html	Lappaconitine (LC) is a natural diterpenoid alkaloid (DTA), acting as a human heart sodium channel blocker and possessing a wide range of biological activities, including anti-arrhythmic, anti-inflammatory, antioxidative, anticancer, epileptiform etc.	Transmembrane Transporters	C32H44N2O8	free base	N/A	CCN1CC2(CCC(OC)C34C2CC(C13)C5(O)CC(OC)C6CC4C5(O)C6OC)OC(=O)C7=CC=CC=C7NC(C)=O	0.029	6	1	8
S1545	SB408124	13.6925	493	0.392157	488	0.66299	0.66299	-1.53654	1.53654	356.37	288150-92-5	OX Receptor	36	101.019	<1	0	http://selleckchem.com/products/sb-408124.html	SB408124 is a non-peptide antagonist for OX1 receptor with Ki of 57 nM and 27 nM in both whole cell and membrane, respectively, exhibits 50-fold selectivity over OX2 receptor.	GPCR & G Protein	C19H18F2N4O	free base	N/A	CN(C)C1=CC=C(NC(=O)NC2=CC(=NC3=C(F)C=C(F)C=C23)C)C=C1	3.565	2	2	3
S2362	Synephrine	14.5402	631	0.352941	751	0.388585	0.388585	-0.927045	0.927045	167.21	94-07-5	Adrenergic Receptor	33	197.357	<1	0	http://selleckchem.com/products/Synephrine(Oxedrine).html	Synephrine, a natural protoalkaloid in the extract of bitter orange and other citrus species, is commonly used for weight loss.	GPCR & G Protein	C9H13NO2	free base	Oxedrine	CNCC(O)C1=CC=C(O)C=C1	0.615	0	3	3
S1613	Silodosin	16.4823	849	0.313725	948	0.153126	0.153126	-0.208196	0.208196	495.53	160970-54-7	Adrenergic Receptor	99	199.786	<1	0	http://selleckchem.com/products/Silodosin(Rapaflo).html	Silodosin is a highly selective α1A-adrenoceptor antagonist, used in treatment of benign prostatic hyperplasia.	Neuronal Signaling	C25H32F3N3O4	free base	KAD 3213, KMD 3213	CC(CC1=CC2=C(N(CCCO)CC2)C(=C1)C(N)=O)NCCOC3=CC=CC=C3OCC(F)(F)F	3.451	3	3	14
S2410	Paeoniflorin	14.3916	610	0.411765	356	-38.0405	38.0405	-2.67601	2.67601	480.46	23180-57-6	Others	96	199.809	96	199.809	http://selleckchem.com/products/paeoniflorin.html	Paeoniflorin is a herbal constituent extracted from the root of Paeonia albiflora Pall.	Others	C23H28O11	free base	N/A	CC12CC3(O)OC(O1)C4(COC(=O)C5=CC=CC=C5)C3CC24OC6OC(CO)C(O)C(O)C6O	-1.283	6	4	7
S1646	Ketorolac	12.6719	339	0.333333	871	0.258109	0.258109	-1.49039	1.49039	255.27	74103-06-3	COX	75	293.807	<1	0	http://selleckchem.com/products/Ketorolac-Tromethamine(Toradol).html	Ketorolac (Ketorolac tromethamine) is a non-selective COX inhibitor of COX-1 and COX-2 with IC50 of 1.23 μM and 3.50 μM, respectively.	Neuronal Signaling	C15H13NO3	free base	N/A	OC(=O)C1CC[N]2C1=CC=C2C(=O)C3=CC=CC=C3	2.832	2	0	3
S2453	Benserazide HCl	11.3702	157	0.372549	622	-0.0438539	0.0438539	-1.06636	1.06636	293.7	14919-77-8	Decarboxylase	58	197.48	58	197.48	http://selleckchem.com/products/Benserazide-hydrochloride(Serazide).html	Benserazide HCl is a peripherally-acting aromatic L-amino acid decarboxylase (AAAD) or DOPA decarboxylase inhibitor.	Metabolism	C10H16ClN3O5	Hydrochloride	Ro-4-4602	Cl.NC(CO)C(=O)NNCC1=C(O)C(=C(O)C=C1)O	-1.245	1	7	5
S1693	Carbamazepine	12.5099	317	0.352941	752	-0.753612	0.753612	-1.50961	1.50961	236.27	298-46-4	Sodium Channel,Autophagy	47	198.925	<1	0	http://selleckchem.com/products/Carbamazepine(Carbatrol).html	Carbamazepine (Carbatrol) is a sodium channel blocker with IC50 of 131 μM in rat brain synaptosomes.	Transmembrane Transporters	C15H12N2O	free base	NSC 169864	NC(=O)N1C2=C(C=CC=C2)C=CC3=C1C=CC=C3	2.679	1	1	0
S2466	Estriol	12.3781	294	0.313725	949	0.285905	0.285905	-2.23394	2.23394	288.39	50-27-1	Estrogen/progestogen Receptor	57	197.649	<1	0	http://selleckchem.com/products/Estriol(Oestriol).html	Estriol is an antagonist of the G-protein coupled estrogen receptor in estrogen receptor-negative breast cancer cells.	Endocrinology & Hormones	C18H24O3	free base	NSC-12169	CC12CCC3C(CCC4=CC(=CC=C34)O)C1CC(O)C2O	2.871	0	3	0
S1748	Nisoldipine	11.9174	230	0.431373	268	-4.69645	4.69645	-2.74337	2.74337	388.41	63675-72-9	Calcium Channel	77	198.244	<1	0	http://selleckchem.com/products/Nisoldipine(Sular).html	Nisoldipine (Sular) is a calcium channel blocker belonging to the dihydropyridines class, specific for L-type Cav1.2 with IC50 of 10 nM.	Transmembrane Transporters	C20H24N2O6	free base	BAY K 5552	COC(=O)C1=C(C)NC(=C(C1C2=CC=CC=C2[N+]([O-])=O)C(=O)OCC(C)C)C	2.958	4	1	8
S2496	Ozagrel	14.5998	643	0.431373	269	-0.265067	0.265067	-1.31026	1.31026	228.25	82571-53-7	P450 (e.g. CYP17)	46	201.533	<1	0	http://selleckchem.com/products/Ozagrel.html	Ozagrel is a selective thromboxane A(2) (TXA(2)) synthetase inhibitor with IC50 of 11 nM for rabbit platelet, used for the improvement of postoperative cerebrovascular contraction and accompanying cerebral ischaemia.	Metabolism	C13H12N2O2	free base	OKY-046	OC(=O)/C=C/C1=CC=C(C[N]2C=CN=C2)C=C1	1.604	2	0	4
S1799	Ranolazine	15.5665	749	0.294118	997	-1.17679	1.17679	-1.05712	1.05712	427.54	95635-55-5	Calcium Channel	86	201.151	<1	0	http://selleckchem.com/products/Ranolazine(Ranexa).html	Ranolazine is a calcium uptake inhibitor via the sodium/calcium channel, used to treat chronic angina.	Transmembrane Transporters	C24H33N3O4	Free Base	CVT 303, RS 43285-003	COC1=CC=CC=C1OCC(O)CN2CCN(CC2)CC(=O)NC3=C(C)C=CC=C3C	2.991	3	2	9
S2509	Sotalol HCl	12.3389	286	0.333333	872	-0.451499	0.451499	0.260584	0.260584	308.82	959-24-0	Adrenergic Receptor	61	197.526	61	197.526	http://selleckchem.com/products/Sotalol-hydrochloride(Betapace).html	Sotalol is a non-selective beta blocker and a potassium channel blocker with an IC50 of 43 μM.	Neuronal Signaling	C12H21ClN2O3S	Hydrochloride	N/A	Cl.CC(C)NCC(O)C1=CC=C(N[S](C)(=O)=O)C=C1	0.876	2	3	6
S1832	Atracurium Besylate	15.4107	731	0.411765	357	-2.34009	2.34009	0.123591	0.123591	1243.48	64228-81-5	AChR	100	80.4195	33	26.5384	http://selleckchem.com/products/atracurium-besylate.html	Atracurium Besylate is a neuromuscular blocking agent with ED95 of 0.2 mg/kg.	Neuronal Signaling	C65H82N2O18S2	Dibesylate	BW 33A, 51W89	COC1=CC=C(CC2C3=CC(=C(OC)C=C3CC[N+]2(C)CCC(=O)OCCCCCOC(=O)CC[N+]4(C)CCC5=CC(=C(OC)C=C5C4CC6=CC=C(OC)C(=C6)OC)OC)OC)C=C1OC.[O-][S](=O)(=O)C7=CC=CC=C7.[O-][S](=O)(=O)C8=CC=CC=C8	3.646	12	0	28
S2525	Phenytoin	13.966	533	0.372549	623	-0.733833	0.733833	-0.702663	0.702663	252.27	57-41-0	Sodium Channel	50	198.2	<1	0	http://selleckchem.com/products/Phenytoin-Lepitoin.html	Phenytoin is an inactive voltage-gated sodium channel stabilizer.	Transmembrane Transporters	C15H12N2O2	Free Base	Diphenylhydantoin	O=C1NC(=O)C(N1)(C2=CC=CC=C2)C3=CC=CC=C3	2.105	2	2	2
S1880	Roxatidine Acetate HCl	12.9094	375	0.392157	489	0.933172	0.933172	-0.353003	0.353003	384.9	93793-83-0	Histamine Receptor	77	200.052	77	200.052	http://selleckchem.com/products/roxatidine-acetate-hcl.html	Roxatidine Acetate HCl is a specific and competitive histamin H2-receptor antagonist, with IC50 of 3.2 μM, inhibits gastric acid secretion and ulcer formation.	Neuronal Signaling	C19H29ClN2O4	Hydrochloride	N/A	Cl.CC(=O)OCC(=O)NCCCOC1=CC=CC(=C1)CN2CCCCC2	2.148	4	1	10
S2550	Tolterodine tartrate	16.8073	877	0.27451	1030	0.479172	0.479172	-1.64955	1.64955	475.57	124937-52-6	AChR	95	199.76	17	35.7466	http://selleckchem.com/products/Tolterodine-tartrate-Detrol-LA.html	Tolterodine tartrate is a tartrate salt of tolterodine that is a competitive muscarinic receptor antagonist.	Neuronal Signaling	C26H37NO7	Tartrate	PNU-200583E	CC(C)N(CCC(C1=CC=CC=C1)C2=CC(=CC=C2O)C)C(C)C.OC(C(O)C(O)=O)C(O)=O	0.963	2	3	10
S1913	Tropicamide	12.7647	351	0.392157	566	1.20306	1.20306	-0.165757	0.165757	284.35	1508-75-4	AChR	57	200.457	<1	0	http://selleckchem.com/products/tropicamide.html	Tropicamide is an anticholinergic and a muscarinic receptor subtype M4-preferring antagonist with IC50 of 8.0 nM.	Neuronal Signaling	C17H20N2O2	free base	N/A	CCN(CC1=CC=NC=C1)C(=O)C(CO)C2=CC=CC=C2	1.432	2	1	6
S2577	Phenacetin	15.3944	728	0.313725	950	0.260569	0.260569	0.32784	0.32784	179.22	62-44-2	COX	36	200.87	<1	0	http://selleckchem.com/products/phenacetin.html	Phenacetin is a non-opioid analgesic without anti-inflammatory properties.	Neuronal Signaling	C10H13NO2	free base	Acetophenetidin	CCOC1=CC=C(NC(C)=O)C=C1	1.282	2	1	3
S1075	SB216763	14.865	675	0.27451	1031	2.58234	2.58234	-0.319171	0.319171	371.22	280744-09-4	GSK-3	23	61.9579	<1	0	http://selleckchem.com/products/SB-216763.html	SB216763 is a potent and selective GSK-3 inhibitor with IC50 of 34.3 nM for GSK-3α and equally effective at inhibiting human GSK-3β.	PI3K/Akt/mTOR	C19H12Cl2N2O2	free base	N/A	C[N]1C=C(C2=C1C=CC=C2)C3=C(C(=O)NC3=O)C4=CC=C(Cl)C=C4Cl	4.391	2	1	2
S1975	Aripiprazole	14.1701	575	0.431373	270	1.25043	1.25043	-3.12779	3.12779	448.39	129722-12-9	5-HT Receptor	90	200.718	<1	0	http://selleckchem.com/products/aripiprazole-abilify.html	Aripiprazole is a novel atypical antipsychotic drug that is reported to be a high-affinity 5-HT receptor partial agonist.	Neuronal Signaling	C23H27Cl2N3O2	free base	OPC-14597	ClC1=CC=CC(=C1Cl)N2CCN(CCCCOC3=CC=C4CCC(=O)NC4=C3)CC2	4.998	2	1	7
S1193	Thalidomide	12.8794	371	0.45098	169	-3.63589	3.63589	-1.49952	1.49952	258.23	50-35-1	E3 Ligase ,TNF-alpha	51	197.498	<1	0	http://selleckchem.com/products/Thalidomide.html	Thalidomide was introduced as a sedative drug, immunomodulatory agent and also is investigated for treating symptoms of many cancers. Thalidomide inhibits an E3 ubiquitin ligase, which is a CRBN-DDB1-Cul4A complex.	Ubiquitin	C13H10N2O4	free base	N/A	O=C1CCC(N2C(=O)C3=C(C=CC=C3)C2=O)C(=O)N1	0.097	4	1	1
S2021	Chlormezanone	13.986	537	0.333333	873	-0.27668	0.27668	-0.848074	0.848074	273.74	80-77-3	Others	55	200.921	<1	0	http://selleckchem.com/products/Chlormezanone(Trancopal).html	Chlormezanone，a non-benzodiazepine that is used in the management of anxiety. It has been suggested for use in the treatment of muscle spasm.	Others	C11H12ClNO3S	free base	N/A	CN1C(C2=CC=C(Cl)C=C2)[S](=O)(=O)CCC1=O	1.559	3	0	1
S1258	Prasugrel	12.0911	252	0.352941	753	-1.94381	1.94381	-2.52856	2.52856	373.44	150322-43-3	P2 Receptor	30	80.3342	<1	0	http://selleckchem.com/products/Prasugrel.html	Prasugrel is a thienopyridine ADP receptor (P2Y12) antagonist, used for the reduction of thrombotic cardiovascular events.	Neuronal Signaling	C20H20FNO3S	Free Base	CS-747, LY640315	CC(=O)OC1=CC2=C(CCN(C2)C(C(=O)C3CC3)C4=CC=CC=C4F)S1	3.801	3	0	6
S2041	Dyclonine HCl	13.1319	405	0.352941	754	-0.310838	0.310838	-0.0828853	0.0828853	325.87	536-43-6	Sodium Channel	15	46.0306	6	18.4123	http://selleckchem.com/products/dyclonine-hydrochloride.html	Dyclonine HCl is a hydrochloride salt form of dyclonine which is an oral anaesthetic, reversibly binds to activated sodium channels on the neuronal membrane, thereby decreasing the neuronal membrane's permeability to sodium ions, leading to an increased threshold for excitation.	Transmembrane Transporters	C18H28ClNO2	Hydrochloride	N/A	Cl.CCCCOC1=CC=C(C=C1)C(=O)CCN2CCCCC2	4.435	2	0	8
S1291	Cetirizine DiHCl	13.127	403	0.392157	490	-0.627271	0.627271	-0.574712	0.574712	461.81	83881-52-1	Histamine Receptor	92	199.216	92	199.216	http://selleckchem.com/products/Cetirizine-Dihydrochloride.html	Cetirizine DiHCl is an antihistamine.	Neuronal Signaling	C21H27Cl3N2O3	Dihydrochloride	UCB P071	Cl.Cl.OC(=O)COCCN1CCN(CC1)C(C2=CC=CC=C2)C3=CC=C(Cl)C=C3	1.217	2	0	8
S2075	Rosiglitazone HCl	12.676	340	0.294118	998	-1.29732	1.29732	-1.3978	1.3978	393.89	302543-62-0	PPAR	79	200.564	<1	0	http://selleckchem.com/products/rosiglitazone-hydrochloride.html	Rosiglitazone HCl is a blood glucose-lowering drugs, stimulating insulin secretion by binding to the PPAR receptors in fat cells.	Metabolism	C18H20ClN3O3S	HCl	BRL-49653 HCl	Cl.CN(CCOC1=CC=C(CC2SC(=O)NC2=O)C=C1)C3=CC=CC=N3	3.65	4	1	7
S1332	Flumazenil	13.162	408	0.392157	491	-0.823495	0.823495	-1.61578	1.61578	303.29	78755-81-4	GABA Receptor	5	16.4859	<1	0	http://selleckchem.com/products/Flumazenil.html	Flumazenil is a competitive GABAA receptor antagonist, used in the treatment of benzodiazepine overdoses.	Neuronal Signaling	C15H14FN3O3	free base	RO 15-1788	CCOC(=O)C1=C2CN(C)C(=O)C3=CC(=CC=C3[N]2C=N1)F	1.583	4	0	3
S2086	Ivabradine HCl	7.09447	10	0.745098	3	0.510315	0.510315	0.613245	0.613245	505.05	148849-67-6	Adrenergic Receptor	101	199.98	82	162.36	http://selleckchem.com/products/ivabradine-hcl-procoralan.html	Ivabradine HCl, a new If inhibitor with IC 50 of 2.9 μM which acts specifically on the pacemaker activity of the sinoatrial node, is a pure heart rate lowering agent.	Neuronal Signaling	C27H37ClN2O5	HCl	S 16257-2	Cl.COC1=CC2=C(CC(=O)N(CCCN(C)CC3CC4=CC(=C(OC)C=C34)OC)CC2)C=C1OC	3.753	5	0	10
S1379	Isotretinoin	10.0967	81	0.352941	755	-3.00703	3.00703	-0.856315	0.856315	300.44	4759-48-2	Hydroxylase	60	199.707	<1	0	http://selleckchem.com/products/Isotretinoin.html	It was developed to be used as a chemotherapy medication for the treatment of brain cancer, pancreatic cancer and more.	Metabolism	C20H28O2	free base	13-cis retinoic acid	CC1=C(\C=C\C(C)=C\C=C\C(C)=C/C(O)=O)C(C)(C)CCC1	5.551	1	0	5
S2103	Naltrexone HCl	13.3647	447	0.431373	271	-2.34911	2.34911	-0.427278	0.427278	377.86	16676-29-2	Opioid Receptor	14	37.0508	14	37.0508	http://selleckchem.com/products/naltrexone-hcl.html	Naltrexone HCl is an opioid receptor antagonist used primarily in the management of alcohol dependence and opioid dependence.	Neuronal Signaling	C20H24ClNO4	Hydrochloride	N/A	Cl.OC1=CC=C2CC3N(CCC45C(OC1=C24)C(=O)CCC35O)CC6CC6	2.039	2	1	2
S1404	Trilostane	12.6684	338	0.333333	874	0.268638	0.268638	-0.107264	0.107264	329.43	13647-35-3	Dehydrogenase	65	197.311	<1	0	http://selleckchem.com/products/Trilostane.html	Trilostane is an inhibitor of 3β-hydroxysteroid dehydrogenase used in the treatment of Cushing’s syndrome.	Metabolism	C20H27NO3	free base	WIN 24540	CC12CCC3C(CCC45OC4C(=C(CC35C)C#N)O)C1CCC2O	2.434	1	2	0
S2131	Roflumilast	14.4134	615	0.392157	567	-1.4487	1.4487	-0.420075	0.420075	403.21	162401-32-3	PDE	81	200.888	<1	0	http://selleckchem.com/products/Roflumilast(Daxas).html	Roflumilast is a selective inhibitor of PDE4 with IC50 of 0.2-4.3 nM in a cell-free assay.	Metabolism	C17H14Cl2F2N2O3	free base	APTA 2217, B9302-107, BY 217, BYK 20869	FC(F)OC1=CC=C(C=C1OCC2CC2)C(=O)NC3=C(Cl)C=NC=C3Cl	4.402	4	1	7
S1437	Tizanidine HCl	12.2769	276	0.333333	875	-0.107829	0.107829	0.312402	0.312402	290.17	64461-82-1	Adrenergic Receptor	10	34.4626	15	51.6938	http://selleckchem.com/products/Tizanidine-hydrochloride.html	Tizanidine HCl is an α2-adrenergic receptor agonist and inhibits neurotransmitter release from CNS noradrenergic neurons.	Neuronal Signaling	C9H9Cl2N5S	Hydrochloride	DS 103-282	Cl.ClC1=C(NC2=NCCN2)C3=NSN=C3C=C1	2.199	3	2	2
S2261	Andrographolide	11.9452	232	0.45098	170	0.177886	0.177886	-1.1744	1.1744	350.45	5508-58-7	NF-κB	70	199.743	<1	0	http://selleckchem.com/products/Andrographolide.html	Andrographolide is a labdane diterpenoid that is the main bioactive component of the medicinal plant Andrographis paniculata.	NF-κB	C20H30O5	free base	N/A	CC1(CO)C(O)CCC2(C)C(C\C=C\3C(O)COC3=O)C(=C)CCC12	2.056	2	3	3
S1483	Iloperidone	15.8298	777	0.313725	951	-1.91323	1.91323	-0.826185	0.826185	426.48	133454-47-4	5-HT Receptor	27	63.3089	<1	0	http://selleckchem.com/products/Iloperidone(Fanapt).html	Iloperidone is a dopamine (D2)/serotonin (5-HT2) receptor antagonist, used for the treatment of schizophrenia.	Neuronal Signaling	C24H27FN2O4	free base	HP873	COC1=C(OCCCN2CCC(CC2)C3=NOC4=C3C=CC(=C4)F)C=CC(=C1)C(C)=O	4.016	5	0	8
S2322	(+)-Matrine	11.7288	198	0.431373	272	-1.10701	1.10701	-1.44742	1.44742	248.36	519-02-8	Opioid Receptor	49	197.294	11	44.2905	http://selleckchem.com/products/matrine.html	Matrine((+)-Matrine) is an alkaloid found in plants from the Sophora family, which has a variety of pharmacological effects, including anti-cancer effects, and action as a kappa opioid receptor agonist.	Neuronal Signaling	C15H24N2O	free base	N/A	O=C1CCCC2C3CCCN4CCCC(CN12)C34	1.417	1	0	0
S1549	Nebivolol HCl	16.4403	840	0.372549	624	-3.20971	3.20971	-2.78386	2.78386	441.9	152520-56-4	Adrenergic Receptor	88	199.14	<1	0	http://selleckchem.com/products/Nebivolol(Bystolic).html	Nebivolol HCl selectively inhibits β1-adrenoceptor with IC50 of 0.8 nM.	Neuronal Signaling	C22H26ClF2NO4	Hydrochloride	R-65824	Cl.OC(CNCC(O)C1CCC2=C(O1)C=CC(=C2)F)C3CCC4=CC(=CC=C4O3)F	3.939	2	3	6
S2373	Yohimbine HCl	17.5112	926	0.333333	876	-1.05126	1.05126	-1.00574	1.00574	390.9	65-19-0	Adrenergic Receptor	12	30.6984	<1	0	http://selleckchem.com/products/Yohimbine-hydrochloride(Antagonil).html	Yohimbine has been used as a mydriatic and in the treatment of impotence. It is also alleged to be an aphrodisiac.	Neuronal Signaling	C21H27ClN2O3	Hydrochloride	Antagonil	Cl.COC(=O)C1C(O)CCC2CN3CCC4=C([NH]C5=C4C=CC=C5)C3CC12	3.204	2	2	2
S1614	Riluzole	19.4077	998	0.372549	625	-2.47157	2.47157	-3.81812	3.81812	234.2	1744-22-5	GluR,Sodium Channel	46	196.413	<1	0	http://selleckchem.com/products/Riluzole(Rilutek).html	Riluzole is a glutamate release inhibitor with neuroprotective, anticonvulsant, anxiolytic and anesthetic qualities.	Transmembrane Transporters	C8H5F3N2OS	free base	RP-54274, PK 26124	NC1=NC2=C(S1)C=C(OC(F)(F)F)C=C2	3.828	2	1	2
S2411	Geniposide	13.9303	524	0.372549	626	-0.660562	0.660562	-0.121072	0.121072	388.37	24512-63-8	Others	78	200.839	78	200.839	http://selleckchem.com/products/geniposide.html	Geniposide is an iridoid glycoside isolated from the fruit of Gardenia jasminoides Ellis.	Others	C17H24O10	free base	N/A	COC(=O)C1=COC(OC2OC(CO)C(O)C(O)C2O)C3C1CC=C3CO	-2.066	5	5	6
S1647	Adenosine	12.6293	334	0.333333	877	0.182735	0.182735	-1.15586	1.15586	267.24	58-61-7	Adenosine Receptor	12	44.9035	<1	0	http://selleckchem.com/products/Adenosine(Adenocard).html	Adenosine is a nucleoside composed of a molecule of adenine attached to a ribose sugar molecule (ribofuranose) moiety via a β-N9-glycosidic bond.	GPCR & G Protein	C10H13N5O4	free base	N/A	NC1=NC=NC2=C1N=C[N]2C3OC(CO)C(O)C3O	-1.881	4	4	2
S2454	Bupivacaine HCl	21.7133	1026	0.215686	1099	-0.543694	0.543694	-1.79544	1.79544	324.89	18010-40-7	Sodium Channel	65	200.068	23	70.7932	http://selleckchem.com/products/Bupivacaine-hydrochloride(Marcain).html	Bupivacaine HCl binds to the intracellular portion of voltage-gated sodium channels and blocks sodium influx into nerve cells, used for treating cardiac arrhythmias.	Transmembrane Transporters	C18H29ClN2O	Hydrochloride	N/A	Cl.CCCCN1CCCCC1C(=O)NC2=C(C)C=CC=C2C	4.692	1	1	5
S1702	Didanosine	8.12336	18	0.686275	5	-2.48268	2.48268	0.0435413	0.0435413	236.23	69655-05-6	Reverse Transcriptase	47	198.959	<1	0	http://selleckchem.com/products/Didanosine(Videx).html	Didanosine is a reverse transcriptase inhibitor with an IC50 of 0.49 μM.	Microbiology	C10H12N4O3	free base	N/A	OCC1CCC(O1)[N]2C=NC3=C2N=CNC3=O	-0.844	4	2	2
S2471	Gallamine Triethiodide	12.9853	383	0.333333	878	-0.497858	0.497858	-1.82019	1.82019	891.53	65-29-2	AChR	100	112.167	100	112.167	http://selleckchem.com/products/Gallamine-triethiodide(Flaxedil).html	Gallamine Triethiodide is a cholinergic receptor blocker with an IC50 of 68.0 ± 8.4 μM.	Neuronal Signaling	C30H60I3N3O3	tri-quaternary-N iodide salt	N/A	[I-].[I-].[I-].CC[N+](CC)(CC)CCOC1=C(OCC[N+](CC)(CC)CC)C(=CC=C1)OCC[N+](CC)(CC)CC	-8.065	3	0	21
S1754	Oxybutynin	15.9798	795	0.27451	1032	0.100345	0.100345	-0.641314	0.641314	357.49	5633-20-5	AChR	71	198.607	<1	0	http://selleckchem.com/products/Oxybutynin(Ditropan).html	Oxybutynin is a competitive antagonist of the M1, M2, and M3 subtypes of the muscarinic acetylcholine receptor, used to relieve urinary and bladder difficulties.	Neuronal Signaling	C22H31NO3	Free Base	N/A	CCN(CC)CC#CCOC(=O)C(O)(C1CCCCC1)C2=CC=CC=C2	4.646	2	0	10
S2497	Pancuronium dibromide	12.4038	301	0.372549	627	0.40179	0.40179	0.691215	0.691215	732.67	15500-66-0	AChR	100	136.487	100	136.487	http://selleckchem.com/products/Pancuronium-bromide(Pavulon).html	Pancuronium dibromide is a competitive nicotinic acetylcholine receptor antagonist, used as a muscle relaxant.	Neuronal Signaling	C35H60Br2N2O4	di-quaternary-N bromide salt	N/A	[Br-].[Br-].CC(=O)OC1CC2CCC3C(CCC4(C)C3CC(C4OC(C)=O)[N+]5(C)CCCCC5)C2(C)CC1[N+]6(C)CCCCC6	-2.043	4	0	6
S1801	Ranitidine Hydrochloride	13.8413	512	0.313725	952	-0.189628	0.189628	1.01033	1.01033	350.86	66357-59-3	Histamine Receptor	70	199.51	70	199.51	http://selleckchem.com/products/Ranitidine-hydrochloride(Zantac).html	Ranitidine is a histamine H2-receptor antagonist, used to treat stomach or intestinal ulcers.	Neuronal Signaling	C13H23ClN4O3S	Hydrochloride	AH19065	Cl.CNC(/NCCSCC1=CC=C(CN(C)C)O1)=C\[N+]([O-])=O	1.421	1	2	10
S2512	Tenoxicam	13.8772	516	0.352941	756	-1.59747	1.59747	0.382723	0.382723	337.378	59804-37-4	Immunology & Inflammation related	68	201.554	<1	0	http://selleckchem.com/products/Tenoxicam(Mobiflex).html	Tenoxicam is a good HO. radicals scavenger with an IC50 of 56.7 μM.	Immunology & Inflammation	C13H11N3O4S2	free base	N/A	CN1C(=C(O)C2=C(C=CS2)[S]1(=O)=O)C(=O)NC3=CC=CC=N3	0.454	4	2	2
S1845	Cimetidine	14.4676	621	0.372549	628	0.317446	0.317446	0.624266	0.624266	252.34	51481-61-9	Histamine Receptor	51	202.108	<1	0	http://selleckchem.com/products/Cimetidine(Tagamet).html	Cimetidine, a histamine congener, competitively inhibits histamine binding to histamine H2 receptors.	Neuronal Signaling	C10H16N6S	free base	SKF-92334	CNC(NCCSCC1=C(C)[NH]C=N1)=NC#N	0.007	2	3	7
S2529	Dopamine HCl	13.6118	479	0.333333	879	-0.358349	0.358349	-0.769062	0.769062	189.64	62-31-7	Dopamine Receptor	38	200.38	38	200.38	http://selleckchem.com/products/Dopamine-hydrochloride-Inotropin.html	Dopamine HCl is a catecholamine neurotransmitter present in a wide variety of animals,And a dopamine D1-5 receptors agonist.	Neuronal Signaling	C8H12ClNO2	Hydrochloride	N/A	Cl.NCCC1=CC(=C(O)C=C1)O	1.155	0	3	2
S1885	Felodipine	11.6445	183	0.431373	273	-1.42078	1.42078	-2.99713	2.99713	384.25	72509-76-3	Calcium Channel	77	200.39	<1	0	http://selleckchem.com/products/Felodipine(Plendil).html	Felodipine is a selective L-type Ca2+ channel blocker with IC50 of 0.15 nM.	Transmembrane Transporters	C18H19Cl2NO4	free base	CGH-869	CCOC(=O)C1=C(C)NC(=C(C1C2=CC=CC(=C2Cl)Cl)C(=O)OC)C	3.549	4	1	6
S2552	Azelastine HCl	16.6433	866	0.352941	757	-0.405792	0.405792	-1.62784	1.62784	418.36	79307-93-0	Histamine Receptor	28	66.928	35	83.66	http://selleckchem.com/products/azelastine.html	Azelastine HCl is a potent, second-generation, selective, histamine receptor antagonist, used in the treatment of rhinitis.	Neuronal Signaling	C22H25Cl2N3O	Hydrochloride	N/A	Cl.CN1CCCC(CC1)N2N=C(CC3=CC=C(Cl)C=C3)C4=CC=CC=C4C2=O	4.476	2	0	3
S1914	Pregnenolone	11.8428	214	0.333333	880	0.0968438	0.0968438	-1.89453	1.89453	316.48	145-13-1	Estrogen/progestogen Receptor	22	69.5147	<1	0	http://selleckchem.com/products/pregnenolone.html	Pregnenolone is an endogenous steroid hormone, used in the treatment of fatigue, Alzheimer’s disease, trauma and injuries.	Endocrinology & Hormones	C21H32O2	free base	N/A	CC(=O)C1CCC2C3CC=C4CC(O)CCC4(C)C3CCC12C	3.624	1	1	1
S2585	Brompheniramine hydrogen maleate	15.4192	732	0.313725	953	0.935177	0.935177	1.97756	1.97756	435.31	980-71-2	Histamine Receptor	87	199.858	46	105.672	http://selleckchem.com/products/brompheniramine.html	Brompheniramine hydrogen maleate is a histamine H1 receptors antagonist.	Neuronal Signaling	C20H23BrN2O4	Maleate	N/A	CN(C)CCC(C1=CC=C(Br)C=C1)C2=CC=CC=N2.OC(=O)\C=C/C(O)=O	0.784	3	0	7
S1120	Everolimus (RAD001)	11.5903	177	0.54902	39	-9.83255	9.83255	-10.141	10.141	958.22	159351-69-6	mTOR	100	104.36	<1	0	http://selleckchem.com/products/Everolimus(RAD001).html	Everolimus (RAD001) is an mTOR inhibitor of FKBP12 with IC50 of 1.6-2.4 nM in a cell-free assay.	PI3K/Akt/mTOR	C53H83NO14	free base	N/A	COC1CC(CCC1OCCO)CC(C)C2CC(=O)C(C)\C=C(C)\C(O)C(OC)C(=O)C(C)CC(C)/C=C/C=C/C=C(C)/C(CC3CCC(C)C(O)(O3)C(=O)C(=O)N4CCCCC4C(=O)O2)OC	6.164	11	2	9
S1978	Methscopolamine	11.319	151	0.45098	171	-0.512454	0.512454	-2.1213	2.1213	398.29	155-41-9	AChR	79	198.348	67	168.219	http://selleckchem.com/products/Methscopolamine-bromide(Pamine).html	Methscopolamine is a muscarinic acetylcholine receptor blocker.	Neuronal Signaling	C18H24BrNO4	quaternary-N bromide salt	N/A	[Br-].C[N+]1(C)C2CC(CC1C3OC23)OC(=O)C(CO)C4=CC=CC=C4	-2.949	3	1	5
S1201	Dimesna	12.6082	329	0.352941	758	-0.441609	0.441609	-1.66911	1.66911	326.34	16208-51-8	Others	65	199.179	65	199.179	http://selleckchem.com/products/Dimesna.html	Dimesna is an uroprotective agent used to decrease urotoxicity.	Others	C4H8Na2O6S4	Disodium salt	BNP-7787	[Na+].[Na+].[O-][S](=O)(=O)CCSSCC[S]([O-])(=O)=O	-4.295	0	0	7
S2024	Ketotifen Fumarate	12.982	382	0.352941	759	-0.493668	0.493668	-2.2669	2.2669	425.5	34580-14-8	Histamine Receptor	8	18.8014	<1	0	http://selleckchem.com/products/ketotifen-fumarate-zaditor.html	Ketotifen Fumarate is a fumaric acid salt of ketotifen which is a H1-antihistamine and mast cell stabilizer.	Neuronal Signaling	C23H23NO5S	Fumarate	N/A	CN1CCC(CC1)=C2C3=C(CC(=O)C4=C2C=CS4)C=CC=C3.OC(=O)\C=C\C(O)=O	0.772	3	0	2
S1259	Ramelteon	11.9316	231	0.392157	492	-0.274502	0.274502	-0.868093	0.868093	259.34	196597-26-9	MT Receptor	52	200.509	<1	0	http://selleckchem.com/products/Ramelteon.html	Ramelteon is a novel melatonin receptor agonist for human MT1 and MT2 receptors and chick forebrain melatonin receptors with Ki of 14 pM, 112 pM and 23.1 pM, respectively.	GPCR & G Protein	C16H21NO2	free base	TAK-375	CCC(=O)NCCC1CCC2=CC=C3OCCC3=C12	2.826	2	1	4
S2043	Memantine HCl	13.5549	469	0.333333	881	0.179091	0.179091	-0.64108	0.64108	215.76	41100-52-1	P450 (e.g. CYP17),AMPA Receptor-kainate Receptor-NMDA Receptor	43	199.296	30	139.043	http://selleckchem.com/products/memantine-hydrochloride-namenda.html	Memantine HCl is a CYP2B6 and CYP2D6 inhibitor for recombinant CYP2B6 and CYP2D6 with Ki of 0.51 nM and 94.9 μM, respectively.	Neuronal Signaling	C12H22ClN	Hydrochloride	N/A	Cl.CC12C[CH]3CC(C)([CH2]1)C[C](N)(C3)C2	2.289	0	1	0
S1293	Cilnidipine	18.8234	987	0.27451	1033	-4.16645	4.16645	-3.39684	3.39684	492.52	132203-70-4	Calcium Channel	99	201.007	<1	0	http://selleckchem.com/products/Cilnidipine.html	Cilnidipine is a unique L-type and N-type calcium channel blocker, used for high blood pressure treatment.	Transmembrane Transporters	C27H28N2O7	free base	FRC-8653	COCCOC(=O)C1=C(C)NC(=C(C1C2=CC(=CC=C2)[N+]([O-])=O)C(=O)OC\C=C\C3=CC=CC=C3)C	3.686	5	1	12
S2077	Atorvastatin Calcium	15.8257	776	0.196078	1104	-1.46714	1.46714	-2.53501	2.53501	1155.34	134523-03-8	HMG-CoA Reductase	100	86.5546	<1	0	http://selleckchem.com/products/atorvastatin-calcium-lipitor.html	Atorvastatin Calcium is an inhibitor of HMG-CoA reductase used as a cholesterol-lowering medication that blocks the production of cholesterol.	Metabolism	C66H68CaF2N4O10	Calcium	N/A	[Ca++].CC(C)C1=C(C(=O)NC2=CC=CC=C2)C(=C([N]1CCC(O)CC(O)CC([O-])=O)C3=CC=C(F)C=C3)C4=CC=CC=C4.CC(C)C5=C(C(=O)NC6=CC=CC=C6)C(=C([N]5CCC(O)CC(O)CC([O-])=O)C7=CC=C(F)C=C7)C8=CC=CC=C8	8.163	2	6	24
S1333	Fluoxetine HCl	15.1613	710	0.215686	1100	-0.348867	0.348867	-1.93323	1.93323	345.79	56296-78-7	5-HT Receptor	69	199.543	4	11.5677	http://selleckchem.com/products/Fluoxetine-hydrochloride.html	Fluoxetine is a selective serotonin-reuptake inhibitor (SSRI) at the neuronal membrane, used in the treatment of depression.	Neuronal Signaling	C17H19ClF3NO	Hydrochloride	Lilly110140	Cl.CNCCC(OC1=CC=C(C=C1)C(F)(F)F)C2=CC=CC=C2	4.415	1	1	7
S2087	Rivastigmine Tartrate	12.0924	253	0.313725	954	-0.664058	0.664058	0.461028	0.461028	400.42	129101-54-8	AChR	42	104.89	80	199.79	http://selleckchem.com/products/rivastigmine-tartrate-exelon.html	Rivastigmine Tartrate is a cholinesterase inhibitor with IC50 of 5.5 μM, and used as a parasympathomimetic or cholinergic agent for the treatment of mild to moderate Alzheimer disease.	Neuronal Signaling	C18H28N2O8	Tartrate	ENA 713	CCN(C)C(=O)OC1=CC=CC(=C1)C(C)N(C)C.OC(C(O)C(O)=O)C(O)=O	-2.099	4	2	8
S1382	Mianserin HCl	16.83	880	0.294118	999	0.114761	0.114761	0.589389	0.589389	300.83	21535-47-7	Histamine Receptor	60	199.448	30	99.7241	http://selleckchem.com/products/mianserin-hydrochloride.html	Mianserin is an potent antagonist of H1 histamine receptor and 5-HT serotonin receptors, used for the treatment of depression.	Neuronal Signaling	C18H21ClN2	Hydrochloride	ORG GB-94 HCl	Cl.CN1CCN2C(C1)C3=C(CC4=C2C=CC=C4)C=CC=C3	4.088	0	0	0
S2104	Levosulpiride	12.5145	320	0.352941	760	-0.274894	0.274894	-0.195735	0.195735	341.43	23672-07-3	Dopamine Receptor	69	202.091	<1	0	http://selleckchem.com/products/levosulpiride-levogastrol.html	Levosulpiride is a selective antagonist for D2 dopamine receptors used as an antipsychotic and prokinetic agent.	Neuronal Signaling	C15H23N3O4S	free base	N/A	CCN1CCCC1CNC(=O)C2=C(OC)C=CC(=C2)[S](N)(=O)=O	0.704	4	2	6
S1405	Vecuronium Bromide	12.0296	244	0.333333	882	0.845015	0.845015	0.908844	0.908844	637.73	50700-72-6	AChR	100	156.806	4	6.27225	http://selleckchem.com/products/Vecuronium-Bromide.html	Vecuronium is a non-depolarizing neuromuscular blocking agent, used for skeletal muscle relaxation during surgery.	Neuronal Signaling	C34H57BrN2O4	Bromide	ORG NC45	[Br-].CC(=O)OC1CC2CCC3C(CCC4(C)C3CC(C4OC(C)=O)[N+]5(C)CCCCC5)C2(C)CC1N6CCCCC6	1.73	4	0	6
S2153	CGS 21680 HCl	12.3697	292	0.372549	629	-0.317449	0.317449	-0.0576061	0.0576061	535.98	124431-80-7	Adenosine Receptor	100	186.574	<1	0	http://selleckchem.com/products/CGS-21680-hydrochloride.html	CGS 21680 HCl is an adenosine A2 receptor agonist with IC50 of 22 nM, exhibits 140-fold over A1 receptor.	GPCR & G Protein	C23H30ClN7O6	Hydrochloride	N/A	Cl.CCNC(=O)C1OC(C(O)C1O)[N]2C=NC3=C2N=C(NCCC4=CC=C(CCC(O)=O)C=C4)N=C3N	0.911	6	5	10
S1438	Topiramate	13.1186	402	0.372549	630	0.09684	0.09684	-0.834656	0.834656	339.36	97240-79-4	Carbonic Anhydrase	68	200.377	<1	0	http://selleckchem.com/products/Topiramate.html	Topiramate is a mutil-targeted inhibitor, including voltage-gated sodium channel and calcium channel, AMPA/kainate receptor and carbonic anhydrase, used to treat epilepsy.	Metabolism	C12H21NO8S	free base	MCN 4853, RWJ 17021	CC1(C)OC2COC3(CO[S](N)(=O)=O)OC(C)(C)OC3C2O1	-1.932	6	1	3
S2269	Baicalin	11.8407	213	0.45098	172	-0.213295	0.213295	-0.731974	0.731974	446.36	21967-41-9	GABA Receptor	89	199.391	<1	0	http://selleckchem.com/products/Baicalin.html	Baicalin is a known prolyl endopeptidase inhibitor and affects the GABA receptors.	Neuronal Signaling	C21H18O11	free base	N/A	OC1C(O)C(OC(C1O)C(O)=O)OC2=C(O)C(=C3C(=O)C=C(OC3=C2)C4=CC=CC=C4)O	0.608	5	5	4
S1488	Naratriptan HCl	12.5004	314	0.45098	173	-0.630171	0.630171	-1.22106	1.22106	371.93	143388-64-1	5-HT Receptor	74	198.962	22	59.1509	http://selleckchem.com/products/Naratriptan(Amerge).html	Naratriptan HCl is a triptan agent that is used for the treatment of migraine headaches.	Neuronal Signaling	C17H26ClN3O2S	Hydrochloride	N/A	Cl.CN[S](=O)(=O)CCC1=CC=C2[NH]C=C(C3CCN(C)CC3)C2=C1	2.435	2	2	5
S2331	Neohesperidin Dihydrochalcone (Nhdc)	13.1615	407	0.45098	174	-0.296938	0.296938	-0.240755	0.240755	612.58	20702-77-6	Others	100	163.244	<1	0	http://selleckchem.com/products/Neohesperidin-dihydrochalcone(Nhdc).html	Neohesperidin dihydrochalcone(Nhdc), sometimes abbreviated to neohesperidin DC or simply NHDC, is an artificial sweetener derived from citrus.	Others	C28H36O15	free base	NCI-c60764	COC1=C(O)C=C(CCC(=O)C2=C(O)C=C(OC3OC(CO)C(O)C(O)C3OC4OC(C)C(O)C(O)C4O)C=C2O)C=C1	-0.048	6	9	10
S1550	Pimobendan	12.2167	270	0.431373	274	-0.232635	0.232635	-1.47454	1.47454	334.37	74150-27-9	PDE	67	200.377	<1	0	http://selleckchem.com/products/Pimobendan(Vetmedin).html	Pimobendan is a selective inhibitor of PDE3 with IC50 of 0.32 μM.	Metabolism	C19H18N4O2	free base	UD-CG 115 BS	COC1=CC=C(C=C1)C2=NC3=CC(=CC=C3[NH]2)C4=NNC(=O)CC4C	2.936	4	2	3
S2374	5-hydroxytryptophan (5-HTP)	12.7267	349	0.294118	1000	-46.8113	46.8113	0.182699	0.182699	220.22	56-69-9	Others	44	199.8	4	18.1637	http://selleckchem.com/products/5-hydroxytryptophan(5-HTP).html	5-Hydroxytryptophan (5-HTP), also known as oxitriptan (INN), is a naturally occurring amino acid and chemical precursor for the treatment of depression.	Others	C11H12N2O3	free base	NSC-92523	NC(CC1=C[NH]C2=CC=C(O)C=C12)C(O)=O	-1.554	1	3	3
S1619	Prilocaine	11.6565	184	0.333333	883	0.595958	0.595958	-0.0744663	0.0744663	220.31	721-50-6	Sodium Channel	44	199.719	<1	0	http://selleckchem.com/products/Prilocaine.html	Prilocaine is a local anesthetic of the amino amide type. It acts on sodium channels on the neuronal cell membrane, limiting the spread of seizure activity and reducing seizure propagation.	Transmembrane Transporters	C13H20N2O	free base	NSC 40027	CCCNC(C)C(=O)NC1=C(C)C=CC=C1	2.263	1	2	5
S2415	Astragaloside A	14.0259	545	0.45098	175	0.299678	0.299678	0.348262	0.348262	784.97	83207-58-3	Calcium Channel	100	127.393	<1	0	http://selleckchem.com/products/astragaloside-a.html	Astragaloside A (Astragaloside IV) is the primary pure saponin isolated from Astragalus membranaceus, which has been widely used for the treatment of cardiovascular diseases.	Transmembrane Transporters	C41H68O14	free base	N/A	CC(C)(O)C1CCC(C)(O1)C2C(O)CC3(C)C4CC(OC5OC(CO)C(O)C(O)C5O)C6C(C)(C)C(CCC67CC47CCC23C)OC8OCC(O)C(O)C8O	-0.348	5	8	7
S1649	Zolmitriptan	13.1468	406	0.333333	884	-1.66746	1.66746	0.257627	0.257627	287.36	139264-17-8	5-HT Receptor	58	201.837	<1	0	http://selleckchem.com/products/Zolmitriptan(Zomig).html	Zolmitriptan is a novel and highly selective 5-HT(1B/1D) receptor agonist, used in the treatment of acute migraines.	Neuronal Signaling	C16H21N3O2	free base	N/A	CN(C)CCC1=C[NH]C2=C1C=C(CC3COC(=O)N3)C=C2	2.457	2	2	5
S2455	Bethanechol chloride	13.9621	532	0.372549	631	0.570329	0.570329	0.0906803	0.0906803	196.68	590-63-6	AChR	39	198.292	39	198.292	http://selleckchem.com/products/Carbamyl-beta-methylcholine-chloride(Bethanechol-chloride).html	Bethanechol chloride is a selective muscarinic receptor agonist without any effect on nicotinic receptors.	Neuronal Signaling	C7H17ClN2O2	quaternary-N Chloride salt	N/A	[Cl-].CC(C[N+](C)(C)C)OC(N)=O	-3.702	2	1	4
S1703	Divalproex Sodium	14.4448	618	0.352941	761	-0.173748	0.173748	0.143686	0.143686	310.41	76584-70-8	HDAC	62	199.736	62	199.736	http://selleckchem.com/products/Divalproex-sodium.html	Divalproex Sodium, consisting of a compound of sodium valproate and valproic acid in a 1:1 molar relationship in an enteric coated form, is a HDAC inhibitor, used in the treatment for epilepsy.	Epigenetics	C16H31NaO4	Sodium Salt	N/A	[Na+].CCCC(CCC)C(O)=O.CCCC(CCC)C([O-])=O	4.025	1	0	10
S2480	Loperamide HCl	64.8547	1075	0.235294	1059	-1.06047	1.06047	-0.186277	0.186277	513.5	34552-83-5	Opioid Receptor,Autophagy	22	42.8432	<1	0	http://selleckchem.com/products/Loperamide-hydrochloride.html	Loperamide HCl is a selective μ-opioid receptor agonist opioid with Ki of 3.3 nM, 15-fold and 350-fold selective over the δ subtype and the κ subtype of the opioid receptor, used against diarrhea resulting from gastroenteritis or inflammatory bowel disease.	Neuronal Signaling	C29H34Cl2N2O2	Hydrochloride	ADL 2-1294	Cl.CN(C)C(=O)C(CCN1CCC(O)(CC1)C2=CC=C(Cl)C=C2)(C3=CC=CC=C3)C4=CC=CC=C4	5.017	1	0	7
S1759	Pitavastatin Calcium	8.72768	29	0.431373	275	-5.88526	5.88526	-5.19234	5.19234	880.98	147526-32-7	HMG-CoA Reductase	51	57.8901	<1	0	http://selleckchem.com/products/Pitavastatin-calcium(Livalo).html	Pitavastatin calcium, a novel member of the medication class of statins, is a calcium salt formulation of pitavastatin which is a highly effective HMG-CoA reductase inhibitor.	Metabolism	C50H46CaF2N2O8	Calcium salt	NK-104, P-872441, itavastatin, nisvastatin	[Ca++].OC(CC(O)C=CC1=C(C2=CC=C(F)C=C2)C3=CC=CC=C3N=C1C4CC4)CC([O-])=O.OC(CC(O)C=CC5=C(C6=CC=C(F)C=C6)C7=CC=CC=C7N=C5C8CC8)CC([O-])=O	4.96	2	4	16
S2499	Phenoxybenzamine HCl	14.138	571	0.411765	358	0.600976	0.600976	-0.390815	0.390815	340.3	63-92-3	Adrenergic Receptor	68	199.824	17	49.9559	http://selleckchem.com/products/Phenoxybenzamine-hydrochloride.html	Phenoxybenzamine HCl is a non-specific, irreversible alpha antagonist with an IC50 of 550 nM.	GPCR & G Protein	C18H23Cl2NO	HCl	NSC 37448, NCI-c01661	Cl.CC(COC1=CC=CC=C1)N(CCCl)CC2=CC=CC=C2	4.96	1	0	8
S1808	Nifedipine	12.8112	359	0.392157	568	-0.598055	0.598055	-1.99222	1.99222	346.33	21829-25-4	Calcium Channel	69	199.232	<1	0	http://selleckchem.com/products/Nifedipine(Adalat).html	Nifedipine is a dihydropyridine calcium channel blocker, used to lower hypertension and to treat angina.	Transmembrane Transporters	C17H18N2O6	free base	N/A	COC(=O)C1=C(C)NC(=C(C1C2=C(C=CC=C2)[N+]([O-])=O)C(=O)OC)C	1.766	4	1	6
S2516	Xylazine HCl	13.0207	390	0.352941	762	-0.0309838	0.0309838	0.46148	0.46148	256.79	23076-35-9	Adrenergic Receptor	50	194.712	12	46.7308	http://selleckchem.com/products/Xylazine(Rompun).html	Xylazine is an α2-Adrenergic receptor agonist, used as a sedative and muscle relaxant.	Neuronal Signaling	C12H17ClN2S	Hydrochloride	N/A	Cl.CC1=C(NC2=NCCCS2)C(=CC=C1)C	3.647	1	1	2
S1847	Clemastine Fumarate	15.5054	740	0.411765	359	1.13746	1.13746	-0.258781	0.258781	459.96	14976-57-9	Histamine Receptor	35	76.0936	<1	0	http://selleckchem.com/products/Clemastine-Fumarate.html	Clemastine Fumarate (Clemastine) is a selective histamine H1 receptor antagonist with IC50 of 3 nM.	Neuronal Signaling	C25H30ClNO5	Fumarate	N/A	CN1CCCC1CCOC(C)(C2=CC=CC=C2)C3=CC=C(Cl)C=C3.OC(=O)\C=C\C(O)=O	1.81	3	0	8
S2531	Asaraldehyde	14.1753	579	0.313725	955	0.426706	0.426706	0.0698653	0.0698653	196.2	4460-86-0	COX	39	198.777	<1	0	http://selleckchem.com/products/Asaraldehyde-Asaronaldehyde.html	Asaraldehyde is a natural COX-2 inhibitor, exhibiting 17-fold selectivity over COX-1.	Neuronal Signaling	C10H12O4	free base	Asaronaldehyde	COC1=C(OC)C=C(C=O)C(=C1)OC	1.54	4	0	4
S1890	Nizatidine	12.2177	271	0.333333	885	1.41914	1.41914	0.148252	0.148252	331.46	76963-41-2	Histamine Receptor	66	199.119	28	84.4747	http://selleckchem.com/products/Nizatidine(Axid).html	Nizatidine is a histamine H2 receptor antagonist with IC50 of 0.9 nM, also inhibits AChE with IC50 of 6.7 μM.	Neuronal Signaling	C12H21N5O2S2	free base	N/A	CNC(/NCCSCC1=CSC(=N1)CN(C)C)=C/[N+]([O-])=O	0.643	1	2	10
S2556	Rosiglitazone	12.5121	318	0.333333	886	-0.0443219	0.0443219	0.973423	0.973423	357.43	122320-73-4	PPAR	71	198.64	<1	0	http://selleckchem.com/products/Rosiglitazone-Avandia.html	Rosiglitazone is a potent antihyperglycemic agent and a potent thiazolidinedione insulin sensitizer with IC50 of 12, 4 and 9 nM for rat, 3T3-L1 and human adipocytes, respectively. Rosiglitazone is a pure ligand of PPAR-gamma, and has no PPAR-alpha-binding action.	Metabolism	C18H19N3O3S	Free Base	BRL 49653	CN(CCOC1=CC=C(CC2SC(=O)NC2=O)C=C1)C3=CC=CC=N3	3.268	4	1	7
S1920	Haloperidol	16.4192	838	0.666667	6	0.517288	0.517288	0.922439	0.922439	375.86	52-86-8	Dopamine Receptor	75	199.542	<1	0	http://selleckchem.com/products/Haloperidol(Haldol).html	Haloperidol (Haldol) is an antipsychotic and butyrophenone.	Neuronal Signaling	C21H23ClFNO2	free base	N/A	OC1(CCN(CCCC(=O)C2=CC=C(F)C=C2)CC1)C3=CC=C(Cl)C=C3	3.887	1	0	6
S2590	Pioglitazone	12.1896	266	0.372549	632	0.880068	0.880068	-0.107494	0.107494	356.44	111025-46-8	PPAR	10	28.0552	<1	0	http://selleckchem.com/products/pioglitazone-actos.html	Pioglitazone is a selective peroxisome proliferator-activated receptor-gamma (PPARγ) agonist, used to treat diabetes A weak activator for full-length hPPARα, but not full-length hPPARδ.	Metabolism	C19H20N2O3S	Free Base	N/A	CCC1=CC=C(CCOC2=CC=C(CC3SC(=O)NC3=O)C=C2)N=C1	3.907	4	1	7
S1129	SRT1720 HCl	10.1339	84	0.392157	493	-2.72136	2.72136	-2.98127	2.98127	506.02	1001645-58-4	Sirtuin	38	75.0958	<1	0	http://selleckchem.com/products/SRT1720.html	SRT1720 HCl is a selective SIRT1 activator with EC50 of 0.16 μM in a cell-free assay, but is >230-fold less potent for SIRT2 and SIRT3.	Epigenetics	C25H24ClN7OS	Hydrochloride	N/A	Cl.O=C(NC1=CC=CC=C1C2=C[N]3C(=CSC3=N2)CN4CCNCC4)C5=NC6=CC=CC=C6N=C5	3.018	4	2	5
S1994	Lacidipine	9.73032	58	0.568627	30	-1.19839	1.19839	0.0123824	0.0123824	455.54	103890-78-4	Calcium Channel	91	199.763	<1	0	http://selleckchem.com/products/lacidipine-lacipil-motens.html	Lacidipine is a L-type calcium channel blocker, used for treating high blood pressure.	Transmembrane Transporters	C26H33NO6	free base	GX-1048,GR-43659X,SN-305	CCOC(=O)C1=C(C)NC(=C(C1C2=C(C=CC=C2)\C=C\C(=O)OC(C)(C)C)C(=O)OCC)C	3.824	6	1	11
S1204	Melatonin	13.052	393	0.372549	633	-0.251879	0.251879	-1.56758	1.56758	232.28	73-31-4	MT Receptor	47	202.342	<1	0	http://selleckchem.com/products/Melatonin.html	Melatonin is a MT receptor agonist, used as a dietary supplement.	GPCR & G Protein	C13H16N2O2	free base	N/A	COC1=CC2=C([NH]C=C2CCNC(C)=O)C=C1	1.555	2	2	4
S2025	Urapidil HCl	12.8229	361	0.352941	763	-3.12303	3.12303	-0.127747	0.127747	423.94	64887-14-5	5-HT Receptor	24	56.6118	85	200.5	http://selleckchem.com/products/urapidil-hydrochloride.html	Urapidil HCl is a hydrochloride salt form of urapidil which is α1-adrenoceptor antagonist and 5-HT1A receptor agonist with pIC50 of 6.13 and 6.4 respectively.	Neuronal Signaling	C20H30ClN5O3	Hydrochloride	N/A	Cl.COC1=CC=CC=C1N2CCN(CCCNC3=CC(=O)N(C)C(=O)N3C)CC2	1.808	3	1	7
S1261	Celecoxib	14.0704	554	0.333333	887	0.402824	0.402824	-0.963649	0.963649	381.37	169590-42-5	COX	76	199.282	<1	0	http://selleckchem.com/products/Celecoxib.html	Celecoxib is a selective COX-2 inhibitor with IC50 of 40 nM in Sf9 cells.	Neuronal Signaling	C17H14F3N3O2S	free base	SC 58635	CC1=CC=C(C=C1)C2=CC(=N[N]2C3=CC=C(C=C3)[S](N)(=O)=O)C(F)(F)F	4.428	3	1	4
S2044	Cyproheptadine HCl	16.6228	863	0.333333	888	-1.21038	1.21038	-2.69496	2.69496	323.86	969-33-5	Histamine Receptor	65	200.704	<1	0	http://selleckchem.com/products/cyproheptadine-hydrochloride-periactin.html	Cyproheptadine HCl is a hydrochloride salt form of cyproheptadine which is a histamine receptor antagonist.	Neuronal Signaling	C21H22ClN	Hydrochloride	N/A	Cl.CN1CCC(CC1)=C2C3=C(C=CC=C3)C=CC4=C2C=CC=C4	4.744	0	0	0
S1315	Ki16425	13.2492	422	0.372549	634	-2.79497	2.79497	-1.24846	1.24846	474.96	355025-24-0	LPA Receptor	94	197.911	<1	0	http://selleckchem.com/products/Ki16425.html	Ki16425 is a competitive, potent and reversible antagonist to LPA1, LPA2 and LPA3 with Ki of 0.34 μM, 6.5 μM and 0.93 μM in RH7777 cell lines, respectively, shows no activity at LPA4, LPA5, LPA6.	GPCR & G Protein	C23H23ClN2O5S	free base	N/A	CC(OC(=O)NC1=C(ON=C1C)C2=CC=C(CSCCC(O)=O)C=C2)C3=C(Cl)C=CC=C3	5.043	5	1	10
S2078	Famotidine	12.3969	298	0.352941	764	-0.502192	0.502192	-1.23106	1.23106	337.45	76824-35-6	Histamine Receptor	67	198.548	<1	0	http://selleckchem.com/products/famotidine-pepcid.html	Famotidine is a histamine H2–receptor antagonist with IC50 of 0.6 mM, commonly used to treat heartburn, GERD, ulcers, and other digestive conditions.	Neuronal Signaling	C8H15N7O2S3	free base	MK208	NC(=N)NC1=NC(=CS1)CSCCC(=N)N[S](N)(=O)=O	-1.328	3	4	9
S1334	Flupirtine maleate	13.1962	415	0.372549	635	-0.533231	0.533231	-1.77387	1.77387	420.39	75507-68-5	DNA/RNA Synthesis	84	199.814	<1	0	http://selleckchem.com/products/Flupirtine-maleate.html	Flupirtine maleate is the salt form of Flupirtine, which is a centrally acting non-opioid analgesia, is a selective neuronal potassium channel opener that also has NMDA receptor antagonist properties.	DNA Damage	C19H21FN4O6	Maleate	N/A	CCOC(=O)NC1=C(N)N=C(NCC2=CC=C(F)C=C2)C=C1.OC(=O)\C=C\C(O)=O	2.76	5	3	8
S2090	Dexmedetomidine HCl	9.85652	64	0.54902	40	-0.607763	0.607763	-1.1775	1.1775	236.74	145108-58-3	Adrenergic Receptor	48	202.754	<1	0	http://selleckchem.com/products/dexmedetomidine-hcl-precedex.html	Dexmedetomidine HCl is a highly selective and potent alpha-2 adrenoceptor agonist, which reduces anesthetic requirements for patients by providing significant sedation.	Neuronal Signaling	C13H17ClN2	HCl	N/A	Cl.CC(C1=CN=C[NH]1)C2=CC=CC(=C2C)C	3.378	1	1	2
S1385	Mosapride Citrate	10.0652	77	0.392157	494	-0.670026	0.670026	-2.99033	2.99033	614.02	112885-42-4	5-HT Receptor	90	146.575	<1	0	http://selleckchem.com/products/Mosapride-citrate.html	Mosapride Citrate is a gastroprokinetic agent that acts as a selective 5HT4 agonist.	Neuronal Signaling	C27H33ClFN3O10	Citrate	AS-4370	CCOC1=CC(=C(Cl)C=C1C(=O)NCC2CN(CCO2)CC3=CC=C(F)C=C3)N.OC(=O)CC(O)(CC(O)=O)C(O)=O	-1.422	6	2	12
S2108	Flunixin Meglumin	12.3554	290	0.411765	360	0.0803138	0.0803138	-0.165757	0.165757	491.46	42461-84-7	COX	98	199.406	98	199.406	http://selleckchem.com/products/flunixin-meglumin.html	Flunixin Meglumin is a potent inhibitor of the enzyme cyclooxygenase (COX) used as analgesic agent with anti-inflammatory and antipyretic activity.	Neuronal Signaling	C21H28F3N3O7	Meglumin	N/A	CNCC(O)C(O)C(O)C(O)CO.CC1=C(C=CC=C1NC2=NC=CC=C2C(O)=O)C(F)(F)F	-1.676	2	7	10
S1409	Alfuzosin HCl	14.8916	682	0.333333	889	0.071497	0.071497	1.88233	1.88233	425.91	81403-68-1	Adrenergic Receptor	85	199.573	85	199.573	http://selleckchem.com/products/Alfuzosin-hydrochloride.html	Alfuzosin HCl is an alpha1 receptor antagonist used to treat benign prostatic hyperplasia (BPH).	Neuronal Signaling	C19H28ClN5O4	Hydrochloride	N/A	Cl.COC1=C(OC)C=C2C(=NC(=NC2=C1)N(C)CCCNC(=O)C3CCCO3)N	1.8	6	2	8
S2156	LY2886721	13.4312	456	0.372549	636	0.0549903	0.0549903	0.0714669	0.0714669	390.41	1262036-50-9	BACE	9	23.0527	<1	0	http://selleckchem.com/products/LY-2886721.html	LY2886721 is a BACE inhibitor used for the treatment of Alzheimer's Disease. Phase 1/2.	Neuronal Signaling	C18H16F2N4O2S	free base	N/A	NC1=NC2(COCC2CS1)C3=CC(=CC=C3F)NC(=O)C4=NC=C(F)C=C4	2.134	4	2	3
S1441	Venlafaxine HCl	13.2815	434	0.294118	1001	-2.15112	2.15112	-0.0160536	0.0160536	313.86	99300-78-4	5-HT Receptor	55.5	176.83	55.5	176.83	http://selleckchem.com/products/Venlafaxine-hydrochloride.html	Venlafaxine HCl is an arylalkanolamine serotonin-norepinephrine reuptake inhibitor (SNRI), used to treat major depressive disorder (MDD), generalised anxiety disorder (GAD), panic disorder and social phobia.	Neuronal Signaling	C17H28ClNO2	Hydrochloride	N/A	Cl.COC1=CC=C(C=C1)C(CN(C)C)C2(O)CCCCC2	3.404	1	0	5
S2276	Bilobalide	12.1176	256	0.431373	276	-0.352585	0.352585	-1.02964	1.02964	326.3	33570-04-6	Others	65	199.203	<1	0	http://selleckchem.com/products/Bilobalide.html	Bilobalide is a biologically active terpenic trilactone present in Ginkgo biloba.	Others	C15H18O8	free base	N/A	CC(C)(C)C1(O)CC2OC(=O)CC23C(=O)OC4OC(=O)C(O)C134	-0.641	6	1	1
S1504	Dyphylline	14.5107	626	0.372549	637	-1.04541	1.04541	0.601769	0.601769	254.24	479-18-5	PDE	51	200.598	51	200.598	http://selleckchem.com/products/Dyphylline(Dilor).html	Dyphylline is a xanthine derivative with bronchodilator and vasodilator effects.	Metabolism	C10H14N4O4	free base	Diprophylline	CN1C(=O)N(C)C2=C([N](CC(O)CO)C=N2)C1=O	-1.151	3	2	3
S2339	Paeonol	12.6053	328	0.411765	361	-1.24849	1.24849	0.0293402	0.0293402	166.17	552-41-0	MAO	33	198.592	<1	0	http://selleckchem.com/products/Paeonol(Peonol).html	Paeonol (Peonol), a phenolic compound extracted from Chinese herbs Paeonia suffruticosa (moutan cortex) and Cynanchum paniculatum, inhibits MAO with an IC50 of about 50 &muM.	Metabolism	C9H10O3	free base	Peonol	COC1=CC(=C(C=C1)C(C)=O)O	1.311	2	1	2
S1576	Sulfasalazine	13.3872	451	0.392157	495	-0.252136	0.252136	-1.0403	1.0403	398.39	599-79-1	Immunology & Inflammation related	80	200.808	<1	0	http://selleckchem.com/products/Sulfasalazine(Azulfidine).html	Sulfasalazine is a sulfa derivative of mesalazine, used as an anti-inflammatory agent to treat bowel disease and rheumatoid arthritis.	Immunology & Inflammation	C18H14N4O5S	free base	Azulfidine	OC(=O)C1=C(O)C=CC(=C1)N=NC2=CC=C(C=C2)[S](=O)(=O)NC3=CC=CC=N3	3.463	6	2	6
S2378	Butylscopolamine Bromide	12.6865	343	0.45098	176	0.695353	0.695353	0.234643	0.234643	440.37	149-64-4	Others	88	199.832	88	199.832	http://selleckchem.com/products/butylscopolamine-bromide.html	Butylscopolamine Bromide, is a peripherally acting antimuscarinic, anticholinergic agent used as an abdominal-specific antispasmodic.	Others	C21H30BrNO4	Bromide	Scopolamine Butylbromide	[Br-].CCCC[N+]1(C)C2CC(CC1C3OC23)OC(=O)C(CO)C4=CC=CC=C4	-1.62	3	1	8
S1622	Prednisone	11.9774	238	0.431373	277	0.702626	0.702626	0.677298	0.677298	358.43	53-03-2	Glucocorticoid Receptor,Immunology & Inflammation related	71	198.086	<1	0	http://selleckchem.com/products/Prednisone.html	Prednisone (Adasone) is a synthetic corticosteroid agent that is particularly effective as an immunosuppressant compound.	Endocrinology & Hormones	C21H26O5	free base	N/A	CC12CC(=O)C3C(CCC4=CC(=O)C=CC34C)C1CCC2(O)C(=O)CO	1.217	3	1	2
S2437	Rotundine	10.6926	114	0.411765	362	-0.993897	0.993897	-0.219276	0.219276	355.43	483-14-7	Dopamine Receptor	8	22.5079	<1	0	http://selleckchem.com/products/rotundine.html	Rotundine (L-tetrahydropalmatine, L-THP) is a selective dopamine D1 receptor antagonist with IC50 of 166 nM.	Neuronal Signaling	C21H25NO4	free base	N/A	COC1=CC2=C(C=C1OC)C3CC4=CC=C(OC)C(=C4CN3CC2)OC	3.599	4	0	4
S1654	Phenylbutazone	13.6582	485	0.333333	890	-0.339284	0.339284	1.07449	1.07449	308.37	50-33-9	Immunology & Inflammation related	62	201.057	<1	0	http://selleckchem.com/products/Phenylbutazone(Butazolidin).html	Phenylbutazone is used as a non-steroidal anti-inflammatory agent for the treatment of chronic pain, including the symptoms of arthritis.	Immunology & Inflammation	C19H20N2O2	free base	Butazolidine	CCCCC1C(=O)N(N(C1=O)C2=CC=CC=C2)C3=CC=CC=C3	3.954	2	0	5
S2456	Chlorpromazine HCl	18.3648	972	0.372549	638	-0.534507	0.534507	-0.456571	0.456571	355.33	69-09-0	Potassium Channel,Dopamine Receptor	71	199.814	71	199.814	http://selleckchem.com/products/Chlorpromazine-hydrochloride(Sonazine).html	Chlorpromazine HCl is a dopamine and potassium channel inhibitor with IC50 of 6.1 and 16 μM for inward-rectifying K+ currents and time-independent outward currents.	Neuronal Signaling	C17H20Cl2N2S	Hydrochloride	Sonazine	Cl.CN(C)CCCN1C2=C(SC3=C1C=C(Cl)C=C3)C=CC=C2	5.121	0	0	4
S1709	Estradiol	11.1813	140	0.372549	639	-3.16084	3.16084	-0.538315	0.538315	272.38	50-28-2	Estrogen/progestogen Receptor	54	198.252	<1	0	http://selleckchem.com/products/Estradiol.html	Estradiol, or more precisely, 17β-estradiol, is a human sex hormone and steroid, and the primary female sex hormone.	Endocrinology & Hormones	C18H24O2	free base	N/A	CC12CCC3C(CCC4=C3C=CC(=C4)O)C1CCC2O	3.838	0	2	0
S2481	Manidipine	64.8547	1076	0.235294	1060	-0.730896	0.730896	-1.28519	1.28519	610.7	89226-50-6	Calcium Channel	122	199.771	<1	0	http://selleckchem.com/products/Manidipine(Manyper).html	Manidipine is a calcium channel blocker (dihydropyridine type) that is used clinically as an antihypertensive.	Transmembrane Transporters	C35H38N4O6	free base	N/A	COC(=O)C1=C(C)NC(=C(C1C2=CC=CC(=C2)[N+]([O-])=O)C(=O)OCCN3CCN(CC3)C(C4=CC=CC=C4)C5=CC=CC=C5)C	5.058	4	1	12
S1761	Suprofen	13.6915	492	0.352941	765	0.740479	0.740479	-0.824303	0.824303	260.31	40828-46-4	COX	52	199.762	<1	0	http://selleckchem.com/products/Suprofen(Profenal).html	Suprofen is a dual COX-1/COX-2 inhibitor, used as a non-steroidal anti-inflammatory analgesic and antipyretic.	Neuronal Signaling	C14H12O3S	free base	N/A	CC(C(O)=O)C1=CC=C(C=C1)C(=O)C2=CC=CS2	3.314	2	0	4
S2500	Propafenone HCl	19.0247	991	0.176471	1107	0.0286124	0.0286124	-1.31074	1.31074	377.9	34183-22-7	Sodium Channel	69	182.588	<1	0	http://selleckchem.com/products/Propafenone(Rytmonorm).html	Propafenone HCl is a classic anti-arrhythmic medication, which treats illnesses associated with rapid heartbeats such as atrial and ventricular arrhythmias.	Transmembrane Transporters	C21H27NO3	Hydrochloride	N/A	CCCNCC(O)COC1=CC=CC=C1C(=O)CCC2=CC=CC=C2	3.673	2	2	11
S1813	Amlodipine Besylate	12.265	274	0.45098	177	-3.66374	3.66374	-2.66181	2.66181	567.05	111470-99-6	Calcium Channel	113	199.277	<1	0	http://selleckchem.com/products/Amlodipine-besylate(Norvasc).html	Amlodipine Besylate is a long-acting calcium channel blocker, used to lower blood pressure and prevent chest pain.	Transmembrane Transporters	C26H31ClN2O8S	Besylate	N/A	CCOC(=O)C1=C(COCCN)NC(=C(C1C2=C(Cl)C=CC=C2)C(=O)OC)C.O[S](=O)(=O)C3=CC=CC=C3	2.739	5	2	11
S2517	Maprotiline HCl	16.3032	824	0.294118	1002	-0.875208	0.875208	-2.07797	2.07797	313.86	10347-81-6	Adrenergic Receptor	63	200.726	<1	0	http://selleckchem.com/products/Maprotiline-hydrochloride.html	Maprotiline HCl is a selective noradrenalin re-uptake inhibitor, used in the treatment of depression.	Neuronal Signaling	C20H24ClN	Hydrochloride	N/A	Cl.CNCCCC12CCC(C3=CC=CC=C13)C4=C2C=CC=C4	4.498	0	1	4
S1848	Curcumin	11.8155	208	0.27451	1034	0.274895	0.274895	-4.98814	4.98814	368.38	458-37-7	NF-κB,HDAC,Histone Acetyltransferase,Nrf2	73	198.165	<1	0	http://selleckchem.com/products/Curcumin.html	Curcumin is the principal curcuminoid of the popular Indian spice turmeric, which is a member of the ginger family (Zingiberaceae). It is an inhibitor of p300 histone acetylatransferase（IC50~25 μM） and Histone deacetylase activates Nrf2 pathway and supresses the activation of transcription factor NF-κB.	Epigenetics	C21H20O6	free base	Diferuloylmethane	COC1=CC(=CC=C1O)/C=C/C(O)=C/C(=O)/C=C/C2=CC(=C(O)C=C2)OC	3.573	3	3	7
S2533	Ritodrine HCl	13.7251	495	0.352941	766	-0.478848	0.478848	0.00688061	0.00688061	323.81	23239-51-2	Adrenergic Receptor	65	200.735	65	200.735	http://selleckchem.com/products/Ritodrine-hydrochloride-Yutopar.html	Ritodrine HCl is a hydrochloride salt of ritodrine which is a β-2 adrenergic receptor agonist.	Neuronal Signaling	C17H22ClNO3	Hydrochloride	NSC 291565	Cl.CC(NCCC1=CC=C(O)C=C1)C(O)C2=CC=C(O)C=C2	3.037	0	4	6
S1891	Carbidopa	12.9377	379	0.333333	891	-0.130764	0.130764	0.487238	0.487238	226.23	28860-95-9	Decarboxylase	4	17.6811	<1	0	http://selleckchem.com/products/Carbidopa.html	Carbidopa is an aromatic-L-amino-acid decarboxylase inhibitor with an IC50 of 29 ± 2 μM.	Metabolism	C10H14N2O4	free base	N/A	CC(CC1=CC(=C(O)C=C1)O)(NN)C(O)=O	0.364	1	4	4
S2566	Isoprenaline HCl	14.3677	606	0.372549	640	-0.154216	0.154216	-0.495904	0.495904	247.72	51-30-9	Adrenergic Receptor	50	201.841	50	201.841	http://selleckchem.com/products/Isoprenaline-hydrochloride.html	Isoprenaline is a non-selective beta-adrenergic receptor agonist, used for the treatment of bradycardia and heart block.	Neuronal Signaling	C11H18ClNO3	Hydrochloride	NCI-c55630	Cl.CC(C)NCC(O)C1=CC=C(O)C(=C1)O	1.481	0	4	4
S1928	Alibendol	14.8199	669	0.372549	641	0.495452	0.495452	2.00752	2.00752	251.28	26750-81-2	Others	50	198.981	<1	0	http://selleckchem.com/products/alibendol.html	Alibendol is an antispasmodic,choleretic, and cholekinetic.	Others	C13H17NO4	free base	EB 1856	COC1=CC(=CC(=C1O)C(=O)NCCO)CC=C	1.248	2	3	6
S2594	Pramiracetam	14.8861	680	0.470588	134	-3.81288	3.81288	-0.31454	0.31454	269.38	68497-62-1	Others	54	200.46	<1	0	http://selleckchem.com/products/pramiracetam.html	Pramiracetam is a more potent nootropic drug derived from piracetam.	Others	C14H27N3O2	free base	CI-879	CC(C)N(CCNC(=O)CN1CCCC1=O)C(C)C	0.486	2	1	7
S1139	ADL5859 HCl	15.5037	739	0.431373	278	-1.27569	1.27569	1.9933	1.9933	428.95	850173-95-4	Opioid Receptor	86	200.49	5	11.6564	http://selleckchem.com/products/ADL-5859.html	ADL5859 HCl is a δ-opioid receptor agonist with Ki of 0.8 nM, selectivity against opioid receptor κ, μ, and weak inhibitory activity at the hERG channel. Phase 2.	Neuronal Signaling	C24H29ClN2O3	Hydrochloride	N/A	Cl.CCN(CC)C(=O)C1=CC=C(C=C1)C2=CC3(CCNCC3)OC4=CC=CC(=C24)O	3.196	2	2	4
S2007	Sulindac	9.26101	43	0.509804	71	-0.643954	0.643954	-2.09584	2.09584	356.41	38194-50-2	COX	71	199.209	<1	0	http://selleckchem.com/products/Sulindac(Clinoril).html	Sulindac is a non-steroidal COX inhibitor, which potently inhibits prostaglandin synthesis, used in the treatment of acute or chronic inflammatory conditions.	Neuronal Signaling	C20H17FO3S	free base	N/A	CC1=C(CC(O)=O)C2=C(C=CC(=C2)F)\C1=C/C3=CC=C(C=C3)[S](C)=O	3.639	2	0	4
S1206	Bisoprolol fumarate	13.9232	523	0.27451	1026	-0.29606	0.29606	-0.163682	0.163682	441.52	104344-23-2	Adrenergic Receptor	88	199.311	88	199.311	http://selleckchem.com/products/Bisoprolol-Fumarate.html	Bisoprolol fumarate is a selective type β1 adrenergic receptor blocker.	Neuronal Signaling	C22H35NO8	fumarate	EMD33512	CC(C)NCC(O)COC1=CC=C(COCCOC(C)C)C=C1.OC(=O)\C=C\C(O)=O	-0.635	5	2	14
S2026	Ginkgolide A	11.3095	149	0.431373	279	-0.169685	0.169685	1.29813	1.29813	408.4	15291-75-5	GABA Receptor	81	198.335	<1	0	http://selleckchem.com/products/ginkgolide-a.html	Ginkgolide A is an extract from in Ginkgo biloba and a g-aminobutyric acid (GABA) antagonist with a Ki of 14.5 μM.	Neuronal Signaling	C20H24O9	free base	BN52020	CC1C(=O)OC2CC34C5CC(C(C)(C)C)C36C(O)C(=O)OC6OC4(C(=O)O5)C12O	-0.022	7	1	1
S1262	Avagacestat (BMS-708163)	9.70873	56	0.411765	363	-11.8041	11.8041	-9.31986	9.31986	520.88	1146699-66-2	Beta Amyloid,Gamma-secretase	104	199.662	<1	0	http://selleckchem.com/products/BMS-708163.html	Avagacestat (BMS-708163) is a potent, selective, orally bioavailable γ-secretase inhibitor of Aβ40 and Aβ42 with IC50 of 0.3 nM and 0.27 nM, demonstrating a 193-fold selectivity against Notch. Phase 2.	Proteases	C20H17ClF4N4O4S	free base	N/A	NC(=O)C(CCC(F)(F)F)N(CC1=C(F)C=C(C=C1)C2=NOC=N2)[S](=O)(=O)C3=CC=C(Cl)C=C3	3.364	6	1	10
S2046	Pioglitazone HCl	12.0566	249	0.431373	280	-1.26855	1.26855	-1.38751	1.38751	392.9	112529-15-4	P450 (e.g. CYP17)	79	201.069	<1	0	http://selleckchem.com/products/pioglitazone-hydrochloride-actos.html	Pioglitazone HCl is a selective peroxisome proliferator-activated receptor-gamma (PPARgamma) agonist, used to treat diabetes.	Metabolism	C19H21ClN2O3S	Hydrochloride	AD-4833, U-72107E	Cl.CCC1=CC=C(CCOC2=CC=C(CC3SC(=O)NC3=O)C=C2)N=C1	4.289	4	1	7
S1324	Doxazosin Mesylate	8.77922	31	0.490196	98	0.333765	0.333765	0.416015	0.416015	547.58	77883-43-3	Adrenergic Receptor	15	27.3933	<1	0	http://selleckchem.com/products/Doxazosin-mesylate.html	Doxazosin, a quinazoline-derivative, selectively antagonizes postsynaptic α1-adrenergic receptors, used in the treatment of high blood pressure and urinary retention associated with benign prostatic hyperplasia.	Neuronal Signaling	C24H29N5O8S	Mesylate	N/A	COC1=C(OC)C=C2C(=NC(=NC2=C1)N3CCN(CC3)C(=O)C4COC5=C(O4)C=CC=C5)N.C[S](O)(=O)=O	2.071	7	1	4
S2080	Clevidipine Butyrate	12.3383	285	0.352941	767	-0.713827	0.713827	-3.78044	3.78044	456.32	167221-71-8	Calcium Channel	91	199.421	<1	0	http://selleckchem.com/products/cleviprex-clevidipine.html	Clevidipine Butyrate is a dihydropyridine calcium channel blocker, uses as an agent for the reduction of blood pressure.	Transmembrane Transporters	C21H23Cl2NO6	free base	N/A	CCCC(=O)OCOC(=O)C1=C(C)NC(=C(C1C2=CC=CC(=C2Cl)Cl)C(=O)OC)C	4.145	6	1	10
S1336	Fluvoxamine maleate	19.0406	992	0.27451	1035	-1.33978	1.33978	-4.27563	4.27563	434.41	61718-82-9	5-HT Receptor	87	200.272	<1	0	http://selleckchem.com/products/Fluvoxamine-maleate.html	Fluvoxamine Maleate is a selective serotonin (5-HT) reuptake inhibitor (SSRI), used in the treatment of obsessive-compulsive disorder.	Neuronal Signaling	C19H25F3N2O6	Maleate	MK-264	COCCCCC(=N\OCCN)/C1=CC=C(C=C1)C(F)(F)F.OC(=O)\C=C/C(O)=O	0.111	5	1	12
S2091	Betaxolol	15.7038	762	0.333333	892	0.00667433	0.00667433	-3.52889	3.52889	307.43	63659-18-7	Adrenergic Receptor	62	201.672	62	201.672	http://selleckchem.com/products/betaxolol-betoptic.html	Betaxolol is a selective beta1 adrenergic receptor blocker used in the treatment of hypertension and glaucoma.	Neuronal Signaling	C18H29NO3	free base	SL 75212	CC(C)NCC(O)COC1=CC=C(CCOCC2CC2)C=C1	2.577	2	2	11
S1387	Naftopidil DiHCl	18.975	989	0.372549	642	-1.00099	1.00099	-1.44142	1.44142	465.41	57149-08-3	Adrenergic Receptor	41	88.0944	<1	0	http://selleckchem.com/products/Naftopidil-Dihydrochloride.html	Naftopidil DiHCl is a selective 5-HT1A and α1-adrenergic receptor antagonist with IC50 of 0.1 μM and 0.2 μM, respectively.	Neuronal Signaling	C24H30Cl2N2O3	Dihydrochloride	KT-611	Cl.Cl.COC1=CC=CC=C1N2CCN(CC2)CC(O)COC3=C4C=CC=CC4=CC=C3	4.726	2	1	7
S2113	Cisatracurium Besylate	13.835	509	0.352941	768	-2.21263	2.21263	-0.683216	0.683216	1243.48	96946-42-8	Adrenergic Receptor	249	200.244	47	37.7971	http://selleckchem.com/products/cisatracurium-besylate-nimbex.html	Cisatracurium Besylate is a nondepolarizing neuromuscular blocking agent, antagonizing the action of acetylcholine by inhibiting neuromuscular transmission.	Neuronal Signaling	C65H82N2O18S2	Besylate	N/A	COC1=CC=C(CC2C3=CC(=C(OC)C=C3CC[N+]2(C)CCC(=O)OCCCCCOC(=O)CC[N+]4(C)CCC5=CC(=C(OC)C=C5C4CC6=CC=C(OC)C(=C6)OC)OC)OC)C=C1OC.[O-][S](=O)(=O)C7=CC=CC=C7.[O-][S](=O)(=O)C8=CC=CC=C8	3.646	12	0	28
S1415	Clopidogrel	14.3224	601	0.333333	893	-0.535057	0.535057	0.566867	0.566867	419.9	120202-66-6	P2 Receptor	83	197.666	78	185.759	http://selleckchem.com/products/Clopidogrel-bisulfate.html	Clopidogrel is an oral, thienopyridine class antiplatelet agent.	Neuronal Signaling	C16H18ClNO6S2	Sulfate	SR-25990C	COC(=O)C(N1CCC2=C(C1)C=CS2)C3=C(Cl)C=CC=C3.O[S](O)(=O)=O	3.128	2	0	4
S2160	Almorexant HCl	13.2809	433	0.352941	769	-0.542848	0.542848	-1.14873	1.14873	549.02	913358-93-7	OX Receptor	72	131.143	<1	0	http://selleckchem.com/products/almorexant-hcl.html	Almorexant HCl is an orally active, dual orexin receptor antagonist with IC50 of 6.6 nM and 3.4 nM for OX1 and OX2 receptor, respectively. Phase 3.	GPCR & G Protein	C29H32ClF3N2O3	Hydrochloride	N/A	Cl.CNC(=O)C(N1CCC2=C(C=C(OC)C(=C2)OC)C1CCC3=CC=C(C=C3)C(F)(F)F)C4=CC=CC=C4	6.438	3	1	9
S1444	Ziprasidone HCl	13.9483	526	0.372549	643	-0.284521	0.284521	-0.735728	0.735728	449.4	122883-93-6	5-HT Receptor,Dopamine Receptor	90	200.267	<1	0	http://selleckchem.com/products/Ziprasidone-hydrochloride.html	Ziprasidone HCl is a novel and potent dopamine and serotonin (5-HT) receptor antagonist, used in the treatment of schizophrenia and bipolar disorder.	Neuronal Signaling	C21H22Cl2N4OS	Hydrochloride	CP-88059	Cl.ClC1=CC2=C(CC(=O)N2)C=C1CCN3CCN(CC3)C4=NSC5=C4C=CC=C5	4.641	2	1	4
S2287	Cytisine	11.4815	166	0.45098	178	-0.505374	0.505374	-0.186508	0.186508	190.24	485-35-8	AChR	38	199.748	38	199.748	http://selleckchem.com/products/Cytisine(Baphitoxine,-Sophorine).html	Cytisine is a nicotinic acetylcholine receptor agonist.	Neuronal Signaling	C11H14N2O	free base	Baphitoxine,Sophorine	O=C1C=CC=C2C3CNCC(C3)CN12	-0.338	1	1	0
S1512	Tadalafil	11.9866	239	0.392157	496	-0.106272	0.106272	2.91232	2.91232	389.4	171596-29-5	PDE	78	200.308	<1	0	http://selleckchem.com/products/Tadalafil(Cialis).html	Tadalafil is a PDE-5 inhibitor with IC50 of 1.8 nM in a cell-free assay. Tadalafil is at least 9000 times more selective for PDE5 than most of the other families of PDEs, with the exception of PDE11. It can partial inhibits PDE11	Metabolism	C22H19N3O4	free base	IC351	CN1CC(=O)N2C(CC3=C([NH]C4=C3C=CC=C4)C2C5=CC=C6OCOC6=C5)C1=O	2.183	4	1	1
S2346	Puerarin	9.98192	74	0.372549	644	0.393562	0.393562	0.262631	0.262631	416.38	3681-99-0	5-HT Receptor	86	206.542	<1	0	http://selleckchem.com/products/Puerarin(Kakonein).html	Puerarin (Kakonein), an isoflavones found in the root of Radix puerariae, is a 5-HT2C receptor and benzodiazepine site antagonist.	Neuronal Signaling	C21H20O10	free base	Kakonein	OCC1OC(OC2=C(O)C=CC3=C2OC=C(C3=O)C4=CC=C(O)C=C4)C(O)C(O)C1O	0.21	4	6	4
S1594	Semagacestat (LY450139)	10.5504	108	0.568627	31	-7.24519	7.24519	-6.93386	6.93386	361.44	425386-60-3	Gamma-secretase	72	199.203	<1	0	http://selleckchem.com/products/Semagacestat(LY450139).html	Semagacestat (LY450139) is a γ-secretase blocker for Aβ42, Aβ40 and Aβ38 with IC50 of 10.9 nM, 12.1 nM and 12.0 nM, also inhibits Notch signaling with IC50 of 14.1 nM in H4 human glioma cell. Phase 3.	Proteases	C19H27N3O4	free base	N/A	CC(C)C(O)C(=O)NC(C)C(=O)NC1C(=O)N(C)CCC2=C1C=CC=C2	0.632	3	3	5
S2383	Gastrodin	14.517	628	0.372549	645	0.155347	0.155347	-0.652545	0.652545	286.28	62499-27-8	Immunology & Inflammation related	50	174.654	<1	0	http://selleckchem.com/products/Gastrodin(Gastrodine).html	Gastrodin, an anti-inflammatory polyphenol extracted from Chinese natural herbal Gastrodia elata Blume., benefits neurodegenerative diseases.	Immunology & Inflammation	C13H18O7	free base	Gastrodine	OCC1OC(OC2=CC=C(CO)C=C2)C(O)C(O)C1O	-0.947	2	5	4
S1623	Acetylcysteine	10.3619	101	0.352941	770	-0.761758	0.761758	-0.628918	0.628918	163.19	616-91-1	TNF-alpha,ROS	33	202.218	33	202.218	http://selleckchem.com/products/acetylcysteine.html	Acetylcysteine(N-acetyl-l-cysteine) is a ROS(reactive oxygen species) inhibitor that antagonizes the activity of proteasome inhibitors. It is also a tumor necrosis factor production inhibitor, used mainly as a mucolytic, protects against acetaminophen overdose-induced hepatotoxicity by maintaining or restoring hepatic concentrations of glutathione.	Apoptosis	C5H9NO3S	free base	N/A	CC(=O)NC(CS)C(O)=O	-0.578	2	1	3
S2438	Synephrine HCl	13.2709	429	0.392157	497	-1.03636	1.03636	0.808824	0.808824	203.67	5985-28-4	Adrenergic Receptor	14	68.7386	41	201.306	http://selleckchem.com/products/synephrine-hcl.html	SynephrineHCl (Oxedrine, p-Synephrine) is a sympathomimetic α-adrenergic receptor (AR) agonist.	Neuronal Signaling	C9H14ClNO2	Hydrochloride	N/A	Cl.CNCC(O)C1=CC=C(O)C=C1	0.997	0	3	3
S1662	Isradipine	12.1911	267	0.490196	99	-0.37414	0.37414	-1.02941	1.02941	371.39	75695-93-1	Calcium Channel	74	199.251	<1	0	http://selleckchem.com/products/Isradipine(Dynacirc).html	Isradipine is a potent and selective L-type voltage-gated calcium channel blocker, used to treat high blood pressure.	Transmembrane Transporters	C19H21N3O5	free base	PN 200-110	COC(=O)C1=C(C)NC(=C(C1C2=CC=CC3=NON=C23)C(=O)OC(C)C)C	2.168	7	1	6
S2458	Clonidine HCl	10.6401	112	0.411765	364	0.125393	0.125393	0.28923	0.28923	266.5	4205-91-8	Adrenergic Receptor,Autophagy	53	198.874	53	198.874	http://selleckchem.com/products/Clonidine-hydrochloride(Catapres).html	Clonidine HCl is a direct-acting α2 adrenergic agonist with an ED50 of 0.02±0.01 mg/kg.	Neuronal Signaling	C9H10Cl3N3	Hydrochloride	N/A	Cl.ClC1=C(NC2=NCCN2)C(=CC=C1)Cl	2.736	1	2	2
S1713	Piroxicam	29.1428	1052	0.333333	894	-32.7101	32.7101	-0.42356	0.42356	331.35	36322-90-4	COX	66	199.185	<1	0	http://selleckchem.com/products/Piroxicam(Feldene).html	Piroxicam is a non-selective COX inhibitor, used in the treatment of rheumatoid and osteoarthritis.	Neuronal Signaling	C15H13N3O4S	free base	CP 16171	CN1C(=C(O)C2=C(C=CC=C2)[S]1(=O)=O)C(=O)NC3=NC=CC=C3	0.501	4	2	2
S2482	Manidipine 2HCl	64.8547	1077	0.235294	1061	0.0431536	0.0431536	-1.9157	1.9157	683.62	89226-75-5	Calcium Channel	21	30.7188	<1	0	http://selleckchem.com/products/Manidipine-dihydrochloride(CV-4093).html	Manidipine 2HCl is a HCl salt form of Manidipine, which is a calcium channel blocker with IC50 of 2.6 nM, used clinically as an antihypertensive. Phase 4.	Transmembrane Transporters	C35H40Cl2N4O6	Dihydrochloride	CV-4093	Cl.Cl.COC(=O)C1=C(C)NC(=C(C1C2=CC=CC(=C2)[N+]([O-])=O)C(=O)OCCN3CCN(CC3)C(C4=CC=CC=C4)C5=CC=CC=C5)C	5.822	4	1	12
S1763	Quetiapine Fumarate	15.8243	774	0.254902	1043	0.311518	0.311518	-1.45678	1.45678	883.09	111974-72-2	Dopamine Receptor	36	40.7659	<1	0	http://selleckchem.com/products/Quetiapine-fumarate(Seroquel).html	Quetiapine Fumarate is an atypical antipsychotic used in the treatment of schizophrenia, bipolar I mania, bipolar II depression, bipolar I depression and shows affinity for various neurotransmitter receptors including serotonin, dopamine, histamine, and adrenergic receptors.	Neuronal Signaling	C46H54N6O8S2	Fumarate	ICI-204636	OCCOCCN1CCN(CC1)C2=NC3=CC=CC=C3SC4=C2C=CC=C4.OCCOCCN5CCN(CC5)C6=NC7=CC=CC=C7SC8=C6C=CC=C8.OC(=O)\C=C\C(O)=O	-0.718	6	2	14
S2502	Quinine HCl Dihydrate	15.1442	708	0.372549	646	-3.62646	3.62646	0.713202	0.713202	396.91	6119-47-7	Potassium Channel	79	199.038	43	108.337	http://selleckchem.com/products/Quinine-hydrochloride-dihydrate.html	Quinine HCl Dihydrate is a white crystalline K+ channel blocker, used to treat malaria.	Transmembrane Transporters	C20H29ClN2O4	Hydrochloride dihydrate	N/A	O.O.Cl.COC1=CC2=C(C=C1)N=CC=C2C(O)C3CC4CCN3CC4C=C	2.701	2	1	4
S1816	Chlorpheniramine Maleate	13.584	472	0.411765	365	0.902723	0.902723	1.0381	1.0381	390.86	113-92-8	Histamine Receptor	78	199.56	78	199.56	http://selleckchem.com/products/Chlorpheniramine-maleate.html	Chlorpheniramine (Chlorpheniramine maleate, Chlorphenamine) is an histamine H1 receptor antagonist with IC50 of 12 nM.	Neuronal Signaling	C20H23ClN2O4	Maleate	NCI-C55265	CN(C)CCC(C1=CC=C(Cl)C=C1)C2=NC=CC=C2.OC(=O)\C=C/C(O)=O	0.7	3	0	7
S2519	Naphazoline HCl	13.4093	455	0.352941	771	1.10032	1.10032	-1.4342	1.4342	246.74	550-99-2	Adrenergic Receptor	17	68.8984	49	198.59	http://selleckchem.com/products/Naphazoline-hydrochloride-Naphcon.html	Naphazoline HCl is an ocular vasoconstrictor and imidazoline derivative sympathomimetic amine.	Neuronal Signaling	C14H15ClN2	Hydrochloride	N/A	Cl.C1CN=C(CC2=C3C=CC=CC3=CC=C2)N1	2.442	1	1	2
S1856	Metoprolol Tartrate	11.7415	201	0.45098	179	-0.657235	0.657235	-0.499921	0.499921	684.81	56392-17-7	Adrenergic Receptor	100	146.026	100	146.026	http://selleckchem.com/products/metoprolol-tartrate.html	Metoprolol Tartrate is a selective β1 receptor blocker medication, used to treat hypertension and heart failure.	Neuronal Signaling	C34H56N2O12	Tartrate	CGP 2175E	COCCC1=CC=C(OCC(O)CNC(C)C)C=C1.COCCC2=CC=C(OCC(O)CNC(C)C)C=C2.OC(C(O)C(O)=O)C(O)=O	-3.559	6	6	21
S2541	Clomipramine HCl	17.1787	902	0.392157	498	-0.405476	0.405476	0.166535	0.166535	351.31	17321-77-6	5-HT Receptor	70	199.254	70	199.254	http://selleckchem.com/products/Clomipramine-hydrochloride-Anafranil.html	Clomipramine HCl is a hydrochloride salt of clomipramine which is a serotonin transporter (SERT), norepinephrine transporter (NET) dopamine transporter (DAT) blocker with Ki of 0.14, 54 and 3 nM, respectively.	Neuronal Signaling	C19H24Cl2N2	Hydrochloride	N/A	Cl.CN(C)CCCN1C2=C(CCC3=C1C=C(Cl)C=C3)C=CC=C2	5.434	0	0	4
S1898	Tropisetron HCl	17.5054	925	0.254902	1047	1.31951	1.31951	2.04885	2.04885	320.81	105826-92-4	5-HT Receptor	35	109.099	46	143.387	http://selleckchem.com/products/Tropisetron-hydrochloride.html	Tropisetron HCl is a potent and selective 5-HT3 receptor antagonist and α7-nicotinic receptor agonist, used to treat nausea and vomiting following chemotherapy.	Neuronal Signaling	C17H21ClN2O2	Hydrochloride	ICS 205-930	Cl.CN1C2CCC1CC(C2)OC(=O)C3C=NC4=CC=CC=C34	2.366	3	0	3
S2567	Medroxyprogesterone acetate	14.0031	540	0.313725	956	0.623051	0.623051	1.63659	1.63659	386.52	71-58-9	Estrogen/progestogen Receptor	12	31.0463	<1	0	http://selleckchem.com/products/Medroxyprogesterone-acetate.html	Medroxyprogesterone acetate (MPA) is a synthetic progestin and act as a potent progesterone receptor agonist, used to treat abnormal menstruation or irregular vaginal bleeding.	Endocrinology & Hormones	C24H34O4	Free Base	NSC-26386	CC1CC2C(CCC3(C)C2CCC3(OC(C)=O)C(C)=O)C4(C)CCC(=O)C=C14	3.755	4	0	3
S1952	Methoxsalen	14.8331	670	0.372549	647	0.572412	0.572412	-0.128899	0.128899	216.19	298-81-7	P450 (e.g. CYP17)	43	198.899	<1	0	http://selleckchem.com/products/Methoxsalen(Oxsoralen).html	Methoxsalen is a naturally occurring photoactive substance found in the seeds of the Ammi majus (Umbelliferae) plant, used in the diagnosis and treatment of psoriasis A CYP2A5/6 inhibitor.	Metabolism	C12H8O4	free base	Xanthotoxin, NCI-C55903	COC1=C2OC=CC2=CC3=C1OC(=O)C=C3	2.187	4	0	1
S2602	Acemetacin	12.3867	296	0.431373	281	1.42079	1.42079	-0.0268383	0.0268383	415.82	53164-05-9	COX	83	199.606	<1	0	http://selleckchem.com/products/acemetacin-emflex.html	Acemetacin is a non-steroidal anti-inflammatory drug and a glycolic acid ester of indometacin that is a cyclooxygenase inhibitor.	Neuronal Signaling	C21H18ClNO6	free base	K-708	COC1=CC2=C(C=C1)[N](C(=C2CC(=O)OCC(O)=O)C)C(=O)C3=CC=C(Cl)C=C3	3.942	5	0	7
S2605	Idebenone	17.5372	927	0.372549	648	-0.0095058	0.0095058	-0.806142	0.806142	338.44	58186-27-9	ROS	68	200.922	<1	0	http://selleckchem.com/products/idebenone.html	Idebenone is a synthetic analog of coenzyme Q10 (CoQ10) and a brain stimulant.	Immunology & Inflammation	C19H30O5	free base	CV-2619	COC1=C(OC)C(=O)C(=C(C)C1=O)CCCCCCCCCCO	3.836	4	1	12
S3820	Dehydroevodiamine hydrochloride	12.1738	265	0.411765	366	0.295782	0.295782	-0.263041	0.263041	337.8	111664-82-5	AChR	37	109.532	0	0	http://selleckchem.com/products/dehydroevodiamine-hydrochloride.html	Dehydroevodiamine (DHE), a major phytochemical in fruits of Evodia rutaecarpa, can inhibit AChE. It has hypotensive and neuroprotective effects and modulates nitric oxide production.	Neuronal Signaling	C19H16ClN3O	hydrochloride	N/A	Cl.CN1C2=CC=CC=C2C(=O)N3CCC4=C5C=CC=CC5=NC4=C13	2.891	2	0	0
S2660	MK-0752	15.876	781	0.431373	251	-1.0408	1.0408	-1.74209	1.74209	442.9	471905-41-6	Beta Amyloid,Gamma-secretase	89	200.948	<1	0	http://selleckchem.com/products/mk-0752.html	MK-0752 is a moderately potent γ-secretase inhibitor, which reduces Aβ40 production with IC50 of 5 nM. Phase 1/2.	Proteases	C21H21ClF2O4S	free base	N/A	OC(=O)CCC1CCC(CC1)(C2=C(F)C=CC(=C2)F)[S](=O)(=O)C3=CC=C(Cl)C=C3	5.615	3	0	6
S3855	Ethyl ferulate	13.2855	435	0.470588	123	0.490052	0.490052	0.30144	0.30144	222.24	4046-02-0	Others	44	197.984	0	0	http://selleckchem.com/products/ethyl-ferulate.html	Ethyl ferulate is the alkyl ester derivative of ferulic acid which is a naturally occurring plant product with anti-oxidative, anti-inflammatory, neuroprotective, and antiproliferative activities.	Others	C12H14O4	free base	Ferulic acid ethyl ester, Ethyl 4'-hydroxy-3'-methoxycinnamate, Ethyl 3-(4-hydroxy-3-methoxyphenyl)acrylate	CCOC(=O)/C=C/C1=CC(=C(O)C=C1)OC	2.243	3	1	5
S2711	Dibenzazepine (YO-01027)	9.60166	51	0.45098	180	-7.41575	7.41575	-5.40824	5.40824	463.48	209984-56-5	Gamma-secretase	92	198.498	<1	0	http://selleckchem.com/products/yo-01027.html	Dibenzazepine (YO-01027) is a dipeptidic γ-secretase inhibitor with IC50 of 2.6 nM and 2.9 nM in cell-free assays for APPL and Notch cleavage, respectively.	Proteases	C26H23F2N3O3	free base	N/A	CC(NC(=O)CC1=CC(=CC(=C1)F)F)C(=O)NC2C(=O)N(C)C3=C(C=CC=C3)C4=C2C=CC=C4	3.277	3	2	5
S3881	Scopoletin	17.9543	955	0.372549	649	1.28142	1.28142	0.917232	0.917232	192.17	92-61-5	Immunology & Inflammation related	38	197.742	0	0	http://selleckchem.com/products/scopoletin.html	Scopoletin is the main bioactive constituent of flower buds from Magnolia fargesii with anti-inflammatory, hypouricemic, and antioxidant activities.	Immunology & Inflammation	C10H8O4	free base	Esculetin 6-methyl ether, Gelseminic acid, 6-Methylesculetin, Chrysatropic acid	COC1=CC2=C(OC(=O)C=C2)C=C1O	1.641	3	1	1
S2795	VU 0357121	19.612	1002	0.372549	650	1.37918	1.37918	0.559247	0.559247	305.32	433967-28-3	GluR	61	199.79	<1	0	http://selleckchem.com/products/vu-0357121.html	VU0357121 is a novel positive allosteric modulator (PAM) of mGlu5 with EC50 of 33 nM, is inactive or very weakly antagonizing at other mGlu receptor subtypes.	Neuronal Signaling	C17H17F2NO2	free base	N/A	CCCCOC1=CC=C(C=C1)C(=O)NC2=C(F)C=C(F)C=C2	4.338	2	1	6
S3909	Catalpol	15.9525	793	0.392157	499	0.614674	0.614674	-0.878589	0.878589	362.33	2415-24-9	Others	72	198.714	0	0	http://selleckchem.com/products/catalpol.html	Catalpol, an iridoid glucoside contained richly in the roots of the small flowering plant species Rehmannia glutinosa Libosch, has been shown to have antioxidation, anti-inflammation, anti-apoptosis and other neuroprotective properties and plays a role in neuroprotection against hypoxic/ischemic injury, AD and PD in both in vivo and in vitro models.	Others	C15H22O10	free base	Catalpol, catalpinoside, Digitalis purpurea L	OCC1OC(OC2OC=CC3C(O)C4OC4(CO)C23)C(O)C(O)C1O	-3.581	4	6	4
S2855	MRS 2578	19.7611	1005	0.313725	957	-0.550967	0.550967	0.0899756	0.0899756	472.67	711019-86-2	P2 Receptor	42	88.8569	<1	0	http://selleckchem.com/products/mrs-2578.html	MRS2578 is a potent P2Y6 receptor antagonist with IC50 of 37 nM, exhibits insignificant activity at P2Y1, P2Y2, P2Y4,and P2Y11 receptors.	Neuronal Signaling	C20H20N6S4	free base	N/A	S=C=NC1=CC=CC(=C1)NC(=S)NCCCCNC(=S)NC2=CC(=CC=C2)N=C=S	7.004	2	4	13
S3960	Higenamine hydrochloride	17.6742	939	0.372549	651	1.04451	1.04451	-0.645585	0.645585	307.77	11041-94-4	Adrenergic Receptor	61	198.2	0	0	http://selleckchem.com/products/higenamine-hydrochloride.html	Higenamine, also known as Norcoclaurine HCl, is a non-selective β2 adrenoceptor agonist which is a chemical compound naturally occurring in a number of plants.	Neuronal Signaling	C16H18ClNO3	hydrochloride	norcoclaurine HCl, (+-)-Demethylcoclaurine hydrochloride	Cl.OC1=CC=C(CC2NCCC3=CC(=C(O)C=C23)O)C=C1	3.031	0	4	2
S2876	(+)-MK 801 maleate	20.7267	1018	0.196078	1105	-0.285345	0.285345	-1.12958	1.12958	337.37	77086-22-7	NMDAR	68	201.559	<1	0	http://selleckchem.com/products/mk-801-maleate.html	(+)-MK-801 is a potent, selective and non-competitive NMDA receptor antagonist with Kd of 37.2 nM in rat brain membranes.	Neuronal Signaling	C20H19NO4	maleate	N/A	CC12NC(CC3=C1C=CC=C3)C4=C2C=CC=C4.OC(=O)\C=C/C(O)=O	0.376	2	1	2
S4000	Pergolide Mesylate	18.109	962	0.254902	1048	0.155959	0.155959	-0.4861	0.4861	410.59	66104-23-2	Dopamine Receptor	10	24.3552	82	199.713	http://selleckchem.com/products/Pergolide-mesylate.html	Pergolide Mesylate is an antiparkinsonian agent which functions as a dopaminergic agonist.	Neuronal Signaling	C20H30N2O3S2	Mesylate	LY127809	CCCN1CC(CSC)CC2C1CC3=C[NH]C4=C3C2=CC=C4.C[S](O)(=O)=O	3.696	0	1	4
S2929	Pifithrin-α (PFTα) HBr	19.6946	1004	0.313725	958	1.52157	1.52157	0.109133	0.109133	367.3	63208-82-2	p53,Autophagy	67	182.412	<1	0	http://selleckchem.com/products/pifithrin-alpha.html	Pifithrin-α is an inhibitor of p53, inhibiting p53-dependent transactivation of p53-responsive genes.	Apoptosis	C16H19BrN2OS	HBr	N/A	Br.CC1=CC=C(C=C1)C(=O)CN2C(=N)SC3=C2CCCC3	3.993	1	0	3
S4023	Procaine HCl	16.7757	873	0.333333	895	0.908521	0.908521	0.762563	0.762563	272.77	51-05-8	NMDAR,Sodium Channel,AChR	55	201.635	55	201.635	http://selleckchem.com/products/procaine-novocaine-hcl.html	Procaine is an inhibitor of sodium channel, NMDA receptor and nAChR with IC50 of 60 μM, 0.296 mM and 45.5 μM, which is also an inhibitor of 5-HT3 with KD of 1.7 μM.	Transmembrane Transporters	C13H21ClN2O2	HCl	Novocaine HCl	Cl.CCN(CC)CCOC(=O)C1=CC=C(N)C=C1	2.157	2	1	7
S3037	Bepotastine Besilate	17.8451	952	0.294118	1003	1.24532	1.24532	1.10758	1.10758	547.06	190786-44-8	Histamine Receptor	109	199.247	<1	0	http://selleckchem.com/products/bepotastine-besilate.html	Bepotastine is a non-sedating, selective antagonist of histamine 1 (H1) receptor with pIC50 of 5.7.	Neuronal Signaling	C27H31ClN2O6S	Besilate salt	TAU 284	OC(=O)CCCN1CCC(CC1)OC(C2=CC=C(Cl)C=C2)C3=NC=CC=C3.O[S](=O)(=O)C4=CC=CC=C4	1.371	3	0	9
S4038	Dibucaine HCl	88.5981	1100	0.215686	1085	0.369788	0.369788	0.715967	0.715967	379.92	61-12-1	Sodium Channel	76	200.042	76	200.042	http://selleckchem.com/products/dibucaine-cinchocaine-hcl.html	Dibucaine HCl is a local anesthetics.	Transmembrane Transporters	C20H30ClN3O2	hydrochloride	Cinchocaine HCl	Cl.CCCCOC1=CC(=C2C=CC=CC2=N1)C(=O)NCCN(CC)CC	4.294	3	1	10
S3060	Medetomidine HCl	12.1548	264	0.431373	252	1.27807	1.27807	2.21709	2.21709	236.74	86347-15-1	Adrenergic Receptor	12	50.6885	47	198.53	http://selleckchem.com/products/medetomidine-hcl.html	Medetomidine is a selective α2-adrenoceptor agonist, with Ki of 1.08 nM, exhibts 1620-fold selectivity over α1-adrenoceptor.	Neuronal Signaling	C13H17ClN2	HCl	N/A	Cl.CC(C1=C[NH]C=N1)C2=C(C)C(=CC=C2)C	3.515	1	1	2
S4064	Escitalopram Oxalate	17.0582	896	0.352941	772	1.76327	1.76327	2.21327	2.21327	414.43	219861-08-2	5-HT Receptor	83	200.275	25	60.3238	http://selleckchem.com/products/escitalopram-oxalate.html	Escitalopram Oxalate is a selective serotonin (5-HT) reuptake inhibitor (SSRI) with Ki of 0.89 nM.	Neuronal Signaling	C22H23FN2O5	Oxalate	N/A	CN(C)CCCC1(OCC2=CC(=CC=C12)C#N)C3=CC=C(F)C=C3.OC(=O)C(O)=O	0.257	3	0	6
S3100	2-Thiouracil	15.3594	725	0.313725	959	0.962785	0.962785	0.223638	0.223638	128.15	141-90-2	Others	26	202.887	<1	0	http://selleckchem.com/products/2-thiouracil.html	2-Thiouracil is a thiolated uracil derivative that is a known antihyperthyroid agent.	Others	C4H4N2OS	free base	N/A	O=C1NC(=S)NC=C1	0.081	1	2	0
S4086	Loxapine Succinate	23.4082	1037	0.333333	896	0.674593	0.674593	-1.60584	1.60584	445.9	27833-64-3	5-HT Receptor,Dopamine Receptor	89	199.596	<1	0	http://selleckchem.com/products/loxapine-succinate.html	Loxapine Succinate is a D2DR and D4DR inhibitor, serotonergic receptor antagonist and also a dibenzoxazepine anti-psychotic agent.	Neuronal Signaling	C22H24ClN3O5	Succinate	N/A	CN1CCN(CC1)C2=NC3=C(OC4=C2C=C(Cl)C=C4)C=CC=C3.OC(=O)CCC(O)=O	0.039	4	0	4
S3163	Benztropine mesylate	13.9465	525	0.529412	50	2.13426	2.13426	-0.833425	0.833425	403.53	132-17-2	Dopamine Receptor	50	123.907	81	200.729	http://selleckchem.com/products/benztropine-mesylate.html	Benztropine is a dopamine transporter (DAT) inhibitor with IC50 of 118 nM.	Neuronal Signaling	C22H29NO4S	Mesylate	N/A	CN1C2CCC1CC(C2)OC(C3=CC=CC=C3)C4=CC=CC=C4.C[S](O)(=O)=O	3.461	1	0	4
S4116	Isovaleramide	13.0676	395	0.509804	72	1.39088	1.39088	0.272823	0.272823	101.15	541-46-8	Dehydrogenase	20	197.726	<1	0	http://selleckchem.com/products/isovaleramide.html	Isovaleramide is an anticonvulsant molecule isolated from Valeriana pavonii, it inhibits the liver alcohol dehydrogenases.	Metabolism	C5H11NO	free base	N/A	CC(C)CC(N)=O	0.542	1	1	2
S3186	Azatadine dimaleate	17.4972	924	0.411765	367	3.19737	3.19737	0.255102	0.255102	522.55	3978-86-7	Histamine Receptor	105	200.938	105	200.938	http://selleckchem.com/products/azatadine-dimaleate.html	Azatadine is an histamine and cholinergic inhibitor with IC50 of 6.5 nM and 10 nM, respectively.	Neuronal Signaling	C28H30N2O8	Dimaleate	SCH10649	CN1CCC(CC1)=C2C3=CC=CC=C3CCC4=CC=CN=C24.OC(=O)\C=C/C(O)=O.OC(=O)\C=C/C(O)=O	1.128	5	0	4
S4139	Cyclizine 2HCl	15.449	735	0.392157	500	1.3438	1.3438	0.0791823	0.0791823	339.3	5897-18-7	Histamine Receptor	7	20.6307	68	200.413	http://selleckchem.com/products/cyclizine-2hcl.html	Cyclizine 2HCl is a piperazine derivative with Histamine H1 receptor antagonist activity.	Neuronal Signaling	C18H24Cl2N2	Hydrochloride	N/A	Cl.Cl.CN1CCN(CC1)C(C2=CC=CC=C2)C3=CC=CC=C3	4.237	0	0	3
S3204	Meptazinol HCl	18.6027	983	0.352941	773	1.91606	1.91606	0.784778	0.784778	269.81	59263-76-2	Opioid Receptor	53	196.435	53	196.435	http://selleckchem.com/products/meptazinol-hydrochloride.html	Meptazinol is a unique centrally active opioid analgesic, which inhibits [3H]dihydromorphine binding with IC50 of 58 nM.	GPCR & G Protein	C15H24ClNO	HCl	N/A	Cl.CCC1(CCCCN(C)C1)C2=CC(=CC=C2)O	3.914	0	1	2
S4171	Choline Chloride	18.2451	965	0.392157	501	1.88298	1.88298	0.140045	0.140045	139.62	67-48-1	AChR	28	200.544	28	200.544	http://selleckchem.com/products/choline-chloride.html	Choline chloride is a quaternary ammonium salt used as an additive for animal feed. It is important as a precursor of acetylcholine, as a methyl donor in various metabolic processes, and in lipid metabolism.	Neuronal Signaling	C5H14ClNO	Chloride	N/A	[Cl-].C[N+](C)(C)CCO	-4.248	0	1	2
S3617	(20S)-Protopanaxatriol	20.1468	1011	0.352941	774	1.87157	1.87157	0.520899	0.520899	476.73	34080-08-5	Glucocorticoid Receptor	95	199.274	<1	0	http://selleckchem.com/products/20s-protopanaxatriol.html	(20S)-Protopanaxatriol(g-PPT), a neuroprotective metabolite of ginsenoside, protopanaxatriol (g-PPT), is a functional ligand for both GR and ERbeta and could modulate endothelial cell functions through the glucocorticoid receptor (GR) and oestrogen receptor (ER).	Endocrinology & Hormones	C30H52O4	free base	g-PPT, 20(S)-APPT	CC(C)=CCCC(C)(O)C1CCC2(C)C1C(O)CC3C4(C)CCC(O)C(C)(C)C4C(O)CC23C	4.62	0	3	4
S4210	Benzocaine	14.211	584	0.372549	652	1.77856	1.77856	0.711926	0.711926	165.19	94-09-7	Sodium Channel	33	199.77	<1	0	http://selleckchem.com/products/benzocaine.html	Benzocaine is the ethyl ester of p-aminobenzoic acid (PABA), it is a local anesthetic commonly used as a topical pain reliever or in cough drops.	Transmembrane Transporters	C9H11NO2	Free Base	N/A	CCOC(=O)C1=CC=C(N)C=C1	1.287	2	1	3
S3640	Methoxyphenamine Hydrochloride	16.5856	860	0.372549	653	1.76812	1.76812	0.0851512	0.0851512	215.72	5588-10-3	Adrenergic Receptor	43	199.332	43	199.332	http://selleckchem.com/products/methoxyphenamine-hydrochloride.html	Methoxyphenamine Hydrochloride is a β-adrenergic receptor agonist of the amphetamine class used as a bronchodilator.	Neuronal Signaling	C11H18ClNO	hydrochloride	2-methoxy-N-methylamphetamine Hydrochloride, OMMA Hydrochloride	Cl.CNC(C)CC1=CC=CC=C1OC	2.431	1	1	4
S4235	Phenazopyridine HCl	16.6389	865	0.411765	368	1.98805	1.98805	0.277219	0.277219	249.7	136-40-3	Sodium Channel	50	200.24	<1	0	http://selleckchem.com/products/phenazopyridine-hcl.html	Phenazopyridine HCl is a local analgesic that has been used in urinary tract disorders. It is an inhibitor of sodium channel protein type 1 subunit alpha.	Transmembrane Transporters	C11H12ClN5	Hydrochloride	N/A	Cl.NC1=NC(=C(C=C1)N=NC2=CC=CC=C2)N	3.015	3	2	2
S3674	Levamlodipine	12.1919	268	0.588235	26	0.970366	0.970366	-0.559993	0.559993	408.88	103129-82-4	Calcium Channel	81	198.102	81	198.102	http://selleckchem.com/products/levamlodipine.html	Levamlodipine is a pharmacologically active enantiomer of amlodipine which belongs to the dihydropyridine group of calcium channel blocker. It acts on the L-type of calcium channels and its treatment results in vasodilation and a fall in blood pressure.	Transmembrane Transporters	C20H25ClN2O5	free base	S-amlodipine	CCOC(=O)C1=C(COCCN)NC(=C(C1C2=CC=CC=C2Cl)C(=O)OC)C	1.576	5	2	10
S4253	Epinastine HCl	25.1574	1045	0.294118	1004	1.08068	1.08068	-1.15329	1.15329	285.77	108929-04-0	Histamine Receptor	57	199.461	57	199.461	http://selleckchem.com/products/epinastine-hcl.html	Epinastine is an antihistamine and mast cell stabilizer that is used in eye drops to treat allergic conjunctivitis.	Neuronal Signaling	C16H16ClN3	Hydrochloride	WAL-801CL HCl	Cl.NC1=NCC2N1C3=CC=CC=C3CC4=CC=CC=C24	3.164	1	1	0
S3716	Flibanserin	18.0569	961	0.352941	775	2.05376	2.05376	-0.191683	0.191683	390.4	167933-07-5	5-HT Receptor	78	199.795	<1	0	http://selleckchem.com/products/flibanserin.html	Flibanserin is a nonhormonal, centrally acting molecule that acts as an agonist at postsynaptic 5-HT1A receptors and as an antagonist at 5-HT2A receptors.	Neuronal Signaling	C20H21F3N4O	free base	BIMT-17, BIMT-17-BS	FC(F)(F)C1=CC=CC(=C1)N2CCN(CC2)CCN3C(=O)NC4=C3C=CC=C4	3.609	1	1	5
S4270	Oxiracetam	18.7979	986	0.313725	960	0.58836	0.58836	0.667159	0.667159	158.16	62613-82-5	GABA Receptor	31	196.004	31	196.004	http://selleckchem.com/products/oxiracetam.html	Oxiracetam, a cyclic derivative of gamma-aminobutyric acid (GABA), is used as a nootropic drug to improve memory and learning.	Neuronal Signaling	C6H10N2O3	free base	ISF 2522	NC(=O)CN1CC(O)CC1=O	-2.143	2	2	2
S3783	Echinacoside	16.5533	857	0.392157	502	1.61954	1.61954	0.186437	0.186437	786.73	82854-37-3	Others	100	127.108	0	0	http://selleckchem.com/products/echinacoside.html	Echinacoside, a natural polyphenolic compound, has various biological activities, such as antioxidative, anti-inflammatory, neuroprotective, hepatoprotective, nitric oxide radical-scavenging and vasodilative actions.	Others	C35H46O20	free base	N/A	CC1OC(OC2C(O)C(OCCC3=CC(=C(O)C=C3)O)OC(COC4OC(CO)C(O)C(O)C4O)C2OC(=O)\C=C\C5=CC=C(O)C(=C5)O)C(O)C(O)C1O	-1.263	8	12	14
S4289	Metoclopramide HCl	18.2751	967	0.313725	961	2.12036	2.12036	1.20978	1.20978	336.26	7232-21-5	Dopamine Receptor	67	199.251	67	199.251	http://selleckchem.com/products/metoclopramide-hcl.html	Metoclopramide HCl is a selective dopamine D2 receptor antagonist, used for the treatment of nausea and vomiting.	Neuronal Signaling	C14H23Cl2N3O2	Hydrochloride	N/A	Cl.CCN(CC)CCNC(=O)C1=CC(=C(N)C=C1OC)Cl	2.157	2	2	7
S2606	Mifepristone	14.3097	597	0.470588	124	-2.05096	2.05096	-2.17206	2.17206	429.59	84371-65-3	Estrogen/progestogen Receptor	85	197.863	<1	0	http://selleckchem.com/products/Mifepristone(Mifeprex).html	Mifepristone is a remarkably active antagonist of progesterone receptor and glucocorticoid receptor with IC50 of 0.2 nM and 2.6 nM, respectively.	Endocrinology & Hormones	C29H35NO2	free base	RU486, C-1073	CC#CC1(O)CCC2C3CCC4=CC(=O)CCC4=C3C(CC12C)C5=CC=C(C=C5)N(C)C	5.655	1	0	3
S3823	Schizandrol A	11.6783	188	0.352941	776	-1.22576	1.22576	-3.49784	3.49784	432.51	7432-28-2	Others	86	198.839	0	0	http://selleckchem.com/products/schizandrol-a.html	Schizandrol A is one of the effective components in the dried fruit of Schizandra chinensis Bail and works by increasing dopamine, a neurotransmitter, in the brain.	Others	C24H32O7	free base	N/A	COC1=CC2=C(C(=C1OC)OC)C3=C(CC(C)(O)C(C)C2)C=C(OC)C(=C3OC)OC	4.05	6	0	6
S2663	WAY-100635 Maleate	17.5642	932	0.372549	654	0.198301	0.198301	-0.141185	0.141185	538.64	1092679-51-0	5-HT Receptor	85	157.805	<1	0	http://selleckchem.com/products/way-100635.html	WAY-100635 Maleate is a potent and selective 5-HT receptor antagonist with IC50 of 0.95 nM.	Neuronal Signaling	C29H38N4O6	Maleate	N/A	COC1=C(C=CC=C1)N2CCN(CC2)CCN(C(=O)C3CCCCC3)C4=NC=CC=C4.OC(=O)\C=C/C(O)=O	1.427	5	0	9
S3856	Allantoin	16.4685	847	0.352941	777	-0.759241	0.759241	-1.37785	1.37785	158.12	97-59-6	Others	7	44.2702	0	0	http://selleckchem.com/products/allantoin.html	Allantoin, produced from uric acid, is a major metabolic intermediate in most organisms including animals, plants and bacteria.	Others	C4H6N4O3	free base	Glyoxyldiureide, 5-Ureidohydantoin	NC(=O)NC1NC(=O)NC1=O	-1.76	3	4	1
S2714	LY411575	8.58371	23	0.490196	100	-7.92877	7.92877	-5.66873	5.66873	479.48	209984-57-6	Gamma-secretase	95	198.131	<1	0	http://selleckchem.com/products/ly-411575.html	LY411575 is a potent γ-secretase inhibitor with IC50 of 0.078 nM/0.082 nM (membrane/cell-based), also inhibits Notch cleavage with IC50 of 0.39 nM in APP or NΔE expressing HEK293 cells.	Proteases	C26H23F2N3O4	free base	N/A	CC(NC(=O)C(O)C1=CC(=CC(=C1)F)F)C(=O)NC2C(=O)N(C)C3=C(C=CC=C3)C4=C2C=CC=C4	2.625	3	3	5
S3883	Protopine	11.9518	234	0.411765	369	0.277095	0.277095	-2.48197	2.48197	353.37	130-86-9	Calcium Channel	30	84.8969	0	0	http://selleckchem.com/products/protopine.html	Protopine, an alkaloid present in different plants, has been shown to exhibit a number of activities, such as inhibition of calcium influx through both voltage and receptor-operated channels and inhibition of rabbit blood platelet aggregation. It also possesses anti-cholinergic and anti-histaminic as well as anti-bacterial activities.	Transmembrane Transporters	C20H19NO5	free base	Corydinine, Fumarine, Biflorine, Macleyine	CN1CCC2=C(C=C3OCOC3=C2)C(=O)CC4=C(C1)C5=C(OCO5)C=C4	2.953	5	0	0
S2809	MPEP	19.1264	994	0.392157	503	0.264411	0.264411	0.384389	0.384389	193.24	96206-92-7	GluR	39	201.822	<1	0	http://selleckchem.com/products/mpep.html	MPEP is a selective mGlu5 receptor antagonist with IC50 of 36 nM, exhibits no appreciable activity at mGlu1b/2/3/4a/7b/8a/6 receptors.	Neuronal Signaling	C14H11N	free base	N/A	CC1=NC(=CC=C1)C#CC2=CC=CC=C2	3.499	1	0	2
S3923	Ginsenoside Rg1	16.1604	811	0.392157	504	0.402899	0.402899	1.19751	1.19751	801.01	22427-39-0	Others	100	124.842	0	0	http://selleckchem.com/products/ginsenoside-rg1.html	Ginsenoside Rg1, identified as a protopanaxatriol-type, has pharmacological actions such as neuroprotective and anti-tumor effects on various cancer types.	Others	C42H72O14	free base	Ginsenoside A2, Panaxoside A, Panaxoside Rg1, Sanchinoside C1, Sanchinoside Rg1	CC(C)=CCCC(C)(OC1OC(CO)C(O)C(O)C1O)C2CCC3(C)C2C(O)CC4C5(C)CCC(O)C(C)(C)C5C(CC34C)OC6OC(CO)C(O)C(O)C6O	1.126	4	10	10
S2856	SB 271046 hydrochloride	22.6634	1031	0.372549	655	0.0578278	0.0578278	0.450042	0.450042	488.45	209481-24-3	5-HT Receptor	40	81.8917	<1	0	http://selleckchem.com/products/sb-271046.html	SB 271046 hydrochloride is a potent, selective and orally active 5-HT6 receptor antagonist with pKi of 8.9, exhibits 200-fold greater selectivity over other 5-HT receptor subtypes.	Neuronal Signaling	C20H23Cl2N3O3S2	hydrochloride	N/A	COC1=CC=C(N[S](=O)(=O)C2=C(C)C3=CC(=CC=C3S2)Cl)C=C1N4CCNCC4	4.403	3	2	5
S3968	Histamine	11.1866	142	0.431373	253	-0.497646	0.497646	-0.167575	0.167575	111.15	51-45-6	Histamine Receptor	22	197.931	0	0	http://selleckchem.com/products/histamine.html	Histamine, an organic nitrogenous compound, is involved in local immune responses regulating physiological function in the gut and acting as a neurotransmitter for the brain, spinal cord, and uterus. It is a potent H1 and H2 receptor agonist.	Immunology & Inflammation	C5H9N3	free base	N/A	NCCC1=C[NH]C=N1	-0.714	1	2	2
S2891	GW441756	12.9773	381	0.372549	656	-2.29766	2.29766	-3.10447	3.10447	275.3	504433-23-2	Trk receptor	25	90.81	<1	0	http://selleckchem.com/products/gw-441756.html	GW441756 is a potent, selective inhibitor of TrkA with IC50 of 2 nM, with very little activity to c-Raf1 and CDK2.	Protein Tyrosine Kinase	C17H13N3O	free base	N/A	C[N]1C=C(C=C2C(=O)NC3=CC=CN=C23)C4=C1C=CC=C4	2.508	2	1	1
S4009	Mirabegron	17.8435	950	0.372549	657	-0.113349	0.113349	0.493509	0.493509	396.51	223673-61-8	Adrenergic Receptor	79	199.238	<1	0	http://selleckchem.com/products/mirabegron-ym178.html	Mirabegron is a selective β3-adrenoceptor agonist with EC50 of 22.4 nM.	Neuronal Signaling	C21H24N4O2S	free base	YM 178	NC1=NC(=CS1)CC(=O)NC2=CC=C(CCNCC(O)C3=CC=CC=C3)C=C2	2.26	2	4	9
S3005	Paroxetine HCl	16.1342	809	0.352941	778	-0.723198	0.723198	0.925341	0.925341	365.83	78246-49-8	AChR,5-HT Receptor	73	199.546	1	2.73351	http://selleckchem.com/products/paroxetine-hcl.html	Paroxetine HCl is an antidepressant drug of the SSRI type.	Neuronal Signaling	C19H21ClFNO3	Hydrochloride	BRL-29060A, FG-7051	Cl.FC1=CC=C(C=C1)C2CCNCC2COC3=CC4=C(OCO4)C=C3	3.611	3	1	4
S4024	Homatropine Methylbromide	12.8942	373	0.411765	370	0.188299	0.188299	1.1547	1.1547	370.28	80-49-9	AChR	74	199.849	74	199.849	http://selleckchem.com/products/homatropine-methylbromide.html	Homatropine Methylbromide is muscarinic AChR antagonist, inhibits endothelial and smooth muscle muscarinic receptors of WKY-E and SHR-E with IC50 of 162.5 nM and 170.3 nM, respectively.	Neuronal Signaling	C17H24BrNO3	quaternary-N bromide salt	N/A	[Br-].C[N+]1(C)C2CCC1CC(C2)OC(=O)C(O)C3=CC=CC=C3	-2.076	2	1	4
S3038	Fosaprepitant dimeglumine salt	12.5944	326	0.470588	135	-1.63587	1.63587	-0.0506047	0.0506047	1004.83	265121-04-8	Others	201	200.034	135	134.351	http://selleckchem.com/products/fosaprepitant.html	Fosaprepitant is a water-soluble phosphoryl prodrug for Aprepitant which is a NK1 antagonist.	Others	C37H56F7N6O16P	dimeglumine salt	MK-0517	CNCC(O)C(O)C(O)C(O)CO.CNCC(O)C(O)C(O)C(O)CO.CC(OC1OCCN(CC2=NN(C(=O)N2)[P](O)(O)=O)C1C3=CC=C(F)C=C3)C4=CC(=CC(=C4)C(F)(F)F)C(F)(F)F	-1.235	4	13	21
S4043	Tetrahydrozoline HCl	13.4319	457	0.411765	371	-0.00974932	0.00974932	1.82692	1.82692	236.74	522-48-5	Adrenergic Receptor	12	50.6885	47	198.53	http://selleckchem.com/products/tetrahydrozoline-hcl.html	Tetrahydrozoline HCl is an imidazoline derivative with alpha receptor agonist activity.	Neuronal Signaling	C13H17ClN2	hydrochloride	N/A	Cl.C1CC(C2=NCCN2)C3=CC=CC=C3C1	2.567	1	1	1
S3061	Epinephrine HCl	18.2955	969	0.333333	897	-0.178983	0.178983	0.638891	0.638891	219.67	55-31-2	Adrenergic Receptor	44	200.3	44	200.3	http://selleckchem.com/products/epinephrine-hcl-adrenaline.html	Epinephrine HCl is a hormone and a neurotransmitter.	Neuronal Signaling	C9H14ClNO3	HCl	Adrenaline	Cl.CNCC(O)C1=CC=C(O)C(=C1)O	0.754	0	4	3
S4065	Guanabenz Acetate	15.1635	711	0.392157	505	0.905599	0.905599	0.895792	0.895792	291.13	23256-50-0	Adrenergic Receptor	58	199.224	<1	0	http://selleckchem.com/products/guanabenz-wy-8678-acetate.html	Guanabenz Acetate is an selective agonist of α2a-adrenergic receptor, α2b-adrenergic receptor and α2c-adrenergic receptor with pEC50 of 8.25, 7.01 and ~5, respectively.	Neuronal Signaling	C10H12Cl2N4O2	Acetate	WY-8678 Acetate	CC(O)=O.NC(=N)N/N=C/C1=C(Cl)C=CC=C1Cl	1.987	2	2	3
S3117	Oxybutynin chloride	17.1881	903	0.431373	282	0.401254	0.401254	-1.0631	1.0631	393.95	1508-65-2	AChR	79	200.533	4	10.1536	http://selleckchem.com/products/oxybutynin-chloride.html	Oxybutynin is an anticholinergic medication used to relieve urinary and bladder difficulties.	Neuronal Signaling	C22H32ClNO3	Chloride	N/A	Cl.CCN(CC)CC#CCOC(=O)C(O)(C1CCCCC1)C2=CC=CC=C2	5.028	2	0	10
S4091	Ifenprodil Tartrate	12.3415	288	0.568627	32	1.42437	1.42437	-0.0848217	0.0848217	800.98	23210-58-4	NMDAR	95	118.605	9	11.2362	http://selleckchem.com/products/ifenprodil-tartrate.html	Ifenprodil is an atypical noncompetitive antagonist at the NMDA receptor, it interacts with high affinity at a homogeneous population of NMDA receptors in neonatal rat forebrain with IC50 of 0.3 μM.	Neuronal Signaling	C46H60N2O10	Tartrate	N/A	CC(C(O)C1=CC=C(O)C=C1)N2CCC(CC2)CC3=CC=CC=C3.CC(C(O)C4=CC=C(O)C=C4)N5CCC(CC5)CC6=CC=CC=C6.OC(C(O)C(O)=O)C(O)=O	0.638	2	6	13
S3173	Antipyrine	15.6262	753	0.411765	372	0.711089	0.711089	-0.253587	0.253587	188.23	60-80-0	COX	38	201.881	38	201.881	http://selleckchem.com/products/antipyrine.html	Antipyrine is an analgesic and antipyretic agent selective COX-3 inhibitor.	Neuronal Signaling	C11H12N2O	free base	Phenazone	CN1N(C(=O)C=C1C)C2=CC=CC=C2	1.218	1	0	1
S4118	Histamine 2HCl	18.3994	976	0.352941	779	0.476219	0.476219		0	184.07	56-92-8	Histamine Receptor	3	16.2981	37	201.01	http://selleckchem.com/products/histamine-2hcl.html	Histamine is an organic nitrogen compound, acts on target cells in mammalian brain via stimulation of Histamine 1/2.	Neuronal Signaling	C5H11Cl2N3	Dihydrochloride	N/A	Cl.Cl.NCCC1=C[NH]C=N1	0.05	1	2	2
S3188	(+,-)-Octopamine HCl	18.4269	977	0.372549	658	0.399484	0.399484	-1.3459	1.3459	189.64	770-05-8	Dopamine Receptor	38	200.38	38	200.38	http://selleckchem.com/products/octopamine-hcl.html	Octopamine (OA), a biogenic monoamine structurally related to noradrenaline, acts as a neurohormone, a neuromodulator and a neurotransmitter in invertebrates.	Neuronal Signaling	C8H12ClNO2	HCl	N/A	Cl.NCC(O)C1=CC=C(O)C=C1	0.565	0	3	2
S4143	Pentoxyverine Citrate	19.65	1003	0.235294	1054	0.630434	0.630434	-1.05134	1.05134	525.59	23142-01-0	AChR	100	190.262	100	190.262	http://selleckchem.com/products/pentoxyverine-carbetapentane-citrate.html	Pentoxyverine Citrate is an antitussive (cough suppressant) commonly used for cough associated with illnesses like common cold.	Neuronal Signaling	C21H32N3O5P	Citrate	Carbetapentane Citrate	CC(C)N(CCC(C(N)=O)(C1=CC=CC=C1)C2=CC=CC=N2)C(C)C.O[P](O)(O)=O	2.949	2	1	8
S3208	Fexofenadine HCl	18.7684	985	0.27451	1036	0.757832	0.757832	-0.158157	0.158157	538.12	153439-40-8	Histamine Receptor	107	198.84	2	3.71664	http://selleckchem.com/products/fexofenadine-hcl.html	Fexofenadine inhibits histamine H1 receptor with IC50 of 246 nM.	Neuronal Signaling	C32H40ClNO4	HCl	MDL 16455A	Cl.CC(C)(C(O)=O)C1=CC=C(C=C1)C(O)CCCN2CCC(CC2)C(O)(C3=CC=CC=C3)C4=CC=CC=C4	2.989	1	1	10
S4176	Trometamol	17.7354	943	0.372549	659	1.59893	1.59893	0.577403	0.577403	121.14	77-86-1	COX	2	16.5098	24	198.118	http://selleckchem.com/products/trometamol.html	Trometamol is a proton acceptor used to treat acidemia. It inhibits both isoforms of cyclooxygenases (COX1 and COX2), thereby blocking the conversion of arachidonic acid to pro-inflammatory pro-prostaglandins.	Neuronal Signaling	C4H11NO3	free base	N/A	NC(CO)(CO)CO	-2.381	0	4	3
S3622	Diammonium Glycyrrhizinate	17.7548	946	0.333333	898	0.693757	0.693757	0.178229	0.178229	856.99	79165-06-3	Immunology & Inflammation related	100	116.687	100	116.687	http://selleckchem.com/products/diammonium-glycyrrhizinate.html	Diammonium glycyrrhizinate (DG), a traditional Chinese medicine (TCM), is extracted and purified from liquorices (Radix glycyrrhizae). It is known for its anti-inflammatory effects, resistance to biologic oxidation and membranous protection. DG is able to reduce inflammatory injury via suppression of NF?κB, TNF?α and intercellular adhesion molecule 1.	Immunology & Inflammation	C42H68N2O16	ammonium salt	N/A	N.N.CC1(C)C(CCC2(C)C1CCC3(C)C2C(=O)C=C4C5CC(C)(CCC5(C)CCC34C)C(O)=O)OC6OC(C(O)C(O)C6OC7OC(C(O)C(O)C7O)C(O)=O)C(O)=O	-4.247	8	5	7
S4211	Montelukast Sodium	16.8716	881	0.352941	780	1.22258	1.22258	0.2157	0.2157	608.17	151767-02-1	LTR	100	164.428	100	164.428	http://selleckchem.com/products/montelukast-sodium.html	Montelukast selectively antagonizes leukotriene D 4 (LTD4) by binding to it so that block the action of leukotriene D4 on the cysteinyl leukotriene receptor CysLT1.	Immunology & Inflammation	C35H35ClNNaO3S	Sodium Salt	MK-0476	[Na+].CC(C)(O)C1=CC=CC=C1CCC(SCC2(CC2)CC([O-])=O)C3=CC=CC(=C3)\C=C\C4=NC5=C(C=CC(=C5)Cl)C=C4	6.81	1	0	12
S3643	Amitraz	16.3252	828	0.294118	1005	1.95854	1.95854	0.289271	0.289271	293.41	33089-61-1	Adrenergic Receptor	58	197.676	<1	0	http://selleckchem.com/products/amitraz.html	Amitraz is a triazapentadiene, an α2 adrenergic agonist and a member of the amidine chemical family. It is a non-systemic acaricide and insecticide.	Neuronal Signaling	C19H23N3	free base	NSC 324552	CN(C=NC1=CC=C(C)C=C1C)C=NC2=CC=C(C)C=C2C	4.825	2	0	4
S4240	Doxylamine Succinate	17.1224	900	0.254902	1044	0.648157	0.648157	0.619814	0.619814	388.46	562-10-7	Histamine Receptor	78	200.793	78	200.793	http://selleckchem.com/products/doxylamine-succinate.html	Doxylamine succinate competitively inhibits histamine at H1 receptors with substantial sedative and anticholinergic effects.	Neuronal Signaling	C21H28N2O5	Succinate	N/A	CN(C)CCOC(C)(C1=CC=CC=C1)C2=CC=CC=N2.OC(=O)CCC(O)=O	-0.527	4	0	9
S3682	Ethyl 3-Aminobenzoate methanesulfonate	15.4704	736	0.392157	506	0.592564	0.592564	0.300185	0.300185	261.29	886-86-2	Calcium Channel	52	199.013	52	199.013	http://selleckchem.com/products/ethyl-3-aminobenzoate-methanesulfonate.html	Ethyl 3-Aminobenzoate can block the generation of action potentials via voltage-dependent Na+-channels and usually used for anesthesia, sedation, or euthanasia of fish.	Transmembrane Transporters	C10H15NO5S	methanesulfonate	Ethyl m-Aminobenzoate, NSC 93790, Tricaine methanesulfonate	CCOC(=O)C1=CC(=CC=C1)N.C[S](O)(=O)=O	0.873	2	1	3
S4256	Buspirone HCl	17.8876	953	0.45098	181	0.540684	0.540684	0.711558	0.711558	421.96	33386-08-2	5-HT Receptor	84	199.071	84	199.071	http://selleckchem.com/products/buspirone-hcl.html	Buspirone is a serotonergic (5HT(1A) receptor agonist) anxiolytic drug with some D(2) dopaminergic effect, used for anxiety disorders.	Neuronal Signaling	C21H32ClN5O2	Hydrochloride	N/A	Cl.O=C1CC2(CCCC2)CC(=O)N1CCCCN3CCN(CC3)C4=NC=CC=N4	2.403	4	0	6
S3723	Ramosetron Hydrochloride	20.1468	1010	0.27451	1027	0.790762	0.790762	1.14	1.14	315.8	132907-72-3	5-HT Receptor	63	199.493	63	199.493	http://selleckchem.com/products/ramosetron-hydrochloride.html	Ramosetron Hydrochloride is the hydrochloride salt of ramosetron, a selective serotonin (5-HT) receptor antagonist with potential antiemetic activity.	Neuronal Signaling	C17H18ClN3O	hydrochloride	YM-060	Cl.C[N]1C=C(C(=O)C2CCC3=C(C2)[NH]C=N3)C4=C1C=CC=C4	2.948	2	1	2
S4274	Rotigotine	13.2527	424	0.372549	660	1.09396	1.09396	0.674035	0.674035	315.47	99755-59-6	Dopamine Receptor	63	199.702	<1	0	http://selleckchem.com/products/rotigotine.html	Rotigotine is a dopamine receptor agonist, used in the treatment of Parkinson's disease and restless legs syndrome.	Neuronal Signaling	C19H25NOS	free base	N/A	CCCN(CCC1=CC=CS1)C2CCC3=C(C2)C=CC=C3O	4.986	0	1	6
S3786	Glabridin	11.0301	133	0.431373	254	0.705811	0.705811	0.0805795	0.0805795	324.37	59870-68-7	GABA Receptor,PPAR	64	197.306	0	0	http://selleckchem.com/products/glabridin.html	Glabridin, one of the active phytochemicals in licorice extract, binds to and activates the ligand binding domain of PPARγ, as well as the full length receptor. It is also a GABAA receptor positive modulator promoting fatty acid oxidation and improving learning and memory.	Metabolism	C20H20O4	free base	Q-100692, KB-289522, LS-176045	CC1(C)OC2=C(C=C1)C3=C(CC(CO3)C4=CC=C(O)C=C4O)C=C2	3.999	2	2	1
S4291	Labetalol HCl	17.3925	915	0.392157	569	0.854886	0.854886	0.646392	0.646392	364.87	32780-64-6	Adrenergic Receptor	72	197.331	8	21.9256	http://selleckchem.com/products/labetalol-hcl.html	Labetalol HCl is a dual antagonist for both selective alpha1-adrenergic and nonselective beta-adrenergic receptors, used in the treatment of high blood pressure.	GPCR & G Protein	C19H25ClN2O3	Hydrochloride	N/A	Cl.CC(CCC1=CC=CC=C1)NCC(O)C2=CC(=C(O)C=C2)C(N)=O	2.737	1	4	8
S2607	Buflomedil HCl	16.5347	854	0.392157	507	-2.03949	2.03949	-1.00492	1.00492	343.85	35543-24-9	Adrenergic Receptor	31	90.1556	69	200.669	http://selleckchem.com/products/auflomedil-hcl.html	Buflomedil HCl is a vasodilator used to treat claudication or the symptoms of peripheral arterial disease A nonselective alpha adrenergic receptor inhibitor.	Neuronal Signaling	C17H26ClNO4	Hydrochloride	N/A	Cl.COC1=CC(=C(C(=O)CCCN2CCCC2)C(=C1)OC)OC	2.939	4	0	8
S3828	Orcinol glucoside	13.763	498	0.411765	373	-2.30713	2.30713	-3.30336	3.30336	286.28	21082-33-7	Others	58	202.599	0	0	http://selleckchem.com/products/orcinol-glucoside.html	Orcinol glucoside (OG) is an active constituent isolated from the rhizomes of Curculigo orchioides Gaertn. It shows potent antioxidative and anxiolytic activities without sedative effects.	Others	C13H18O7	free base	Sakakin	CC1=CC(=CC(=C1)OC2OC(CO)C(O)C(O)C2O)O	-0.098	2	5	3
S2677	BRL-15572(dihydrochloride)	17.3412	912	0.431373	283	-1.93252	1.93252	-1.85284	1.85284	479.87	193611-72-2	5-HT Receptor	96	200.054	<1	0	http://selleckchem.com/products/brl-15572.html	BRL-15572 is a 5-HT1D receptor antagonist with pKi of 7.9, also shows a considerable affinity at 5-HT1A and 5-HT2B receptors, exhibiting 60-fold selectivity over 5-HT1B receptor.	Neuronal Signaling	C25H29Cl3N2O	Dihydrochloride	N/A	Cl.Cl.OC(CN1CCN(CC1)C2=CC(=CC=C2)Cl)C(C3=CC=CC=C3)C4=CC=CC=C4	6.123	0	1	6
S3857	4-Hydroxybenzyl alcohol	20.0719	1009	0.333333	899	-0.856425	0.856425	0.987546	0.987546	124.14	623-05-2	Others	24	193.33	0	0	http://selleckchem.com/products/4-hydroxybenzyl-alcohol.html	4-hydroxybenzyl alcohol, an important phenolic constituent of Gastrodia elata Blume (GEB), has been shown to have many beneficial effects in different animal models of neurological disorders, such as, headaches, convulsive behavior, dizziness, and vertigo.	Others	C7H8O2	free base	P-Methylolphenol, 4-Methylolphenol	OCC1=CC=C(O)C=C1	0.983	0	2	1
S2721	Nilvadipine	19.4661	999	0.392157	508	-1.09185	1.09185	-0.430034	0.430034	385.37	75530-68-6	Calcium Channel	77	199.808	<1	0	http://selleckchem.com/products/nilvadipine-arc029.html	Nilvadipine is a potent calcium channel blocker with an IC50 of 0.03 nM.	Transmembrane Transporters	C19H19N3O6	free base	ARC029, FR34235	COC(=O)C1=C(NC(=C(C1C2=CC=CC(=C2)[N+]([O-])=O)C(=O)OC(C)C)C)C#N	2.087	4	1	7
S3884	Jatrorrhizine	21.5717	1025	0.313725	962	-3.76538	3.76538	0.417433	0.417433	338.38	3621-38-3	AChR	67	198.002	0	0	http://selleckchem.com/products/jatrorrhizine.html	Jatrorrhizine, one of the active constituents of Coptis chinensis Franch, has multiple bioactivities, such as hypoglycemic, antimicrobial, and antioxidant activities. It is an inhibitor of AChE with IC50 of 872 nM and demonstrates >115-fold selectivity for AChE over BuChE.	Neuronal Signaling	C20H20NO4+	free base	neprotin, Yatrorizine	COC1=CC2=C(CC[N+]3=CC4=C(C=CC(=C4OC)OC)C=C23)C=C1O	3.936	3	1	3
S2813	Ciproxifan Maleate	9.02785	39	0.529412	51	0.246736	0.246736	-0.268223	0.268223	386.4	184025-19-2	Histamine Receptor	54	139.752	1	2.58799	http://selleckchem.com/products/ciproxifan.html	Ciproxifan is a highly potent and selective histamin H3-receptor antagonist with IC50 of 9.2 nM, with low apparent affinity at other receptor subtypes.	Neuronal Signaling	C20H22N2O6	Maleate	FUB 359	OC(=O)\C=C/C(O)=O.O=C(C1CC1)C2=CC=C(OCCCC3=C[NH]C=N3)C=C2	2.605	5	1	9
S3924	Ginsenoside Rb1	15.8146	772	0.372549	661	-0.246786	0.246786	0.597882	0.597882	1109.29	41753-43-9	Others	100	90.1478	0	0	http://selleckchem.com/products/ginsenoside-rb1.html	Ginsenoside Rb1 is a protopanaxadiol that has diverse in vitro and in vivo effects, including neuroprotective, anti-inflammatory, and anti-obesity actions.	Others	C54H92O23	free base	Gypenoside Ⅲ	CC(C)=CCCC(C)(OC1OC(COC2OC(CO)C(O)C(O)C2O)C(O)C(O)C1O)C3CCC4(C)C3C(O)CC5C6(C)CCC(OC7OC(CO)C(O)C(O)C7OC8OC(CO)C(O)C(O)C8O)C(C)(C)C6CCC45C	-1.198	8	15	16
S2857	(-)-MK 801 maleate	17.165	901	0.254902	1049	-1.28411	1.28411	-0.764764	0.764764	337.37	121917-57-5	NMDAR	67	198.595	<1	0	http://selleckchem.com/products/--mk-801-maleate.html	(-)-MK-801 (Dizocilpine) is a potent N-methyl-D-aspartate (NMDA) receptor antagonist with Ki of 30.5 nM.	Neuronal Signaling	C16H15N.C4H4O4	maleate	C13737	CC12NC(CC3=C1C=CC=C3)C4=C2C=CC=C4.OC(=O)\C=C/C(O)=O	0.376	2	1	2
S3972	Lobeline hydrochloride	19.8081	1007	0.411765	374	-0.708579	0.708579	0.0136446	0.0136446	373.92	134-63-4	AChR,Opioid Receptor	74	197.903	0	0	http://selleckchem.com/products/lobeline-hydrochloride.html	Lobeline hydrochloride is an alkaloid that acts on nicotinic cholinergic receptors but is less potent than nicotine. It is also a VMAT2 ligand and an antagonist of μ-opioid receptors.	Neuronal Signaling	C22H28ClNO2	hydrochloride	N/A	Cl.CN1C(CCCC1CC(=O)C2=CC=CC=C2)CC(O)C3=CC=CC=C3	4.315	1	1	6
S2892	VU 0361737	16.3919	833	0.392157	509	-0.114215	0.114215	0.260131	0.260131	262.69	1161205-04-4	GluR	53	201.759	<1	0	http://selleckchem.com/products/vu-0361737.html	VU 0361737 is a selective positive allosteric modulator (PAM) for mGlu4 receptor with EC50 of 240 nM and 110 nM at human and rat receptors, respectively, displays weak activity at mGlu5 and mGlu8 receptors, is inactive at mGlu1, mGlu2, mGlu3, mGlu6 and mGlu7 receptors, can penetrate into CNS.	Neuronal Signaling	C13H11ClN2O2	free base	N/A	COC1=CC(=CC=C1Cl)NC(=O)C2=NC=CC=C2	2.54	3	1	3
S4010	Acebutolol HCl	15.0956	702	0.352941	781	-0.226498	0.226498	0.298053	0.298053	372.89	34381-68-5	Adrenergic Receptor	75	201.132	75	201.132	http://selleckchem.com/products/acebutolol-hcl.html	Acebutolol is a β-adrenergic receptors antagonist used in the treatment of hypertension, angina pectoris and cardiac arrhythmias.	Neuronal Signaling	C18H29ClN2O4	Hydrochloride	N/A	Cl.CCCC(=O)NC1=CC(=C(OCC(O)CNC(C)C)C=C1)C(C)=O	1.997	3	3	10
S3008	Zaltoprofen	14.4081	614	0.392157	510	-0.812659	0.812659	0.895671	0.895671	298.36	74711-43-6	COX	60	201.099	<1	0	http://selleckchem.com/products/zaltoprofen.html	Zaltoprofen is an inhibitor of COX-1 and COX-2 for treatment of arthritis.	Neuronal Signaling	C17H14O3S	free base	N/A	CC(C(O)=O)C1=CC2=C(SC3=CC=CC=C3C(=O)C2)C=C1	3.684	2	0	2
S4025	Homatropine Bromide	12.325	282	0.411765	375	0.139491	0.139491	1.25211	1.25211	356.25	51-56-9	AChR	71	199.298	71	199.298	http://selleckchem.com/products/homatropine-bromide.html	Homatropine Bromide is an muscarinic AChR antagonist, inhibits endothelial and smooth muscle muscarinic receptors of WKY-E and SHR-E with IC50 of 162.5 nM and 170.3 nM, respectively.	Neuronal Signaling	C16H22BrNO3	quaternary-N bromide salt	N/A	Br.CN1C2CCC1CC(C2)OC(=O)C(O)C3=CC=CC=C3	2.188	2	1	4
S3043	Rofecoxib	14.0706	555	0.392157	511	-0.0953747	0.0953747	1.88072	1.88072	314.36	162011-90-7	COX	63	200.407	<1	0	http://selleckchem.com/products/rofecoxib-vioxx.html	Rofecoxib is a COX-2 inhibitor with IC50 of 18 nM.	Neuronal Signaling	C17H14O4S	free base	MK-0966	C[S](=O)(=O)C1=CC=C(C=C1)C2=C(C(=O)OC2)C3=CC=CC=C3	2.871	4	0	3
S4045	Pheniramine Maleate	17.4144	917	0.392157	512	-0.30506	0.30506	1.09536	1.09536	356.42	132-20-7	Histamine Receptor	71	199.203	71	199.203	http://selleckchem.com/products/pheniramine-maleate.html	Pheniramine Maleate is an antihistamine with anticholinergic properties used to treat allergic conditions such as hay fever or urticaria.	Neuronal Signaling	C20H24N2O4	Maleate	N/A	CN(C)CCC(C1=CC=CC=C1)C2=NC=CC=C2.OC(=O)\C=C/C(O)=O	0.036	3	0	7
S3063	Diclofenac Diethylamine	13.6067	478	0.411765	376	0.690213	0.690213	1.55338	1.55338	369.29	78213-16-8	COX	74	200.385	<1	0	http://selleckchem.com/products/diclofenac-diethylamine.html	Diclofenac diethylamine is a nonsteroidal anti-inflammatory drug taken to reduce inflammation and as an analgesic reducing pain in certain conditions. Diclofenac exerts its action via inhibition of prostaglandin synthesis by inhibiting cyclooxygenase-1 (COX-1) and cyclooxygenase-2 (COX-2) with relative equipotency.	Neuronal Signaling	C18H22Cl2N2O2	Diethylamine	N/A	CCNCC.OC(=O)CC1=CC=CC=C1NC2=C(Cl)C=CC=C2Cl	2.15	1	2	6
S4072	Decamethonium Bromide	16.9218	888	0.411765	377	0.594031	0.594031	0.671088	0.671088	418.29	541-22-0	AChR	34	81.2833	84	200.818	http://selleckchem.com/products/decamethonium-bromide.html	Decamethonium Bromide is a nicotinic AChR partial agonist and neuromuscular blocking agent.	Neuronal Signaling	C16H38Br2N2	Bromide	N/A	[Br-].[Br-].C[N+](C)(C)CCCCCCCCCC[N+](C)(C)C	-3.707	0	0	11
S3120	Doxepin HCl	24.237	1042	0.176471	1108	-0.115231	0.115231	0.262896	0.262896	315.84	1229-29-4	Histamine Receptor	63	199.468	63	199.468	http://selleckchem.com/products/doxepin-hydrochloride-sinequan.html	Doxepin is a tricyclic antidepressant formulated as a mixture of E-(trans) and Z-(cis) stereoisomers. It inhibits CYP2D6 activity in vivo.	Neuronal Signaling	C19H22ClNO	hydrochloride	N/A	Cl.CN(C)CC\C=C1/C2=CC=CC=C2COC3=C1C=CC=C3	4.29	1	0	3
S4092	Pramoxine HCl	12.6231	332	0.294118	1006	0.563362	0.563362	0.0421806	0.0421806	329.86	637-58-1	Others	66	200.085	66	200.085	http://selleckchem.com/products/pramoxine-hcl.html	Pramoxine is a topical local anesthetic that has been shown to have antipruritic properties.	Others	C17H28ClNO3	Hydrochloride	N/A	Cl.CCCCOC1=CC=C(OCCCN2CCOCC2)C=C1	3.396	3	0	9
S3175	Atomoxetine HCl	20.1521	1012	0.313725	963	0.240942	0.240942	0.3245	0.3245	291.82	82248-59-7	5-HT Receptor	58	198.753	2	6.85354	http://selleckchem.com/products/atomoxetine-hydrochloride.html	Atomoxetine is a selective norepinephrine (NE) transporter inhibitor with Ki of 5 nM, with 15- and 290-fold lower affinity for human 5-HT and DA transporters.	Neuronal Signaling	C17H22ClNO	HCl	LY 139603 HCl	Cl.CNCCC(OC1=CC=CC=C1C)C2=CC=CC=C2	3.959	1	1	6
S4123	Timolol Maleate	14.7944	664	0.372549	662	-0.0208304	0.0208304	0.4198	0.4198	432.49	26921-17-5	Adrenergic Receptor	86	198.849	<1	0	http://selleckchem.com/products/timolol-maleate.html	Timolol Maleate is a non-selective, beta-adrenergic receptor antagonist for β1/β2 with Ki of 1.97 nM/2.0 nM.	Neuronal Signaling	C17H28N4O7S	Maleate	MK-950	CC(C)(C)NCC(O)COC1=NSN=C1N2CCOCC2.OC(=O)\C=C/C(O)=O	-1.539	6	2	9
S3189	Ropinirole HCl	56.984	1070	0.372549	663	0.5156	0.5156	0.494129	0.494129	296.84	91374-20-8	Dopamine Receptor	10	33.6882	60	202.129	http://selleckchem.com/products/ropinirole-hydrochloride.html	Ropinirole a selective dopamine D2 receptors agonist with Ki of 29 nM.	Neuronal Signaling	C16H25ClN2O	HCl	SKF-101468A	Cl.CCCN(CCC)CCC1=CC=CC2=C1CC(=O)N2	3.341	1	1	7
S4149	Amfenac Sodium Monohydrate	14.7393	662	0.392157	513	0.151902	0.151902	1.03523	1.03523	295.27	61618-27-7	COX	59	199.817	59	199.817	http://selleckchem.com/products/amfenac-sodium-monohydrate.html	Amfenac Sodium monohydrate is a non-steroidal analgesic anti-inflammatory drug with acetic acid moiety. The IC50 values for COX1 and COX2 is 250 nM and 150 nM, respectively.	Neuronal Signaling	C15H14NNaO4	free base	N/A	O.[Na+].NC1=C(C=CC=C1CC([O-])=O)C(=O)C2=CC=CC=C2	0.47	1	1	4
S3212	Moclobemide (Ro 111163)	15.397	730	0.431373	255	0.684351	0.684351	0.869228	0.869228	268.74	71320-77-9	MAO	53	197.217	<1	0	http://selleckchem.com/products/moclobemide.html	Moclobemide is a MAO-A (5-HT) inhibitor with IC50 of 6.1 μM.	Metabolism	C13H17ClN2O2	free base	N/A	ClC1=CC=C(C=C1)C(=O)NCCN2CCOCC2	1.528	2	1	4
S4181	Nicardipine HCl	22.9001	1032	0.333333	900	-0.535732	0.535732	-0.692389	0.692389	515.99	54527-84-3	Calcium Channel	100	193.802	<1	0	http://selleckchem.com/products/nicardipine-hcl.html	Nicardipine is a dihydropyridine calcium-channel blocking agent used for the treatment of vascular disorders.	Transmembrane Transporters	C26H30ClN3O6	Hydrochloride	RS-69216	Cl.COC(=O)C1=C(C)NC(=C(C1C2=CC(=CC=C2)[N+]([O-])=O)C(=O)OCCN(C)CC3=CC=CC=C3)C	3.87	4	1	11
S3624	Quinolinic acid	17.0079	892	0.392157	514	0.217756	0.217756	0.199182	0.199182	167.12	89-00-9	NMDAR	25	149.593	3	17.9512	http://selleckchem.com/products/quinolinic-acid.html	Quinolinic Acid, a neuroactive metabolite of the kynurenine pathway, is an agonist of N-methyl-D-aspartate (NMDA) receptor.	Neuronal Signaling	C7H5NO4	free base	pyridine-2,3-dicarboxylic acid, QUIN	OC(=O)C1=CC=CN=C1C(O)=O	0.367	3	0	2
S4219	Azaperone	17.5687	934	0.352941	782	0.878787	0.878787	1.26754	1.26754	327.4	1649-18-9	Dopamine Receptor	65	198.534	<1	0	http://selleckchem.com/products/azaperone.html	Azaperone crosses the blood-brain barrier and binds to both DI and D2 receptors, being an antagonist of Dopamine receptors with sedative and antiemetic effects, which is used mainly as a tranquilizer in veterinary medicine.	Neuronal Signaling	C19H22FN3O	free base	NSC 170976	FC1=CC=C(C=C1)C(=O)CCCN2CCN(CC2)C3=CC=CC=N3	3.368	2	0	6
S3653	Spermidine trihydrochloride	17.7922	947	0.352941	783	-0.317647	0.317647	0.45921	0.45921	254.63	334-50-9	NMDAR,Autophagy	30	117.818	50	196.363	http://selleckchem.com/products/spermidine-trihydrochloride.html	Spermidine, a natural polyamine produced from putrescine and decarboxylated S-adenosylmethionine (dcSAM) by spermidine synthase, is a novel autophagy inducer and negatively modulates N-methyl-d-aspartate (NMDA).	Neuronal Signaling	C7H22Cl3N3	trihydrochloride	4-Azaoctamethylenediamine trihydrochloride	Cl.Cl.Cl.NCCCCNCCCN	-0.024	0	3	7
S4244	Serotonin HCl	15.5197	743	0.352941	784	0.554468	0.554468	0.83557	0.83557	212.68	153-98-0	5-HT Receptor	42	197.48	42	197.48	http://selleckchem.com/products/serotonin-hcl.html	Serotonin HCl is a monoamine neurotransmitter and Endogenous 5-HT receptor agonist.	Neuronal Signaling	C10H13ClN2O	Hydrochloride	5-HT HCl	Cl.NCCC1=C[NH]C2=CC=C(O)C=C12	1.69	0	3	2
S3684	Methacholine chloride	14.0858	558	0.470588	125	0.3548	0.3548	-0.181107	0.181107	195.69	62-51-1	AChR	39	199.295	39	199.295	http://selleckchem.com/products/methacholine-chloride.html	Methacholine is a synthetic choline ester that acts as a non-selective muscarinic receptor agonist in the parasympathetic nervous system but has little effects on the nicotinic receptors.	Neuronal Signaling	C8H18ClNO2	chloride	Mecholyl chloride, Acetyl-β-methylcholine chloride	[Cl-].CC(C[N+](C)(C)C)OC(C)=O	-3.492	2	0	4
S4257	Alizapride HCl	15.8229	773	0.372549	664	0.431512	0.431512	1.04172	1.04172	351.83	59338-87-3	Dopamine Receptor	42	119.376	70	198.96	http://selleckchem.com/products/alizapride-hcl.html	Alizapride HCl is a dopamine receptor antagonist used for the theropy of nausea and vomiting.	Neuronal Signaling	C16H22ClN5O2	hydrochloride	N/A	Cl.COC1=CC2=C(C=C1C(=O)NCC3CCCN3CC=C)N=N[NH]2	2.253	4	2	6
S3727	Vilanterol Trifenate	15.4791	738	0.568627	33	-0.0947491	0.0947491	-0.215566	0.215566	774.77	503070-58-4	Adrenergic Receptor	100	129.071	<1	0	http://selleckchem.com/products/vilanterol-trifenate.html	Vilanterol trifenatate is a novel inhaled long-acting beta2 adrenoceptor agonist with inherent 24-hour activity for once daily treatment of COPD and asthma.	Neuronal Signaling	C44H49Cl2NO7	trifenatate	GW642444M Trifenate	OCC1=CC(=CC=C1O)C(O)CNCCCCCCOCCOCC2=C(Cl)C=CC=C2Cl.OC(=O)C(C3=CC=CC=C3)(C4=CC=CC=C4)C5=CC=CC=C5	5.949	3	4	20
S4277	Bambuterol HCl	18.4538	978	0.294118	1007	-0.247819	0.247819	-0.123956	0.123956	403.9	81732-46-9	Adrenergic Receptor	80	198.069	72	178.262	http://selleckchem.com/products/bambuterol-hci.html	Bambuterol HCl is a potent β-adrenoceptor agonist, used in the treatment of asthma.	GPCR & G Protein	C18H30ClN3O5	Hydrochloride	N/A	Cl.CN(C)C(=O)OC1=CC(=CC(=C1)OC(=O)N(C)C)C(O)CNC(C)(C)C	2.109	4	2	8
S3791	Succinic acid	16.904	885	0.313725	964	0.515853	0.515853	0.806599	0.806599	118.09	110-15-6	Others	23	194.767	0	0	http://selleckchem.com/products/succinic-acid.html	Succinic acid is a crystalline organic acid which occurs in living tissue as an intermediate in glucose metabolism.	Others	C4H6O4	free base	1,4-Butandioic Acid; 1,2-Ethanedicarboxylic acid; Amber acid; Asuccin; Butanedioic acid	OC(=O)CCC(O)=O	-0.36	2	0	3
S4292	Diphenidol HCl	17.4753	922	0.27451	1037	0.607819	0.607819	0.423287	0.423287	345.91	3254-89-5	AChR	69	199.474	13	37.582	http://selleckchem.com/products/diphenidol-hcl.html	Diphenidol HCl is a potent antagonist of muscarinic M2 and M3 receptor with pKb of 6.72 and 7.02, respectively, used in the treatment of vomiting and vertigo.	Neuronal Signaling	C21H28ClNO	Hydrochloride	N/A	Cl.OC(CCCN1CCCCC1)(C2=CC=CC=C2)C3=CC=CC=C3	4.774	0	0	6
S2614	Arecoline HBr	15.3517	722	0.372549	665	-2.17975	2.17975	-0.842395	0.842395	236.11	300-08-3	AChR	47	199.06	47	199.06	http://selleckchem.com/products/arecoline.html	Arecoline is a muscarinic acetylcholine receptor agonist.	Neuronal Signaling	C8H14BrNO2	HBr	N/A	Br.COC(=O)C1=CCCN(C)C1	1.234	2	0	2
S3833	Amentoflavone	15.0649	701	0.411765	378	-2.40855	2.40855	-2.99216	2.99216	538.46	1617-53-4	Others	100	185.715	0	0	http://selleckchem.com/products/amentoflavone.html	Amentoflavone is a biflavonoid originally isolated from Selaginella with antibacterial, antioxidant, antiviral, antidiabetic, and neuroprotective activities.	Others	C30H18O10	free base	Didemethyl Ginkgetin	OC1=CC=C(C=C1)C2=CC(=O)C3=C(O2)C(=C(O)C=C3O)C4=CC(=CC=C4O)C5=CC(=O)C6=C(O5)C=C(O)C=C6O	4.509	4	6	3
S2687	Mardepodect (PF-2545920)	10.2002	86	0.509804	73	-6.69825	6.69825	-5.97649	5.97649	392.45	1292799-56-4	PDE	78	198.751	<1	0	http://selleckchem.com/products/pf-2545920.html	PF-2545920 is a potent and selective PDE10A inhibitor with IC50 of 0.37 nM, with >1000-fold selectivity over the PDE.	Metabolism	C25H20N4O	free base	N/A	C[N]1C=C(C2=CC=NC=C2)C(=N1)C3=CC=C(OCC4=NC5=CC=CC=C5C=C4)C=C3	4.763	4	0	5
S3865	Taurochenodeoxycholic acid	16.5328	853	0.333333	901	-16.0426	16.0426	-0.835566	0.835566	499.7	516-35-8	Others	99	198.119	0	0	http://selleckchem.com/products/taurochenodeoxycholic-acid.html	Taurochenodeoxycholic acid, a bile acid formed in the liver of most species, is used as a cholagogue and choleretic.	Others	C26H45NO6S	free base	Taurochenodeoxycholate, TCDCA, 12-Deoxycholyltaurine, Chenodeoxycholyltaurine, Chenyltaurine	CC(CCC(=O)NCC[S](O)(=O)=O)C1CCC2C3C(O)CC4CC(O)CCC4(C)C3CCC12C	2.997	1	3	7
S2722	JTC-801	88.5981	1101	0.215686	1086	-80.2967	80.2967	-0.644658	0.644658	447.96	244218-51-7	Opioid Receptor	90	200.911	<1	0	http://selleckchem.com/products/jtc-801.html	JTC-801 is a selective opioid receptor-like1 (ORL1) receptor antagonist with IC50 of 94 nM, weakly inhibits receptors δ, κ, and μ.	Neuronal Signaling	C26H26ClN3O2	Hydrochloride	N/A	Cl.CCC1=CC=C(OCC2=CC=CC=C2C(=O)NC3=CC4=C(C=C3)N=C(C)C=C4N)C=C1	5.228	3	2	6
S3886	Quinic acid	16.8181	878	0.352941	785	0.162324	0.162324	1.31813	1.31813	192.17	77-95-2	Others	38	197.742	0	0	http://selleckchem.com/products/quinic-acid.html	Quinic acid is a crystalline acid obtained from cinchona bark, coffee beans, and other plant products and made synthetically by hydrolysis of chlorogenic acid.	Others	C7H12O6	free base	Chinic acid, Kinic acid	OC1CC(O)(CC(O)C1O)C(O)=O	-2.367	1	3	1
S2819	AM251	20.4201	1016	0.313725	965	0.0395959	0.0395959	0.589002	0.589002	555.24	183232-66-8	Cannabinoid Receptor	40	72.0409	<1	0	http://selleckchem.com/products/am251.html	AM251 block the inhibitory effects of endocannabinoids and synthetic cannabinoid agonists on transmitter release through an action at presynaptic cannabinoid 1 receptors in brain.	GPCR & G Protein	C22H21Cl2IN4O	free base	N/A	CC1=C([N](N=C1C(=O)NN2CCCCC2)C3=CC=C(Cl)C=C3Cl)C4=CC=C(I)C=C4	6.527	2	1	4
S3931	Ginsenoside Rd	17.3961	916	0.372549	666	-4.16813	4.16813	-0.526163	0.526163	947.15	52705-93-8	Others	90	95.0219	0	0	http://selleckchem.com/products/ginsenoside-rd.html	Ginsenoside Rd, a minor ginseng saponin, has several pharmacological activities such as immunosuppressive activity, anti-inflammatory activity, immunological adjuvant, anti-cancer activity and wound-healing activity.	Others	C48H82O18	free base	Panaxoside Rd, Sanchinoside Rd	CC(C)=CCCC(C)(OC1OC(CO)C(O)C(O)C1O)C2CCC3(C)C2C(O)CC4C5(C)CCC(OC6OC(CO)C(O)C(O)C6OC7OC(CO)C(O)C(O)C7O)C(C)(C)C5CCC34C	0.548	6	12	13
S2860	IEM 1754 2HBr	13.9818	536	0.431373	284	-2.16751	2.16751	-0.40233	0.40233	412.25	162831-31-4	GluR	82	198.908	82	198.908	http://selleckchem.com/products/iem-1754-dihydrobromide.html	IEM 1754 2HBr is a selective AMPA/kainate receptor blockers for GluR1 and GluR3 with IC50 of 6 μM.	Neuronal Signaling	C16H32Br2N2	DihydrobroMide	N/A	Br.Br.NCCCCCNC[C]12C[CH]3C[CH]([CH2]C([CH2]3)C1)C2	3.51	0	2	7
S3977	(-)-Borneol	13.9603	531	0.411765	379	-0.416185	0.416185	-1.37609	1.37609	154.25	464-45-9	Others	30	194.489	0	0	http://selleckchem.com/products/l-borneol.html	(-)-Borneol, one of enantiomers of borneol, has a camphoraceous and evident woody odor.	Others	C10H18O	free base	L-Borneol	CC1(C)C2CCC1(C)C(O)C2	1.975	0	1	0
S2894	SB742457	24.1742	1041	0.352941	786	-0.628241	0.628241	0.214187	0.214187	353.44	607742-69-8	5-HT Receptor	78	220.688	<1	0	http://selleckchem.com/products/sb-742457.html	SB742457 is a highly selective 5-HT6 receptor antagonist with pKi of 9.63, exhibits >100-fold selectivity over other receptors. Phase 2.	Neuronal Signaling	C19H19N3O2S	free base	GSK 742457	O=[S](=O)(C1=CC=CC=C1)C2=CC3=C(N=C2)C(=CC=C3)N4CCNCC4	2.702	3	1	3
S4011	Ampiroxicam	15.9432	792	0.352941	787	-0.69175	0.69175	0.389131	0.389131	447.46	99464-64-9	COX	90	201.135	<1	0	http://selleckchem.com/products/ampiroxicam.html	Ampiroxicam is a nonselective cyclooxygenase inhibitor uesd as anti-inflammatory drug.	Neuronal Signaling	C20H21N3O7S	free base	CP 65703	CCOC(=O)OC(C)OC1=C(N(C)[S](=O)(=O)C2=C1C=CC=C2)C(=O)NC3=NC=CC=C3	1.718	8	1	8
S3017	Aspirin	18.3437	971	0.352941	788	0.456427	0.456427	1.43956	1.43956	180.16	50-78-2	COX	36	199.822	<1	0	http://selleckchem.com/products/aspirin-acetylsalicylic-acid.html	Aspirin is a salicylate, and irreversible COX1 and COX2 inhibitor, used as an analgesic to relieve minor aches and pains, as an antipyretic to reduce fever, and as an anti-inflammatory medication.	Metabolism	C9H8O4	free base	Acetylsalicylic acid	CC(=O)OC1=C(C=CC=C1)C(O)=O	1.227	3	0	3
S4026	Hydroxyzine 2HCl	11.7251	196	0.431373	285	1.38216	1.38216	1.84345	1.84345	447.83	2192-20-3	Histamine Receptor	90	200.969	90	200.969	http://selleckchem.com/products/hydroxyzine-2hcl.html	Hydroxyzine is a histamine H1-receptor antagonist, inhibits binding of [3H]pyrilamine/[3H]desloratadine to human histamine H1 receptor with IC50 of 10 nM/19 nM.	Neuronal Signaling	C21H29Cl3N2O2	dihydrochloride	N/A	Cl.Cl.OCCOCCN1CCN(CC1)C(C2=CC=CC=C2)C3=CC=C(Cl)C=C3	4.231	1	1	8
S3045	Cinepazide maleate	13.8726	515	0.352941	789	-13.7536	13.7536	0.943119	0.943119	533.57	26328-04-1	Calcium Channel	107	200.536	107	200.536	http://selleckchem.com/products/cinepazide-maleate.html	Cinepazide maleate is a maleate salt form of cinepazide which is a vasodilator.	Transmembrane Transporters	C26H35N3O9	Maleate	N/A	COC1=C(OC)C(=CC(=C1)/C=C/C(=O)N2CCN(CC2)CC(=O)N3CCCC3)OC.OC(=O)\C=C/C(O)=O	-1.65	7	0	9
S4049	Valdecoxib	18.2723	966	0.313725	966	-0.796685	0.796685	0.951699	0.951699	314.36	181695-72-7	COX	63	200.407	<1	0	http://selleckchem.com/products/valdecoxib.html	Valdecoxib is a potent and selective inhibitor of COX-2 with IC50 of 5 nM.	Neuronal Signaling	C16H14N2O3S	free base	N/A	CC1=C(C2=CC=C(C=C2)[S](N)(=O)=O)C(=NO1)C3=CC=CC=C3	2.6	4	1	3
S3066	Naloxone HCl	13.1847	412	0.392157	570	-0.191174	0.191174	1.04737	1.04737	363.84	357-08-4	Opioid Receptor	72	197.889	72	197.889	http://selleckchem.com/products/naloxone-hcl.html	Naloxone HCl is an opioid inverse agonist drug used to counter the effects of opiate overdose.	Neuronal Signaling	C19H22ClNO4	HCl	N/A	Cl.OC1=C2OC3C(=O)CCC4(O)C5CC(=C2C34CCN5CC=C)C=C1	1.835	2	1	2
S4076	Propranolol HCl	28.8433	1051	0.333333	902	-1.55341	1.55341	-0.577526	0.577526	295.8	318-98-9	Adrenergic Receptor	59	199.459	6	20.284	http://selleckchem.com/products/propranolol-hcl.html	Propranolol HCl is a competitive non-selective beta-adrenergic receptors inhibitor with IC50 of 12 nM.	GPCR & G Protein	C16H22ClNO2	Hydrochloride	AY-64043, ICI-45520, NCS-91523	Cl.CC(C)NCC(O)COC1=CC=CC2=CC=CC=C12	2.922	1	2	6
S3140	Milnacipran HCl	17.1138	899	0.352941	790	0.117021	0.117021	0.685325	0.685325	282.81	101152-94-7	5-HT Receptor	57	201.549	57	201.549	http://selleckchem.com/products/milnacipran-hydrochloride.html	Milnacipran inhibits both norepinephrine transporter (NET) and norepinephrine transporter (SERT) with IC50 of 77 nM and 420 nM, respectively.	Neuronal Signaling	C15H23ClN2O	HCl	N/A	Cl.CCN(CC)C(=O)C1(CC1CN)C2=CC=CC=C2	1.67	1	1	5
S4096	Droperidol	16.4081	835	0.392157	515	1.04339	1.04339	0.608851	0.608851	379.43	548-73-2	Dopamine Receptor	76	200.3	<1	0	http://selleckchem.com/products/droperidol.html	Droperidol is a potent antagonist of dopamine subtype 2 receptors in the limbic system.	Neuronal Signaling	C22H22FN3O2	free base	NSC 169874	FC1=CC=C(C=C1)C(=O)CCCN2CCC(=CC2)N3C(=O)NC4=C3C=CC=C4	3.049	2	1	6
S3176	Betahistine 2HCl	14.838	672	0.352941	791	1.01295	1.01295	0.881848	0.881848	209.12	5579-84-0	Histamine Receptor	38	181.714	38	181.714	http://selleckchem.com/products/betahistine-dihydrochloride.html	Betahistine is a histamine H3 receptor inhibitor with IC50 of 1.9 μM.	Neuronal Signaling	C8H14Cl2N2	2HCl	PT-9	Cl.Cl.CNCCC1=NC=CC=C1	1.444	1	1	3
S4124	Tolazoline HCl	16.3204	825	0.372549	667	1.06947	1.06947	0.433123	0.433123	196.68	59-97-2	Adrenergic Receptor	39	198.292	39	198.292	http://selleckchem.com/products/tolazoline-hcl.html	Tolazoline is a non-selective competitive α-adrenergic receptor antagonist.	Neuronal Signaling	C10H13ClN2	Hydrochloride	N/A	Cl.C1CN=C(CC2=CC=CC=C2)N1	1.533	1	1	2
S3196	Azacyclonol	20.7333	1019	0.392157	516	0.474022	0.474022	-0.102766	0.102766	267.37	115-46-8	5-HT Receptor	53	198.227	2	7.48027	http://selleckchem.com/products/azacyclonol.html	Azacyclonol, also known as γ-pipradol, is a drug used to diminish hallucinations in psychotic individuals.	Neuronal Signaling	C18H21NO	free base	MER 17, MDL 4829	OC(C1CCNCC1)(C2=CC=CC=C2)C3=CC=CC=C3	2.846	0	1	3
S4151	Penfluridol	88.5981	1102	0.215686	1087	-3.50431	3.50431	-1.92722	1.92722	523.97	26864-56-2	Dopamine Receptor	100	190.851	<1	0	http://selleckchem.com/products/penfluridol.html	Penfluridol is a highly potent, first generation diphenylbutylpiperidine antipsychotic.	Neuronal Signaling	C28H27ClF5NO	free base	TLP-607	OC1(CCN(CCCC(C2=CC=C(F)C=C2)C3=CC=C(F)C=C3)CC1)C4=CC(=C(Cl)C=C4)C(F)(F)F	7.311	0	0	8
S3600	Schisandrin B (Sch B)	17.9906	958	0.333333	903	-0.236673	0.236673	-0.12023	0.12023	400.46	61281-37-6	ATM/ATR,P-gp	80	199.77	<1	0	http://selleckchem.com/products/schisandrin-b.html	Schisandrin B is the most abundant dibenzocyclooctadiene lignan present in the traditional Chinese medicinal herb Schisandra chinensis (Turcz.) Baill. It is a kind of ATR and P-gp inhibitor with high safety.	PI3K/Akt/mTOR	C23H28O6	free base	N/A	COC1=CC2=C(C(=C1OC)OC)C3=C(CC(C)C(C)C2)C=C4OCOC4=C3OC	5.067	6	0	4
S4188	Sasapyrine	17.4483	920	0.352941	792	0.746789	0.746789	0.0298292	0.0298292	258.23	552-94-3	Immunology & Inflammation related	52	201.371	<1	0	http://selleckchem.com/products/sasapyrine.html	Sasapyrine (salsalate) is a nonsteroidal oral anti-inflammatory agent.	Immunology & Inflammation	C14H10O5	free base	NSC-49171	OC(=O)C1=CC=CC=C1OC(=O)C2=CC=CC=C2O	2.649	3	1	4
S3625	Tyramine	17.845	951	0.411765	380	0.574552	0.574552	0.178734	0.178734	137.18	51-67-2	TAAR	27	196.822	<1	0	http://selleckchem.com/products/tyramine.html	Tyramine is a naturally occurring trace amine derived from the amino acid tyrosine and acts as a catecholamine releasing agent.	GPCR & G Protein	C8H11NO	free base	4-hydroxyphenethylamine, para-tyramine, mydrial, uteramin	NCCC1=CC=C(O)C=C1	1.015	0	2	2
S4225	Mexiletine HCl	19.2769	997	0.294118	1008	0.779855	0.779855	-0.0757045	0.0757045	215.72	5370-01-4	Sodium Channel	43	199.332	43	199.332	http://selleckchem.com/products/mexiletine-hcl.html	Mexiletine HCl belongs to Class IB anti-arrhythmic group of medicines, inhibits sodium channels to reduce the inward sodium current.	Transmembrane Transporters	C11H18ClNO	Hydrochloride	KO1173	Cl.CC(N)COC1=C(C)C=CC=C1C	2.716	1	1	3
S3654	Tauroursodeoxycholic Acid (TUDCA)	16.743	871	0.372549	668	0.324076	0.324076	0.463342	0.463342	499.7	14605-22-2	Others	99	198.119	30	60.036	http://selleckchem.com/products/tauroursodeoxycholic-acid.html	Tauroursodeoxycholic acid (TUDCA) is the taurine conjugate of ursodeoxycholic acid (UDCA) and acts as a mitochondrial stabilizer and anti-apoptotic agent in several models of neurodegenerative diseases, including AD, Parkinson's diseases (PD), and Huntington's diseases (HD).	Others	C26H45NO6S	free base	N/A	CC(CCC(=O)NCC[S](O)(=O)=O)C1CCC2C3C(O)CC4CC(O)CCC4(C)C3CCC12C	2.997	1	3	7
S4246	Tranylcypromine (2-PCPA) HCl	17.7344	942	0.392157	517	0.905552	0.905552	1.18524	1.18524	169.65	1986-47-6	MAO	33	194.518	33	194.518	http://selleckchem.com/products/tranylcypromine-2-pcpa-hcl.html	Tranylcypromine is a monoamine oxidase inhibitor, which inhibits CYP2A6 with Ki of 0.08 μM and 0.2 μM in cDNA-expressing microsomes and Human Liver Microsomes, respectively.	Metabolism	C9H12ClNR	Hydrochloride	SKF-385 HCl	Cl.NC1CC1C2=CC=CC=C2	2.309	0	1	1
S3690	Pargyline hydrochloride	18.2947	968	0.411765	381	1.66476	1.66476	0.493136	0.493136	195.69	306-07-0	MAO	39	199.295	39	199.295	http://selleckchem.com/products/pargyline-hydrochloride.html	Pargyline is an irreversible inhibitor of monoamine oxidase (MAO)-B with Ki values of 13 and 0.5 μM for time-dependent inhibition of the activity of MAO-A and -B, respectivey.	Metabolism	C11H14ClN	hydrochloride	Pargylamine hydrochloride	Cl.CN(CC#C)CC1=CC=CC=C1	3.477	0	0	3
S4259	Vilazodone HCl	15.5069	741	0.431373	286	1.90748	1.90748	0.592826	0.592826	477.99	163521-08-2	5-HT Receptor	96	200.841	<1	0	http://selleckchem.com/products/vilazodone-hcl.html	Vilazodone HCl is a selective serotonin reuptake inhibitor (SSRI) and a partial agonist of 5-HT1A receptors, used for the treatment of major depressive disorder.	Neuronal Signaling	C26H28ClN5O2	Hydrochloride	N/A	Cl.NC(=O)C1=CC2=C(O1)C=CC(=C2)N3CCN(CCCCC4=C[NH]C5=C4C=C(C=C5)C#N)CC3	4.918	2	2	7
S3735	Umeclidinium bromide	88.5981	1103	0.215686	1088	-1.84184	1.84184	-1.49302	1.49302	508.49	869113-09-7	AChR	100	196.661	<1	0	http://selleckchem.com/products/umeclidinium-bromide.html	Umeclidinium bromide is a long-acting muscarinic antagonist approved for the maintenance treatment of chronic obstructive pulmonary disease (COPD).	Neuronal Signaling	C29H34BrNO2	bromide	N/A	[Br-].OC(C1=CC=CC=C1)(C2=CC=CC=C2)C34CC[N+](CCOCC5=CC=CC=C5)(CC3)CC4	0.924	1	0	8
S4278	Carteolol HCl	14.9718	694	0.333333	904	-0.307302	0.307302	0.78246	0.78246	328.83	51781-21-6	Adrenergic Receptor	65	197.671	65	197.671	http://selleckchem.com/products/carteolol-hci.html	Carteolol HCl is a β-adrenoceptor antagonist, used for the treatment of glaucoma.	GPCR & G Protein	C16H25ClN2O3	Hydrochloride	N/A	Cl.CC(C)(C)NCC(O)COC1=C2CCC(=O)NC2=CC=C1	1.664	2	3	6
S3797	Helicide	17.3783	914	0.352941	793	0.861874	0.861874	0.176966	0.176966	284.26	80154-34-3	Others	56	197.003	0	0	http://selleckchem.com/products/helicide.html	Helicide (4-formylphenyl-O-β-d-allopyranoside), a main active constituent from seeds of the Chinese herb Helicia nilagirica, has been reported to exert a sedative, analgesic and hypnotic effect, and is used clinically to treat neurasthenic syndrome, vascular headaches and trigeminal neuralgia.	Others	C13H16O7	free base	4-formylphenyl-O-β-d-allopyranoside	OCC1OC(OC2=CC=C(C=O)C=C2)C(O)C(O)C1O	-0.583	3	4	4
S4293	Promethazine HCl	20.7778	1020	0.392157	518	-0.369746	0.369746	0.0693991	0.0693991	320.88	58-33-3	Histamine Receptor	64	199.452	64	199.452	http://selleckchem.com/products/promethazine-hcl.html	Promethazine HCl is a potent histamine H1 receptor antagonist, used as a sedative and antiallergic medication.	Neuronal Signaling	C17H21ClN2S	Hydrochloride	N/A	Cl.CC(CN1C2=CC=CC=C2SC3=C1C=CC=C3)N(C)C	4.772	0	0	3
S2615	Noradrenaline bitartrate monohydrate	13.6618	486	0.294118	1009	-1.67378	1.67378	-0.269649	0.269649	337.28	108341-18-0	Adrenergic Receptor	64	189.753	64	189.753	http://selleckchem.com/products/noradrenaline-bitartrate-monohydrate-levophed.html	Noradrenaline bitartrate monohydrate is a direct alpha-adrenergic receptors stimulator.	GPCR & G Protein	C12H19NO10	bitartrate monohydrate	Levophed	O.NCC(O)C1=CC(=C(O)C=C1)O.OC(C(O)C(O)=O)C(O)=O	-4.409	2	6	5
S3834	Astaxanthin	14.5845	639	0.392157	519	-2.31647	2.31647	-2.94757	2.94757	596.84	472-61-7	Others	100	167.549	0	0	http://selleckchem.com/products/astaxanthin.html	Astaxanthin, a xanthophyll carotenoid, is a nutrient with unique cell membrane actions and diverse clinical benefits with excellent safety and tolerability.	Others	C40H52O4	free base	β-Carotene-4,4'-dione, trans-Astaxanthin	CC(=C\C=C\C=C(C)\C=C\C=C(C)\C=C\C1=C(C)C(=O)C(O)CC1(C)C)/C=C/C=C(C)/C=C/C2=C(C)C(=O)C(O)CC2(C)C	8.421	2	2	10
S2690	ADX-47273	14.9066	683	0.352941	794	-2.78932	2.78932	-1.15779	1.15779	369.36	851881-60-2	GluR	74	200.347	<1	0	http://selleckchem.com/products/adx-47273.html	ADX47273 is a potent and specific mGlu5 positive allosteric modulator(PAM) with EC50 of 0.17 μM, showing no activity at other mGlu subtypes.	Neuronal Signaling	C20H17F2N3O2	free base	BA 94673139	FC1=CC=C(C=C1)C(=O)N2CCCC(C2)C3=NC(=NO3)C4=CC=C(F)C=C4	3.577	4	0	3
S3866	Galanthamine	15.7535	765	0.333333	905	-2.08421	2.08421	-1.52656	1.52656	287.35	357-70-0	AChR	100	348.008	57	198.364	http://selleckchem.com/products/galanthamine.html	Galantamine is a phenanthrene alkaloid and a reversible, competitive acetylcholinesterase inhibitor with IC50 of 0.35 μM, exhibits 50-fold selectivity against butyryl-cholinesterase. It is studied as a treatment for Alzheimer's disease and other central nervous system disorders.	Neuronal Signaling	C17H21NO3	free base	Nivalin, Razadyne, Razadyne ER, Reminyl, Lycoremine	COC1=C2OC3CC(O)C=CC34CCN(C)CC(=C24)C=C1	1.442	2	1	1
S2773	SB705498	14.4642	620	0.352941	795	-0.642472	0.642472	-0.3291	0.3291	429.23	501951-42-4	TRPV	86	200.359	<1	0	http://selleckchem.com/products/sb705498.html	SB705498 is a TRPV1 antagonist for hTRPV1, antagonizes capsaicin, acid, and heat activation of TRPV1 with IC50 of 3 nM, 0.1 nM and 6 nM, shows a degree of voltage dependence, exhibits >100-fold selectivity for TRPV1 over TRPM8. Phase 2.	Others	C17H16BrF3N4O	free base	N/A	FC(F)(F)C1=CN=C(C=C1)N2CCC(C2)NC(=O)NC3=CC=CC=C3Br	3.745	2	2	4
S3895	Sophoridine	16.4041	834	0.392157	520	-0.387849	0.387849	1.14155	1.14155	248.36	6882-68-4	Others	49	197.294	0	0	http://selleckchem.com/products/sophoridine.html	Sophoridine, a natural product obtained from medicinal plants, has a variety of pharmacological effects, including anti-cancer and anti-arrhythmia, and affects the immune and central nervous systems.	Others	C15H24N2O	free base	5-Epidihydrosophocarpine, Dihydro-5-episophocarpine	O=C1CCCC2C3CCCN4CCCC(CN12)C34	1.417	1	0	0
S2823	Tideglusib	22.0746	1029	0.333333	906	-0.359019	0.359019	1.6551	1.6551	334.39	865854-05-3	GSK-3	8	23.9242	<1	0	http://selleckchem.com/products/tideglusib.html	Tideglusib is an irreversible, non ATP-competitive GSK-3β inhibitor with IC50 of 60 nM in a cell-free assay fails to inhibit kinases with a Cys homologous to Cys-199 located in the active site. Phase 2.	PI3K/Akt/mTOR	C19H14N2O2S	free base	NP031112, NP-12	O=C1SN(C(=O)N1CC2=CC=CC=C2)C3=C4C=CC=CC4=CC=C3	4.63	2	0	3
S3935	Nonivamide	13.0305	392	0.294118	1010	-0.0627658	0.0627658	0.383765	0.383765	293.4	2444-46-4	TRP Channel	58	197.682	<1	0	http://selleckchem.com/products/.html	Nonivamide is found in herbs and spices. Nonivamide is an alkaloid from Capsicum species Nonivamide is a flavoring ingredient.	Metabolism	C17H27NO3	free base	Pseudocapsaicin; Pelargonic acid vanillylamide; Nonanoic acid vanillylamide	CCCCCCCCC(=O)NCC1=CC(=C(O)C=C1)OC	4.103	2	2	10
S2861	CTEP (RO4956371)	16.9323	889	0.352941	796	-1.33007	1.33007	-0.66917	0.66917	391.77	871362-31-1	GluR	78	199.096	<1	0	http://selleckchem.com/products/ctep.html	CTEP (RO4956371) is a novel, long-acting, orally bioavailable allosteric antagonist of mGlu5 receptor with IC50 of 2.2 nM, shows >1000-fold selectivity over other mGlu receptors.	Neuronal Signaling	C19H13ClF3N3O	free base	N/A	CC1=NC(=C(C)[N]1C2=CC=C(OC(F)(F)F)C=C2)C#CC3=CC=NC(=C3)Cl	6.286	3	0	5
S3988	Theophylline-7-acetic acid	15.1786	712	0.333333	907	-15.9778	15.9778	-0.991947	0.991947	238.2	652-37-9	Adenosine Receptor	47	197.313	0	0	http://selleckchem.com/products/theophylline-7-acetic.html	Theophylline-7-acetic acid (Acefylline), acting as an adenosine receptor antagonist, is a stimulant drug of the xanthine chemical class.	GPCR & G Protein	C9H10N4O4	free base	Acefylline, acetyloxytheophylline, Carboxymethyltheophylline	CN1C(=O)N(C)C2=C([N](CC(O)=O)C=N2)C1=O	-0.619	4	0	2
S2903	Lumiracoxib	16.1437	810	0.392157	521	-0.809582	0.809582	0.413446	0.413446	293.72	220991-20-8	COX	59	200.872	<1	0	http://selleckchem.com/products/lumiracoxib-cox-189.html	Lumiracoxib is a novel, selective COX-2 inhibitor with Ki of 0.06 μM. It also inhibits COX1 with Ki of 3 μM.	Neuronal Signaling	C15H13ClFNO2	free base	COX-189	CC1=CC=C(NC2=C(Cl)C=CC=C2F)C(=C1)CC(O)=O	4.4	1	1	4
S4012	Desloratadine	17.5451	929	0.235294	1062	-0.789059	0.789059	1.39533	1.39533	310.82	100643-71-8	Histamine Receptor	26	83.6497	<1	0	http://selleckchem.com/products/desloratadine.html	Desloratadine is a potent antagonist for human histamine H1 receptor with IC50 of 51 nM.	Neuronal Signaling	C19H19ClN2	free base	SCH-34117, NSC 675447	ClC1=CC2=C(C=C1)C(=C3CCNCC3)C4=C(CC2)C=CC=N4	4.213	1	1	0
S3018	Niflumic acid	18.9778	990	0.372549	669	0.0410301	0.0410301	1.75622	1.75622	282.22	4394-00-7	COX,GABA Receptor	56	198.427	<1	0	http://selleckchem.com/products/niflumic-acid.html	Niflumic acid is an inhibitor of cyclooxygenase-2 used for joint and muscular pain.	Neuronal Signaling	C13H9F3N2O2	free base	N/A	OC(=O)C1=CC=CN=C1NC2=CC=CC(=C2)C(F)(F)F	3.34	2	1	4
S4031	Aclidinium Bromide	12.8642	369	0.392157	522	-0.397568	0.397568	1.15768	1.15768	564.55	320345-99-1	AChR	113	200.159	<1	0	http://selleckchem.com/products/aclidinium-bromide.html	Aclidinium Bromide inhibits human muscarinic AChR M1, M2, M3, M4 and M5 with Ki of 0.1 nM, 0.14 nM, 0.14 nM, 0.21 nM and 0.16 nM, respectively.	Neuronal Signaling	C26H30BrNO4S2	quaternary-N bromide salt	LAS 34273, LAS-W 330	[Br-].OC(C(=O)OC1C[N+]2(CCCOC3=CC=CC=C3)CCC1CC2)(C4=CC=CS4)C5=CC=CS5	0.979	3	0	10
S3047	Otilonium Bromide	13.0801	400	0.392157	523	-1.62672	1.62672	0.277847	0.277847	563.57	26095-59-0	AChR	113	200.507	113	200.507	http://selleckchem.com/products/otilonium-bromide.html	Otilonium bromide is an antimuscarinic.	Neuronal Signaling	C29H43BrN2O4	quaternary-N bromide salt	N/A	[Br-].CCCCCCCCOC1=CC=CC=C1C(=O)NC2=CC=C(C=C2)C(=O)OCC[N+](C)(CC)CC	2.67	4	1	17
S4051	Nabumetone	16.2825	822	0.352941	797	-0.287076	0.287076	0.0873096	0.0873096	228.29	42924-53-8	COX	46	201.498	<1	0	http://selleckchem.com/products/nabumetone.html	Nabumetone is a non-steroidal anti-inflammatory drug and its active metabolite inhibits the COX.	Neuronal Signaling	C15H16O2	free base	BRL-14777	COC1=CC=C2C=C(CCC(C)=O)C=CC2=C1	2.943	2	0	4
S3070	Piracetam	15.6054	752	0.333333	908	-0.405614	0.405614	0.682994	0.682994	142.16	7491-74-9	GluR	72	506.472	72	506.472	http://selleckchem.com/products/piracetam.html	Piracetam is a cyclic derivative of the neurotransmitter gamma-aminobutyric acid (GABA), used in treatment of a wide range of cognitive disorders.	Neuronal Signaling	C6H10N2O2	free base	UCB 6215	NC(=O)CN1CCCC1=O	-1.312	2	1	2
S4078	Mefenamic Acid	12.611	330	0.372549	670	-1.07201	1.07201	0.0167043	0.0167043	241.29	61-68-7	COX	48	198.931	<1	0	http://selleckchem.com/products/mefenamic-acid.html	Mefenamic Acid is a competitive inhibitor of COX-1 and COX-2.	Neuronal Signaling	C15H15NO2	free base	CI 473，CN-35355	CC1=C(C)C(=CC=C1)NC2=CC=CC=C2C(O)=O	3.982	1	1	3
S3144	Darifenacin HBr	11.7185	194	0.529412	52	0.277418	0.277418	0.301816	0.301816	507.46	133099-07-7	AChR	100	197.06	<1	0	http://selleckchem.com/products/darifenacin-hydrobromide.html	Darifenacin is a selective M3 muscarinic receptor antagonist with pKi of 8.9.	Neuronal Signaling	C28H31BrN2O2	HBr	UK-88525	Br.NC(=O)C(C1CCN(CCC2=CC=C3OCCC3=C2)C1)(C4=CC=CC=C4)C5=CC=CC=C5	5.048	2	1	7
S4100	Esmolol HCl	16.7132	869	0.352941	798	0.495321	0.495321	0.18833	0.18833	331.83	81161-17-3	Adrenergic Receptor	66	198.897	66	198.897	http://selleckchem.com/products/esmolol-hcl.html	Esmolol is a cardioselective b-blocker, used to control rapid heartbeats or abnormal heart rhythms.	Neuronal Signaling	C16H26ClNO4	Hydrochloride	ASL8052	Cl.COC(=O)CCC1=CC=C(OCC(O)CNC(C)C)C=C1	2.36	3	2	10
S3178	Brinzolamide	15.8255	775	0.372549	671	-0.00464441	0.00464441	-0.43893	0.43893	383.51	138890-62-7	Carbonic Anhydrase	77	200.777	<1	0	http://selleckchem.com/products/brinzolamide.html	Brinzolamide is a potent carbonic anhydrase II inhibitor with IC50 of 3.19 nM.	Metabolism	C12H21N3O5S3	free base	AL-4862	CCNC1CN(CCCOC)[S](=O)(=O)C2=C1C=C(S2)[S](N)(=O)=O	-0.772	5	2	7
S4125	Sodium Phenylbutyrate	15.3236	719	0.352941	799	1.4421	1.4421	0.471665	0.471665	186.18	1716-12-7	HDAC	8	42.9692	30	161.134	http://selleckchem.com/products/sodium-phenylbutyrate.html	Sodium phenylbutyrate is a histone deacetylase inhibitor, used to treat urea cycle disorders.	DNA Damage	C10H11NaO2	Sodium Salt	N/A	[Na]OC(=O)CCCC1=CC=CC=C1	2.497	2	0	5
S3199	Reboxetine mesylate	24.1016	1040	0.333333	909	-0.0530562	0.0530562	0.155354	0.155354	409.5	98769-84-7	Others	82	200.244	82	200.244	http://selleckchem.com/products/reboxetine-mesylate.html	Reboxetine is a norepinephrine reuptake inhibitor with Ki of 8.2 nM.	Others	C20H27NO6S	Mesylate	PNU 155950E	CCOC1=C(OC(C2CNCCO2)C3=CC=CC=C3)C=CC=C1.C[S](O)(=O)=O	2.663	3	1	6
S4155	Chlorzoxazone	17.6693	938	0.352941	800	0.657562	0.657562	0.646884	0.646884	169.57	95-25-0	P450 (e.g. CYP17)	34	200.507	<1	0	http://selleckchem.com/products/chlorzoxazone.html	Chlorzoxazone is a muscle-relaxing drug,and a probe for human liver cytochrome P-450IIE1.	Metabolism	C7H4ClNO2	free base	N/A	ClC1=CC2=C(OC(=O)N2)C=C1	2.004	2	1	0
S3605	Borneol	16.3763	830	0.313725	967	0.998089	0.998089	0.73237	0.73237	154.25	507-70-0	TRPV	30	194.489	<1	0	http://selleckchem.com/products/borneol.html	Borneol is a bicyclic monoterpenoid compound extracted from medicinal plants such as Blumea balsamifera, and Dryobalanops aromatica. It is a TRPM8 agonist that increases ocular surface wetness.	Transmembrane Transporters	C10H18O	free base	N/A	CC1(C)C2CCC1(C)C(O)C2	1.975	0	1	0
S4197	Bemegride	15.8893	784	0.352941	801	0.568641	0.568641	0.23472	0.23472	155.19	64-65-3	GABA Receptor	31	199.755	<1	0	http://selleckchem.com/products/bemegride.html	Bemegride is a central nervous system stimulant and antidote for barbiturate poisoning.	Neuronal Signaling	C8H13NO2	free base	N/A	CCC1(C)CC(=O)NC(=O)C1	0.578	2	1	1
S3627	Tryptamine	21.2428	1024	0.313725	968	0.26292	0.26292	0.452156	0.452156	160.22	61-54-1	TAAR	32	199.725	<1	0	http://selleckchem.com/products/tryptamine.html	Tryptamine is a monoamine alkaloid and may play a role as a neuromodulator or neurotransmitter. It is an agonist of hTAAR1. It acts as a non-selective serotonin receptor agonist and serotonin-norepinephrine-dopamine releasing agent (SNDRA).	GPCR & G Protein	C10H12N2	free base	N/A	NCCC1=C[NH]C2=CC=CC=C12	1.55	0	2	2
S4229	Oxybuprocaine HCl	16.7998	875	0.372549	672	0.117304	0.117304	-0.0159599	0.0159599	344.88	5987-82-6	Sodium Channel	69	200.07	69	200.07	http://selleckchem.com/products/oxybuprocaine-hcl.html	Oxybuprocaine HCl is a local anesthetic, which is used especially in ophthalmology and otolaryngology. Oxybuprocaine binds to sodium channel and reversibly stabilizes the neuronal membrane which decreases its permeability to sodium ions	Transmembrane Transporters	C17H29ClN2O3	Hydrochloride	N/A	Cl.CCCCOC1=CC(=CC=C1N)C(=O)OCCN(CC)CC	3.469	3	1	11
S3656	Piribedil	15.3569	724	0.333333	910	0.482414	0.482414	1.15613	1.15613	298.34	3605-01-4	Dopamine Receptor,Adrenergic Receptor	59	197.761	<1	0	http://selleckchem.com/products/piribedil.html	Piribedil is a relatively selective dopamine (D2/D3) agonist with moderate antidepressant activity. It also has α2-adrenergic (α2A/α2C) antagonist properties.	Neuronal Signaling	C16H18N4O2	free base	Trivastal, Trivastan	C1OC2=CC=C(CN3CCN(CC3)C4=NC=CC=N4)C=C2O1	2.043	4	0	3
S4247	Prucalopride Succinate	17.793	948	0.372549	673	0.712688	0.712688	0.917838	0.917838	485.96	179474-85-2	5-HT Receptor	97	199.605	97	199.605	http://selleckchem.com/products/prucalopride-succinat.html	Prucalopride is a selective, high affinity 5-HT4 receptor agonist. The Ki values of prucalopride for human 5-HT(4a) and 5-HT(4b) receptor are 2.5 nM and 8 nM, respectively.	Neuronal Signaling	C22H32ClN3O7	Succinat	N/A	COCCCN1CCC(CC1)NC(=O)C2=C3OCCC3=C(N)C(=C2)Cl.OC(=O)CCC(O)=O	-2.338	5	2	9
S3698	Nortriptyline hydrochloride	22.0744	1028	0.333333	911	-0.99882	0.99882	-1.15997	1.15997	299.84	894-71-3	Others	59	196.772	59	196.772	http://selleckchem.com/products/nortriptyline-hydrochloride.html	Nortriptyline Hydrochloride is the hydrochloride salt form of nortriptyline, a tricyclic antidepressant agent used for short-term treatment of various forms of depression.	Others	C19H22ClN	hydrochloride	Desitriptyline HCl, ELF-101 hydrochloride, EN-7048 hydrochloride, Desmethylamitriptyline hydrochloride	Cl.CNCCC=C1C2=C(CCC3=C1C=CC=C3)C=CC=C2	4.618	0	1	3
S4261	EUK 134	16.4577	842	0.411765	382	-0.846442	0.846442	0.0526152	0.0526152	416.74	81065-76-1	Beta Amyloid	83	199.165	13	31.1945	http://selleckchem.com/products/euk-134.html	EUK 134, a synthetic superoxide dismutase (SOD)/catalase mimetic, exhibits potent antioxidant activities, and inhibits the formation of β-amyloid and related amyloid fibril.	Neuronal Signaling	C18H18ClMnN2O4	Complex	N/A	COC1=C2O[Mn]|3|4(Cl)OC5=C(OC)C=CC=C5C=N|3CCN|4=CC2=CC=C1	3.526	4	0	2
S3756	Methyl salicylate	14.6293	649	0.45098	182	0.384239	0.384239	0.135361	0.135361	152.15	119-36-8	TRPV	The physical form of the compound is liquid, which can be dissolved in any proportion.	0	0	0	http://selleckchem.com/products/methyl-salicylate.html	Methyl salicylate is an organic ester naturally produced by many species of plants, particularly wintergreens. It is an agonist for TRPA1 and TRPV1.	Transmembrane Transporters	C8H8O3	free base	2-Carbomethoxyphenol, Betula oil, Gaultheria oil, Methyl 2-hydroxybenzoate, Natural wintergreen oil	COC(=O)C1=C(O)C=CC=C1	1.443	2	1	2
S4280	Meclofenoxate (Centrophenoxine) HCl	18.0154	959	0.333333	912	0.0740432	0.0740432	-0.0399866	0.0399866	294.17	3685-84-5	Transferase	58	197.165	58	197.165	http://selleckchem.com/products/meclofenoxate-centrophenoxine-hci.html	Meclofenoxate (Centrophenoxine) HCl is an anti-aging drug used to treat the symptoms of senile dementia and Alzheimer's disease, and also inhibits the activity of cholinephosphotransferase.	Metabolism	C12H17Cl2NO3	Hydrochloride	N/A	Cl.CN(C)CCOC(=O)COC1=CC=C(Cl)C=C1	2.705	3	0	7
S3800	Lycorine hydrochloride	88.5981	1104	0.215686	1089	-2.38371	2.38371	-2.99595	2.99595	323.77	2188-68-3	HCV Protease	64	197.671	0	0	http://selleckchem.com/products/lycorine-hydrochloride.html	Lycorine, a natural alkaloid extracted from the Amaryllidaceae plant family, has been reported to exhibit a wide range of physiological effects, including the potential effect against cancer. It is an HCV inhibitor with strong activity.	Proteases	C16H18ClNO4	hydrochloride	Galanthidine hydrochloride, Amarylline hydrochloride, Narcissine hydrochloride, Licorine hydrochloride	Cl.OC1C=C2CCN3CC4=C(C=C5OCOC5=C4)C(C1O)C23	1.095	2	2	0
S4295	Meclofenamate Sodium	13.841	511	0.372549	674	0.271245	0.271245	0.883788	0.883788	318.13	6385-02-0	COX	63	198.032	63	198.032	http://selleckchem.com/products/meclofenamate-sodium.html	Meclofenamate Sodium is a dual COX-1/COX-2 inhibitor with IC50 of 40 nM and 50 nM, respectively, used in the treatment of joint, muscular pain, arthritis and dysmenorrhea.	Neuronal Signaling	C14H10Cl2NNaO2	Sodium Salt	N/A	CC1=C(Cl)C(=C(Cl)C=C1)NC2=CC=CC=C2C(=O)O[Na]	4.915	2	1	4
S2629	PNU-120596	16.5638	859	0.372549	675	-1.91143	1.91143	-3.63686	3.63686	311.72	501925-31-1	AChR	62	198.896	<1	0	http://selleckchem.com/products/pnu120596.html	PNU-120596 is a positive allosteric modulator of α7 nAChR with EC50 of 216 nM.	Neuronal Signaling	C13H14ClN3O4	free base	Nsc 216666	COC1=CC(=C(NC(=O)NC2=NOC(=C2)C)C=C1Cl)OC	2.293	5	2	4
S3841	Eleutheroside B	15.7662	767	0.411765	383	-2.01732	2.01732	-1.83228	1.83228	372.37	118-34-3	Immunology & Inflammation related	74	198.727	0	0	http://selleckchem.com/products/eleutheroside-b.html	Eleutheroside B (syringin) is a phenylpropanoid glycoside first isolated from A. senticosus and has neuroprotective, tonic, adaptogenic, and immune-modulating properties.	Immunology & Inflammation	C17H24O9	free base	syringin, Syringoside, Lilacin	COC1=CC(=CC(=C1OC2OC(CO)C(O)C(O)C2O)OC)\C=C\CO	-0.512	4	5	7
S2691	BMY 7378 Dihydrochloride	12.6765	341	0.411765	384	-1.41766	1.41766	-0.131669	0.131669	458.42	21102-95-4	5-HT Receptor,Adrenergic Receptor	92	200.689	92	200.689	http://selleckchem.com/products/bmy-7378.html	BMY 7378 is a multi-targeted inhibitor of α2C-adrenoceptor and α1D-adrenoceptor with pKi of 6.54 and 8.2, respectively, and acts as a mixed agonist and antagonist for 5-HT1A receptor with pKi of 8.3.	Neuronal Signaling	C22H33Cl2N3O3	Dihydrochloride	N/A	Cl.Cl.COC1=CC=CC=C1N2CCN(CC2)CCN3C(=O)CC4(CCCC4)CC3=O	3.384	3	0	5
S3868	Harmine	5.35526	1	0.764706	2	-4.98798	4.98798	-4.28346	4.28346	212.25	442-51-3	PPAR,MAO	42	197.88	0	0	http://selleckchem.com/products/harmine.html	Harmine is an alkaloid of the β-carboline family that regulates PPARγ expression through inhibition of the Wnt signaling pathway. It also selectively binds to MAO-A and reversibly inhibits monoamine oxidase A (MAO-A) but not the variant MAO-B.	Metabolism	C13H12N2O	free base	telepathine	COC1=CC2=C(C=C1)C3=CC=NC(=C3[NH]2)C	2.438	2	1	1
S2778	GW842166X	16.2476	818	0.352941	802	-0.270832	0.270832	-0.060205	0.060205	449.25	666260-75-9	Cannabinoid Receptor	20	44.5186	<1	0	http://selleckchem.com/products/gw-842166x.html	GW842166X is a potent and highly selective agonist of cannabinoid receptor CB2 receptor with EC50 of 63 nM, shows no significant activity at CB1 receptor. Phase 2.	GPCR & G Protein	C18H17Cl2F3N4O2	free base	N/A	FC(F)(F)C1=NC(=NC=C1C(=O)NCC2CCOCC2)NC3=CC=C(Cl)C=C3Cl	4.449	4	2	6
S3901	Astragaloside IV	17.2158	908	0.372549	676	0.260214	0.260214	1.23726	1.23726	784.97	84687-43-4	Others	100	127.393	0	0	http://selleckchem.com/products/sastragaloside-iv.html	Astragaloside IV is a bioactive saponin first isolated from the dried plant roots of the genus Astragalus, which is used in traditional Chinese medicine. It has various effect on the cardiovascular, immune, digestive, and nervous systems.	Others	C41H68O14	free base	AST-IV, AS-IV	CC(C)(O)C1CCC(C)(O1)C2C(O)CC3(C)C4CC(OC5OC(CO)C(O)C(O)C5O)C6C(C)(C)C(CCC67CC47CCC23C)OC8OCC(O)C(O)C8O	-0.348	5	8	7
S2832	Epiandrosterone	16.3241	827	0.313725	969	1.27787	1.27787	1.27157	1.27157	290.44	481-29-8	Androgen Receptor	29	99.8485	<1	0	http://selleckchem.com/products/epiandrosterone-3beta-androsterone.html	Epiandrosterone is a steroid hormone with weak androgenic activity, is a natural metabolite of DHEA.	Endocrinology & Hormones	C19H30O2	free base	3β-androsterone, EpiA	CC12CCC(O)CC1CCC3C2CCC4(C)C3CCC4=O	3.588	1	1	0
S3942	Cardamonin	11.8665	221	0.411765	385	0.488983	0.488983	1.21621	1.21621	270.28	18956-16-6	Calcium Channel	54	199.793	<1	0	http://selleckchem.com/products/cardamonin.html	Cardamonin, isolated from the fruits of Alpinia species, is a chalconoid with anti-inflammatory and anti-tumor activity. It has been shown to be a novel antagonist of hTRPA1 cation channel with IC50 of 454 nM while does not interact with TRPV1 nor TRPV4 channel.	Transmembrane Transporters	C16H14O4	free base	Alpinetin chalcone	COC1=CC(=CC(=C1C(=O)C=CC2=CC=CC=C2)O)O	3.201	2	2	4
S2862	VU 0364770	16.8759	882	0.313725	970	0.384553	0.384553	0.995863	0.995863	232.67	61350-00-3	GluR	47	202.003	<1	0	http://selleckchem.com/products/vu-0364770.html	VU 0364770 is a positive allosteric modulator(PAM) of mGlu4 with EC50 of 1.1 μM, exhibits insignificant activity at 68 other receptors, including other mGlu subtypes.	Neuronal Signaling	C12H9ClN2O	free base	N/A	ClC1=CC(=CC=C1)NC(=O)C2=NC=CC=C2	2.557	2	1	2
S3990	Trans-Anethole	17.6929	940	0.333333	913	-0.806964	0.806964	0.300311	0.300311	148.2	4180-23-8	Others	29	195.682	0	0	http://selleckchem.com/products/trans-tnethole.html	Trans-anethole is a phenylpropene derivative found in many essential oils, including anise oil. It has neuromodulatory, anxiolytic, antioxidative, antifungal, anti-inflammatory, and immunomodulatory activities.	Others	C10H12O	free base	4-Propenylanisole	COC1=CC=C(\C=C\C)C=C1	2.767	1	0	2
S2905	JNJ-7777120	16.5356	855	0.431373	256	-0.367166	0.367166	0.474769	0.474769	277.75	459168-41-3	Histamine Receptor	56	201.62	<1	0	http://selleckchem.com/products/jnj-7777120.html	JNJ-7777120 is the first potent and selective non-imidazole histamine H4 receptor antagonist with Ki of 4.5 nM, exhibits >1000-fold selectivity over the other histamin receptors.	Neuronal Signaling	C14H16ClN3O	free base	N/A	CN1CCN(CC1)C(=O)C2=CC3=CC(=CC=C3[NH]2)Cl	2.45	1	1	1
S4014	Hyoscyamine	13.3268	440	0.509804	67	-0.683582	0.683582	0.763907	0.763907	289.37	101-31-5	AChR	58	200.435	<1	0	http://selleckchem.com/products/hyoscyamine-daturine.html	Hyoscyamine is an AChR inhibitor with IC50 of 7.5 nM.	Neuronal Signaling	C17H23NO3	free base	Daturine	CN1C2CCC1CC(C2)OC(=O)C(CO)C3=CC=CC=C3	1.721	2	1	5
S3023	Bufexamac	17.5893	935	0.372549	677	-0.38223	0.38223	0.627324	0.627324	223.27	2438-72-4	COX	45	201.55	<1	0	http://selleckchem.com/products/bufexamac.html	Bufexamac is a COX inhibitor for IFN-α release with EC50 of 8.9 μM.	Neuronal Signaling	C12H17NO3	free base	N/A	CCCCOC1=CC=C(CC(=O)NO)C=C1	2.191	2	1	6
S4033	Sennoside A	10.2326	89	0.490196	101	-1.73993	1.73993	-0.506711	0.506711	862.74	81-27-6	MAO	100	115.91	<1	0	http://selleckchem.com/products/sennoside-a.html	Sennoside A, a kind of irritant laxative isolated from rhei rhizome, causes purgative actions in the intestine.	Metabolism	C42H38O20	Free Base	NSC 112929	OCC1OC(OC2=CC=CC3=C2C(=O)C4=C(O)C=C(C=C4C3C5C6=C(C(=O)C7=C(O)C=C(C=C57)C(O)=O)C(=CC=C6)OC8OC(CO)C(O)C(O)C8O)C(O)=O)C(O)C(O)C1O	0.409	8	10	9
S3052	Rupatadine Fumarate	17.7458	945	0.294118	1011	-1.0355	1.0355	0.227542	0.227542	532.03	182349-12-8	Histamine Receptor	9	16.9163	<1	0	http://selleckchem.com/products/rupatadine-fumarate.html	Rupatadine is an inhibitor of PAFR and histamine (H1) receptor with Ki of 550 nM and 102 nM, respectively.	Neuronal Signaling	C30H30ClN3O4	Fumarate	N/A	CC1=CN=CC(=C1)CN2CCC(CC2)=C3C4=CC=C(Cl)C=C4CCC5=CC=CN=C35.OC(=O)\C=C\C(O)=O	2.672	4	0	4
S4053	Sertraline HCl	13.9116	521	0.333333	914	-1.44481	1.44481	0.00458996	0.00458996	342.69	79559-97-0	5-HT Receptor	69	201.348	<1	0	http://selleckchem.com/products/sertraline-hcl.html	Sertraline HCl is a 5-HT antagonist with Ki of 13 nM.	Neuronal Signaling	C17H18Cl3N	HCl	CP-51974-1 HCl	Cl.CNC1CCC(C2=CC=C(Cl)C(=C2)Cl)C3=C1C=CC=C3	5.378	0	1	2
S3071	Vanillin	16.6103	862	0.352941	803	-0.32619	0.32619	1.20716	1.20716	152.15	121-33-5	Others	30	197.174	<1	0	http://selleckchem.com/products/vanillin.html	Vanillin, 4-hydroxy-3-methoxybenzaldehyde, is a food additive.	Others	C8H8O3	free base	FEMA 3107	COC1=CC(=CC=C1O)C=O	1.33	2	1	2
S4079	Ticagrelor	14.9204	686	0.431373	287	-0.59166	0.59166	0.183533	0.183533	522.57	274693-27-5	P2 Receptor	100	191.362	<1	0	http://selleckchem.com/products/ticagrelor.html	Ticagrelor is the first reversibly binding oral P2Y12 receptor antagonist with Ki of 2 nM.	Neuronal Signaling	C23H28F2N6O4S	free base	AZD 6140	CCCSC1=NC2=C(N=N[N]2C3CC(OCCO)C(O)C3O)C(=N1)NC4CC4C5=CC(=C(F)C=C5)F	2.843	5	4	10
S3147	Entacapone	12.7691	352	0.411765	386	0.840304	0.840304	0.998394	0.998394	305.29	130929-57-6	Histone Methyltransferase	61	199.81	<1	0	http://selleckchem.com/products/entacapone.html	Entacapone inhibits catechol-O-methyltransferase(COMT) with IC50 of 151 nM.	Epigenetics	C14H15N3O5	free base	OR-611	CCN(CC)C(=O)\C(=C\C1=CC(=C(O)C(=C1)O)[N+]([O-])=O)C#N	1.658	1	2	5
S4102	Eprosartan Mesylate	17.6199	936	0.352941	804	0.302918	0.302918	0.60121	0.60121	520.62	144143-96-4	RAAS	104	199.762	<1	0	http://selleckchem.com/products/eprosartan-mesylate.html	Eprosartan is a nonpeptide angiotensin II receptor antagonist, [3H]-eprosartan binds to the AT1 receptor with KD of 0.83 nM in rat vascular smooth muscle cells.	Endocrinology & Hormones	C24H28N2O7S2	Mesylate	N/A	CCCCC1=NC=C(\C=C(CC2=CC=CS2)\C(O)=O)[N]1CC3=CC=C(C=C3)C(O)=O.C[S](O)(=O)=O	4.418	3	0	10
S3180	Eletriptan HBr	24.0596	1039	0.372549	678	0.582006	0.582006	0.348405	0.348405	463.43	177834-92-3	5-HT Receptor	93	200.678	<1	0	http://selleckchem.com/products/eletriptan-hydrobromide.html	Eletriptan is a selective 5-HT1B and 5-HT1D receptor agonist with Ki of 0.92 nM and 3.14 nM, respectively.	Neuronal Signaling	C22H27BrN2O2S	HBr	UK-116044	Br.CN1CCCC1CC2=C[NH]C3=C2C=C(CC[S](=O)(=O)C4=CC=CC=C4)C=C3	4.929	2	1	6
S4131	Levodropropizine	16.7676	872	0.352941	805	0.547959	0.547959	0.404472	0.404472	236.31	99291-25-5	Histamine Receptor	47	198.891	15	63.4759	http://selleckchem.com/products/levodropropizine.html	Levodropropizine possess anti-allergic and inhibits histamine receptor, reduces cough by interfering with stimulus activation of peripheral endings of sensory nerves and by modulation of neuropeptides involved in the cough reflex.	Neuronal Signaling	C13H20N2O2	free base	N/A	OCC(O)CN1CCN(CC1)C2=CC=CC=C2	0.899	0	2	4
S3200	Triflusal	15.3536	723	0.411765	387	0.615697	0.615697	-0.14067	0.14067	248.16	322-79-2	Thrombin	50	201.483	<1	0	http://selleckchem.com/products/triflusal.html	Triflusal irreversibly inhibits the production of thromboxane-B2 in platelets by acetylating cycloxygenase-1.	Others	C10H7F3O4	free base	UR1501	CC(=O)OC1=CC(=CC=C1C(O)=O)C(F)(F)F	2.169	3	0	4
S4162	Benzethonium Chloride	88.5981	1105	0.215686	1090	-71.1802	71.1802	-0.194392	0.194392	448.08	121-54-0	AChR	90	200.857	90	200.857	http://selleckchem.com/products/benzethonium-chloride.html	Benzethonium chloride is a potent inhibitor of nAChRs, it inhibits α4β2 nAChRs and α7 nAChRs with IC50 of 49 nM and 122 nM, respectively.	Neuronal Signaling	C27H42ClNO2	Chloride	N/A	[Cl-].CC(C)(C)CC(C)(C)C1=CC=C(OCCOCC[N+](C)(C)CC2=CC=CC=C2)C=C1	2.147	2	0	12
S3611	(+)-Fangchinoline	17.6217	937	0.411765	388	-3.28441	3.28441	-1.51166	1.51166	608.72	436-77-1	Others	40	65.7117	<1	0	http://selleckchem.com/products/s-s-fangchinoline.html	Fangchinoline is a phytochemical that has been shown to elicit anti-cancer effects in prostate and breast cancer cell lines via inducing G1 cell cycle arrest. It has also been shown to possess neuroprotective activity.	Others	C37H40N2O6	free base	(+)-Limacine, Tetrandrine B, Hanfangichin B	COC1=C2OC3=CC=C(CC4N(C)CCC5=C4C=C(OC6=C7C(CC(=C2)C=C1)N(C)CCC7=CC(=C6O)OC)C(=C5)OC)C=C3	6.992	5	1	3
S4200	Tolperisone HCl	17.2109	905	0.333333	915	0.438627	0.438627	0.164836	0.164836	281.82	3644-61-9	Sodium Channel	56	198.708	56	198.708	http://selleckchem.com/products/tolperisone-hcl.html	Tolperisone HCl is an ion channel blocker and centrally-acting muscle relaxant.	Transmembrane Transporters	C16H24ClNO	Hydrochloride	N/A	Cl.CC(CN1CCCCC1)C(=O)C2=CC=C(C)C=C2	4.072	1	0	4
S3629	Syringic acid	16.126	807	0.392157	524	0.210623	0.210623	0.310843	0.310843	198.17	530-57-4	Others	39	196.801	1	5.04617	http://selleckchem.com/products/syringic-acid.html	Syringic acid (SYRA) is a potential antioxidant used in traditional Chinese medicine and is an emerging nutraceutical. It has potential anti-angiogenic, anti-glycating, anti-hyperglycaemic, neuroprotective, and memory-enhancing properties.	Others	C9H10O5	free base	3,5-dimethyl ether Gallic Acid, 3,5-dimethoxy-4-hydroxy Benzoic Acid, NSC 2129, SYRA	COC1=CC(=CC(=C1O)OC)C(O)=O	1.184	3	1	3
S4230	Oxaprozin	15.2452	717	0.372549	679	0.601702	0.601702	0.272069	0.272069	293.32	21256-18-8	COX	59	201.146	<1	0	http://selleckchem.com/products/oxaprozin.html	Oxaprozin is a non-narcotic, non-steroidal anti-inflammatory drug (NSAID) used to relieve the inflammation, swelling, stiffness, and joint pain associated with osteoarthritis and rheumatoid arthritis.	Metabolism	C18H15NO3	free base	WY-21743	OC(=O)CCC1=NC(=C(O1)C2=CC=CC=C2)C3=CC=CC=C3	3.59	3	0	5
S3663	Afloqualone	13.3993	452	0.372549	680	1.06553	1.06553	0.594429	0.594429	283.3	56287-74-2	GABA Receptor	56	197.67	<1	0	http://selleckchem.com/products/afloqualone.html	Afloqualone (AFQ) is a quinazolinone family GABAergic drug with muscle-relaxant and sedative effects, showing the agonist activity at the β subtype of the GABAa receptor.	Neuronal Signaling	C16H14FN3O	free base	HQ-495	CC1=C(C=CC=C1)N2C(=O)C3=C(C=CC(=C3)N)N=C2CF	2.619	2	1	2
S4248	Bromfenac Sodium	17.5441	928	0.352941	806	0.720722	0.720722	0.598745	0.598745	356.15	91714-93-1	COX	71	199.354	71	199.354	http://selleckchem.com/products/bromfenac-sodium.html	Bromfenac Sodium is a nonsteroidal anti-inflammatory drug (NSAID), which has anti-inflammatory activity and may block prostaglandin synthesis by inhibiting cyclooxygenase 1 and 2.	Neuronal Signaling	C15H11BrNNaO3	Sodium Salt	AHR 10282R	[Na+].NC1=C(C=CC=C1CC([O-])=O)C(=O)C2=CC=C(Br)C=C2	1.426	1	1	4
S3700	DHBP dibromide	88.5981	1106	0.215686	1091	-68.4498	68.4498	-2.40089	2.40089	514.38	6159-05-3	Calcium Channel	100	194.409	100	194.409	http://selleckchem.com/products/dhbp-dibromide.html	DHBP, a viologen for electrochromic memory display agent, inhibits the calcium release induced by 2 mM caffeine and 2 μg/ml polylysine with an IC50 value of 5 μg/ml and 4 μg/ml respectively.	Transmembrane Transporters	C24H38Br2N2	dibromide	1,1'-diheptyl-4,4'-bipyridinium dibromide	[Br-].[Br-].CCCCCCC[N+]1=CC=C(C=C1)C2=CC=[N+](CCCCCCC)C=C2	3.116	0	0	13
S4265	Nicaraven	17.0334	894	0.372549	681	0.606148	0.606148	0.247052	0.247052	284.31	79455-30-4	Others	57	200.485	57	200.485	http://selleckchem.com/products/nicaraven.html	Nicaraven is a hydroxyl radical scavenger with antivasospastic and neuroprotective effects.	Others	C15H16N4O2	free base	N/A	CC(CNC(=O)C1=CN=CC=C1)NC(=O)C2=CN=CC=C2	-0.029	4	2	5
S3763	Cinnamaldehyde	15.7009	761	0.352941	807	0.566824	0.566824	0.540331	0.540331	132.16	14371-10-9	TRPV	The physical form of the compound is liquid, which can be dissolved in any proportion.	0	0	0	http://selleckchem.com/products/cinnamaldehyde.html	Cinnamaldehyde is a flavonoid that is naturally synthesized by the shikimate pathway. Its supplementation can improve glucose and lipid homeostasis in diabetic animals a TRPA1 agonist.	Transmembrane Transporters	C9H8O	free base	N/A	O=C\C=C\C1=CC=CC=C1	1.949	1	0	2
S4281	Tasimelteon	13.1688	409	0.45098	183	-0.0174997	0.0174997	0.421295	0.421295	245.317	609799-22-6	Melatonin Receptor	49	199.742	-1	-4.07636	http://selleckchem.com/products/.html	Tasimelteon is a melatonin MT1 and MT2 receptor agonist.	Neurological Disease	C15H19NO2	free base		CCC(=O)NCC1CC1C2=C3CCOC3=CC=C2	2.203	2	1	4
S3802	Trigonelline Hydrochloride	16.3236	826	0.333333	916	0.469723	0.469723	0.436359	0.436359	173.6	6138-41-6	Others	18	103.687	0	0	http://selleckchem.com/products/trigonelline-hydrochloride.html	Trigonelline, a major alkaloid component of fenugreek, has hypoglycemic, hypolipidemic, neuroprotective, antimigraine, sedative, memory-improving, antibacterial, antiviral, and anti-tumor activities, and also has been shown to reduce diabetic auditory neuropathy and platelet aggregation.	Others	C7H8ClNO2	chloride	Nicotinic acid N-methylbetaine Hydrochloride, Coffearine Hydrochloride, Coffearine Hydrochloride, Gynesine Hydrochloride	[Cl-].C[N+]1=CC(=CC=C1)C(O)=O	-1.61	1	0	1
S4296	Salmeterol Xinafoate	17.208	904	0.490196	102	-0.615055	0.615055	0.308963	0.308963	603.75	94749-08-3	Adrenergic Receptor	100	165.631	<1	0	http://selleckchem.com/products/salmeterol-xinafoate.html	Salmeterol Xinafoate is a long-acting β2-adrenergic receptor agonist with anti-inflammatory effects, used in the treatment of asthma symptoms and chronic obstructive pulmonary disease (COPD) symptoms.	GPCR & G Protein	C36H45NO7	xinafoate	N/A	OCC1=C(O)C=CC(=C1)C(O)CNCCCCCCOCCCCC2=CC=CC=C2.OC(=O)C3=C(O)C4=CC=CC=C4C=C3	3.673	2	5	17
S2631	URB597	54.3314	1069	0.411765	389	-1.22785	1.22785	-2.21837	2.21837	338.4	546141-08-6	FAAH	68	200.946	<1	0	http://selleckchem.com/products/urb597.html	URB597 is a potent, orally bioavailable FAAH inhibitor with IC50 of 4.6 nM, with no activity on other cannabinoid-related targets. Phase 1.	Metabolism	C20H22N2O3	free base	KDS-4103	NC(=O)C1=CC(=CC=C1)C2=CC=CC(=C2)OC(=O)NC3CCCCC3	3.972	3	2	5
S3844	Rosavin	12.3322	284	0.411765	390	-2.5292	2.5292	-2.69253	2.69253	428.43	84954-92-7	Others	85	198.399	0	0	http://selleckchem.com/products/rosavin.html	Rosavin, a cinnamyl alcohol glycoside found in the plant Rhodiola rosea, possesses antidepressant and anxiolytic activities.	Others	C20H28O10	free base	N/A	OC1COC(OCC2OC(OC\C=C\C3=CC=CC=C3)C(O)C(O)C2O)C(O)C1O	-1.29	4	6	7
S2695	Nepicastat (SYN-117) HCl	33.1104	1059	0.352941	808	-20.9426	20.9426	-2.18724	2.18724	331.81	170151-24-3	Hydroxylase	66	198.909	<1	0	http://selleckchem.com/products/nepicastat-hydrochloride.html	Nepicastat (SYN-117) HCl is a potent and selective inhibitor of both bovine and human dopamine-β-hydroxylase with IC50 of 8.5 nM and 9 nM, with negligible affinity for twelve other enzymes and thirteen neurotransmitter receptors. Phase 2.	Metabolism	C14H16ClF2N3S	Hydrochloride	N/A	Cl.NCC1=CNC(=S)N1C2CCC3=C(F)C=C(F)C=C3C2	3.008	0	2	2
S3874	Curcumenol	11.3326	153	0.45098	184	-1.08255	1.08255	0.718294	0.718294	234.33	19431-84-6	NF-κB	46	196.304	0	0	http://selleckchem.com/products/curcumenol.html	Curcumenol, a sesquiterpene isolated from Curcuma zedoaria, is known to possess a variety of health and medicinal values which includes neuroprotection, anti-inflammatory, anti-tumor and hepatoprotective activities. It inhibits NF-κB activation by suppressing the nuclear translocation of the NF-κB p65 subunit and blocking IκBα phosphorylation and degradation.	NF-κB	C15H22O2	free base	N/A	CC1CCC2C(=CC3(O)OC12CC3=C(C)C)C	3.268	1	0	0
S2785	A-803467	88.5981	1107	0.215686	1092	-0.804744	0.804744	-1.42947	1.42947	357.79	944261-79-4	Sodium Channel	72	201.235	<1	0	http://selleckchem.com/products/a-803467.html	A-803467 is a selective NaV1.8 channel blocker with IC50 of 8 nM, blocks tetrodotoxin-resistant currents, exhibits >100-fold selectivity against human NaV1.2, NaV1.3, NaV1.5, and NaV1.7.	Transmembrane Transporters	C19H16ClNO4	free base	N/A	COC1=CC(=CC(=C1)NC(=O)C2=CC=C(O2)C3=CC=C(Cl)C=C3)OC	4.451	4	1	5
S3902	Ursonic acid	14.9622	692	0.490196	103	-1.66248	1.66248	0.360283	0.360283	454.68	6246-46-4	Others	30	65.9805	0	0	http://selleckchem.com/products/ursonic-acid.html	Ursonic acid, present in many plants, is a pentacyclic triterpenoid that can be used as a cosmetics additive and serve as a starting material for synthesis of more potent bioactive derivatives, such as experimental antitumor agents.	Others	C30H46O3	free base	Prunol, Malol, beta-Ursolic acid, NSC4060, CCRIS 7123, TOS-BB-0966, 3-beta-hydroxyurs-12-en-28-oic acid	CC1CCC2(CCC3(C)C(=CCC4C5(C)CCC(=O)C(C)(C)C5CCC34C)C2C1C)C(O)=O	6.593	2	0	1
S2849	SB269970 HCl	19.565	1001	0.27451	1038	0.314636	0.314636	1.07246	1.07246	388.95	261901-57-9	5-HT Receptor	11	28.2813	<1	0	http://selleckchem.com/products/sb-269970-hcl.html	SB269970 HCl is a hydrochloride salt form of SB-269970, which is a 5-HT7 receptor antagonist with pKi of 8.3, exhibits >50-fold selectivity against other receptors.	Neuronal Signaling	C18H29ClN2O3S	Hydrochloride	N/A	Cl.CC1CCN(CC1)CCC2CCCN2[S](=O)(=O)C3=CC=CC(=C3)O	2.946	2	1	5
S3944	Valproic acid	17.9755	957	0.333333	917	-0.258098	0.258098	1.43404	1.43404	144.21	99-66-1	HDAC	The physical form of the compound is liquid, which can be dissolved in any proportion.	0	0	0	http://selleckchem.com/products/valproic-acid.html	Valproic acid is a fatty acid with anticonvulsant properties used in the treatment of epilepsy. It is also a histone deacetylase inhibitor and is under investigation for treatment of HIV and various cancers.	Epigenetics	C8H16O2	free base	2-Propylvaleric Acid, Sodium valproate	CCCC(CCC)C(O)=O	2.749	1	0	5
S2865	VUF 10166	14.3929	611	0.45098	185	0.0905702	0.0905702	0.468684	0.468684	262.74	155584-74-0	5-HT Receptor	21	79.9269	<1	0	http://selleckchem.com/products/vuf-10166.html	VUF10166 is a novel, potent and competitive antagonist for 5-HT3A receptor with Ki of 0.04 nM, its affinity at 5-HT3AB receptor is significantly lower.	Neuronal Signaling	C13H15ClN4	free base	N/A	CN1CCN(CC1)C2=NC3=CC=CC=C3N=C2Cl	2.826	2	0	1
S3992	D-(+)-Trehalose dihydrate	13.0705	396	0.392157	525	-0.751693	0.751693	-0.826199	0.826199	378.33	6138-23-4	Others	75	198.24	0	0	http://selleckchem.com/products/d-trehalose-dihyd.html	Trehalose is a non-reducing sugar. It is thought to provide plants and animals with the ability to withstanding periods of dehydration.	Others	C12H26O13	dihydrate	N/A	O.O.OCC1OC(OC2OC(CO)C(O)C(O)C2O)C(O)C(O)C1O	-4.675	3	8	4
S2910	Tempol	17.2124	907	0.333333	918	-0.6127	0.6127	0.181765	0.181765	172.24	2226-96-2	Immunology & Inflammation related	34	197.399	34	197.399	http://selleckchem.com/products/tempol-4-hydroxy-tempo.html	Tempol is a superoxide scavenger that displays neuroprotective, anti-inflammatory and analgesic effects. Phase 2.	Immunology & Inflammation	C9H18NO2 *	free base	4-Hydroxy-TEMPO	CC1(C)CC(O)CC(C)(C)N1[O]	0.413	0	1	0
S4021	Tolcapone	14.2596	593	0.372549	682	0.115615	0.115615	0.923647	0.923647	273.24	134308-13-7	Transferase	55	201.288	<1	0	http://selleckchem.com/products/tolcapone.html	Tolcapone is a selective, potent and reversible of catechol-O-methyl transferase (COMT) inhibitor with Ki of 30 nM.	Metabolism	C14H11NO5	free base	Ro 40-7592	CC1=CC=C(C=C1)C(=O)C2=CC(=C(O)C(=C2)[N+]([O-])=O)O	3.13	1	2	3
S3024	Lamotrigine	18.2372	964	0.294118	1012	-0.045169	0.045169	0.993211	0.993211	256.09	84057-84-1	Sodium Channel,5-HT Receptor	10	39.0488	<1	0	http://selleckchem.com/products/lamotrigine.html	Lamotrigine is a novel anticonvulsant drug for inhibition of 5-HT with IC50 of 240 μM and 474 μM in human platelets and rat brain synaptosomes, and also is a sodium channel blocker.	Transmembrane Transporters	C9H7Cl2N5	free base	BW-430C	NC1=NC(=C(N=N1)C2=CC=CC(=C2Cl)Cl)N	2.426	3	2	1
S4034	Diphemanil Methylsulfate	14.1887	580	0.392157	526	-0.908606	0.908606	0.893489	0.893489	389.51	62-97-5	AChR	25	64.1832	28	71.8852	http://selleckchem.com/products/diphemanil-methylsulfate.html	Diphemanil Methylsulfate is a quaternary ammonium anticholinergic, it binds muscarinic acetycholine receptors (mAchR).	Neuronal Signaling	C21H27NO4S	Methylsulfate	N/A	CO[S]([O-])(=O)=O.C[N+]1(C)CC[C](CC1)=[C](C2=CC=CC=C2)C3=CC=CC=C3	0.038	1	0	3
S3053	Azelnidipine	10.997	129	0.607843	22	-1.45826	1.45826	0.329133	0.329133	582.65	123524-52-7	Calcium Channel	117	200.807	<1	0	http://selleckchem.com/products/azelnidipine.html	Azelnidipine is a dihydropyridine calcium channel blocker.	Transmembrane Transporters	C33H34N4O6	free base	UR-12592	CC(C)OC(=O)C1=C(C)NC(=C(C1C2=CC=CC(=C2)[N+]([O-])=O)C(=O)OC3CN(C3)C(C4=CC=CC=C4)C5=CC=CC=C5)N	4.941	4	2	11
S4058	Ropivacaine HCl	23.1134	1033	0.333333	919	-1.03457	1.03457	0.116232	0.116232	310.86	132112-35-7	Sodium Channel	62	199.447	46	147.977	http://selleckchem.com/products/ropivacaine-hcl.html	Ropivacaine HCl is an anaesthetic agent and blocks impulse conduction in nerve fibres through inhibiting sodium ion influx reversibly.	Transmembrane Transporters	C17H27ClN2O	HCl	LEA-103 HCl	Cl.CCCN1CCCCC1C(=O)NC2=C(C)C=CC=C2C	4.236	1	1	4
S3075	Dexmedetomidine	8.91577	35	0.411765	391	-0.142314	0.142314	1.31683	1.31683	200.28	113775-47-6	Adrenergic Receptor	40	199.72	<1	0	http://selleckchem.com/products/dexmedetomidine.html	Dexmedetomidine is a sedative medication used by intensive care units and anesthetists.	Neuronal Signaling	C13H16N2	free base	N/A	CC(C1=CN=C[NH]1)C2=CC=CC(=C2C)C	2.996	1	1	2
S4084	Lomerizine 2HCl	88.5981	1108	0.215686	1093	-1.26366	1.26366	-0.423235	0.423235	541.46	101477-54-7	Calcium Channel	100	184.686	<1	0	http://selleckchem.com/products/lomerizine-hcl.html	Lomerizine dihydrochloride is a relatively new L- and T-type calcium channel blocker used in the treatment of migraine.	Transmembrane Transporters	C27H32Cl2F2N2O3	Dihydrochloride	KB-2796	Cl.Cl.COC1=C(OC)C(=C(CN2CCN(CC2)C(C3=CC=C(F)C=C3)C4=CC=C(F)C=C4)C=C1)OC	6.182	3	0	8
S3150	Articaine HCl	14.1169	565	0.392157	527	-0.0137223	0.0137223	0.201579	0.201579	320.84	23964-57-0	Others	64	199.476	64	199.476	http://selleckchem.com/products/articaine-hydrochloride.html	Articaine is a dental local anesthetic which contains an additional ester group that is metabolized by estearases in blood and tissue.	Others	C13H21ClN2O3S	Hydrochloride	Ultracaine	Cl.CCCNC(C)C(=O)NC1=C(SC=C1C)C(=O)OC	2.454	3	2	7
S4112	Desvenlafaxine Succinate	10.2071	87	0.411765	392	0.246614	0.246614	0.135108	0.135108	418.36	386750-22-7	Adrenergic Receptor,5-HT Receptor	80	191.223	<1	0	http://selleckchem.com/products/desvenlafaxine-succinate.html	Desvenlafaxine Succinate is a new serotonin (5-HT) transporter and norepinephrine (NE) transporter reuptake inhibitor with Ki of 40.2 nM and 558.4 nM respectively.	Neuronal Signaling	C20H31NO6	Succinate	WY 45233 Succinate	CN(C)CC(C1=CC=C(O)C=C1)C2(O)CCCCC2.OC(=O)CCC(O)=O	-0.598	2	1	7
S3183	Amitriptyline HCl	29.6239	1054	0.147059	1110	-0.790715	0.790715	-0.897789	0.897789	313.86	549-18-8	5-HT Receptor	63	200.726	15	47.792	http://selleckchem.com/products/amitriptyline-hydrochloride.html	Amitriptyline inhibits serotonin receptor, norepinephrine receptor, 5-HT4, 5-HT2 and sigma 1 receptor with IC50 of 3.45 nM, 13.3 nM, 7.31 nM, 235 nM and 287 nM, respectively.	Neuronal Signaling	C20H24ClN	HCl	N/A	Cl.CN(C)CCC=C1C2=CC=CC=C2CCC3=CC=CC=C13	5.154	0	0	3
S4135	Clorprenaline HCl	15.6872	757	0.352941	809	0.388191	0.388191	0.615258	0.615258	250.16	6933-90-0	Adrenergic Receptor	50	199.872	50	199.872	http://selleckchem.com/products/clorprenaline-hcl.html	Clorprenaline HCl is a β2-receptor agonist, it has a significant expansion of the bronchial effect.	GPCR & G Protein	C11H17Cl2NO	Hydrochloride	NSC 334693	Cl.CC(C)NCC(O)C1=CC=CC=C1Cl	2.629	0	2	4
S3201	Trifluoperazine 2HCl	15.8407	778	0.431373	288	-0.711996	0.711996	-1.20271	1.20271	480.42	440-17-5	Dopamine Receptor	88	183.173	96	199.825	http://selleckchem.com/products/trifluoperazine-dihydrochloride.html	Trifluoperazine is a dopamine D2 receptor inhibitor with IC50 of 1.1 nM.	Neuronal Signaling	C21H26Cl2F3N3S	2HCl	SKF5019	Cl.Cl.CN1CCN(CCCN2C3=C(SC4=CC=C(C=C24)C(F)(F)F)C=CC=C3)CC1	5.739	0	0	5
S4164	Doxofylline	15.5923	751	0.411765	393	-0.0785588	0.0785588	-0.660421	0.660421	266.25	69975-86-6	PDE	53	199.061	24	90.1408	http://selleckchem.com/products/doxofylline.html	Doxofylline is a phosphodiesterase inhibitor and a xanthine derivative drug for asthma.	Metabolism	C11H14N4O4	free base	Doxophylline	CN1C(=O)N(C)C2=C([N](CC3OCCO3)C=N2)C1=O	-0.344	5	0	2
S3612	Rosmarinic acid	15.9015	785	0.352941	810	0.220711	0.220711	-0.425588	0.425588	360.31	20283-92-5	IκB/IKK	72	199.828	24	66.6093	http://selleckchem.com/products/rosmarinic-acid.html	Rosmarinic acid (RA) is a naturally occurring hydroxylated compound. It has the ability to block complement fixation, inhibit lipoxygenase and cyclooxygenase activity and inhibit the expression of CCL11 and CCR3 by suppressing the IKK-β activity in NF-κB activation signaling.	NF-κB	C18H16O8	free base	Rosemary acid	OC(=O)C(CC1=CC=C(O)C(=C1)O)OC(=O)\C=C\C2=CC=C(O)C(=C2)O	2.706	3	4	7
S4202	Verapamil HCl	17.0764	897	0.372549	683	0.452258	0.452258	-0.659626	0.659626	491.06	152-11-4	Calcium Channel	98	199.568	50	101.821	http://selleckchem.com/products/verapami-hcl.html	Verapamil HCl is an L-type calcium channel blocker that is a class IV anti-arrhythmia agent.	Transmembrane Transporters	C27H39ClN2O4	Hydrochloride	N/A	Cl.COC1=CC=C(CCN(C)CCCC(C#N)(C(C)C)C2=CC=C(OC)C(=C2)OC)C=C1OC	5.916	4	0	13
S3634	6-Hydroxyflavone (6-HF)	11.7195	195	0.372549	684	-17.4218	17.4218	-1.431	1.431	238.24	6665-83-4	GABA Receptor	47	197.28	<1	0	http://selleckchem.com/products/6-hydroxyflavone-6-hf.html	6-Hydroxyflavone, a naturally occurring flavonoid, binds to GABAA receptors with moderate affinity and acts as a partial agonist of GABAA receptors.	Transmembrane Transporters	C15H10O3	free base	N/A	OC1=CC2=C(OC(=CC2=O)C3=CC=CC=C3)C=C1	2.894	2	1	1
S4231	Pilocarpine HCl	15.9645	794	0.392157	528	0.722673	0.722673	-0.00714982	0.00714982	244.72	54-71-7	AChR	48	196.143	48	196.143	http://selleckchem.com/products/pilocarpine-hcl.html	Pilocarpine HCl is a nonselective muscarinic acetylcholine receptor agonist used to produce an experimental model of epilepsy.	Neuronal Signaling	C11H17ClN2O2	Hydrochloride	NSC 5746 HCl	Cl.CCC1C(COC1=O)CC2=CN=C[N]2C	1.347	3	0	3
S3664	Flupenthixol dihydrochloride	16.0512	801	0.45098	186	-0.904819	0.904819	-0.965359	0.965359	507.44	51529-01-2	Dopamine Receptor,Adrenergic Receptor	100	197.068	100	197.068	http://selleckchem.com/products/flupenthixol-dihydrochloride.html	Flupentixol, an antipsychotic neuroleptic drug, is a powerful antagonist of both D1 and D2 dopamine receptors and also an alpha-adrenergic receptor antagonist.	Neuronal Signaling	C23H27Cl2F3N2OS	dihydrochloride	N/A	Cl.Cl.OCCN1CCN(CC\C=C/2C3=C(SC4=C2C=C(C=C4)C(F)(F)F)C=CC=C3)CC1	5.583	0	1	6
S4249	Flopropione	16.0061	798	0.411765	394	0.565641	0.565641	-0.0171093	0.0171093	182.17	2295-58-1	5-HT Receptor	36	197.618	<1	0	http://selleckchem.com/products/flopropione.html	Flopropione is a spasmolytic or antispasmodic agent, and acts as a 5-HT1A receptor antagonist.	Neuronal Signaling	C9H10O4	free base	N/A	CCC(=O)C1=C(O)C=C(O)C=C1O	1.51	1	3	2
S3701	Benactyzine hydrochloride	18.4665	979	0.352941	811	0.566362	0.566362	0.388382	0.388382	363.88	57-37-4	AChR	72	197.867	72	197.867	http://selleckchem.com/products/benactyzine-hydrochloride.html	Benactyzine hydrochloride is a centrally acting muscarinic antagonist. It is used as an antidepressant in the treatment of depression and associated anxiety.	Neuronal Signaling	C20H26ClNO3	hydrochloride	N/A	Cl.CCN(CC)CCOC(=O)C(O)(C1=CC=CC=C1)C2=CC=CC=C2	3.832	2	0	9
S4266	Brimonidine Tartrate	9.87154	66	0.529412	53	0.424025	0.424025	0.424906	0.424906	442.22	70359-46-5	Adrenergic Receptor	88	198.996	75	169.599	http://selleckchem.com/products/brimonidine-tartrate.html	Brimonidine Tartrate is a highly selective α-adrenergic receptor agonist with EC50 of 0.45 nM for the α2A adrenoreceptor, and used to treat open-angle glaucoma or ocular hypertension.	GPCR & G Protein	C15H16BrN5O6	Tartrate	N/A	OC(C(O)C(O)=O)C(O)=O.BrC1=C2N=CC=NC2=CC=C1NC3=NCCN3	-0.426	5	4	5
S3769	Palmatine	88.5981	1109	0.215686	1094	-14.6335	14.6335	-11.7999	11.7999	352.4	3486-67-7	AChR	70	198.638	0	0	http://selleckchem.com/products/palmatine.html	Palmatine, an isoquinoline alkaloid, has sedative, antidepressant, antioxidative, anti-ulcerative, antacid, anticancer, and anti-metastatic activities.	Neuronal Signaling	C21H22NO4+	free base	Berbericinine, Burasaine	COC1=CC2=C(C=C1OC)C3=CC4=C(C=[N+]3CC2)C(=C(OC)C=C4)OC	4.161	4	0	4
S4283	Cyclobenzaprine HCl	23.3503	1036	0.294118	1013	0.1236	0.1236	-2.58363	2.58363	311.85	6202-23-9	5-HT Receptor	62	198.814	62	198.814	http://selleckchem.com/products/cyclobenzaprine-hci.html	Cyclobenzaprine HCl is a muscle relaxant by blocking pain sensations, used for the treatment of muscle spasms A 5-HT2 receptor antagonist.	Neuronal Signaling	C20H22ClN	Hydrochloride	N/A	Cl.CN(C)CCC=C1C2=C(C=CC=C2)C=CC3=C1C=CC=C3	4.709	0	0	3
S3809	Imperatorin	17.3569	913	0.333333	920	0.300904	0.300904	0.0664758	0.0664758	270.28	482-44-0	Calcium Channel	54	199.793	0	0	http://selleckchem.com/products/imperatorin.html	Imperatorin, a naturally occurring psoralen-type furanocoumarin, is a potent myorelaxant agent and acts as a calcium antagonist on vascular smooth muscle.	Transmembrane Transporters	C16H14O4	free base	Ammidin, Marmelosin, Pentosalen, 8-Isoamylenoxypsoralen, 8-Isopentenyloxypsoralene	CC(C)=CCOC1=C2OC(=O)C=CC2=CC3=C1OC=C3	3.652	4	0	3
S4305	Anisotropine Methylbromide	13.3405	443	0.431373	257	-0.207765	0.207765	0.285756	0.285756	362.35	80-50-2	Others	25	68.9941	72	198.703	http://www.selleckchem.com/products/anisotropine-methylbromide.html	Anisotropine Methylbromide is a quaternary ammonium compound, used as treatment adjunct in peptic ulcer.	Others	C17H32BrNO2	methylbromide	N/A	[Br-].CCCC(CCC)C(=O)OC1CC2CCC(C1)[N+]2(C)C	-0.169	2	0	7
S2659	5-hydroxymethyl Tolterodine (PNU 200577, 5-HMT, 5-HM)	11.1893	143	0.392157	529	-0.94618	0.94618	-0.97777	0.97777	341.49	207679-81-0	AChR	68	199.127	<1	0	http://selleckchem.com/products/5-hydroxymethyl-tolterodine-pnu-200577.html	5-hydroxymethyl tolterodine (PNU 200577) is a new muscarinic receptor antagonist with Kb of 0.84 nM.	Neuronal Signaling	C22H31NO2	free base	Desfesoterodine	CC(C)N(CCC(C1=CC=CC=C1)C2=C(O)C=CC(=C2)CO)C(C)C	4.571	0	2	8
S3854	Tetrahydropalmatine hydrochloride	13.9528	528	0.392157	571	-3.28296	3.28296	-2.21576	2.21576	391.89	6024-85-7	Others	12	30.6208	0	0	http://selleckchem.com/products/tetrahydropalmatine-hydrochloride.html	Tetrahydropalmatine (THP) is an isoquinoline alkaloid found in several different plant species, mainly in the <i>Corydalis</i> genus (Yan Hu Suo), but also in other plants such as <i>Stephania rotunda</i>. It is a potent muscle relaxant.	Others	C21H26ClNO4	hydrochloride	Gindarine hydrochloride, 1-Tetrahydropalmitine HCl	Cl.COC1=C(OC)C2=C(CC3N(CCC4=C3C=C(OC)C(=C4)OC)C2)C=C1	3.981	4	0	4
S2698	RS-127445	15.6462	755	0.352941	812	-1.07319	1.07319	-0.272759	0.272759	281.33	199864-87-4	5-HT Receptor	56	199.054	<1	0	http://selleckchem.com/products/rs-127445.html	RS-127445 is a selective 5-HT2B receptor antagonist with pKi of 9.5 and pIC50 of 10.4, exhibits >1000-fold selectivity against other 5-HT receptors.	Neuronal Signaling	C17H16FN3	free base	MT500	CC(C)C1=NC(=NC(=C1)C2=C3C=CC=CC3=C(F)C=C2)N	4.298	2	1	2
S3880	Schisantherin A	14.0777	556	0.352941	813	-0.851351	0.851351	-1.12196	1.12196	536.57	58546-56-8	OX Receptor	100	186.369	0	0	http://selleckchem.com/products/schisantherin-a.html	Schisantherin A, also known as Gomisin C, is a dibenzocyclooctadiene that exhibits anti-tussive, sedative, anti-inflammatory, anti-osteoporotic, neuroprotective, cognition enhancing, and cardioprotective activities.	Others	C30H32O9	free base	Gomisin C, Schisanwilsonin H, Arisanschinin K	COC1=CC2=C(C(=C1OC)OC)C3=C(CC(C)C(C)(O)C2OC(=O)C4=CC=CC=C4)C=C5OCOC5=C3OC	5.063	8	0	7
S2790	Istradefylline	32.9413	1058	0.372549	685	0.263511	0.263511	1.01044	1.01044	384.43	155270-99-8	Adenosine Receptor	6	15.6075	<1	0	http://selleckchem.com/products/istradefylline-kw-6002.html	Istradefylline is a selective adenosine A2A receptor (A2AR) antagonist with Ki of 2.2 nM. Phase 3.	GPCR & G Protein	C20H24N4O4	free base	KW-6002	CCN1C(=O)N(CC)C2=C([N](C)C(=N2)\C=C\C3=CC=C(OC)C(=C3)OC)C1=O	2.957	5	0	6
S3903	Lycorine	88.5981	1110	0.215686	1095	-2.16999	2.16999	-1.38728	1.38728	287.31	476-28-8	AChR	57	198.392	0	0	http://selleckchem.com/products/lycorine.html	Lycorine is a toxic crystalline alkaloid found in various Amaryllidaceae species that weakly inhibits acetylcholinesterase (AChE) and ascorbic acid biosynthesis.	Neuronal Signaling	C16H17NO4	free base	Galanthidine, Amarylline, Narcissine, Licorine, Belamarine	OC1C=C2CCN3CC4=CC5=C(OCO5)C=C4C(C1O)C23	0.713	2	2	0
S2852	BRL-54443	15.3964	729	0.352941	814	0.0918894	0.0918894	1.22109	1.22109	230.31	57477-39-1	5-HT Receptor	46	199.731	<1	0	http://selleckchem.com/products/brl-54443.html	BRL 54443 is a 5-HT1E and 5-HT1F receptor agonist with pKi of 8.7 and 9.25, respectively, with a weak binding affinity for 5-HT1A, 5-HT1B, 5-HT1D receptors.	Neuronal Signaling	C14H18N2O	free base	N/A	CN1CCC(CC1)C2=C[NH]C3=C2C=C(O)C=C3	2.572	0	2	1
S3959	(+)-Borneol	14.8344	671	0.431373	258	-0.648427	0.648427	0.158136	0.158136	154.25	464-43-7	Others	30	194.489	0	0	http://selleckchem.com/products/positive-rotation-borneol.html	(+)-Borneol is one of enantiomers of borneol which is a valuable medical material, senior aromatic spice, and chemical material and has been used in food and also folk medicine.	Others	C10H18O	free base	N/A	CC1(C)C2CCC1(C)C(O)C2	1.975	0	1	0
S2875	Prucalopride	14.93	688	0.392157	530	-0.321549	0.321549	-1.41231	1.41231	367.87	179474-81-8	5-HT Receptor	60	163.101	<1	0	http://selleckchem.com/products/prucalopride.html	Prucalopride is a selective, high affinity 5-HT receptor agonist for 5-HT4A and 5-HT4B receptor with Ki of 2.5 nM and 8 nM, respectively, exhibits >290-fold selectivity against other 5-HT receptor subtypes.	Neuronal Signaling	C18H26ClN3O3	Free Base	R-93877	COCCCN1CCC(CC1)NC(=O)C2=CC(=C(N)C3=C2OCC3)Cl	1.056	3	2	6
S3996	Thioctic acid	18.5942	982	0.372549	686	-1.55351	1.55351	-2.84824	2.84824	206.33	1077-28-7	Others	41	198.711	0	0	http://selleckchem.com/products/thioctic-acid.html	Thioctic acid (DL-α-Lipoic acid) is a cyclic disulfide antioxidant that interconverts with its reduced dithiol form.	Others	C8H14O2S2	free base	DL-α-Lipoic Acid	OC(=O)CCCCC1CCSS1	2.258	1	0	5
S2918	HC-030031	13.7879	502	0.372549	687	-0.219524	0.219524	-0.88436	0.88436	355.39	349085-38-7	Calcium Channel	32	90.0419	<1	0	http://selleckchem.com/products/hc-030031.html	HC-030031 is a selective TRPA1 channel blocker that antagonizes AITC- and formalin-evoked calcium influx with IC50 of 6.2 μM and 5.3 μM respectively.	Transmembrane Transporters	C18H21N5O3	free base	TOSLAB 829227	CC(C)C1=CC=C(NC(=O)C[N]2C=NC3=C2C(=O)N(C)C(=O)N3C)C=C1	1.73	4	1	4
S4022	Probenecid	15.5445	746	0.372549	688	0.170547	0.170547	0.811106	0.811106	285.36	57-66-9	TRPV	57	199.748	<1	0	http://selleckchem.com/products/probenecid-benemid.html	Probenecid is a classical competitive inhibitor of organic anion transport, which is also a TRPV2 agonist and an inhibitor of TAS2R16.	Transmembrane Transporters	C13H19NO4S	free base	Benemid	CCCN(CCC)[S](=O)(=O)C1=CC=C(C=C1)C(O)=O	2.321	3	0	7
S3025	PMSF	14.4786	623	0.392157	531	0.013892	0.013892	1.11536	1.11536	174.19	329-98-6	Serine Protease,Cysteine Protease	35	200.93	<1	0	http://selleckchem.com/products/pmsf-phenylmethylsulfonyl-fluoride.html	PMSF is an irreversible serine/cysteine protease inhibitor.	Proteases	C7H7FO2S	free base	Phenylmethylsulfonyl Fluoride	F[S](=O)(=O)CC1=CC=CC=C1	1.459	2	0	2
S4037	Doxapram HCl	17.5624	931	0.294118	1014	-0.146396	0.146396	1.11644	1.11644	432.98	7081-53-0	Potassium Channel	87	200.933	25	57.7394	http://selleckchem.com/products/doxapram-hcl.html	Doxapram HCl inhibits TASK-1, TASK-3, TASK-1/TASK-3 heterodimeric channel function with EC50 of 410 nM, 37 μM, 9 μM, respectively.	Transmembrane Transporters	C24H33ClN2O3	HCl	N/A	O.Cl.CCN1CC(CCN2CCOCC2)C(C1=O)(C3=CC=CC=C3)C4=CC=CC=C4	3.218	2	0	6
S3054	Alverine Citrate	16.4128	837	0.352941	815	0.366864	0.366864	1.37812	1.37812	473.56	5560-59-8	OX Receptor	95	200.608	<1	0	http://selleckchem.com/products/alverine-citrate.html	Alverine citrate is a drug used for functional gastrointestinal disorders.	Others	C26H35NO7	Citrate	NSC 35459	CCN(CCCC1=CC=CC=C1)CCCC2=CC=CC=C2.OC(=O)CC(O)(CC(O)=O)C(O)=O	1.037	3	0	14
S4061	Levobupivacaine HCl	24.9235	1043	0.215686	1096	-1.09998	1.09998	0.355783	0.355783	324.89	27262-48-2	Sodium Channel	64	196.99	64	196.99	http://selleckchem.com/products/lvobupivacaine-hcl.html	Levobupivacaine HCl, the pure S(-)-enantiomer of bupivacaine, is a reversible neuronal sodium channel inhibitor, used as a long-acting local anesthetic.	Transmembrane Transporters	C18H29ClN2O	Hydrochloride	(S)-(-)-Bupivacaine HCl	Cl.CCCCN1CCCCC1C(=O)NC2=C(C)C=CC=C2C	4.692	1	1	5
S3083	Indacaterol Maleate	14.0516	552	0.392157	532	0.708935	0.708935	1.09392	1.09392	508.56	753498-25-8	Adrenergic Receptor	102	200.566	<1	0	http://selleckchem.com/products/indacaterol-maleate.html	Indacaterol is an ultra-long-acting β-adrenoceptor agonist with pKi of 7.36 for β1-adrenoceptor and pKi of 5.48 for β2-adrenoceptor.	Neuronal Signaling	C28H32N2O7	Maleate	QAB149	CCC1=CC2=C(CC(C2)NCC(O)C3=CC=C(O)C4=C3C=CC(=O)N4)C=C1CC.OC(=O)\C=C/C(O)=O	1.264	3	4	8
S4085	Levobetaxolol HCl	15.7971	769	0.411765	395	-0.0884067	0.0884067	0.800385	0.800385	343.89	116209-55-3	Adrenergic Receptor	69	200.646	69	200.646	http://selleckchem.com/products/levobetaxolol-hcl.html	Levobetaxolol exhibits a higher affinity at cloned human β1 and β2 receptors with Ki value of 0.76 nM and 32.6 nM, respectively.	GPCR & G Protein	C18H30ClNO3	Hydrochloride	AL 1577A	Cl.CC(C)NCC(O)COC1=CC=C(CCOCC2CC2)C=C1	2.959	2	2	11
S3155	Mepivacaine HCl	12.6301	335	0.313725	971	0.275167	0.275167	-0.338075	0.338075	282.81	1722-62-9	Sodium Channel	3	10.6078	57	201.549	http://selleckchem.com/products/mepivacaine-hydrochloride.html	Mepivacaine is a tertiary amine used as a local anesthetic.	Transmembrane Transporters	C15H23ClN2O	HCl	N/A	Cl.CN1CCCCC1C(=O)NC2=C(C)C=CC=C2C	3.363	1	1	2
S4113	Desvenlafaxine	13.2629	427	0.411765	396	0.652609	0.652609	-0.5459	0.5459	263.38	93413-62-8	5-HT Receptor,Adrenergic Receptor	37	140.481	<1	0	http://selleckchem.com/products/desvenlafaxine.html	Desvenlafaxine is a serotonin (5-HT) and norepinephrine (NE) reuptake inhibitor with Ki of 40.2 nM and 558.4 nM, respectively.	Neuronal Signaling	C16H25NO2	Free Base	WY 45233 Succinate	CN(C)CC(C1=CC=C(O)C=C1)C2(O)CCCCC2	2.796	0	1	4
S3185	Adrenalone HCl	16.1098	805	0.372549	689	0.14272	0.14272	-0.123057	0.123057	217.65	62-13-5	Adrenergic Receptor	44	202.159	44	202.159	http://selleckchem.com/products/adrenalone-hcl.html	Adrenalone is an adrenergic agonist used as a topical vasoconstrictor and hemostatic, mainly acts on alpha-1 adrenergic receptors.	Neuronal Signaling	C9H12ClNO3	HCl	N/A	Cl.CNCC(=O)C1=CC(=C(O)C=C1)O	0.938	1	3	3
S4136	Carprofen	13.0008	387	0.431373	289	0.302969	0.302969	-0.351349	0.351349	273.71	53716-49-7	COX	55	200.943	<1	0	http://selleckchem.com/products/carprofen.html	Carprofen inhibits canine COX2 with IC50 of 30 nM.	Neuronal Signaling	C15H12ClNO2	free base	N/A	CC(C(O)=O)C1=CC2=C(C=C1)C3=C([NH]2)C=CC(=C3)Cl	4.114	1	1	2
S3202	Catharanthine	16.3773	831	0.333333	921	0.596333	0.596333	0.104187	0.104187	336.43	2468-21-5	AChR	67	199.15	<1	0	http://selleckchem.com/products/catharanthine.html	Catharanthine inhibits nicotinic receptor mediated diaphragm contractions with IC50 of 59.6 μM.	Neuronal Signaling	C21H24N2O2	free base	N/A	CCC1=CC2CN3CCC4=C([NH]C5=CC=CC=C45)C(C2)(C13)C(=O)OC	3.877	2	1	3
S4170	Coumarin	16.0054	797	0.392157	533	0.710911	0.710911	0.095687	0.095687	146.14	91-64-5	Immunology & Inflammation related	29	198.44	<1	0	http://selleckchem.com/products/coumarin.html	Coumarin is a secondary phytochemical with hepatotoxic and carcinogenic properties.	Immunology & Inflammation	C9H6O2	free base	N/A	O=C1OC2=C(C=CC=C2)C=C1	1.899	2	0	0
S3616	Asiaticoside	17.0476	895	0.411765	397	0.836465	0.836465	-0.759165	0.759165	959.12	16830-15-2	ROS	100	104.262	<1	0	http://selleckchem.com/products/asiaticoside.html	Asiaticoside, the major active principle of Centella asiatica, prevents ultraviolet A-dependent photoaging by suppressing ultraviolet A-induced reactive oxygen species production. It also decreases DNA binding by MITF.	Immunology & Inflammation	C48H78O19	free base	Ba 2742, BRN0078195, CCRIS8995, NSC166062, Emdecassol,Madecassol	CC1CCC2(CCC3(C)C(=CCC4C5(C)CC(O)C(O)C(C)(CO)C5CCC34C)C2C1C)C(=O)OC6OC(COC7OC(CO)C(OC8OC(C)C(O)C(O)C8O)C(O)C7O)C(O)C(O)C6O	-0.101	7	12	10
S4209	Chlorocresol	15.0985	704	0.372549	690	1.02555	1.02555	0.946262	0.946262	142.58	59-50-7	Calcium Channel	29	203.395	<1	0	http://selleckchem.com/products/chlorocresol.html	Chlorocresol is an activator of ryanodine receptor.	Transmembrane Transporters	C7H7ClO	free base	N/A	CC1=C(Cl)C=CC(=C1)O	2.738	0	1	0
S3639	Tacrine hydrochloride hydrate	14.3473	604	0.490196	104	1.51537	1.51537	1.33303	1.33303	198.26	206658-92-6	AChR	50	252.194	50	252.194	http://selleckchem.com/products/tacrine-hydrochloride-hydrate.html	Tacrine is a centerally active cholinesterase inhibitor that has been used to counter the effects of muscle relaxants, as a respiratory stimulant, and in the treatment of Alzheimer's disease and other central nervous system disorders. It also acts as a histamine N-methyltransferase inhibitor.	Neuronal Signaling	C13H14N2R2	hydrochloride hydrate	Tacrine, Tetrahydroaminacrine, Tetrahydroaminoacridine	NC1=C2C=CC=CC2=NC3=C1CCCC3	4.258	1	1	0
S4233	Zoxazolamine	19.212	995	0.411765	398	1.65023	1.65023	0.516936	0.516936	168.58	61-80-3	Others	34	201.685	<1	0	http://selleckchem.com/products/zoxazolamine.html	Zoxazolamine is a centrally acting myorelaxant, which is formerly used as an antispasmodic and uricosuric.	Others	C7H5ClN2O	free base	NSC 24995, Contrazole	NC1=NC2=C(O1)C=CC(=C2)Cl	1.815	2	1	0
S3665	Trolox	14.9188	685	0.392157	534	0.957033	0.957033	0.663843	0.663843	250.29	53188-07-1	Vitamin	50	199.768	<1	0	http://selleckchem.com/products/trolox.html	Trolox is a cell-permeable, water-soluble derivative of vitamin E with potent antioxidant properties.	Metabolism	C14H18O4	free base	N/A	CC1=C(C)C2=C(CCC(C)(O2)C(O)=O)C(=C1O)C	3.489	2	1	1
S4251	Phenothiazine	17.2761	911	0.352941	816	0.236878	0.236878	0.927398	0.927398	199.27	92-84-2	Dopamine Receptor	40	200.733	<1	0	http://selleckchem.com/products/phenothiazine.html	Phenothiazine is a dopamine-2 (D2) receptor antagonist therefore decreases the effect of dopamine in the brain.	Neuronal Signaling	C12H9NS	free base	ENT 38	N1C2=C(SC3=CC=CC=C13)C=CC=C2	3.668	0	1	0
S3706	Sarpogrelate hydrochloride	29.4719	1053	0.254902	1050	0.328447	0.328447	0.113444	0.113444	465.97	135159-51-2	5-HT Receptor	93	199.584	93	199.584	http://selleckchem.com/products/sarpogrelate-hydrochloride.html	Sarpogrelate is a selective 5-HT2A antagonist with pKi values of 8.52, 7.43 and 6.57 for 5-HT2A, 5-HT2C and 5-HT2B receptors respectively.	Neuronal Signaling	C24H32ClNO6	hydrochloride	MCI-9042	Cl.COC1=CC=CC(=C1)CCC2=C(OCC(CN(C)C)OC(=O)CCC(O)=O)C=CC=C2	1.427	5	0	14
S4268	Flufenamic acid	13.5561	470	0.392157	535	0.636797	0.636797	0.408586	0.408586	281.23	530-78-9	Immunology & Inflammation related	56	199.125	<1	0	http://selleckchem.com/products/flufenamic-acid.html	Flufenamic Acid is an anti-inflammatory agent, and also acts as an ion channel modulator.	Immunology & Inflammation	C14H10F3NO2	free base	N/A	OC(=O)C1=CC=CC=C1NC2=CC=CC(=C2)C(F)(F)F	3.952	1	1	4
S3781	Ginkgolide C	18.5687	981	0.294118	1015	0.843809	0.843809	1.16663	1.16663	440.4	15291-76-6	Others	88	199.818	0	0	http://selleckchem.com/products/ginkgolide-c.html	Ginkgolide C, isolated from Ginkgo biloba leaves, is a flavone reported to have multiple biological functions, from decreased platelet aggregation to ameliorating Alzheimer disease.	Others	C20H24O11	free base	BN-52022	CC1C(=O)OC2C(O)C34C5OC(=O)C3(OC6OC(=O)C(O)C46C(C5O)C(C)(C)C)C12O	-1.753	7	3	1
S4284	Chloroprocaine HCl	14.1447	572	0.372549	691	0.459109	0.459109	0.816829	0.816829	307.22	3858-89-7	Sodium Channel	61	198.555	61	198.555	http://selleckchem.com/products/chloroprocaine-hci.html	Chloroprocaine HCl is a local anesthetic during surgical procedures.	Transmembrane Transporters	C13H20Cl2N2O2	Hydrochloride	N/A	Cl.CCN(CC)CCOC(=O)C1=C(Cl)C=C(N)C=C1	2.821	2	1	7
S3816	Dehydroevodiamine	12.7218	346	0.313725	972	1.13089	1.13089	2.83413	2.83413	301.34	67909-49-3	Others	19	63.0517	0	0	http://selleckchem.com/products/dehydroevodiamine.html	Dehydroevodiamine, a constituent of Evodia rutaecarpa, has various biological effects such as hypotensive, negative chronotropic, ion channel depressant, inhibition of nitric oxide production and cerebral blood flow enhancing activities.	Others	C19H15N3O	inner salt	DHED	C[N+]1=C2N(CCC3=C2[N-]C4=C3C=CC=C4)C(=O)C5=C1C=CC=C5	3.186	1	0	0
S4309	Bromocriptine Mesylate	88.5981	1111	0.215686	1097	-0.565999	0.565999	0.184164	0.184164	750.7	22260-51-1	Others	100	133.209	-1	0	http://www.selleckchem.com/products/bromocriptine-mesylate.html	Bromocriptine, an ergoline derivative, is a dopamine agonist that is used in the treatment of pituitary tumors, Parkinson's disease (PD), hyperprolactinaemia, neuroleptic malignant syndrome, and type 2 diabetes.	Others	C32H40BrN5O5.CH4O3S	Mesylate	N/A	CC(C)CC1N2C(=O)C(NC(=O)C3CN(C)C4CC5=C(Br)[NH]C6=C5C(=CC=C6)C4=C3)(OC2(O)C7CCCN7C1=O)C(C)C.C[S](O)(=O)=O	3.949	4	2	5
S4317	Clorgyline HCl	14.024	543	0.431373	290	-0.60592	0.60592	-0.0584289	0.0584289	308.63	17780-75-5	Others	62	200.888	-1	0	http://www.selleckchem.com/products/clorgyline-hcl.html	Clorgiline is an irreversible and selective inhibitor of <b>monoamine oxidase A</b> (MAO-A).	Others	C13H15Cl2NO.HCl	hydrochloride	N/A	Cl.CN(CCCOC1=CC=C(Cl)C=C1Cl)CC#C	4.917	1	0	6
S5203	Sulbutiamine	16.5424	856	0.392157	572	0.202034	0.202034	-0.335399	0.335399	702.888	3286-46-2	Others	100	142.27	-1	-1.4227	http://selleckchem.com/products/.html	Sulbutiamine is a highly lipid soluble synthetic analogue of vitamin B1, used for the treatment of asthenia.	Neurological Disease	C32H46N8O6S2	free base		CC(C)C(=O)OCCC(/SS\C(CCOC(=O)C(C)C)=C(C)/N(CC1=C(N)N=C(C)N=C1)C=O)=C(C)/N(CC2=CN=C(C)N=C2N)C=O	1.356	10	2	19
S4343	Oxethazaine	79.0605	1091	0.235294	1063	-4.05424	4.05424	-0.999441	0.999441	467.64	126-27-2	Others	87	186.041	<1	0	http://selleckchem.com/products/oxethazaine.html	Oxethazaine is a strong local anaesthetic, which acts in a number of ways to numb the walls of the stomach and relieve the pain associated with hyperacidic conditions.	Others	C28H41N3O3	free base	Oxethacaine	CN(C(=O)CN(CCO)CC(=O)N(C)C(C)(C)CC1=CC=CC=C1)C(C)(C)CC2=CC=CC=C2	3.286	2	1	12
S5255	Nicardipine	16.6096	861	0.372549	692	-1.68117	1.68117	-1.3628	1.3628	479.52	55985-32-5	Others	95	198.115	30	62.5626	http://selleckchem.com/products/.html	Nicardipine(YC-93) is a calcium channel blocker that has been widely used to control blood pressure in severe hypertension following events such as ischemic stroke, traumatic brain injury, and intracerebral hemorrhage.	Others	C26H29N3O6	0	YC-93	COC(=O)C1=C(C)NC(=C(C1C2=CC=CC(=C2)[N+]([O-])=O)C(=O)OCCN(C)CC3=CC=CC=C3)C	3.488	4	1	11
S4381	Proadifen HCl	11.6424	182	0.607843	14	-4.04448	4.04448	-1.61945	1.61945	390.01	62-68-0	Others	77	197.431	77	197.431	http://www.selleckchem.com/products/proadifen-hcl.html	Proadifen is an inhibitor of <b>cytochrome P450</b> enzymes, preventing some types of drug metabolism.	Others	C23H32ClNO2	hydrochloride	SKF 525-A HCl	Cl.CCCC(C(=O)OCCN(CC)CC)(C1=CC=CC=C1)C2=CC=CC=C2	5.762	2	0	11
S5287	Tiletamine Hydrochloride	12.1514	263	0.431373	291	1.06091	1.06091	0.342371	0.342371	259.795	14176-50-2	ER-alpha	30	115.475	-1	-3.84918	http://selleckchem.com/products/.html	an antagonist of the estrogen receptor alpha (ER-alpha) signaling pathway	Others	C12H18ClNOS	0	0	Cl.CCNC1(CCCCC1=O)C2=CC=CS2	2.9	1	1	3
S4520	2-Aminoheptane	14.5643	636	0.431373	292	1.79421	1.79421	0.00354243	0.00354243	115.22	123-82-0	Others	The physical form of the compound is liquid, which can be dissolved in any proportion.	0	0	0	http://selleckchem.com/products/2-aminoheptane.html	2-Aminoheptane is a nasal decongestant drug which is a sympathomimetic stimulant and vasoconstrictor.	Others	C7H17N	Free Base	Tuaminoheptanez, Tuamine, Heptamine, 1-Methylhexylamine, 2-Heptylamine	CCCCCC(C)N	1.97	0	1	4
S5341	Metroprolol succinate	13.5945	475	0.333333	922	-6.29068	6.29068	-10.1342	10.1342	652.82	98418-47-4	Adrenergic Receptor	100	153.182	100	153.182	http://selleckchem.com/products/metroprolol-succinate.html	Metoprolol Succinate is the succinate salt form of metoprolol, a cardioselective competitive beta-1 adrenergic receptor antagonist with antihypertensive properties and devoid of intrinsic sympathomimetic activity.	Neuronal Signaling	C34H56N2O10	succinate	Metoprolol succinate	COCCC1=CC=C(OCC(O)CNC(C)C)C=C1.COCCC2=CC=C(OCC(O)CNC(C)C)C=C2.OC(=O)CCC(O)=O	-2.255	6	4	21
S4571	Hexylresorcinol	14.4202	617	0.392157	573	0.0936041	0.0936041	-1.02558	1.02558	194.27	136-77-6	Tyrosinase	38	195.604	<1	0	http://selleckchem.com/products/hexylresorcinol.html	Hexylresorcinol is an organic compound with local anaesthetic, antiseptic and anthelmintic properties, is a potent inhibitor of mushroom tyrosinase. The IC50 values of hexylresorcinol for monophenolase is 1.24 μM and for diphenolase is 0.85 μM.	Proteases	C12H18O2	free base	4-Hexylresorcinol	CCCCCCC1=C(O)C=C(O)C=C1	4.113	0	2	5
S5398	Nefazodone hydrochloride	11.9541	235	0.333333	923	1.12945	1.12945	-1.8703	1.8703	506.468	82752-99-6	5-HT Receptor	22	43.4381	-1	-1.97446	http://selleckchem.com/products/.html	an agonist of the vitamin D receptor (VDR) signaling pathway	Others	C25H33Cl2N5O2	free base	0	Cl.CCC1=NN(CCCN2CCN(CC2)C3=CC(=CC=C3)Cl)C(=O)N1CCOC4=CC=CC=C4	4.797	3	0	10
S4617	Dextromethorphan hydrobromide hydrate	14.2314	586	0.411765	399	0.15756	0.15756	-0.120895	0.120895	370.32	6700-34-1	AChR	74	199.827	<1	0	http://selleckchem.com/products/dextromethorphan-hydrobromide-hydrate.html	Dextromethorphan is an antitussive (cough suppressant) drug of the morphinan class with sedative, dissociative, and stimulant properties (at higher doses).	Neuronal Signaling	C18H28BrNO2	hydrobromide	Dextromethorphan hydrobromide monohydrate	O.Br.COC1=CC2=C(CC3C4CCCCC24CCN3C)C=C1	3.958	1	0	1
S5457	Curculigoside	14.5007	625	0.392157	536	0.95815	0.95815	0.0315245	0.0315245	466.44	85643-19-2	Immunology & Inflammation related	93	199.383	15	32.1585	http://selleckchem.com/products/curculigoside.html	Curculigoside, a diterpenoid triepoxide, is one of the main bioactive phenolic compounds isolated from the rhizome of Curculigo orchioides Gaertn. and has potent antioxidant, anti-osteoporotic, immunomodulatory, and neuroprotective effects.	Immunology & Inflammation	C22H26O11	free base	Curculigoside A	COC1=C(C(=O)OCC2=CC(=CC=C2OC3OC(CO)C(O)C(O)C3O)O)C(=CC=C1)OC	0.822	6	5	9
S4631	Prochlorperazine dimaleate salt	15.9042	786	0.176471	1109	-2.32986	2.32986	-1.33245	1.33245	606.09	84-02-6	Dopamine Receptor	74	122.094	<1	0	http://selleckchem.com/products/prochlorperazine.html	Prochlorperazine dimaleate is a dopamine (D2) receptor antagonist.	Neuronal Signaling	C28H32ClN3O8S	dimaleate	Prochlorperazin, Compazine, Capazine, Stemetil	CN1CCN(CCCN2C3=C(SC4=C2C=C(Cl)C=C4)C=CC=C3)CC1.OC(=O)\C=C/C(O)=O.OC(=O)\C=C/C(O)=O	-1.295	4	0	8
S5485	Desipramine Hydrochloride	23.2061	1034	0.411765	400	-0.685378	0.685378	-1.11138	1.11138	302.84	58-28-6	5-HT Receptor	60	198.124	0	0	http://selleckchem.com/products/desipramine-hydrochloride.html	Desipramine hydrochloride is a dibenzazepine-derivative tricyclic antidepressant that acts as a selective norepinephrine reuptake inhibitor. It also shows weak serotonin reuptake inhibitory, α1-blocking, antihistamine, and anticholinergic effects.	Neuronal Signaling	C18H23ClN2	hydrochloride	Desmethylimipramine, Norimipramine, EX-4355, G-35020, JB-8181, NSC-114901	Cl.CNCCCN1C2=C(CCC3=C1C=CC=C3)C=CC=C2	4.234	0	1	4
S4655	Sulpiride	16.4778	848	0.411765	401	0.397583	0.397583	-0.347292	0.347292	341.43	15676-16-1	Dopamine Receptor	68	199.162	<1	0	http://selleckchem.com/products/sulpiride.html	Sulpiride is a dopamine D2-receptor antagonist. It has been used therapeutically as an antidepressant, antipsychotic, and as a digestive aid.	Neuronal Signaling	C15H23N3O4S	free base	Dolmatil, Dobren, Sulpyrid, Aiglonyl, Dogmatil	CCN1CCCC1CNC(=O)C2=C(OC)C=CC(=C2)[S](N)(=O)=O	0.704	4	2	6
S5514	Lanthanum(III) chloride heptahydrate	14.0246	544	0.411765	402	-0.529998	0.529998	0.171185	0.171185	371.37	10025-84-0	Calcium Channel	50	134.637	0	0	http://selleckchem.com/products/lanthanum-iii-chloride-heptahydrate.html	Lanthanum(III) chloride is the inorganic compound used in biochemical research to block the activity of divalent cation channels, mainly calcium channels.	Transmembrane Transporters	Cl3H14LaO7	salt	N/A	O.O.O.O.O.O.O.Cl[La](Cl)Cl	0.006	0	0	0
S4675	Tiagabine	16.2615	820	0.392157	537	-0.29074	0.29074	-0.472408	0.472408	375.55	115103-54-3	GABA Receptor	The physical form of the compound is gelatinous, can be dissolved in any proportion	0	0	0	http://selleckchem.com/products/tiagabine.html	Tiagabine is an anti-convulsive medication and a selective gamma-aminobutyric acid (GABA) reuptake inhibitor.	Neuronal Signaling	C20H25NO2S2	Free Base	Gabitril, NO050328, NO328, TGB	CC1=C(SC=C1)C(=CCCN2CCCC(C2)C(O)=O)C3=C(C)C=CS3	2.252	1	0	6
S5559	Tetrahydropalmatine	11.3095	148	0.54902	41	0.672067	0.672067	0.396189	0.396189	355.428	2934-97-6	Dopamine Receptor	16	45.0162	<1	0	http://selleckchem.com/products/tetrahydropalmatine.html	Tetrahydropalmatine, a plant alkaloid used as an ingredient in dietary supplement products, is a potent and selective D1 receptor antagonist.	Neuronal Signaling	C21H25NO4	free base	Rotundine	COC1=C(OC)C=C2C3CC4=CC=C(OC)C(=C4CN3CCC2=C1)OC	3.599	4	0	4
S4714	(-)-Menthol	11.8148	207	0.529412	54	0.435642	0.435642	0.0282798	0.0282798	156.27	2216-51-5	Opioid Receptor	31	198.375	16	102.387	http://selleckchem.com/products/-menthol.html	(-)-Menthol is a levo isomer of menthol and used as a cooling agent that strongly activates TRPM8.	GPCR & G Protein	C10H20O	free base	L-Menthol|Levomenthol|Menthomenthol|Menthacamphor	CC(C)C1CCC(C)CC1O	2.779	0	1	1
S5620	NSI-189	14.6802	653	0.431373	293	0.995359	0.995359	-0.489664	0.489664	366.5	1270138-40-3	Others	73	199.182	<1	0	http://selleckchem.com/products/nsi-189.html	NSI-189, a small molecule with enhanced neurogenic activity, is a potential antidepressant for the treatment of major depressive disorder (MDD), cognitive impairment and neurodegeneration.	Others	C22H30N4O	free base	N/A	CC(C)CCNC1=NC=CC=C1C(=O)N2CCN(CC2)CC3=CC=CC=C3	3.562	2	1	7
S4732	MPTP hydrochloride	14.5003	624	0.392157	538	-0.291065	0.291065	-0.597797	0.597797	209.72	23007-85-4	Dopamine Receptor	20	95.3652	41	195.499	http://selleckchem.com/products/mptp-hydrochloride.html	MPTP hydrochloride is a dopaminergic neurotoxin and cause selective destruction of dopaminergic neurons in animal models of parkinsonism.	Neuronal Signaling	C12H16ClN	hydrochloride	N/A	Cl.CN1CCC(=CC1)C2=CC=CC=C2	2.788	0	0	1
S5662	Ranitidine	13.2719	430	0.411765	403	0.46	0.46	-0.199005	0.199005	314.404	66357-35-5	Histamine Receptor	63	200.379	-1	-3.18062	http://selleckchem.com/products/.html	Ranitidine is a histamine H2-receptor antagonist that inhibits stomach acid production.	Metabolic Disease	C13H22N4O3S	free base	0	CNC(/NCCSCC1=CC=C(CN(C)C)O1)=C\[N+]([O-])=O	1.039	1	2	10
S4752	Corticosterone	13.648	482	0.45098	187	1.72521	1.72521	-0.610218	0.610218	346.46	50-22-6	Glucocorticoid Receptor	69	199.157	<1	0	http://selleckchem.com/products/corticosterone.html	Corticosterone, the major stress hormone, is an adrenocortical steroid that has modest but significant activities as a mineralocorticoid and a glucocorticoid.	Endocrinology & Hormones	C21H30O4	free base	17-deoxycortisol, 11β,21-dihydroxyprogesterone	CC12CC(O)C3C(CCC4=CC(=O)CCC34C)C1CCC2C(=O)CO	2.019	2	2	2
S5683	Isoproterenol sulfate dihydrate	14.5872	640	0.431373	294	1.5395	1.5395	-1.40958	1.40958	556.62	299-95-6	Adrenergic Receptor	100	179.656	-1	0	http://www.selleckchem.com/products/isoproterenol-sulfate-dihydrate.html	Isoproterenol Sulfate is the sulfate salt form of isoproterenol, a <b>beta-adrenergic receptor</b> agonist with bronchodilator activity.	Neuronal Signaling	C22H40N2O12S	dihydrate	N/A	O.O.CC(C)NCC(O)C1=CC=C(O)C(=C1)O.CC(C)NCC(O)C2=CC=C(O)C(=C2)O.O[S](O)(=O)=O	1.177	0	8	8
S4817	Atenolol	14.3877	609	0.45098	188	1.70376	1.70376	-0.592226	0.592226	266.34	29122-68-7	Adrenergic Receptor	53	198.994	35	131.411	http://selleckchem.com/products/atenolol.html	Atenolol is a selective β1 receptor antagonist with log Kd values of ?6.66±0.05, ?5.99±0.14, ?4.11±0.07 for binding to the human β1-, β2- and β3-adrenoceptors.	Neuronal Signaling	C14H22N2O3	free base	Tenormin, Normiten, Blokium	CC(C)NCC(O)COC1=CC=C(CC(N)=O)C=C1	0.669	2	3	8
S5714	lurasidone	8.60215	24	0.627451	11	2.31158	2.31158	-0.314598	0.314598	492.676	367514-87-2	Dopamine Receptor,5-HT Receptor	7	14.2081	<1	0	http://selleckchem.com/products/lurasidone.html	Lurasidone is a second-generation antipsychotic agent that exhibits full antagonism at dopamine D2 and serotonin 5-HT2A receptors with binding affinities Ki = 1 nM and Ki = 0.5 nM, respectively. It also has high affinity for serotonin 5-HT7 receptors (Ki = 0.5 nM), partial agonist activity at 5-HT1A receptors (Ki = 6.4 nM) and lacks affinity for histamine H1 and muscarinic M1 receptors.	Neuronal Signaling	C28H36N4O2S	free base	SM-13496	O=C1C2C3CCC(C3)C2C(=O)N1CC4CCCCC4CN5CCN(CC5)C6=NSC7=CC=CC=C67	4.896	3	0	5
S4887	Nikethamide	14.2586	592	0.431373	295	2.3157	2.3157	0.516853	0.516853	178.23	59-26-7	Others	35	196.375	0	0	http://selleckchem.com/products/nikethamide.html	Nikethamide is a respiratory stimulant that acts directly in the respiratory centres of brain.	Others	C10H14N2O	free base	Corvin, Anacardone	CCN(CC)C(=O)C1=CN=CC=C1	0.79	2	0	3
S5740	Palonosetron	14.1379	570	0.392157	574	1.63459	1.63459	-0.152354	0.152354	296.41	135729-61-2	5-HT Receptor	59	199.049	-1	0	http://www.selleckchem.com/products/palonosetron.html	Palonosetron is a <b>5-HT3</b> antagonist with <b>Ki</b> value of 0.17 nM. It is used in the prevention and treatment of chemotherapy-induced nausea and vomiting (CINV).	Neuronal Signaling	C19H24N2O	Free Base	RS25259, RS 25259 197	O=C1N(CC2CCCC3=C2C1=CC=C3)C4CN5CCC4CC5	2.745	1	0	1
S4957	Linalool	13.7978	504	0.411765	404	1.67425	1.67425	0.0614749	0.0614749	154.25	78-70-6	NMDAR	The physical form of the compound is liquid, which can be dissolved in any proportion.	0	0	0	http://selleckchem.com/products/linalool.html	Linalool, a monoterpene compound commonly found as major component of essential oils of several aromatic species, is a competitive antagonist of NMDA receptors.	Neuronal Signaling	C10H18O	free base	Phantol	CC(C)=CCCC(C)(O)C=C	2.735	0	0	4
S5768	Fenoterol hydrobromide	10.8437	120	0.588235	27	1.81506	1.81506	0.492534	0.492534	384.26	1944-12-3	Adrenergic Receptor	77	200.385	11	28.6265	http://www.selleckchem.com/products/fenoterol-hydrobromide.html	Fenoterol hydrobromide is the the hydrobromide salt of fenoterol, a <b>β2 adrenoreceptor</b> agonist with bronchodilator activity.	Neuronal Signaling	C17H22BrNO4	hydrobromide	Phenoterol hydrobromide	Br.CC(CC1=CC=C(O)C=C1)NCC(O)C2=CC(=CC(=C2)O)O	2.904	0	5	6
S4994	Methylcobalamin	13.5911	474	0.431373	296	1.41235	1.41235	-0.0100756	0.0100756	1344.38	13422-55-4	Vitamin	100	74.3837	0	0	http://selleckchem.com/products/methylcobalamin.html	Methylcobalamin is one active form of vitamin B12 which can directly participate in homocysteine metabolism. It is used to treat some nutritional diseases and other diseases in clinic, such as Alzheimer's disease and rheumatoid arthritis.	Metabolism	C63H91CoN13O14P	inner salt	Mecobalamin, Vancomin, Methycobal, Cobametin	C[Co+]N1\C2=C(C)/C3=N\C(=C/C4=NC(=C(C)/C5=NC(C(CC(N)=O)C5(C)CCC(=O)NCC(C)O[P]([O-])(=O)OC6C(O)C(OC6CO)[N]7C=NC8=C7C=C(C)C(=C8)C)C1(C)C(C)(CC(N)=O)C2CCC(N)=O)\C(CCC(N)=O)C4(C)C)C(CCC(N)=O)C3(C)CC(N)=O	-0.736	14	9	27
S5802	Alprenolol hydrochloride	22.3991	1030	0.27451	1039	0.795988	0.795988	-1.12084	1.12084	285.81	13707-88-5	Adrenergic Receptor	57	199.433	57	199.433	http://www.selleckchem.com/products/alprenolol-hydrochloride.html	Alprenolol hydrochloride is the hydrochloride salt form of alprenolol, which is an <b>beta adrenergic receptor</b>antagonist and is used as an antihypertensive, anti-anginal, and anti-arrhythmic agent.	Neuronal Signaling	C15H24ClNO2	Hydrochloride	N/A	Cl.CC(C)NCC(O)COC1=CC=CC=C1CC=C	3.021	1	2	8
S5052	Granisetron	16.5584	858	0.313725	973	1.33797	1.33797	-0.164514	0.164514	312.41	109889-09-0	5-HT Receptor	11	35.2101	0	0	http://selleckchem.com/products/granisetron.html	Granisetron is a serotonin receptor (5HT-3 selective) antagonist that is used as an antiemetic and antinauseant for cancer chemotherapy.	Neuronal Signaling	C18H24N4O	0	Sancuso, Kevatril, Granisetronum, Sustol	CN1C2CCCC1CC(C2)NC(=O)C3=N[N](C)C4=C3C=CC=C4	2.401	2	1	2
S5862	Metoclopramide	14.3048	596	0.392157	539	0.720827	0.720827	0.299248	0.299248	299.8	364-62-5	Dopamine Receptor	60	200.133	1	3.33556	http://www.selleckchem.com/products/metoclopramide.html	Metoclopramide is a <b>dopamine</b> antagonist used for the treatment of nausea and vomiting.	Neuronal Signaling	C14H22ClN3O2	Free Base	N/A	CCN(CC)CCNC(=O)C1=C(OC)C=C(N)C(=C1)Cl	1.775	2	2	7
S5101	Tabersonine hydrochloride	10.4794	104	0.568627	36	-0.300599	0.300599	-0.566618	0.566618	372.89	29479-00-3	Beta Amyloid	40	107.27	0	0	http://selleckchem.com/products/tabersonine-hydrochloride.html	Tabersonine, an ingredient extracted from the bean of Voacanga africana, is a potent inhibitor against Aβ(1?42) aggregation and toxicity.	Neuronal Signaling	C21H24N2O2.ClH	hydrochloride	N/A	Cl.CCC12CC(=C3NC4=C(C=CC=C4)C35CCN(CC=C1)C25)C(=O)OC	0	0	0	0
S5931	BQCA	14.1908	581	0.411765	405	1.13654	1.13654	-0.00713458	0.00713458	309.32	338747-41-4	AChR	13	42.0277	1	3.2329	http://www.selleckchem.com/products/bqca.html	BQCA is a highly selective positive allosteric modulator of the <b>M1 muscarinic acetylcholine receptor (mAChR)</b>.	Metabolism	C18H15NO4	Free Base	benzylquinolone carboxylic acid	COC1=CC=C(CN2C=C(C(O)=O)C(=O)C3=CC=CC=C23)C=C1	2.723	3	0	4
S4319	Dibenzepine HCl	18.3993	975	0.372549	693	-0.110148	0.110148	0.128323	0.128323	331.84	315-80-0	Others	19	57.2565	-1	0	http://www.selleckchem.com/products/dibenzepine-hcl.html	Dibenzepine is tricyclic antidepressants with two benzene rings fused to an azepine group.	Others	C18H21N3O.HCl	hydrochloride	N/A	Cl.CN(C)CCN1C(=O)C2=C(C=CC=C2)N(C)C3=C1C=CC=C3	3.267	1	0	3
S5222	Coluracetam	13.2704	428	0.509804	74	-1.69481	1.69481	-1.34746	1.34746	341.40	135463-81-9	Others	68	199.18	<1	0	http://selleckchem.com/products/coluracetam.html	Coluracetam (BCI-540, MKC-231) is a nootropic belonging to the racetam family of drugs with cognitive enhancing and neuroprotective effects.	Others	C19H23N3O3	free base	MKC-231, BCI-540	CC1=C(C)C2=C(O1)N=C3CCCCC3=C2NC(=O)CN4CCCC4=O	1.975	4	1	3
S4344	Oxprenolol HCl	36.2112	1062	0.392157	575	-1.53865	1.53865	-1.17886	1.17886	301.81	6452-73-9	Others	60	198.801	-1	0	http://www.selleckchem.com/products/oxprenolol-hcl.html	Oxprenolol is a non-selective beta blocker with some intrinsic sympathomimetic activity.	Others	C15H23NO3.HCl	hydrochloride	N/A	Cl.CC(C)NCC(O)COC1=CC=CC=C1OCC=C	2.614	2	2	9
S5257	Doxapram	16.0019	796	0.392157	540	-5.5199	5.5199	-0.546281	0.546281	378.51	309-29-5	Others	75	198.145	<1	0	http://selleckchem.com/products/doxapram.html	Doxapram is a central respiratory stimulant with a brief duration of action.	Others	C24H30N2O2	free base	N/A	CCN1CC(CCN2CCOCC2)C(C1=O)(C3=CC=CC=C3)C4=CC=CC=C4	3.043	2	0	6
S4406	Pindolol	13.2212	420	0.470588	136	-66.956	66.956	-0.514069	0.514069	248.32	13523-86-9	Others	50	201.353	-1	0	http://www.selleckchem.com/products/pindolol.html	0	Others	C14H20N2O2	Free Base	N/A	CC(C)NCC(O)COC1=C2C=C[NH]C2=CC=C1	1.925	1	3	6
S5302	6-Methoxy-2-naphthoic acid	13.7882	503	0.45098	189	0.341622	0.341622	-0.338013	0.338013	202.21	2471-70-7	NMDAR	40	197.814	<1	0	http://selleckchem.com/products/6-methoxy-2-naphthoic-acid.html	6-Methoxy-2-naphthoic acid is an modulator of NMDAR.	Neuronal Signaling	C12H10O3	free base	6-Methoxy-2-naphthalenecarboxylic acid	COC1=CC2=CC=C(C=C2C=C1)C(O)=O	2.351	2	0	2
S4526	Fenbufen	13.4603	460	0.490196	105	-0.213099	0.213099	0.318458	0.318458	254.28	36330-85-5	COX	50	196.634	<1	0	http://selleckchem.com/products/fenbufen.html	Fenbufen is an orally active phenylalkanoic derivative with anti-inflammatory, analgesic and antipyretic activity. It is a non-steroidal anti-inflammatory drug.	Neuronal Signaling	C16H14O3	free base	Lederfen, CL-82204	OC(=O)CCC(=O)C1=CC=C(C=C1)C2=CC=CC=C2	2.933	2	0	5
S5346	2-Phenylethylamine hydrochloride	14.3459	603	0.411765	406	-0.504926	0.504926	0.323792	0.323792	157.64	156-28-5	Others	31	196.651	0	0	http://selleckchem.com/products/2-phenylethylamine-hydrochloride.html	2-Phenylethylamine hydrochloride is the hydrochloride salt form of 2-Phenylethylamine, which is an aromatic amine acting as a monoaminergic neuromodulator or a neurotransmitter in the human central nervous system.	Others	C8H12ClN	hydrochloride	β-Phenylethylamine hydrochloride, benzeneethanamine hydrochloride, β-aminoethylbenzene hydrochloride	Cl.NCCC1=CC=CC=C1	1.639	0	1	2
S4574	Piperazine	14.3555	605	0.352941	817	0.804194	0.804194	-0.181362	0.181362	86.14	110-85-0	GABA Receptor	8	92.8721	17	197.353	http://selleckchem.com/products/piperazine.html	Piperazine, GABA receptor agonist, is an anthelmintic used in the treatment of the intestinal nematodes Ascaris lumbricoides and Enterobius vermicularis.	Neuronal Signaling	C4H10N2	free base	1,4-Diazacyclohexane, Diethylenediamine, exahydropyrazine, Piperazidine	C1CNCCN1	-0.795	0	2	0
S5399	Chlorprothixene hydrochloride	12.5342	322	0.45098	190	-2.22988	2.22988	-0.927678	0.927678	352.321	6469-93-8	AmpC Beta-Lactamase	70	198.682	-1	-2.83832	http://selleckchem.com/products/.html	an inhibitor of AmpC Beta-Lactamase	Antipsychotic	C18H19Cl2NS	free base	chlorprothixene HCI	Cl.CN(C)CC\C=C/1C2=C(SC3=C1C=C(Cl)C=C3)C=CC=C2	5.505	0	0	3
S4618	Fenoldopam mesylate	15.8844	782	0.411765	407	-0.410289	0.410289	0.0750466	0.0750466	401.86	67227-57-0	Dopamine Receptor	80	199.074	<1	0	http://selleckchem.com/products/fenoldopam-mesylate.html	Fenoldopam is a selective dopamine-1 receptor (DA1) agonist with natriuretic/diuretic properties. It lowers blood pressure through arteriolar vasodilation.	Neuronal Signaling	C17H20ClNO6S	mesylate	SKF 82526 (mesylate), Fenoldopam methanesulfonate, Corlopam mesylate	C[S](O)(=O)=O.OC1=CC=C(C=C1)C2CNCCC3=C(Cl)C(=C(O)C=C23)O	2.639	0	4	1
S5466	Saikosaponin A	12.2802	277	0.45098	191	-0.315747	0.315747	-0.819125	0.819125	780.98	20736-09-8	NF-κB	100	128.044	<1	0	http://selleckchem.com/products/.html	Extracted from Bupleurum, scorzonerifolium; Suitability: Water, dilute alcohol, especially the hot water, hot alcohol, butanol and pentanol; Store the product in sealed, cool and dry condition.	others	C42H68O13	free base	N/A	CC1OC(OC2CCC3(C)C(CCC4(C)C3C=CC56OCC7(CCC(C)(C)CC57)C(O)CC46C)C2(C)CO)C(O)C(OC8OC(CO)C(O)C(O)C8O)C1O	1.107	5	8	6
S4635	Cyproheptadine hydrochloride	14.4002	612	0.431373	297	-3.33393	3.33393	-1.63784	1.63784	350.88	41354-29-4	5-HT Receptor	70	199.498	<1	0	http://selleckchem.com/products/cyproheptadine-hydrochloride.html	Cyproheptadine hydrochloride is non-selective 5HT2 antagonist with IC50 of 0.6 nM. Also a SETD7/9 inhibitor.	Neuronal Signaling	C21H22ClNR	Hydrochloride Sesquihydrate	Periactin hydrochloride, Peritol	Cl.CN1CCC(CC1)=C2C3=C(C=CC=C3)C=CC4=CC=CC=C24	5.478	0	0	0
S5490	Disopyramide	17.5521	930	0.392157	576	-0.322009	0.322009	-0.314284	0.314284	339.47	3737-09-5	Sodium Channel	67	197.366	0	0	http://selleckchem.com/products/disopyramide.html	Disopyramide is a class IA antiarrhythmic drug which acts via blockade of sodium channels depressing phase 0 of the action potential. Disopyramide possesses significant negative inotropic, anticholinergic effects and enhances AV nodal conduction.	Transmembrane Transporters	C21H29N3O	0	N/A	CC(C)N(CCC(C(N)=O)(C1=CC=CC=C1)C2=NC=CC=C2)C(C)C	3.417	2	1	8
S4656	Parecoxib	14.3764	607	0.45098	192	-0.876131	0.876131	-2.20085	2.20085	370.42	198470-84-7	COX	74	199.773	<1	0	http://selleckchem.com/products/parecoxib.html	Parecoxib is a selective COX2 inhibitor.	Neuronal Signaling	C19H18N2O4S	free base	SC-69124, Valus-P, Vorth-P	CCC(=O)N[S](=O)(=O)C1=CC=C(C=C1)C2=C(C)ON=C2C3=CC=CC=C3	3.256	5	1	5
S5520	Phenidone	13.3136	438	0.411765	408	-0.307822	0.307822	-0.0899494	0.0899494	162.19	92-43-3	COX,Lipoxygenase	32	197.299	0	0	http://selleckchem.com/products/phenidone.html	Phenidone, a dual inhibitor of cyclooxygenase (COX) and lipoxygenase (LOX), is an organic compound that is primarily used as a photographic developer.	Immunology & Inflammation	C9H10N2O	free base	1-phenyl-3-pyrazolidinone	O=C1CCN(N1)C2=CC=CC=C2	1.112	1	1	1
S4679	Terazosin HCl	14.5896	641	0.431373	298	-0.910369	0.910369	-0.415517	0.415517	423.89	63074-08-8	Adrenergic Receptor	84	198.165	1	2.3591	http://selleckchem.com/products/terazosin.html	Terazosin is a selective alpha-1 antagonist used for treatment of symptoms of an enlarged prostate (BPH). It works by blocking the action of adrenaline on smooth muscle of the bladder and the blood vessel walls.	GPCR & G Protein	C19H26ClN5O4	hydrochloride	Terazosin, Hytrin, Zayasel, Terazosine, Flumarc, Fosfomic, Blavin	Cl.COC1=CC2=C(C=C1OC)C(=NC(=N2)N3CCN(CC3)C(=O)C4CCCO4)N	1.762	6	1	4
S5563	Thioridazine hydrochloride	16.7147	870	0.411765	409	-4.86689	4.86689	-0.519619	0.519619	407.04	130-61-0	Others	81	198.998	0	0	http://selleckchem.com/products/thioridazine-hydrochloride.html	Thioridazine is a potent antianxiety and antipsychotic agent.	Others	C21H27ClN2S2	hydrochloride	Aldazine, Mellaril	Cl.CSC1=CC2=C(SC3=CC=CC=C3N2CCC4CCCCN4C)C=C1	5.945	0	0	4
S4715	Benzamide	13.1873	413	0.431373	299	0.299794	0.299794	-0.175432	0.175432	121.14	55-21-0	PARP	24	198.118	<1	0	http://selleckchem.com/products/benzamide.html	Benzamide, a derivative of benzoic acid, is an inhibitor of poly(ADP-ribose) polymerase with an IC50 of 3.3 μM.	DNA Damage	C7H7NO	free base	0	NC(=O)C1=CC=CC=C1	0.832	1	1	1
S5642	Homovanillic acid	13.7493	496	0.392157	577	-0.232498	0.232498	-0.44584	0.44584	182.17	306-08-1	dopamine	36	197.618	0	0	0	Homovanillic acid is a dopamine metabolite found to be associated with aromatic L-amino acid decarboxylase deficiency, celiac disease, growth hormone deficiency, and sepiapterin reductase deficiency.	Metabolism	C9H10O4	0	0	COC1=C(O)C=CC(=C1)CC(O)=O	1.236	2	1	3
S4733	Retigabine	17.7936	949	0.294118	1016	-0.411867	0.411867	0.144925	0.144925	303.33	150812-12-7	Potassium Channel	60	197.804	<1	0	http://selleckchem.com/products/retigabine.html	Retigabine(free base) is a novel anticonvulsant with activity in a broad range of seizure models. The mechanism of action involves opening of neuronal K(V)7.2-7.5 (formerly KCNQ2-5) voltage-activated K(+) channels.	Transmembrane Transporters	C16H18FN3O2	free base	N-(2-amino-4-[fluorobenzylamino]-phenyl) carbamic acid|D-23129	CCOC(=O)NC1=CC=C(NCC2=CC=C(F)C=C2)C=C1N	2.793	2	3	6
S5663	Minaprine dihydrochloride	12.8047	356	0.431373	300	0.760379	0.760379	-0.390281	0.390281	371.305	25905-77-5	AHR	74	199.297	74	199.297	http://selleckchem.com/products/.html	activate the aryl hydrocarbon receptor (AhR) signaling pathway	Others	C17H24Cl2N4O	free base	0	Cl.Cl.CC1=CC(=NN=C1NCCN2CCOCC2)C3=CC=CC=C3	3.583	3	1	5
S4760	(2-Hydroxypropyl)-β-cyclodextrin (HP-β-CD)	14.8799	676	0.490196	106	-0.274172	0.274172	-0.384922	0.384922	1541.54	128446-35-5	Beta Amyloid	100	64.8702	100	64.8702	http://selleckchem.com/products/2-hydroxypropyl-beta-cyclodextrin-hp-beta-cd.html	HP-β-cyclodextrin (HP-β-CD), a well-known sugar used in drug delivery, genetic vector, environmental protection and treatment of Niemann-Pick disease type C1 (NPC1), is an inhibitor of amyloid-β aggregation.	Neuronal Signaling	C63H112O42	free base	HP-β-cyclodextrin	CC(O)COCC1OC2OC3C(O)C(O)C(OC3COCC(C)O)OC4C(O)C(O)C(OC4COCC(C)O)OC5C(O)C(O)C(OC5COCC(C)O)OC6C(O)C(O)C(OC6COCC(C)O)OC7C(O)C(O)C(OC7COCC(C)O)OC8C(O)C(O)C(OC8COCC(C)O)OC1C(O)C2O	-10.503	21	21	28
S5690	Triacanthine	15.6633	756	0.470588	137	0.455793	0.455793	-0.423725	0.423725	203.24	2365-40-4	Others	41	201.732	-1	0	http://www.selleckchem.com/products/triacanthine.html	Triacanthine, which could be isolated from the leaves of <i>G. triacanthos</i>, shows hypertensive activity, also cardiotonic, antispasmodic and a respiratory analeptic.	Others	C10H13N5	Free Base	N/A	CC(C)=CCNC1=NC=NC2=C1N=C[NH]2	1.579	3	2	3
S4832	Tolmetin	16.5265	852	0.411765	410	-0.184371	0.184371	0.455927	0.455927	257.28	26171-23-3	Immunology & Inflammation related	51	198.228	0	0	http://selleckchem.com/products/tolmetin.html	Tolmetin is a nonsteroidal anti-inflammatory drug of the heterocyclic acetic acid derivative class and also exhibits analgesic and antipyretic activity.	Immunology & Inflammation	C15H15NO3	free base	Tolectin	C[N]1C(=CC=C1C(=O)C2=CC=C(C)C=C2)CC(O)=O	3.267	2	0	4
S5715	atorvastatin	8.1706	19	0.607843	15	-0.758532	0.758532	-1.8791	1.8791	558.64	110862-48-1	HMG-CoA Reductase	100	179.006	<1	0	http://www.selleckchem.com/products/atorvastatin.html	Atorvastatin is a lipid lowering agent. It is a competitive inhibitor of <b>hydroxymethylglutaryl-coenzyme A (HMG-CoA) reductase</b>, the rate-determining enzyme in cholesterol biosynthesis via the mevalonate pathway.	Metabolism	C33H35FN2O5	Free Base	N/A	CC(C)C1=C(C(=O)NC2=CC=CC=C2)C(=C([N]1CCC(O)CC(O)CC(O)=O)C3=CC=C(F)C=C3)C4=CC=CC=C4	5.555	2	3	12
S4889	Perospirone hydrochloride	13.5843	473	0.431373	301	0.986807	0.986807	-0.605917	0.605917	463.04	129273-38-7	5-HT Receptor,Dopamine Receptor	92	198.687	0	0	http://selleckchem.com/products/perospirone-hydrochloride.html	Perospirone is an atypical or second-generation antipsychotic of the azapirone family that antagonizes serotonin 5HT2A receptors and dopamine D2 receptors. It also displays affinity towards 5HT1A receptors as a partial agonist.	Neuronal Signaling	C23H31ClN4O2S	hydrochloride	SM-9018 hydrochloride	Cl.O=C1C2CCCCC2C(=O)N1CCCCN3CCN(CC3)C4=NSC5=C4C=CC=C5	4.423	3	0	6
S5741	Quetiapine	15.7006	760	0.45098	193	0.470924	0.470924	-0.309887	0.309887	383.51	111974-69-7	Others	77	200.777	-1	0	http://www.selleckchem.com/products/quetiapine.html	Quetiapine is an atypical antipsychotic used for the treatment of schizophrenia, bipolar disorder, and major depressive disorder.	Others	C21H25N3O2S	Free Base	N/A	OCCOCCN1CCN(CC1)C2=NC3=CC=CC=C3SC4=C2C=CC=C4	2.656	2	1	6
S4961	3,4,5-Trimethoxycinnamic acid	11.7561	203	0.392157	578	-0.936956	0.936956	-0.332825	0.332825	238.24	90-50-6	Others	47	197.28	0	0	http://selleckchem.com/products/trimethoxycinnamic-acid.html	3,4,5-Trimethoxycinnamic acid (TMCA) is one of the constituents of Polygalae Radix and may exert anti-seizure activity by acting at the GABAA/BZ receptor complex.	Others	C12H14O5	free base	N/A	COC1=C(OC)C(=CC(=C1)/C=C/C(O)=O)OC	1.878	4	0	5
S5769	Fenoterol	12.4742	311	0.45098	194	-0.114731	0.114731	-0.787777	0.787777	303.35	13392-18-2	Adrenergic Receptor	61	201.088	<1	0	http://www.selleckchem.com/products/fenoterol.html	Fenoterol is a <b>β2 adrenoreceptor</b> agonist with bronchodilator activity.	Neuronal Signaling	C17H21NO4	Free Base	Phenoterol	CC(CC1=CC=C(O)C=C1)NCC(O)C2=CC(=CC(=C2)O)O	2.413	0	5	6
S5028	4-Aminopyridine	16.6278	864	0.411765	411	0.0258116	0.0258116	-0.56789	0.56789	94.11	504-24-5	Potassium Channel	18	191.266	0	0	http://selleckchem.com/products/aminopyridine.html	4-Aminopyridine (4-AP) is a potent and non-selective inhibitor of voltage gated potassium channels (Kv) with IC50 values of 170 μM and 230 μM for Kv1.1 and Kv1.2 in CHO cells, respectively.	Transmembrane Transporters	C5H6N2	free base	fampridine, dalfampridine	NC1=CC=NC=C1	-0.068	1	1	0
S5804	N-Acetylcysteine amide	15.1421	707	0.392157	541	-0.202619	0.202619	-0.855355	0.855355	162.21	38520-57-9	Immunology & Inflamm	32	197.275	32	197.275	http://www.selleckchem.com/products/n-acetylcysteine-amide.html	N-acetylcysteine amide is a membrane penetrating antioxidant with anti-inflamatory activity through regulation of activation of NF-κB and HIF-1α as well as modulation of ROS.	Immunology & Inflammation	C5H10N2O2S	Free Base	N/A	CC(=O)NC(CS)C(N)=O	-1.205	2	2	3
S5066	Pramipexole dihydrochloride	16.4654	845	0.411765	412	0.729436	0.729436	-0.380195	0.380195	284.25	104632-25-9	Dopamine Receptor	56	197.01	0	0	http://selleckchem.com/products/pramipexole-dihydrochloride.html	Pramipexole dihydrochloride is a dopamine agonist of the non-ergoline class indicated for treating Parkinson's disease (PD) and restless legs syndrome (RLS) with Ki values of 3.9 nM, 2.2 nM, 0.5 nM and 5.1 nM for D2S receptor, D2L receptor, D3 receptor and D4 receptor.	Neuronal Signaling	C10H19Cl2N3S	dihydrochloride	N/A	Cl.Cl.CCCNC1CCC2=C(C1)SC(=N2)N	2.147	1	2	3
S5873	Scopolamine HBr trihydrate	9.76651	60	0.45098	195	-0.276222	0.276222	-0.0661882	0.0661882	438.31	6533-68-2	AChR antagonist	88	200.771	88	200.771	https://www.selleckchem.com/products/scopolamine-hbr-trihydrate.html	Scopolamine HBr is a competitive muscarinic acetylcholine receptor antagonist with an IC50 of 55.3 nM.	Neuronal Signaling	C17H28BrNO7	HBr trihydrate	N/A	O.O.O.Br.CN1C2CC(CC1C3OC23)OC(=O)C(CO)C4=CC=CC=C4	0.693	3	1	5
S5103	lutein	9.89104	68	0.431373	302	-3.22683	3.22683	-1.76738	1.76738	568.87	127-40-2	Others	20	35.1574	<1	0	http://selleckchem.com/products/iutein.html	Lutein is a vitamin-like carotenoid produced by plants, which contributes to the colour of some fruit and vegetables. It is a lipid-soluble antioxidant that can circulate in the plasma and confer cardioprotective, anti-inflammatory, and anti-angiogenic effects.	Others	C40H56O2	free base	Xanthophyll, Xantofyl	CC(=C/C=C/C=C(C)/C=C/C=C(C)/C=C/C1=C(C)CC(O)CC1(C)C)\C=C\C=C(C)\C=C\C2C(=CC(O)CC2(C)C)C	0	0	0	0
S5935	Alvimopan	13.6676	487	0.431373	303	-0.170768	0.170768	0.214266	0.214266	424.53	156053-89-3	Opioid Receptor	85	200.221	1	2.35555	http://www.selleckchem.com/products/alvimopan.html	Alvimopan (LY-246736) is a potent, relatively nonselective <b>opioid</b> antagonist with <b>Ki</b> values of 0.77, 4.4, and 40 nM for the μ, δ, and κ opioid receptors, respectively, displaying >100-fold selectivity over other aminergic G-protein-coupled receptors.	Neuronal Signaling	C25H32N2O4	Free Base	LY 246736, ADL 8-2698	CC1CN(CCC1(C)C2=CC=CC(=C2)O)CC(CC3=CC=CC=C3)C(=O)NCC(O)=O	0.51	2	2	8
S4320	Dimaprit 2HCl	11.3233	152	0.470588	138	-1.22815	1.22815	-0.444417	0.444417	234.19	23256-33-9	Others	47	200.692	-1	0	http://www.selleckchem.com/products/dimaprit-2hcl.html	Dimaprit is a <b>histamine type 2 receptor</b> agonist.	Others	C6H15N3S.2HCl	Dihydrochloride	N/A	Cl.Cl.CN(C)CCCSC(N)=N	1.388	0	1	5
S5223	Phenylpiracetam	9.82306	63	0.490196	107	-2.56651	2.56651	-0.635719	0.635719	218.25	77472-70-9	Others	43	197.022	0	0	http://selleckchem.com/products/phenylpiracetam.html	Phenylpiracetam is a central nervous system stimulant and nootropic agent belonging to the racetam family of drugs.	Others	C12H14N2O2	free base	Phenotropil, Carphedon, 4-Phenylpiracetam	NC(=O)CN1CC(CC1=O)C2=CC=CC=C2	0.04	2	1	3
S4349	Procyclidine HCl	12.037	246	0.509804	75	-1.86526	1.86526	-1.04119	1.04119	323.9	1508-76-5	Others	64	197.592	14	43.2232	http://www.selleckchem.com/products/procyclidine-hcl.html	Procyclidine HCl blocks the effects of certain chemicals in the brain, and thus is used to treat Parkinson's disease or extrapyramidal side-effects caused by other medicines.	Others	C19H30ClNO	hydrochloride	N/A	Cl.OC(CCN1CCCC1)(C2CCCCC2)C3=CC=CC=C3	4.343	0	0	5
S5258	Revefenacin	13.2801	432	0.45098	196	-0.645876	0.645876	0.231718	0.231718	597.75	864750-70-9	AChR	100	167.294	<1	0	http://selleckchem.com/products/revefenacin.html	Revefenacin (TD-4208) is a potent, lung-selective, long-acting muscarinic antagonist that may be for the treatment of respiratory disease.	Neuronal Signaling	C35H43N5O4	0	TD-4208, GSK-1160724	CN(CCN1CCC(CC1)OC(=O)NC2=CC=CC=C2C3=CC=CC=C3)C(=O)C4=CC=C(CN5CCC(CC5)C(N)=O)C=C4	3.833	4	2	11
S4409	Quipazine Maleate	9.52523	48	0.45098	197	-1.2948	1.2948	0.0559203	0.0559203	329.35	5786-68-5	Others	66	200.395	-1	0	http://www.selleckchem.com/products/quipazine-maleate.html	0	Others	C13H15N3.C4H4O4	Maleate	N/A	OC(=O)\C=C/C(O)=O.C1CN(CCN1)C2=NC3=C(C=CC=C3)C=C2	-0.527	3	1	3
S5303	N-Acetyl-DL-phenylalanine	14.0259	546	0.431373	304	-1.41889	1.41889	-0.824435	0.824435	207.226	2901-75-9	Others	41	197.852	-1	-4.82565	http://selleckchem.com/products/.html	N-Acetyl-DL-phenylalanine is an antidepressive drug.	Neurological Disease	C11H13NO3	0	2-acetamido-3-phenylpropanoic acid Ac-DL-Phe-OH N-acetylphenylalanine N-acetylphenylalanine, (D)-isomer N-acetylphenylalanine, (D,L)-isomer, 3H-labeled N-acetylphenylalanine, (L)-isomer N-acetylphenylalanine, (L)-isomer, 3H-labeled	CC(=O)NC(CC1=CC=CC=C1)C(O)=O	0.895	2	1	4
S4529	Idramantone	15.5839	750	0.470588	139	0.37007	0.37007	-0.21979	0.21979	166.22	20098-14-0	Immunology & Inflammation related	33	198.532	33	198.532	http://selleckchem.com/products/idramantone.html	Idramantone is an immune agonist.	Immunology & Inflammation	C10H14O2	free base	Kemantane, 5-Hydroxy-2-adamantanone	OC12CC3CC(C1)C(=O)C(C3)C2	0.783	1	0	0
S5347	2-Phenylethylamine	13.7558	497	0.45098	198	-1.26794	1.26794	-0.707769	0.707769	121.18	64-04-0	Others	The physical form of the compound is liquid, which can be dissolved in any proportion.	0	0	0	http://selleckchem.com/products/2-phenylethylamine.html	2-Phenylethylamine is a natural monoamine alkaloid that functions as a monoaminergic neuromodulator or a neurotransmitter in the human central nervous system.	Others	C8H11N	free base	β-Phenylethylamine, benzeneethanamine, β-aminoethylbenzene	NCCC1=CC=CC=C1	1.257	0	1	2
S4583	Butamben	14.2337	587	0.45098	199	-1.75017	1.75017	-0.701049	0.701049	193.24	94-25-7	Others	38	196.647	38	196.647	http://selleckchem.com/products/butamben.html	Butamben is a long-duration local anesthetic used for the treatment of chronic pain.	Others	C11H15NO2	free base	Butyl 4-aminobenzoate	CCCCOC(=O)C1=CC=C(N)C=C1	2.267	2	1	5
S5401	Tegaserod Maleate	79.0605	1092	0.235294	1064	-169.368	169.368	-4.43736	4.43736	417.46	189188-57-6	5-HT Receptor	83	198.821	<1	0	http://selleckchem.com/products/tegaserod-maleate.html	Tegaserod Maleate is a hydrogen maleate salt form of tegaserod, which is a 5-HT4 receptor partial agonist and binds with high affinity to 5-HT4 receptors. It has limited affinity for 5-HT1 receptors and no appreciable affinity for other 5-HT receptors, muscarinic, adrenergic, dopaminergic or opiate receptors.	Neuronal Signaling	C20H27N5O5	maleate	N/A	CCCCCNC(=N)N/N=C/C1=C[NH]C2=C1C=C(OC)C=C2.OC(=O)\C=C/C(O)=O	3.17	4	3	11
S4619	Itopride hydrochloride	12.3997	299	0.45098	200	-0.638088	0.638088	-1.60508	1.60508	394.89	122892-31-3	AChR	78	197.523	78	197.523	http://selleckchem.com/products/itopride-hydrochloride.html	Itopride hydrochloride is an AChE inhibitor. The IC50 of itopride with AChE is 2.04 +/- 0.27 μM.	Neuronal Signaling	C20H27ClN2O4	hydrochloride	Ganaton, HSR803	Cl.COC1=CC=C(C=C1OC)C(=O)NCC2=CC=C(OCCN(C)C)C=C2	3.093	4	1	9
S5472	Nafronyl oxalate salt	21.7897	1027	0.352941	849	-1.37537	1.37537	-0.925576	0.925576	473.56	3200-06-4	5-HT Receptor	94	198.496	94	198.496	http://selleckchem.com/products/nafronyl-oxalate-salt.html	Nafronyl oxalate salt is the oxalate salt form of nafronyl, which is a selective antagonist of 5-HT2 receptors and a vasodilator used in the management of peripheral and cerebral vascular disorders.	Neuronal Signaling	C26H35NO7	oxalate	N/A	CCN(CC)CCOC(=O)C(CC1CCCO1)CC2=C3C=CC=CC3=CC=C2.OC(=O)C(O)=O	1.048	5	0	12
S4637	Prasugrel Hydrochloride	14.6658	652	0.411765	413	-1.62883	1.62883	-1.18426	1.18426	409.9	389574-19-0	P2 Receptor	46	112.222	<1	0	http://selleckchem.com/products/prasugrel-hydrochloride.html	Prasugrel hydrochloride is a piperazine derivative and pletelet aggregation inhibitor that is used to prevent thrombosis in patients with acute coronary syndrome.	Neuronal Signaling	C20H21ClFNO3S	hydrochloride	Prasugrel HCl, LY 640315	Cl.CC(=O)OC1=CC2=C(CCN(C2)C(C(=O)C3CC3)C4=C(F)C=CC=C4)S1	4.183	3	0	6
S5493	Atropine sulfate	12.4607	309	0.45098	201	-2.43306	2.43306	-0.499328	0.499328	676.82	55-48-1	Muscarinic AChR	18	26.595	0	0	http://selleckchem.com/products/.html	Atropine sulfate is a competitive antagonist for muscarinic acetylcholine receptor	Metabolism	C34H48N2O10S	sulfate	Sulfatropinol	CN1C2CCC1CC(C2)OC(=O)C(CO)C3=CC=CC=C3.CN4C5CCC4CC(C5)OC(=O)C(CO)C6=CC=CC=C6.O[S](O)(=O)=O	2.835	4	2	10
S4657	Eslicarbazepine Acetate	14.6082	645	0.431373	305	-2.11267	2.11267	-1.1954	1.1954	296.32	236395-14-5	Others	59	199.109	<1	0	http://selleckchem.com/products/eslicarbazepine-acetate.html	Eslicarbazepine acetate is an antiepileptic drug.	Others	C17H16N2O3	free base	BIA 2093, Zebinix, Exalief, Stedesa, Aptiom	CC(=O)OC1CC2=C(C=CC=C2)N(C(N)=O)C3=C1C=CC=C3	2.4	3	1	2
S5527	Salmeterol	14.8604	673	0.45098	202	-3.77048	3.77048	-2.89148	2.89148	415.57	89365-50-4	Adrenergic Receptor	83	199.726	<1	0	http://selleckchem.com/products/salmeterol.html	Salmeterol is a long-acting beta2-adrenergic receptor agonist with Ki value of 1.5 nM for WT β2AR and shows very high selectivity for the WT β2AR(β1Ki/β2Ki ratio of approximately 1500).	Neuronal Signaling	C25H37NO4	free base	Astmerole, GR-33343X, SN408D	OCC1=C(O)C=CC(=C1)C(O)CNCCCCCCOCCCCC2=CC=CC=C2	4.251	1	4	16
S4682	Loxoprofen	17.4568	921	0.411765	414	0.659061	0.659061	0.37477	0.37477	246.3	68767-14-6	Immunology & Inflammation related	49	198.944	<1	0	http://selleckchem.com/products/loxoprofen.html	Loxoprofen is a non-steroidal anti-inflammatory drug in the propionic acid derivatives group.	Immunology & Inflammation	C15H18O3	free base	Koloxo, Loxoprofene, Loxoprofeno	CC(C(O)=O)C1=CC=C(CC2CCCC2=O)C=C1	2.936	2	0	4
S5564	Xylazine	13.5313	467	0.392157	542	-1.2576	1.2576	0.0685703	0.0685703	220.334	7361-61-7	Adrenergic Receptor	44	199.697	-1	-4.53857	http://selleckchem.com/products/.html	Xylazine Hydrochloride is α2 class of adrenergic receptor agonist.	Neurological Disease	C12H16N2S	free base	0	CC1=C(NC2=NCCCS2)C(=CC=C1)C	3.265	1	1	2
S4716	Evans Blue	11.8525	217	0.45098	203	-1.87646	1.87646	-0.0894833	0.0894833	960.81	314-13-6	GluR	100	104.079	100	104.079	http://selleckchem.com/products/evans-blue.html	Evans Blue is a potent inhibitor of the uptake of L-glutamate into synaptic vesicles, also an AMPA/kainate receptor antagonist.	Neuronal Signaling	C34H24N6Na4O14S4	sodium salt	Direct Blue 53	CC1=C(C=CC(=C1)C2=CC(=C(C=C2)N=NC3=C(O)C4=C(N)C(=CC(=C4C=C3)[S](=O)(=O)O[Na])[S](=O)(=O)O[Na])C)N=NC5=C(O)C6=C(N)C(=CC(=C6C=C5)[S](=O)(=O)O[Na])[S](=O)(=O)O[Na]	6.593	8	4	13
S5647	Emedastine Difumarate	8.88215	34	0.509804	76	-0.769982	0.769982	0.496917	0.496917	534.559	87233-62-3	Histamine Receptor	100	187.07	100	187.07	http://selleckchem.com/products/emedastine-difumarate.html	Emedastine Difumarate is the difumarate salt form of emedastine, a second generation, selective histamine H1 receptor antagonist with anti-allergic activity.	Neuronal Signaling	C25H34N4O9	0	Rapimine, Emedastine fumarate	CCOCC[N]1C2=C(C=CC=C2)N=C1N3CCCN(C)CC3.OC(=O)\C=C\C(O)=O.OC(=O)\C=C\C(O)=O	-0.464	6	0	9
S4734	Retigabine 2HCl	15.9322	791	0.411765	415	-2.38635	2.38635	-0.382716	0.382716	376.25	150812-13-8	Potassium Channel	75	199.336	75	199.336	http://selleckchem.com/products/retigabine-2hcl.html	Retigabine is a novel anticonvulsant with activity in a broad range of seizure models. The mechanism of action involves opening of neuronal K(V)7.2-7.5 (formerly KCNQ2-5) voltage-activated K(+) channels.	Transmembrane Transporters	C16H20Cl2FN3O2	dihydrochloride	N-(2-amino-4-[fluorobenzylamino]-phenyl) carbamic acid (2HCl), D-23129 2HCl	Cl.Cl.CCOC(=O)NC1=CC=C(NCC2=CC=C(F)C=C2)C=C1N	3.557	2	3	6
S5664	Orphenadrine Hydrochloride	18.1887	963	0.411765	416	-0.520883	0.520883	-0.369012	0.369012	305.842	341-69-5	Others	61	199.449	-1	-3.26966	http://selleckchem.com/products/.html	A muscarinic receptor antagonist, specifically an H1 histamine receptor antagonist. This compound is a muscle relaxant. Orphenadrine has also been reported to inhibit the noradrenergic transporter and to block the NMDA receptor ion channel.	Others	C18H24ClNO	free base	0	Cl.CN(C)CCOC(C1=CC=CC=C1)C2=CC=CC=C2C	4.253	1	0	6
S4772	alpha-Asarone	14.2102	583	0.509804	77	-1.12344	1.12344	-0.100052	0.100052	208.25	2883-98-9	Others	41	196.879	0	0	http://selleckchem.com/products/alpha-asarone.html	Alpha (α)-asarone is one of the main pharmacologically active compounds present in Acorus calamus Linn (Acoraceae), Acorus tatarinowii Schott (Acoraceae), and Acorus gramineus Solander. It has anticonvulsant, neuroprotective, anxiolytic and nootropic effects.	Others	C12H16O3	free base	trans-Asarone	COC1=CC(=C(\C=C\C)C=C1OC)OC	2.734	3	0	4
S5693	Levomilnacipran Hydrochloride	16.6773	868	0.431373	306	-1.01522	1.01522	-0.598434	0.598434	282.81	175131-60-9	5-HT Receptor	57	201.549	57	201.549	http://www.selleckchem.com/products/levomilnacipran-hydrochloride.html	Levomilnacipran Hydrochloride is a selective <b>serotonin and norepinephrine reuptake</b> inhibitor with antidepressant activity.	Neuronal Signaling	C15H23ClN2O	Hydrochloride	N/A	Cl.CCN(CC)C(=O)C1(CC1CN)C2=CC=CC=C2	1.67	1	1	5
S4834	Propantheline bromide	10.1682	85	0.45098	204	-1.33955	1.33955	-0.668279	0.668279	448.39	50-34-0	AChR	89	198.488	0	0	http://selleckchem.com/products/propantheline-bromide.html	0	Neuronal Signaling	C23H30BrNO3	bromide	Pro-Banthine, Neometantyl, Neopepulsan	[Br-].CC(C)[N+](C)(CCOC(=O)C1C2=C(OC3=CC=CC=C13)C=CC=C2)C(C)C	0.763	3	0	7
S5718	Acrivastine	15.4323	734	0.470588	140	-1.44335	1.44335	-0.713371	0.713371	348.44	87848-99-5	Histamine Receptor	10	28.6993	-1	0	http://www.selleckchem.com/products/acrivastine.html	Acrivastine is an antihistamine medicine that relieves the symptoms of allergies.	Neuronal Signaling	C22H24N2O2	Free Base	N/A	CC1=CC=C(C=C1)C(=C\CN2CCCC2)/C3=CC=CC(=N3)\C=C\C(O)=O	1.566	2	0	6
S4892	Phenibut	13.5952	476	0.470588	141	-0.700361	0.700361	0.0539141	0.0539141	179.22	1078-21-3	GABA Receptor	35	195.291	0	0	http://selleckchem.com/products/phenibut.html	Phenibut, a GABA analogue, is a central nervous system depressant with anxiolytic and sedative effects.	Neuronal Signaling	C10H13NO2	free base	Aminophenylbutyric acid, Fenibut, Fenigam, Phenigam, Phenybut, PhGABA, β-Phenyl-γ-aminobutyric acid, β-Phenyl-GABA	NCC(CC(O)=O)C1=CC=CC=C1	-1.724	1	1	4
S5747	Morantel tartrate	13.1909	414	0.431373	307	-0.623408	0.623408	0.215185	0.215185	370.42	26155-31-7	AChR	74	199.773	-1	0	http://www.selleckchem.com/products/morantel-tartrate.html	Morantel is a positive allosteric modulator of <b>neuronal nicotinic acetylcholine receptors (nAChRs)</b>.	Neuronal Signaling	C16H22N2O6S	tartrate	CP-12009-18 tartrate, UK 296418 tartrate	CN1CCCN=C1/C=C/C2=C(C)C=CS2.OC(C(O)C(O)=O)C(O)=O	0.629	3	2	5
S4969	Tropine	13.3741	448	0.509804	78	-0.157371	0.157371	-0.730826	0.730826	141.21	120-29-6	Others	28	198.286	0	0	http://selleckchem.com/products/tropine.html	Tropine is a naturally occurring tropane alkaloid that serves as an intermediate in the synthesis of a variety of bioactive alkaloids, many of which have potent neurological actions.	Others	C8H15NO	free base	Pseudotropine, 3alpha-Tropanol	CN1C2CCC1CC(O)C2	0.271	0	1	0
S5778	Esmolol	15.5658	748	0.45098	205	-0.589906	0.589906	0.330951	0.330951	295.37	81147-92-4	Adrenergic Receptor	59	199.749	59	199.749	http://www.selleckchem.com/products/esmolol.html	Esmolol is a cardioselective <b>beta1 receptor</b> blocker with rapid onset, a very short duration of action, and no significant intrinsic sympathomimetic or membrane stabilising activity at therapeutic dosages.	Neuronal Signaling	C16H25NO4	Free Base	N/A	COC(=O)CCC1=CC=C(OCC(O)CNC(C)C)C=C1	1.978	3	2	10
S5032	Mephenesin	16.4289	839	0.411765	417	-0.288359	0.288359	0.0846032	0.0846032	182.22	59-47-2	NMDAR	36	197.563	30	164.636	http://selleckchem.com/products/mephenesin.html	Mephenesin is centrally acting muscle relaxant, a topical analgesic and may be an NMDA receptor antagonist.	Neuronal Signaling	C10H14O3	free base	Decontractyl, Cresoxydiol, Memphenesin, Mephedan	CC1=C(OCC(O)CO)C=CC=C1	1.249	1	2	4
S5805	Allopregnanolone	15.1219	705	0.333333	924	-0.884967	0.884967	-1.34449	1.34449	318.49	516-54-1	GABA Receptor	64	200.948	<1	0	http://www.selleckchem.com/products/allopregnanolone.html	Allopregnanolone, a neurosteroid synthesized from progesterone in brain, acts as a highly potent positive allosteric modulator of the <b>GABAA receptor</b>.	Neuronal Signaling	C21H34O2	Free Base	N/A	CC(=O)C1CCC2C3CCC4CC(O)CCC4(C)C3CCC12C	3.874	1	1	1
S5071	Duloxetine	16.3856	832	0.411765	418	-3.14217	3.14217	-2.44071	2.44071	297.41	116539-59-4	5-HT Receptor	The physical form of the compound is liquid, which can be dissolved in any proportion.	0	0	0	http://selleckchem.com/products/duloxetine.html	Duloxetine(LY-248686) is a potent inhibitor of serotonin (5-hydroxytryptamine, 5-HT) and noradrenaline (NE) uptake in vitro and in vivo and is 3- to 5-times more effective at inhibiting 5-HT uptake.	Neuronal Signaling	C18H19NOS	free base	LY-248686	CNCCC(OC1=CC=CC2=CC=CC=C12)C3=CC=CS3	3.846	1	1	6
S5900	Edrophonium chloride	12.112	255	0.411765	419	-1.6769	1.6769	-0.144251	0.144251	201.69	116-38-1	AChR	40	198.324	40	198.324	http://www.selleckchem.com/products/edrophonium-chloride.html	Edrophonium chloride is the chloride salt of edrophonium, which is a rapid-onset, short-acting, readily reversible inhibitor of <b>acetylcholinesterase</b>.	Metabolism	C10H16ClNO	chloride	N/A	[Cl-].CC[N+](C)(C)C1=CC=CC(=C1)O	-2.026	0	1	2
S5110	Safflower Yellow	14.1526	573	0.352941	818	-1.30535	1.30535	0.63953	0.63953	910.78	36338-96-2	Others	100	109.796	0	0	http://selleckchem.com/products/safflower-yellow.html	Safflor Yellow (SY), the main active constituent of the traditional Chinese medicine Safflower, is known as a neuroprotective agent that indirectly attenuates neuroinflammation.	Others	C43H42O22	free base	Safflor Yellow	OCC1OC(C(O)C(O)C1O)C2(O)C(=C(\C=C/3C(=O)C(=C(O)C(O)(C4OC(CO)C(O)C(O)C4O)C3=O)C(=O)\C=C\C5=CC=C(O)C=C5)C(=O)C(=C2O)C(=O)\C=C\C6=CC=C(O)C=C6)O	0	0	0	0
S6002	NXY-059 (Disufenton sodium)	12.4558	308	0.45098	206	0.11489	0.11489	-0.146276	0.146276	381.33	168021-79-2	Others	76	199.302	76	199.302	http://selleckchem.com/products/NXY-059.html	NXY-059 is a novel nitrone, shows efficacious neuroprotective effects. Phase 3.	Others	C11H13NNa2O7S2	Disodium salt	Cerovive, Disufenton Sodium	[Na+].[Na+].CC(C)(C)/[N+]([O-])=C/C1=CC=C(C=C1[S]([O-])(=O)=O)[S]([O-])(=O)=O	-3.972	0	0	4
S4329	Hemicholinium Bromide	13.6554	484	0.411765	420	-1.34385	1.34385	-0.508203	0.508203	574.35	312-45-8	Others	27	47.0097	-1	0	http://www.selleckchem.com/products/hemicholinium-bromide.html	Hemicholinium-3 is a drug which blocks the reuptake of choline by the high-affinity choline transporter (ChT) at the presynapse.	Others	C24H34N2O4.2Br	Bromide	N/A	[Br-].[Br-].C[N+]1(C)CCOC(O)(C1)C2=CC=C(C=C2)C3=CC=C(C=C3)C4(O)C[N+](C)(C)CCO4	-5.397	2	0	3
S5224	Adrafinil	13.8922	519	0.45098	207	-1.76906	1.76906	-0.235275	0.235275	289.35	63547-13-7	Others	57	196.993	0	0	http://selleckchem.com/products/adrafinil.html	Adrafinil is a mild central nervous system stimulant drug directly affecting CNS function. It is used to relieve excessive sleepiness and inattention in elderly patients.	Others	C15H15NO3S	free base	benzhydrylsulfinylacetohydroxamic acid, adrafinyl, CRL-40028	ONC(=O)C[S](=O)C(C1=CC=CC=C1)C2=CC=CC=C2	1.745	2	1	5
S4357	Tacrine HCl	12.1234	259	0.509804	79	-0.485943	0.485943	0.33887	0.33887	234.72	1684-40-8	Others	46	195.978	46	195.978	http://www.selleckchem.com/products/tacrine-hcl.html	Tacrine is a centrally acting anticholinesterase and indirect cholinergic agonist.	Others	C13H15ClN2	hydrochlorid	N/A	Cl.NC1=C2C=CC=CC2=NC3=C1CCCC3	3.172	1	1	0
S5266	Stiripentol	14.1341	569	0.45098	208	-2.0194	2.0194	-1.0368	1.0368	234.29	49763-96-4	Others	46	196.338	13	55.4868	http://selleckchem.com/products/stiripentol.html	Stiripentol is a third-generation anti-epileptic drug that enhances GABAergic neurotransmission. It is an inhibitor of cytochrome P450.	Others	C14H18O3	0	BCX2600	CC(C)(C)C(O)/C=C/C1=CC=C2OCOC2=C1	2.955	2	1	3
S4422	Nitenpyram	12.428	306	0.372549	694	-1.43097	1.43097	-0.556765	0.556765	270.72	150824-47-8	AChR	54	199.468	54	199.468	http://selleckchem.com/products/nitenpyram.html	Nitenpyram is a nicotinic acetylcholine receptor (AchR) agonist, used as veterinary medicine to treat parasites of livestock and pets.	Neuronal Signaling	C11H15ClN4O2	free base	N/A	CCN(CC1=CC=C(Cl)N=C1)\C(NC)=C\[N+]([O-])=O	1.7	1	1	6
S5305	Bromisoval	16.4451	841	0.45098	209	-0.902186	0.902186	-0.15438	0.15438	223.07	496-67-3	Others	44	197.248	0	0	http://selleckchem.com/products/bromisoval.html	Bromisoval is a hypnotic and sedative of the bromoureide group with anti-inflammatory effects.	Others	C6H11BrN2O2	free base	bromovalerylurea, Isobromyl, Bromaral, BRN 1773255, 2-Bromo-N-carbamoyl-3-methylbutanamide	CC(C)C(Br)C(=O)NC(N)=O	0.952	2	2	2
S4539	Salicylic acid	13.8863	517	0.411765	421	-0.616534	0.616534	-0.540565	0.540565	138.12	69-72-7	COX	27	195.482	<1	0	http://selleckchem.com/products/salicylic-acid.html	Salicylic acid is a beta hydroxy acid that occurs as a natural compound in plants which is an inhibitor of ethylene biosynthesis and cyclooxygenase activity.	Neuronal Signaling	C7H6O3	free base	2-Hydroxybenzoic acid	OC(=O)C1=C(O)C=CC=C1	1.217	1	1	1
S5357	Safinamide	14.0777	557	0.529412	55	-64.798	64.798	-1.79112	1.79112	302.343	133865-89-1	MAO	60	198.45	-1	-3.3075	http://selleckchem.com/products/safinamide.html	Safinamide is an orally active, selective, reversible <v>monoamine oxidase-B inhibitor with both dopaminergic and non-dopaminergic (glutamatergic) properties. The IC50 value of safinamide for MAO-B is 98 nM.	Metabolism	C17H19FN2O2	free base	EMD-1195686, PNU-15774E	CC(NCC1=CC=C(OCC2=CC=CC(=C2)F)C=C1)C(N)=O	2.478	2	2	7
S4587	Pentylenetetrazol	13.6816	489	0.490196	108	-1.27543	1.27543	0.0818291	0.0818291	138.17	54-95-5	GABA Receptor	27	195.411	27	195.411	http://selleckchem.com/products/pentylenetetrazol.html	Pentylenetetrazol displays activity as a central nervous system and respiratory stimulant. It is considered a non-competitive GABA(A) receptor antagonist.	Neuronal Signaling	C6H10N4	Free Base	Pentylenetetrazole, Metrazole, pentetrazol, pentamethylenetetrazol, Corazol, Cardiazol, PTZ	C1CC[N]2N=NN=C2CC1	0.568	3	0	0
S5418	Parecoxib Sodium	14.125	567	0.411765	422	-92.139	92.139	-0.0609115	0.0609115	392.404	198470-85-8	calcium channel	78	198.775	-1	-2.54839	http://selleckchem.com/products/.html	The prodrug Parecoxib as well as its active metabolite val have a specific affinity to the cannabinoid (CB) receptor measured in CB1-expressing HEK 293 cells and rat brain tissue. Adult male Sprague-Dawley rats were administered parecoxib (10 or 30 mg kg(-1), IP) or isotonic saline twice a day starting 24 h after middle cerebral artery occlusion (MCAO) for three consecutive days. The selective CO…	Others	C19H17N2NaO4S	free base	0	CCC(=O)N([Na])[S](=O)(=O)C1=CC=C(C=C1)C2=C(C)ON=C2C3=CC=CC=C3	3.36	5	0	5
S4623	Methylbenactyzine Bromide	14.544	634	0.392157	543	-0.590094	0.590094	0.238297	0.238297	422.36	3166-62-9	AChR	84	198.882	84	198.882	http://selleckchem.com/products/methylbenactyzine-bromide.html	Methylbenactyzine Bromide is a kind of muscarinic cholinergic receptor antagonist with antispasmodic activity.	Neuronal Signaling	C21H28BrNO3	bromide	Gastrimade, Noinarin, Paragone, Semulgin	[Br-].CC[N+](C)(CC)CCOC(=O)C(O)(C1=CC=CC=C1)C2=CC=CC=C2	-0.322	2	0	9
S5478	Dantrolene sodium	11.0171	132	0.411765	423	-0.693435	0.693435	0.34572	0.34572	336.235	14663-23-1	calcium channel	67	199.265	-1	-2.97411	http://selleckchem.com/products/.html	Dantrolene Sodium, an inhibitor of calcium channel proteins that markedly suppresses the release of calcium previously sequestered by skeletal, but not cardiac, muscle sarcoplasmic reticulum. In the intact skeletal muscle, dantrolene sodium acts at a site	Others	C14H9N4NaO5	free base	sodium;3-[(E)-[5-(4-nitrophenyl)furan-2-yl]methylideneamino]-5-oxo-4H-imidazol-2-olate DANTROLENE SODIUM Dantrolene sodium salt Dantrium Sodium dantrolene 14663-23-1 Dantrolene (sodium) Dantrolene sodium anhydrous UNII-28F0G1E0VF Dantamacrin Dantrix Dantr	[Na+].[O-]C1=NC(=O)CN1/N=C/C2=CC=C(O2)C3=CC=C(C=C3)[N+]([O-])=O	1.769	4	0	4
S4639	Brexpiprazole	9.39232	47	0.647059	8	2.92074	2.92074	-0.0320687	0.0320687	433.57	913611-97-9	5-HT Receptor,Dopamine Receptor	24	55.3544	<1	0	http://selleckchem.com/products/brexpiprazole.html	Brexpiprazole is a novel D2 dopamine and serotonin 1A partial agonist, called serotonin-dopamine activity modulator (SDAM), and a potent antagonist of serotonin 2A receptors, noradrenergic alpha 1B and 2C receptors with Ki values of 0.3, 0.12, 0.47, 0.17 and 0.59 nM for D2L, 5-HT1A, 5-HT2A, α1B receptors and α2C receptors respectivey.	Neuronal Signaling	C25H27N3O2S	free base	OPC-34712	O=C1NC2=CC(=CC=C2C=C1)OCCCCN3CCN(CC3)C4=C5C=CSC5=CC=C4	4.508	2	1	7
S5494	Salbutamol	15.7648	766	0.431373	308	-0.867356	0.867356	-0.0365631	0.0365631	239.31	18559-94-9	β-adrenergic receptor	47	196.398	0	0	http://selleckchem.com/products/.html	Albuterol stimulates beta2-adrenergic receptors in the lungs, thereby activating the enzyme adenylate cyclase that catalyzes the conversion of ATP to cyclic-3',5'-adenosine monophosphate (cAMP)	GPCR	C13H21NO3	free base	Albuterol; AH-3365	CC(C)(C)NCC(O)C1=CC=C(O)C(=C1)CO	0.941	0	4	5
S4660	Glycopyrrolate	13.6976	494	0.45098	210	-1.64707	1.64707	-0.159212	0.159212	398.33	596-51-0	AChR	65	163.181	79	198.328	http://selleckchem.com/products/glycopyrrolate.html	Glycopyrrolate is a muscarinic antagonist used as an antispasmodic, in some disorders of the gastrointestinal tract, and to reduce salivation with some anesthetics.	Neuronal Signaling	C19H28BrNO3	bromide	Glycopyrrolate bromide, Glycopyrronium bromide, Robinul, Gastrodyn	[Br-].C[N+]1(C)CCC(C1)OC(=O)C(O)(C2CCCC2)C3=CC=CC=C3	-0.961	2	0	5
S5534	Cinchocaine	38.1807	1065	0.27451	1040	-6.70512	6.70512	-3.27569	3.27569	343.46	85-79-0	Others	68	197.985	0	0	http://selleckchem.com/products/cinchocaine.html	Cinchocaine is a potent and long-acting local anesthetics used for surface anesthesia.	Others	C20H29N3O2	free base	Dibucaine	CCCCOC1=CC(=C2C=CC=CC2=N1)C(=O)NCCN(CC)CC	3.912	3	1	10
S4686	Vitamin E	17.4937	923	0.392157	544	-1.38505	1.38505	-0.469718	0.469718	430.71	59-02-9	COX,VEGFR	The physical form of the compound is liquid, which can be dissolved in any proportion.	0	0	0	http://selleckchem.com/products/vitamin-e.html	Vitamin E is a fat-soluble vitamin with potent antioxidant properties. It is a potent peroxyl radical scavenger and inhibits noncompetitively cyclooxygenase activity in many tissues, also inhibits angiogenesis and tumor dormancy through suppressing vascular endothelial growth factor (VEGF) gene transcription.	Neuronal Signaling	C29H50O2	free base	Alpha-Tocopherol, D-alpha-Tocopherol, 5,7,8-Trimethyltocol|(+)-alpha-Tocopherol	CC(C)CCCC(C)CCCC(C)CCCC1(C)CCC2=C(C)C(=C(C)C(=C2O1)C)O	10.44	1	1	12
S5565	Triflupromazine hydrochloride	14.5332	630	0.392157	579	-91.5923	91.5923	-0.528185	0.528185	388.88	1098-60-8	D1/D2 receptor	78	200.576	0	0	0	Triflupromazine hydrochloride is an antipsychotic medication, which are Dopamine D1/D2 receptor antagonists.	Neuronal Signaling	C18H20ClF3N2S	0	0	Cl.CN(C)CCCN1C2=C(SC3=CC=C(C=C13)C(F)(F)F)C=CC=C2	5.399	0	0	5
S4717	Isatin	10.9631	125	0.45098	211	-1.65079	1.65079	-0.523584	0.523584	147.13	91-56-5	MAO	29	197.105	<1	0	http://selleckchem.com/products/isatin.html	Isatin is an endogenous MAO inhibitor with an IC50 of 15 μM and more active against MAO-B than MAO-A.	Metabolism	C8H5NO2	free base	2,3-Indolinedione	O=C1NC2=C(C=CC=C2)C1=O	0.67	2	1	0
S5649	Hydroxyzine pamoate	13.6026	477	0.45098	212	0.215994	0.215994	-0.328267	0.328267	763.274	10246-75-0	H1-receptor	100	131.015	-1	-1.31015	http://selleckchem.com/products/.html	Hydroxyzine pamoate, a derivative of hydroxyzine, is a histamine H1-receptor antagonist that has been used as anxiolytic and antihistaminic so that it is probably effective in the treatment of insomnia and withdrawal treatment.	Others	C44H43ClN2O8	free base	0	OCCOCCN1CCN(CC1)C(C2=CC=CC=C2)C3=CC=C(Cl)C=C3.OC(=O)C4=C(O)C(=C5C=CC=CC5=C4)CC6=C7C=CC=CC7=CC(=C6O)C(O)=O	1.794	3	3	12
S4739	Oxyresveratrol	28.4348	1050	0.392157	545	-4.11396	4.11396	0.214419	0.214419	244.24	29700-22-9	Others	48	196.528	1	4.09433	http://selleckchem.com/products/oxyresveratrol.html	Oxyresveratrol, a naturally occurring compound particularly found in Morus alba L., exhibits a potent inhibitory effect on dopa oxidase activity of tyrosinase which catalyzes rate-limiting steps of melanin biosynthesis.	Others	C14H12O4	free base	Tetrahydroxystilbene, 2,3',4,5'-tetrahydroxystilbene	OC1=CC=C(\C=C\C2=CC(=CC(=C2)O)O)C(=C1)O	2.848	0	4	2
S5666	Moxisylyte hydrochloride	16.51	851	0.431373	309	-0.103395	0.103395	-0.0615323	0.0615323	315.84	964-52-3	Adrenergic Receptor	63	199.468	-1	0	http://www.selleckchem.com/products/moxisylyte-hydrochloride.html	Moxisylyte hydrochloride is an <b>alpha-adrenergic</b> blocking agent used for the treatment of Raynaud's disease.	Neuronal Signaling	C16H26ClNO3	hydrochloride	thymoxamine hydrochloride	Cl.CC(C)C1=C(OCCN(C)C)C=C(C)C(=C1)OC(C)=O	3.782	3	0	7
S4774	Xanthurenic Acid	15.9169	788	0.333333	925	-1.15597	1.15597	0.31541	0.31541	205.17	59-00-7	GluR	7	34.118	0	0	http://selleckchem.com/products/xanthurenic-acid.html	Xanthurenic acid, a molecule arising from tryptophan metabolism by transamination of 3-hydroxykynurenine, activates mGlu2/3 Metabotropic glutamate receptors (mGlu2 and mGlu3).	Neuronal Signaling	C10H7NO4	free base	xanthurenate; 8-Hydroxykynurenic acid; 4,8-Dihydroxyquinaldic acid	OC(=O)C1=CC(=C2C=CC=C(O)C2=N1)O	1.59	2	2	1
S5699	Scopolamine N-Oxide HydrobroMide Monohydrate	11.7313	200	0.470588	142	-0.19744	0.19744	0.337804	0.337804	418.28	6106-81-6	AChR	84	200.822	7	16.7352	http://www.selleckchem.com/products/scopolamine-n-oxide-hydrobromide-monohydrate.html	Scopolamine N-Oxide is a muscarinic antagonist used to study binding characteristics of muscarinic cholinergic receptors.	Metabolism	C17H24BrNO6	Monohydrate	Hyoscine N-oxide HydrobroMide Monohydrate, Genoscopolamine HydrobroMide Monohydrate	O.Br.C[N+]1([O-])C2CC(CC1C3OC23)OC(=O)C(CO)C4=CC=CC=C4	0.3	3	1	5
S4837	Ibudilast	15.0318	698	0.352941	819	-0.981181	0.981181	0.0661026	0.0661026	230.31	50847-11-5	PDE	46	199.731	30	130.259	http://selleckchem.com/products/Ibudilast.html	Ibudilast is a relatively non-selective phosphodiesterase inhibitor with anti-inflammatory and neuroprotective activities.	Metabolism	C14H18N2O	free base	KC-404, AV411, MN166	CC(C)C(=O)C1=C2C=CC=C[N]2N=C1C(C)C	3.339	2	0	3
S5725	Pempidine	13.8278	507	0.490196	109	0.279071	0.279071	0.36139	0.36139	155.28	79-55-0	Others	The physical form of the compound is liquid, which can be dissolved in any proportion.	10	0	0	http://selleckchem.com/products/.html	Pempidine is a ganglion-blocking drug, introduced as an oral treatment for hypertension.	Neurological Disease	C10H21N	free base	0	CN1C(C)(C)CCCC1(C)C	2.402	0	0	0
S4902	QNZ (EVP4593)	N/A	N/A	N/A	N/A	N/A	N/A	N/A	N/A	356.42	545380-34-5	NF-κB,TNF-alpha	5	14.0284	<1	0	http://selleckchem.com/products/qnz-evp4593.html	QNZ (EVP4593) shows potent inhibitory activity toward both NF-κB activation and TNF-α production with IC50 of 11 nM and 7 nM in Jurkat T cells, respectively.	NF-κB	C22H20N4O	free base	N/A	NC1=CC2=C(NCCC3=CC=C(OC4=CC=CC=C4)C=C3)N=CN=C2C=C1	4.454	3	2	6
S5749	Chlorpromazine	13.9545	529	0.470588	126	-2.07566	2.07566	-0.395168	0.395168	318.86	50-53-3	Others	64	200.715	-1	0	http://www.selleckchem.com/products/chlorpromazine.html	Chlorpromazine is a low-potency typical antipsychotic agent that is used to treat psychotic disorders such as schizophrenia.	Others	C17H19ClN2S	Free Base	N/A	CN(C)CCCN1C2=C(SC3=C1C=C(Cl)C=C3)C=CC=C2	4.739	0	0	4
S4970	Nerol	14.598	642	0.45098	213	-1.05226	1.05226	0.611445	0.611445	154.25	106-25-2	Others	The physical form of the compound is liquid, which can be dissolved in any proportion.	0	0	0	http://selleckchem.com/products/nerol.html	Nerol is a monoterpene found in many essential oils such as lemongrass and hops.	Others	C10H18O	free base	Cis-Geraniol, Neryl alcohol	CC(C)=CCC\C(C)=C/CO	2.934	0	1	4
S5780	Prazosin	13.8211	506	0.411765	424	0.346657	0.346657	1.00936	1.00936	383.4	19216-56-9	Adrenergic Receptor	77	200.835	1	2.60824	http://www.selleckchem.com/products/prazosin.html	Prazosin is an <b>α1-blocker</b> that acts as an inverse agonist at alpha-1 adrenergic receptors. It is used to treat hypertension.	Neuronal Signaling	C19H21N5O4	Free Base	N/A	COC1=CC2=NC(=NC(=C2C=C1OC)N)N3CCN(CC3)C(=O)C4=CC=CO4	2.107	6	1	4
S5034	Melitracen hydrochloride	17.4344	919	0.215686	1101	-5.11004	5.11004	-2.17818	2.17818	327.89	10563-70-9	Dopamine Receptor	65	198.237	65	198.237	http://selleckchem.com/products/melitracen-hydrochloride.html	Melitracen hydrochloride is a potential dopamine D1/2 receptor antagonist which has antidepressant properties.	Neuronal Signaling	C21H26ClN	hydrochloride	Thymeol hydrochloride	Cl.CN(C)CC[CH]=[C]1C2=C(C=CC=C2)[C](C)(C)C3=C1C=CC=C3	5.155	0	0	3
S5821	Linoleic acid	13.4416	459	0.45098	214	-1.65416	1.65416	0.27498	0.27498	280.45	60-33-3	Others	The physical form of the compound is liquid, which can be dissolved in any proportion.	0	0	0	http://www.selleckchem.com/products/linoleic-acid.html	Linoleic acid is an essential fatty acid used in the biosynthesis of arachidonic acid and found in the lipids of cell membranes.	Others	C18H32O2	Free Base	9,12-octadecadienoic acid	CCCCC/C=C\C\C=C/CCCCCCCC(O)=O	6.416	1	0	14
S5073	Donepezil	12.4177	305	0.45098	215	-1.41709	1.41709	0.161207	0.161207	379.49	120014-06-4	AChR	75	197.634	0	0	http://selleckchem.com/products/donepezil.html	Donepezil is a piperidine based, potent, specific, non-competitive and reversible inhibitor of acetylcholinesterase (AChE) used for the treatment of mild to moderate dementia of the Alzheimer's type.	Neuronal Signaling	C24H29NO3	free base	Aricept, Donepezilo	COC1=CC2=C(C=C1OC)C(=O)C(CC3CCN(CC3)CC4=CC=CC=C4)C2	4.569	3	0	6
S5914	AK 7	15.2208	715	0.431373	310	-1.18579	1.18579	0.676868	0.676868	437.35	420831-40-9	Sirtuin	87	198.925	<1	0	http://www.selleckchem.com/products/ak-7.html	AK 7 is a brain-permeable selective <b>SIRT2</b> inhibitor with an IC50 of 15.5 μM.	Epigenetics	C19H21BrN2O3S	Free Base	N/A	BrC1=CC(=CC=C1)NC(=O)C2=CC=CC(=C2)[S](=O)(=O)N3CCCCCC3	3.853	3	1	4
S5141	Pyrithioxin	11.3619	154	0.411765	425	-0.462017	0.462017	0.0292069	0.0292069	368.47	1098-97-1	Others	60	162.836	0	0	http://selleckchem.com/products/pyrithioxin.html	Pyritinol (Pyrithioxin) is a neurotropic agent which reduces permeability of blood-brain barrier to phosphate. It has no vitamin B6 activity.	Others	C16H20N2O4S2	free base	Bonifen, Encefabol, Pyritinol, Vitamin B6 disulfide	CC1=NC=C(CSSCC2=CN=C(C)C(=C2CO)O)C(=C1O)CO	0	0	0	0
S6073	Diclofenac acid	14.003	539	0.470588	143	-0.731675	0.731675	-0.08156	0.08156	296.15	15307-86-5	COX	59	199.223	0	0	http://www.selleck.cn/products/diclofenac-acid.html	Diclofenac acid is a nonsteroidal anti-inflammatory drug that has analgesic, anti-inflammatory, and antipyretic properties, and has been shown to be effective in treating a variety of acute and chronic pain and inflammatory conditions. It inhibits <b>cyclooxygenase-1 (COX-1)</b> and <b>cyclooxygenase-2 (COX-2)</b> with relative equipotency.	Immunology & Inflammation	C14H11Cl2NO2_x000D_	free base	N/A	OC(=O)CC1=C(NC2=C(Cl)C=CC=C2Cl)C=CC=C1	4.373	1	1	4
S4334	Mesoridazine Besylate	15.6994	759	0.431373	311	-0.476228	0.476228	1.08561	1.08561	544.75	32672-69-8	Others	100	183.57	100	183.57	http://www.selleckchem.com/products/mesoridazine-besylate.html	0	Others	C27H32N2O4S3	besylate	N/A	CN1CCCCC1CCN2C3=CC=CC=C3SC4=C2C=C(C=C4)[S](C)=O.O[S](=O)(=O)C5=CC=CC=C5	5.614	1	0	5
S5238	Solifenacin	10.0464	76	0.529412	56	-5.69346	5.69346	-3.45604	3.45604	362.465	242478-37-1	mAChR	72	198.64	-1	-2.75889	http://selleckchem.com/products/.html	Solifenacin is a novel muscarinic receptor antagonist with pKis of 7.6, 6.9 and 8.0 for M1, M2 and M3 receptors, respectively.	Neurological Disease	C23H26N2O2	free base		O=C(OC1CN2CCC1CC2)N3CCC4=C(C=CC=C4)C3C5=CC=CC=C5	4.029	2	0	3
S4358	Pimozide	79.0605	1093	0.235294	1065	-80.377	80.377	-0.325124	0.325124	461.55	2062-78-4	Others	92	199.328	<1	0	http://www.selleckchem.com/products/pimozide.html	Pimozide is an antipsychotic drug of the diphenylbutylpiperidine class, which is a strong inhibitor of CYP2D6.	Others	C28H29F2N3O	Free Base	N/A	FC1=CC=C(C=C1)C(CCCN2CCC(CC2)N3C(=O)NC4=CC=CC=C34)C5=CC=C(F)C=C5	5.521	1	1	7
S5269	J147	9.70927	57	0.54902	42	-0.62459	0.62459	-1.32602	1.32602	350.33	1146963-51-0	Others	70	199.812	0	0	http://selleckchem.com/products/j147.html	J147, a curcumin derivative, is a potent neurogenic and neuroprotective compound developed for the treatment of neurodegenerative conditions associated with aging.	Others	C18H17F3N2O2	free base	N/A	COC1=CC(=CC=C1)/C=N/N(C(=O)C(F)(F)F)C2=CC=C(C)C=C2C	4.845	3	0	5
S4505	Vinblastine sulfate	79.0605	1094	0.235294	1066	-145.149	145.149	-11.5281	11.5281	909.05	143-67-9	Microtubule Associated,AChR	100	110.005	<1	0	http://selleckchem.com/products/vinblastine-sulfate.html	Vinblastine sulfate inhibits microtubule formation and suppresses nAChR activity with IC50 of 8.9 μM in a cell-free assay, used to treat certain kinds of cancer.	Cytoskeletal Signaling	C46H60N4O13S	free base	NSC49842	CCC1(O)CC2CN(CCC3=C([NH]C4=CC=CC=C34)C(C2)(C(=O)OC)C5=C(OC)C=C6N(C)C7C(O)(C(OC(C)=O)C8(CC)C=CCN9CCC7(C89)C6=C5)C(=O)OC)C1.O[S](O)(=O)=O	4.28	7	1	10
S5319	AWD 131-138	13.9517	527	0.470588	144	-1.735	1.735	-0.310986	0.310986	279.72	188116-07-6	Others	30	107.25	<1	0	http://selleckchem.com/products/awd-131-138.html	AWD 131-138 is a centrally acting anti-epileptic which crosses the blood brain barrier and is used for the treatment of canine idiopathic epilepsy.	Others	C13H14ClN3O2	free base	Imepitoin, ELB-138	ClC1=CC=C(C=C1)N2CC(=NC2=O)N3CCOCC3	1.44	3	0	2
S4542	Trihexyphenidyl hydrochloride	16.2353	817	0.411765	426	-1.70761	1.70761	-0.684418	0.684418	337.93	52-49-3	AChR	7	20.7143	<1	0	http://selleckchem.com/products/trihexyphenidyl-hydrochloride.html	Trihexyphenidyl hydrochloride is an antiparkinsonian agent of the antimuscarinic class.	Neuronal Signaling	C20H32ClNO	hydrochloride	Benzhexol hydrochloride, Artane hydrochloride	Cl.OC(CCN1CCCCC1)(C2CCCCC2)C3=CC=CC=C3	4.799	0	0	5
S5358	Regadenoson	14.8911	681	0.45098	216	-3.01057	3.01057	-0.914422	0.914422	390.354	313348-27-5	Adenosine Receptor	56	143.46	<1	0	http://selleckchem.com/products/regadenoson.html	Regadenoson is a selective A2A adenosine receptor agonist with coronary vasodilating activity.	GPCR & G Protein	C15H18N8O5	free base	CVT-3146, Lexiscan	CNC(=O)C1=C[N](N=C1)C2=NC3=C(N=C[N]3C4OC(CO)C(O)C4O)C(=N2)N	-1.925	6	5	4
S4588	Docusate Sodium	12.2975	278	0.470588	145	-2.41527	2.41527	-0.939811	0.939811	444.56	577-11-7	Opioid Receptor	88	197.949	18	40.4895	http://selleckchem.com/products/docusate-sodium.html	Docusate Sodium is a laxative used to treat constipation, for constipation due to the use of opiates it maybe used with a stimulant laxative, can be taken by mouth or rectally.	Neuronal Signaling	C20H37NaO7S	sodium salt	Aerosol OT, Bis(2-ethylhexyl) sulfosuccinate sodium salt, Constonate	[Na+].CCCCC(CC)COC(=O)CC(C(=O)OCC(CC)CCCC)[S]([O-])(=O)=O	3.172	4	0	18
S5428	Promazine hydrochloride	24.9613	1044	0.215686	1098	-2.11414	2.11414	-0.426093	0.426093	320.88	53-60-1	Dopamine Receptor,5-HT Receptor	64	199.452	0	0	http://selleckchem.com/products/promazine-hydrochloride.html	Promazine is an antagonist at types 1, 2, and 4 dopamine receptors, 5-HT receptor types 2A and 2C, muscarinic receptors 1 through 5, alpha(1)-receptors, and histamine H1-receptors with antipsychotic effects.	Neuronal Signaling	C17H21ClN2S	hydrochloride	Romtiazin hydrochloride, Sinophenin hydrochloride	Cl.CN(C)CCCN1C2=CC=CC=C2SC3=C1C=CC=C3	4.457	0	0	4
S4625	Alcaftadine	14.5153	627	0.490196	110	-1.56656	1.56656	0.258328	0.258328	307.39	147084-10-4	Histamine Receptor	28	91.0895	<1	0	http://selleckchem.com/products/alcaftadine.html	Alcaftadine is a high affinity ligand for the H1 receptor, with a pKi (8.5) that is comparable with that of other H1 antihistamines. Alcaftadine is also an antagonist for H2 and H4 receptors with no affinity for the H3 receptor.	Neuronal Signaling	C19H21N3O	free base	Lastacaft, R89674	CN1CCC(CC1)=C2C3=C(CC[N]4C(=CN=C24)C=O)C=CC=C3	2.831	2	0	1
S5479	Cloperastine hydrochloride	16.9945	891	0.333333	926	-6.03944	6.03944	-0.761448	0.761448	366.32	14984-68-0	Histamine Receptor	73	199.279	0	0	http://selleckchem.com/products/cloperastine-hydrochloride.html	Cloperastine is a drug with a central antitussive effect, and is also endowed with an antihistaminic activity.	Neuronal Signaling	C20H25Cl2NO	hydrochloride	HT-11 hydrochloride	Cl.ClC1=CC=C(C=C1)C(OCCN2CCCCC2)C3=CC=CC=C3	5.348	1	0	6
S4648	Dantrolene sodium hemiheptahydrate	15.9252	790	0.431373	312	-1.87921	1.87921	0.306873	0.306873	399.29	24868-20-0	Calcium Channel	14	35.0622	<1	0	http://selleckchem.com/products/dantrolene-sodium.html	Dantrolene sodium hemiheptahydrate ia a skeletal muscle relaxant that acts by interfering with excitation-contraction coupling in the muscle fiber.	Transmembrane Transporters	C20H26N2O2	Sodium salt hemiheptahydrate	Dantrolene sodium salt, Dantrium, Sodium dantrolene	CCC1CN2CCC1CC2C(O)C3=C4C=C(OC)C=CC4=NC=C3	3.124	2	1	4
S5498	Betahistine mesylate	15.9239	789	0.372549	695	-1.62697	1.62697	0.199251	0.199251	328.41	54856-23-4	Histamine Receptor	65	197.923	0	0	http://selleckchem.com/products/betahistine-mesylate.html	Betahistine mesylate is the mesylate salt form of Betahistine, a histamine analog and H3 receptor agonist that serves as a vasodilator.	Neuronal Signaling	C10H20N2O6S2	dimethanesulfonate	N/A	CNCCC1=CC=CC=N1.C[S](O)(=O)=O.C[S](O)(=O)=O	-0.148	1	1	3
S4661	Tiagabine hydrochloride	16.2203	816	0.470588	146	-2.55716	2.55716	0.463344	0.463344	412.01	145821-59-6	GABA Receptor	82	199.024	11	26.6984	http://selleckchem.com/products/tiagabine-hydrochloride.html	Tiagabine Hydrochloride is the hydrochloride salt form of tiagabine, a nipecotic acid derivative with anticonvulsant property. A selective gamma-aminobutyric acid (GABA) reuptake inhibitor.	Neuronal Signaling	C20H26ClNO2S2	hydrochloride	Gabitril hydrochloride, NO050328 hydrochloride, NO328 hydrochloride, TGB hydrochloride	Cl.CC1=C(SC=C1)C(=CCCN2CCCC(C2)C(O)=O)C3=C(C)C=CS3	2.634	1	0	6
S5537	Tizanidine	14.1708	576	0.45098	217	-2.70187	2.70187	-0.647365	0.647365	253.711	51322-75-9	Adrenergic Receptor	50	197.074	15	59.1223	http://selleckchem.com/products/tizanidine.html	Tizanidine is an imidazoline derivative and a centrally acting α2 adrenergic agonist used as a muscle relaxant for therapy of acute muscle spasms and chronic spasticity.	Neuronal Signaling	C9H8ClN5S	0	N/A	ClC1=C(NC2=NCCN2)C3=NSN=C3C=C1	1.817	3	2	2
S4687	Rivastigmine	15.3756	727	0.470588	147	-0.958682	0.958682	-0.38508	0.38508	250.34	123441-03-2	AChR	The physical form of the compound is liquid, which can be dissolved in any proportion.	0	0	0	http://selleckchem.com/products/rivastigmine.html	Rivastigmine is a cholinesterase inhibitor with IC50 of 5.5 μM. It inhibits acetylcholinesterase (IC50 = 4.15 ?M) and butyrylcholinesterase (IC50 = 37 nM).	Neuronal Signaling	C14H22N2O2	free base	Rivastigmine, SDZ-ENA 713, Exelon	CCN(C)C(=O)OC1=CC=CC(=C1)C(C)N(C)C	2.599	2	0	5
S5567	Trimethadione	15.3441	721	0.431373	313	-2.48177	2.48177	-0.139266	0.139266	143.14	127-48-0	Others	28	195.613	0	0	http://selleckchem.com/products/trimethadione.html	Trimethadione is an oxazolidinedione anticonvulsant and often used to treat epileptic conditions that are resistant to other treatments.	Others	C6H9NO3	0	N/A	CN1C(=O)OC(C)(C)C1=O	0.488	3	0	0
S4718	Acetylcholine iodide	12.4066	302	0.470588	148	-0.648237	0.648237	-0.334397	0.334397	273.11	2260-50-6	AChR	54	197.723	54	197.723	http://selleckchem.com/products/acetylcholine-iodide.html	Acetylcholine iodide is a neurotransmitter found at neuromuscular junctions, autonomic ganglia, parasympathetic effector junctions, a subset of sympathetic effector junctions, and at many sites in the central nervous system.	Neuronal Signaling	C7H16INO2	iodide salt	Acetylcolina	[I-].CC(=O)OCC[N+](C)(C)C	-4.308	2	0	4
S5654	Indacaterol	12.7222	347	0.509804	80	0.464369	0.464369	0.151071	0.151071	392.491	312753-06-3	Adrenergic Receptor	52	132.487	<1	0	http://selleckchem.com/products/indacaterol.html	Indacaterol is an ultra-long-acting β-adrenoceptor agonist with pKi of 7.36 for β1-adrenoceptor and pKi of 5.48 for β2-adrenoceptor.	Neuronal Signaling	C24H28N2O3	free base	N/A	CCC1=CC2=C(CC(C2)NCC(O)C3=CC=C(O)C4=C3C=CC(=O)N4)C=C1CC	3.93	1	4	6
S4746	(20S)-Protopanaxadiol	13.9787	534	0.45098	218	-1.13667	1.13667	-0.383504	0.383504	460.73	30636-90-9	Others	92	199.683	<1	0	http://selleckchem.com/products/20s-protopanaxadiol.html	20(S)-Protopanaxadiol (PPD), the main intestinal metabolite of ginsenosides, is one of the active ingredients in ginseng.	Others	C30H52O3	free base	20-Epiprotopanaxadiol	CC(C)=CCCC(C)(O)C1CCC2(C)C1C(O)CC3C4(C)CCC(O)C(C)(C)C4CCC23C	5.789	0	2	4
S5669	Isoxsuprine hydrochloride	14.8809	677	0.254902	1045	-0.872562	0.872562	-1.02786	1.02786	337.84	579-56-6	Adrenergic Receptor	68	201.279	4	11.8399	http://www.selleckchem.com/products/isoxsuprine-hydrochloride.html	Isoxsuprine hydrochloride is a <b>beta-adrenergic</b> agonist with vasodilator activity.	Neuronal Signaling	C18H24ClNO3	hydrochloride	N/A	Cl.CC(COC1=CC=CC=C1)NC(C)C(O)C2=CC=C(O)C=C2	3.384	1	3	7
S4776	Harmaline	12.4402	307	0.431373	314	-1.4506	1.4506	0.343284	0.343284	214.26	304-21-2	AChR	23	107.346	0	0	http://selleckchem.com/products/harmaline.html	Harmaline, a natural occurrence β-carboline alkaloid, is a central nervous system stimulant and an acetylcholinesterase (AChR) inhibitor also inhibits histamine N-methyltransferase.	Neuronal Signaling	C13H14N2O	free base	N/A	COC1=CC2=C(C=C1)C3=C([NH]2)C(=NCC3)C	2.473	2	1	1
S5701	Alvimopan dihydrate	16.0933	804	0.45098	219	-0.427474	0.427474	-0.136463	0.136463	460.563	170098-38-1	Others	92	199.755	-1	-2.17125	http://selleckchem.com/products/.html	Alvimopan dihydrate is a novel, orally available peripherally restricted opioid antagonist with low systemic absorption. It accelerates the gastrointestinal recovery period with most common side effects in chronic pain patients with OBD were abdominal pai	Others	C25H36N2O6	free base	0	O.O.CC1CN(CCC1(C)C2=CC=CC(=C2)O)CC(CC3=CC=CC=C3)C(=O)NCC(O)=O	0.096	2	2	8
S4838	Acotiamide hydrochloride	15.1503	709	0.372549	696	-1.39906	1.39906	0.000138755	0.000138755	541.06	773092-05-0	AChR	100	184.822	5	9.24112	http://selleckchem.com/products/acotiamide-hydrochloride.html	Acotiamide Hydrochloride is the hydrochloride salt form of acotiamide, a prokinetic agent with gastrointestinal (GI) motility-enhancing activity. It is a new orally active selective acetylcholinesterase inhibitor.	Neuronal Signaling	C21H37ClN4O8S	hydrochloride trihydrate	YM-443 HCl, Z-338 HCl	O.O.O.Cl.COC1=CC(=C(C=C1OC)C(=O)NC2=NC(=CS2)C(=O)NCCN(C(C)C)C(C)C)O	2.325	5	3	10
S5727	Tetryzoline	11.691	191	0.509804	81	-1.19612	1.19612	-0.595887	0.595887	200.28	84-22-0	Adrenergic Receptor	40	199.72	-1	0	http://www.selleckchem.com/products/tetryzoline.html	Tetryzoline is an <b>alpha-adrenergic</b> agonist used in some over-the-counter eye drops and nasal sprays.	Neuronal Signaling	C13H16N2	Free Base	Tetrahydrozoline	C1CC(C2=NCCN2)C3=C(C1)C=CC=C3	2.185	1	1	1
S4904	JZL184	16.2166	814	0.372549	697	-2.89775	2.89775	-0.91216	0.91216	520.49	1101854-58-3	Lipase	100	192.127	<1	0	http://selleckchem.com/products/jzl184.html	JZL 184 is the first selective inhibitor of monoacylglycerol lipase (MAGL) with IC50 of 8 nM.	Metabolism	C27H24N2O9	free base	N/A	OC(C1CCN(CC1)C(=O)OC2=CC=C(C=C2)[N+]([O-])=O)(C3=CC=C4OCOC4=C3)C5=CC=C6OCOC6=C5	4.292	6	0	6
S5750	DL-Norepinephrine hydrochloride	17.2199	909	0.509804	82	-0.597737	0.597737	-0.438097	0.438097	205.64	55-27-6	Adrenergic Receptor	41	199.378	-1	0	http://www.selleckchem.com/products/dl-norepinephrine-hydrochloride.html	Norepinephrine is the neurotransmitter at most sympathetic neuroeffector junctions and has pharmacologic effects on both α1 and β1 adrenoceptors.	Neuronal Signaling	C8H12ClNO3	hydrochloride	noradrenaline hydrochloride	Cl.NCC(O)C1=CC(=C(O)C=C1)O	0.323	0	4	2
S4973	Iminostilbene	14.9704	693	0.431373	315	-2.03774	2.03774	-0.368382	0.368382	193.24	256-96-2	Others	38	196.647	0	0	http://selleckchem.com/products/iminostilbene.html	Iminostilbene (Dibenzazepine) is a chemical precursor of carbamazepine which is used primarily in the treatment of epilepsy and neuropathic pain.	Others	C14H11N	free base	Dibenzazepine	N1C2=C(C=CC=C2)C=CC3=CC=CC=C13	3.536	0	1	0
S5782	Doxazosin	7.56035	14	0.509804	83	-0.192471	0.192471	1.21349	1.21349	451.48	74191-85-8	Adrenergic Receptor	31	68.6631	1	2.21494	http://www.selleckchem.com/products/doxazosin.html	Doxazosin is a quinazoline-derivative that selectively antagonizes postsynaptic <b>α1-adrenergic receptors</b>.	Neuronal Signaling	C23H25N5O5	Free Base	N/A	COC1=CC2=C(C=C1OC)C(=NC(=N2)N3CCN(CC3)C(=O)C4COC5=C(O4)C=CC=C5)N	2.485	7	1	4
S5038	Valethamate Bromide	12.0086	243	0.509804	84	-1.79834	1.79834	-0.0706899	0.0706899	386.37	90-22-2	Others	77	199.291	77	199.291	http://www.selleckchem.com/products/valethamate-bromide.html	Valethamate bromide is an alkylbenzene which is useful for facilitating cervical ripening, dilatation and thereby decreasing the duration of labor.	Others	C19H32BrNO2	Bromide	Ediposin	[Br-].CCC(C)C(C(=O)OCC[N+](C)(CC)CC)C1=CC=CC=C1	0.41	2	0	10
S5842	Cabergoline	20.943	1023	0.294118	1017	-1.21589	1.21589	-0.165137	0.165137	451.6	81409-90-7	Dopamine Receptor	90	199.291	1	2.21435	http://www.selleckchem.com/products/cabergoline.html	Cabergoline, an ergot derivative, is a long-acting <b>dopamine</b> agonist and <b>prolactin</b> inhibitor.	Neuronal Signaling	C26H37N5O2	Free Base	FCE-21336	CCNC(=O)N(CCCN(C)C)C(=O)C1CC2C(CC3=C[NH]C4=C3C2=CC=C4)N(CC=C)C1	3.036	2	2	8
S5075	Acotiamide	15.3716	726	0.45098	220	-0.992393	0.992393	-0.144251	0.144251	450.55	185106-16-5	AChR	90	199.756	<1	0	http://selleckchem.com/products/acotiamide.html	Acotiamide is a novel acetylcholinesterase inhibitor with fundus-relaxing and gastroprokinetic properties.	Neuronal Signaling	C21H30N4O5S	free base	Acofide	COC1=C(OC)C=C(C(=O)NC2=NC(=CS2)C(=O)NCCN(C(C)C)C(C)C)C(=C1)O	2.565	5	3	10
S5923	Celiprolol hydrochloride	17.0296	893	0.411765	427	-0.856102	0.856102	0.0046253	0.0046253	415.95	57470-78-7	Adrenergic Receptor	83	199.543	-1	0	http://www.selleckchem.com/products/celiprolol-hydrochloride.html	Celiprolol is a <b>β1-adrenoceptor</b> antagonist with partial β2 agonist activity.	Neuronal Signaling	C20H34ClN3O4	hydrochloride	N/A	Cl.CCN(CC)C(=O)NC1=CC(=C(OCC(O)CNC(C)(C)C)C=C1)C(C)=O	1.978	3	3	10
S5153	Tetrahydroberberine	16.6767	867	0.254902	1051	-4.50049	4.50049	-1.2049	1.2049	339.39	522-97-4	Dopamine Receptor,5-HT Receptor	6	17.6788	0	0	http://selleckchem.com/products/tetrahydroberberine.html	Tetrahydroberberine is an isoquinoline alkaloid with micromolar affinity for dopamine D2 (antagonist, pKi = 6.08) and 5-HT1A (agonist, pKi = 5.38) receptors but moderate to no affinity for other relevant serotonin receptors.	Neuronal Signaling	C20H21NO4	free base	Canadine	COC1=CC=C2CC3N(CCC4=CC5=C(OCO5)C=C34)CC2=C1OC	3.4	4	0	2
S6094	Imidazole-4(5)-acetic Acid Hydrochloride	14.9381	690	0.431373	316	-1.18503	1.18503	-0.550252	0.550252	162.57	3251-69-2	GABA Receptor	10	61.512	0	0	http://www.selleck.cn/products/imidazole-4-5-acetic-acid-hydrochloride.html	Imidazole-4(5)-acetic Acid Hydrochloride is a competitive antagonist at <b>GABAC receptors</b>.	Neuronal Signaling	C5H7ClN2O2_x000D_	Hydrochloride	N/A	Cl.OC(=O)CC1=C[NH]C=N1	0.192	2	1	2
S4336	Metaraminol Bitartrate	10.3452	97	0.470588	149	-68.7353	68.7353	-0.0588944	0.0588944	317.29	33402-03-8	Others	63	198.557	63	198.557	http://www.selleckchem.com/products/metaraminol-bitartrate.html	0	Others	C13H19NO8	bitartrate	Metaradrine Bitartrate	CC(N)C(O)C1=CC=CC(=C1)O.OC(C(O)C(O)=O)C(O)=O	-3.582	2	5	5
S5239	Paroxetine mesylate	10.731	118	0.529412	57	-3.73955	3.73955	-1.21424	1.21424	425.471	217797-14-3	5-HT Receptor	85	199.779	-1	-2.35034	http://selleckchem.com/products/paroxetine-mesylate.html	Paroxetine Mesylate is the mesylate salt form of paroxetine, a phenylpiperidine derivative and a selective serotonin reuptake inhibitor (SSRI) with antidepressant and anxiolytic properties.	Neuronal Signaling	C20H24FNO6S	Mesylate	N/A	C[S](O)(=O)=O.FC1=CC=C(C=C1)C2CCNCC2COC3=CC=C4OCOC4=C3	2.815	3	1	4
S4370	Nicotine Ditartrate	16.9878	890	0.313725	974	-2.09936	2.09936	-0.394222	0.394222	462.46	65-31-6	Others	92	198.936	92	198.936	http://www.selleckchem.com/products/nicotine-ditartrate.html	Nicotine is a potent parasympathomimetic alkaloid found in the nightshade family of plants (Solanaceae), and also a nicotinic acetylcholine receptor agonist.	Others	C18H26N2O12	ditartrate	http://www.selleckchem.com/products/nicotiN/A	CN1CCCC1C2=CC=CN=C2.OC(C(O)C(O)=O)C(O)=O.OC(C(O)C(O)=O)C(O)=O	-5.12	5	4	7
S5274	GS967	79.0605	1095	0.235294	1067	-3.65099	3.65099	-2.10297	2.10297	347.22	1262618-39-2	Sodium Channel	45	129.601	<1	0	http://selleckchem.com/products/gs967.html	GS967 is a potent and selective inhibitor of late INa with anti-arrhythmic actions.	Transmembrane Transporters	C14H7F6N3O	free base	GS458967	FC(F)(F)OC1=CC=C(C=C1)C2=C[N]3C(=NN=C3C(F)(F)F)C=C2	5.307	3	0	4
S4508	2,2,2-Tribromoethanol	16.465	844	0.45098	221	-1.4318	1.4318	-0.373894	0.373894	282.76	75-80-9	Others	56	198.048	56	198.048	http://selleckchem.com/products/2-2-2-tribromoethanol.html	2,2,2-Tribromoethanol is an organic compound used to anesthetize mice.	Others	C2H3Br3O	free base	TBE, Tribromoethanol	OCC(Br)(Br)Br	1.85	0	1	1
S5324	Oxidopamine (hydrobromide)	13.3024	437	0.45098	222	-0.732056	0.732056	1.11263	1.11263	250.09	636-00-0	Dopamine Receptor	50	199.928	50	199.928	http://selleckchem.com/products/oxidopamine-hydrobromide.html	Oxidopamine is a neurotoxic synthetic organic compound that acts as an antagonist of the neurotransmitter dopamine with potential antineoplastic activity.	Neuronal Signaling	C8H12BrNO3	hydrobromide	6-hydroxydopamine; 6-OHDA; 2,4,5-trihydroxyphenethylamine	Br.NCCC1=C(O)C=C(O)C(=C1)O	1.022	0	4	2
S4544	Urethane	14.4716	622	0.470588	150	-6.34985	6.34985	0.384647	0.384647	89.09	51-79-6	Others	17	190.818	17	190.818	http://selleckchem.com/products/urethane.html	Urethane is a kind of antineoplastic agent that is also used as a veterinary anesthetic. It is a intermediate in organic synthesis.	Others	C3H7NO2	free base	Carbamic acid ethyl ester, Ethyl carbamate, Ethylurethane	CCOC(N)=O	0.159	2	1	2
S5363	Pikamilone	15.6922	758	0.431373	317	-1.46962	1.46962	0.194499	0.194499	208.21	34562-97-5	Others	33	158.494	0	0	http://selleckchem.com/products/pikamilone.html	Pikamilone is a drug having a central (vegetotropic and vascular) and peripheral (vasodilating) mechanisms of action.	Others	C10H12N2O3	free base	N/A	OC(=O)CCCNC(=O)C1=CN=CC=C1	-0.062	3	1	5
S4597	Lercanidipine hydrochloride	79.0605	1096	0.235294	1068	-7.81183	7.81183	-1.46426	1.46426	648.19	132866-11-6	Calcium Channel	66	101.822	<1	0	http://selleckchem.com/products/lercanidipine-hydrochloride.html	Lercanidipine is a calcium channel blocker of the dihydropyridine class.	Transmembrane Transporters	C36H42ClN3O6	hydrochloride	Zanidip (hydrochloride), Masnidipine (hydrochloride)	Cl.COC(=O)C1=C(C)NC(=C(C1C2=CC=CC(=C2)[N+]([O-])=O)C(=O)OC(C)(C)CN(C)CCC(C3=CC=CC=C3)C4=CC=CC=C4)C	6.514	4	1	14
S5430	Metoprolol	14.9143	684	0.411765	428	-1.30874	1.30874	-0.338171	0.338171	267.36	51384-51-1	Adrenergic Receptor	53	198.235	0	0	http://selleckchem.com/products/metoprolol.html	Metoprolol is a cardioselective β1-adrenergic blocking agent with log Kd values of −7.26±0.07, −6.89±0.09, −5.16±0.12 for β1, β2, and β3 adrenoceptors, respectively. It is used for acute myocardial infarction, heart failure, angina pectoris and mild to moderate hypertension.	Neuronal Signaling	C15H25NO3	free base	N/A	COCCC1=CC=C(OCC(O)CNC(C)C)C=C1	1.757	2	2	9
S4626	Ethosuximide	12.4146	303	0.431373	259	-2.88469	2.88469	0.647483	0.647483	141.17	77-67-8	Calcium Channel	28	198.342	28	198.342	http://selleckchem.com/products/ethosuximide.html	Ethosuximide?is a?succinimide?anticonvulsant, used mainly in?absence seizures A calcium channel blocker.	Transmembrane Transporters	C7H11NO2	free base	N/A	CCC1(C)CC(=O)NC1=O	0.543	2	1	1
S5480	Clidinium Bromide	14.1039	561	0.352941	850	-1.41168	1.41168	-0.536755	0.536755	432.35	3485-62-9	AChR	86	198.913	0	0	http://selleckchem.com/products/clidinium-bromide.html	Clidinium Bromide is an anticholinergic drug.	Neuronal Signaling	C22H26BrNO3	bromide	N/A	[Br-].C[N+]12CCC(CC1)C(C2)OC(=O)C(O)(C3=CC=CC=C3)C4=CC=CC=C4	-0.622	2	0	5
S4649	Atipamezole hydrochloride	13.848	513	0.490196	111	-1.5057	1.5057	0.410457	0.410457	248.75	104075-48-1	Adrenergic Receptor	12	48.2412	21	84.4221	http://selleckchem.com/products/atipamezole-hydrochloride.html	Atipamezole is a synthetic α2 adrenergic receptor antagonist. It has also been researched in humans as a potential anti-Parkinsonian drug. Atipamezole hydrochloride is hydrochloride form of atipamezole.	GPCR & G Protein	C14H17ClN2	hydrochloride	Antisedan, MPV-1248 hydrochloride, MPV1248 hydrochloride, MPV 1248 hydrochloride	Cl.CCC1(CC2=C(C1)C=CC=C2)C3=C[NH]C=N3	3.531	1	1	2
S5506	Vortioxetine	20.2036	1014	0.352941	820	-2.94751	2.94751	-2.29057	2.29057	298.45	508233-74-7	5-HT Receptor	34	113.922	<1	0	http://selleckchem.com/products/vortioxetine.html	Vortioxetine, a novel antidepressant for the treatment of major depressive disorder, is a 5-HT3, 5-HT7 and 5-HT1D receptor antagonist, 5-HT1B receptor partial agonist, 5-HT1A receptor agonist and serotonin (5-HT) transporter (SERT) inhibitor.	Neuronal Signaling	C18H22N2S	free base	N/A	CC1=CC(=C(SC2=C(C=CC=C2)N3CCNCC3)C=C1)C	4.504	0	1	3
S4667	Lidocaine hydrochloride	16.4598	843	0.392157	580	-1.81112	1.81112	0.0193159	0.0193159	270.8	73-78-9	EGFR	54	199.409	54	199.409	http://selleckchem.com/products/lidocaine-hydrochloride.html	Lidocaine hydrochloride is a local anesthetic and cardiac depressant used as an antiarrhythmia agent.	Angiogenesis	C14H23ClN2O	hydrochloride	Lidocaine HCL, Lidothesin, Lignocaine hydrochloride, Xyloneural	Cl.CCN(CC)CC(=O)NC1=C(C)C=CC=C1C	3.008	1	1	5
S5538	Tropisetron	14.7183	660	0.45098	223	-1.03555	1.03555	0.940089	0.940089	284.35	89565-68-4	5-HT Receptor,AChR	10	35.1679	56	196.94	http://selleckchem.com/products/tropisetron.html	Tropisetron is a 5-HT3 receptor antagonist and α7-nicotinic receptor agonist with an IC50 of 70.1 ± 0.9 nM for 5-HT3 receptor.	Neuronal Signaling	C17H20N2O2	free base	ICS 205-930	CN1C2CCC1CC(C2)OC(=O)C3=C[NH]C4=C3C=CC=C4	2.608	2	1	3
S4693	Guanfacine Hydrochloride	16.2501	819	0.372549	698	-0.688223	0.688223	0.258481	0.258481	282.55	29110-48-3	Adrenergic Receptor	56	198.195	30	106.176	http://selleckchem.com/products/guanfacine-hydrochloride.html	Guanfacine Hydrochloride is a selective α2A-adrenoceptor agonist with anti-hypertensive effect.	Neuronal Signaling	C9H10Cl3N3O	hydrochloride	Guanfacine Hydrochloride, Guanfacine, Tenex, Intuniv	Cl.NC(=N)NC(=O)CC1=C(Cl)C=CC=C1Cl	2.412	1	2	3
S5579	Chelidonic acid	13.7703	499	0.431373	318	-0.950341	0.950341	0.383279	0.383279	184.10	99-32-1	Immunology & Inflammation related	4	21.7273	0	0	http://selleckchem.com/products/chelidonic-acid.html	Chelidonic acid is a secondary metabolite found in several plants with therapeutic potential in allergic disorders in experimental animals.	Immunology & Inflammation	C7H4O6	free base	Jerva acid, Jervaic acid, γ-Pyrone-2,6-dicarboxylic acid	OC(=O)C1=CC(=O)C=C(O1)C(O)=O	-0.479	4	0	2
S4719	Kynurenic acid	14.9778	695	0.333333	927	-1.8413	1.8413	-1.28157	1.28157	189.17	492-27-3	NMDAR	10	52.8625	<1	0	http://selleckchem.com/products/kynurenic-acid.html	Kynurenic acid, a natural metabolite of tryptophan via the kynurenine pathway, is a broad-spectrum excitatory amino acid antagonist It proved to be an antagonist at NMDA, kainate and AMPA receptors.	Neuronal Signaling	C10H7NO3	free base	Quinurenic acid|Kynurenate	OC(=O)C1=CC(=C2C=CC=CC2=N1)O	1.832	2	1	1
S5655	Venlafaxine	15.4739	737	0.45098	224	0.531162	0.531162	0.488755	0.488755	277.402	93413-69-5	5-HT Receptor	55	198.268	<1	0	http://selleckchem.com/products/venlafaxine.html	Venlafaxine is an arylalkanolamine serotonin-norepinephrine reuptake inhibitor (SNRI), used to treat major depressive disorder (MDD), generalised anxiety disorder (GAD), panic disorder and social phobia.	Neuronal Signaling	C17H27NO2	0	Wy 45030	COC1=CC=C(C=C1)C(CN(C)C)C2(O)CCCCC2	3.022	1	0	5
S4748	Ondansetron Hydrochloride Dihydrate	17.7368	944	0.372549	699	-1.80447	1.80447	0.909885	0.909885	365.85	103639-04-9	5-HT Receptor	73	199.535	73	199.535	http://selleckchem.com/products/ondansetron-hcl.html	Ondansetron is a highly specific and selective serotonin 5-HT3 receptor antagonist (Ki=6.16 nM), with low affinity for dopamine receptors.	Neuronal Signaling	C18H24ClN3O3	hydrochloride	N/A	O.O.Cl.C[N]1C2=C(C(=O)C(CC2)C[N]3C=CN=C3C)C4=C1C=CC=C4	2.602	2	0	2
S5670	Chloropyramine hydrochloride	18.379	974	0.313725	975	0.0137089	0.0137089	-0.535168	0.535168	326.26	6170-42-9	Histamine Receptor	65	199.228	-1	0	http://www.selleckchem.com/products/chloropyramine-hydrochloride.html	Chloropyramine hydrochloride is a <b>histamine receptor H1</b> antagonist and has anti-cholinergic, antispasmodic, and antiallergic effects.	Neuronal Signaling	C16H21Cl2N3	hydrochloride	Halopyramine hydrochloride	Cl.CN(C)CCN(CC1=CC=C(Cl)C=C1)C2=CC=CC=N2	4.149	1	0	6
S4787	Methyl syringate	14.5538	635	0.392157	581	0.0533818	0.0533818	0.285057	0.285057	212.2	884-35-5	Calcium Channel	42	197.926	0	0	http://selleckchem.com/products/methyl-syringate.html	Methyl syringate, a plant phenolic compound, is a specific and selective TRPA1 agonist.	Transmembrane Transporters	C10H12O5	free base	Syringic Acid Methyl Ester	COC(=O)C1=CC(=C(O)C(=C1)OC)OC	0	0	0	0
S5709	Norgestrel	14.2781	594	0.45098	225	1.07124	1.07124	0.738801	0.738801	312.446	6533-00-2	Others	62	198.434	<1	0	http://selleckchem.com/products/norgestrel.html	Norgestrel is synthetic steroidal progestin that is used in combination with ethinyl estradiol for oral contraception. It also has strong neuroprotective activity.	Others	C21H28O2	free base	WY-3707, SH-70850, SH-850, FH 122-A	CCC12CCC3C(CCC4=CC(=O)CCC34)C1CCC2(O)C#C	4.771	1	0	1
S4839	Mosapride	13.3611	446	0.411765	429	-0.428071	0.428071	0.106321	0.106321	421.89	112885-41-3	5-HT Receptor	84	199.104	0	0	http://selleckchem.com/products/mosapride.html	Mosapride is a gastroprokinetic agent that acts as a selective 5HT4 agonist.	Neuronal Signaling	C21H25ClFN3O3	0	N/A	CCOC1=CC(=C(Cl)C=C1C(=O)NCC2CN(CCO2)CC3=CC=C(F)C=C3)N	2.932	3	2	7
S5734	Midodrine hydrochloride	14.6973	658	0.411765	430	-0.584875	0.584875	0.741041	0.741041	290.74	43218-56-0	Adrenergic Receptor	58	199.491	-1	0	http://www.selleckchem.com/products/midodrine-hydrochloride.html	Midodrine hydrochloride is the hydrochloride salt form of midodrine, an <b>adrenergic alpha-1</b> agonist used as a vasopressor.	Neuronal Signaling	C12H19ClN2O4	Hydrochloride	N/A	Cl.COC1=CC=C(OC)C(=C1)C(O)CNC(=O)CN	-0.166	3	3	6
S4926	(R)-Nepicastat HCl	18.3733	973	0.313725	976	-3.62635	3.62635	-0.139733	0.139733	331.81	195881-94-8	Hydroxylase	66	198.909	<1	0	http://selleckchem.com/products/r-nepicastat-hcl.html	(R)-Nepicastat HCl, the R-enantiomer of Nepicastat HCl, is a potent and selective inhibitor with IC50 of 25.1 nM and 18.3 nM for bovine and human dopamine-β-hydroxylase, with negligible affinity for twelve other enzymes and thirteen neurotransmitter receptors.	Metabolism	C14H16ClF2N3S	Hydrochloride	RS-25560-198 HCl	Cl.NCC1=CNC(=S)N1C2CCC3=C(F)C=C(F)C=C3C2	3.008	0	2	2
S5751	Dihydroergotamine Mesylate	13.221	419	0.313725	977	-1.281	1.281	0.461225	0.461225	679.78	6190-39-2	Adrenergic Receptor	100	147.106	-1	0	http://www.selleckchem.com/products/dihydroergotamine-mesylate.html	Dihydroergotamine Mesylate is an ergot derivative with agonistic activity for alpha-adrenergic, serotonergic, and dopaminergic receptors.	Neuronal Signaling	C34H41N5O8S	Mesylate	Dihydroergotamine mesilate	CN1CC(CC2C1CC3=C[NH]C4=CC=CC2=C34)C(=O)NC5(C)OC6(O)C7CCCN7C(=O)C(CC8=CC=CC=C8)N6C5=O.C[S](O)(=O)=O	2.786	4	2	4
S4977	Efonidipine	9.53886	49	0.627451	12	-5.51072	5.51072	-1.46757	1.46757	631.66	111011-63-3	Calcium Channel	100	158.313	0	0	http://selleckchem.com/products/efonidipine.html	Efonidipine is an L- and T-type calcium channel blocker leading to vasodilation and decreased automaticity of the heart. It also suppresses aldosterone secretion from the adrenal.	Transmembrane Transporters	C34H38N3O7P	free base	NZ-105	CC1=C(C(C2=CC(=CC=C2)[N+]([O-])=O)C(=C(C)N1)[P]3(=O)OCC(C)(C)CO3)C(=O)OCCN(CC4=CC=CC=C4)C5=CC=CC=C5	4.956	4	1	11
S5783	Montelukast	12.7765	353	0.509804	85	-0.845507	0.845507	-0.407785	0.407785	586.18	158966-92-8	LTR	100	170.596	1	1.70596	http://www.selleckchem.com/products/montelukast.html	Montelukast is a <b>leukotriene receptor</b> antagonist used for the maintenance treatment of asthma and to relieve symptoms of seasonal allergies.	Immunology & Inflammation	C35H36ClNO3S	Free Base	N/A	CC(C)(O)C1=CC=CC=C1CCC(SCC2(CC2)CC(O)=O)C3=CC=CC(=C3)\C=C\C4=CC=C5C=CC(=CC5=N4)Cl	8.284	2	0	12
S5042	Bevantolol hydrochloride	16.1302	808	0.411765	431	0.195632	0.195632	0.666378	0.666378	381.89	42864-78-8	Adrenergic Receptor	76	199.01	52	136.165	http://selleckchem.com/products/bevantolol-hydrochloride.html	Bevantolol hydrochloride is a cardioselective, beta adrenoceptor antagonist, devoid of intrinsic β sympathomimetic activity and with weak membrane-stabilizing and local anesthetic properties.	Neuronal Signaling	C20H28ClNO4	hydrochloride	NC-1400 hydrochloride	Cl.COC1=C(OC)C=C(CCNCC(O)COC2=CC=CC(=C2)C)C=C1	3.645	3	2	10
S5843	Cinitapride Hydrogen Tartrate	13.2189	418	0.509804	86	0.704838	0.704838	1.01261	1.01261	552.57	1207859-16-2	5-HT Receptor	59	106.774	5	9.04863	http://www.selleckchem.com/products/cinitapride-hydrogen-tartrate.html	Cinitapride Hydrogen Tartrate is a gastroprokinetic agent that acts as an agonist of the 5-HT1 and 5-HT4 receptors and as an antagonist of the 5-HT2 receptors	Neuronal Signaling	C25H36N4O10	Hydrogen Tartrate	N/A	CCOC1=CC(=C(C=C1C(=O)NC2CCN(CC2)CC3CCC=CC3)[N+]([O-])=O)N.OC(C(O)C(O)=O)C(O)=O	-2.325	4	4	10
S5087	Tianeptine	14.5429	633	0.470588	151	-0.802237	0.802237	-0.0294345	0.0294345	436.95	72797-41-2	Opioid Receptor	87	199.107	0	0	http://selleckchem.com/products/tianeptine.html	Tianeptine is an antidepressant agent that act as an atypical agonist of the μ-opioid receptor with clinically negligible effects on the δ- and κ-opioid receptors.	Neuronal Signaling	C21H25ClN2O4S	free base	S-1574, JNJ-39823277, TPI-1062	CN1C2=CC=CC=C2C(NCCCCCCC(O)=O)C3=CC=C(Cl)C=C3[S]1(=O)=O	1.222	3	1	8
S5925	Olodaterol hydrochloride	16.2755	821	0.411765	432	2.41222	2.41222	0.952365	0.952365	422.9	869477-96-3	Adrenergic Receptor	85	200.993	85	200.993	http://www.selleckchem.com/products/olodaterol-hydrochloride.html	Olodaterol hydrochloride is the hydrochloride salt form of Olodaterol, which is a long-acting <b>beta2-adrenergic</b> agonist.	Neuronal Signaling	C21H27ClN2O5	hydrochloride	BI-1744 HCl	Cl.COC1=CC=C(CC(C)(C)NCC(O)C2=C3OCC(=O)NC3=CC(=C2)O)C=C1	2.257	3	4	7
S5154	Tetrahydropiperine	16.7775	874	0.392157	546	-0.227917	0.227917	-0.214475	0.214475	289.37	23434-88-0	Others	57	196.98	0	0	http://selleckchem.com/products/tetrahydropiperine.html	Tetrahydropiperine, derived from piperine, can be used to treat convulsion, epilepsy, relieve pain, and control insects.	Others	C17H23NO3	free base	Cosmoperine	O=C(CCCCC1=CC2=C(OCO2)C=C1)N3CCCCC3	3.332	3	0	5
S6172	Brucine sulfate heptahydrate	18.7149	984	0.392157	582	0.355871	0.355871	0.559382	0.559382	1013.11	60583-39-3	Others	202.622	200	0	0	http://www.selleck.cn/products/brucine-sulfate-heptahydrate.html	Brucine is an alkaloid that acts as an antagonist at glycine receptors and paralyzes inhibitory neurons.	Others	C46H68N4O19S_x000D_	heptahydrate	N/A	O.O.O.O.O.O.O.COC1=CC2=C(C=C1OC)C34CCN5CC6=CCOC7CC(=O)N2C3C7C6CC45.COC8=CC9=C(C=C8OC)C%10%11CCN%12CC%13=CCOC%14CC(=O)N9C%10C%14C%13CC%11%12.O[S](O)(=O)=O	0.168	8	0	4
S4338	Methoxamine HCl	19.7816	1006	0.333333	928	-2.77595	2.77595	0.179317	0.179317	247.72	61-16-5	Others	50	201.841	-1	0	http://www.selleckchem.com/products/methoxamine-hcl.html	Methoxamine is an <b>α1-adrenergic receptor</b> agonist, it induces vasoconstriction of skin and splanchnic blood vessels.	Others	C11H17NO3.HCl	Hydrochloride	Vasoxine HCl	Cl.COC1=CC(=C(OC)C=C1)C(O)C(C)N	1.151	2	2	4
S5247	Selamectin	79.0605	1097	0.235294	1069	-47.7561	47.7561	-3.18636	3.18636	769.96	220119-17-5	others	100	129.877	0	0	http://selleckchem.com/products/.html	Selamectin is a macrocyclic lactone derivative of ivermectin, an anthelmintic that potentiates glutamate- and GABA-gated chloride channel opening in nematodes.	others	C43H63NO11	free base	N/A	COC1CC(OC(C)C1O)OC/2C(C)\C=C\C=C\3COC4/C(=N/O)C(=CC(C(=O)OC5CC(C\C=C2C)OC6(CCC(C)C(O6)C7CCCCC7)C5)C34O)C	5.315	9	1	4
S4376	Aceclidine HCl	10.3265	96	0.490196	112	-1.66371	1.66371	-0.963772	0.963772	205.68	6109-70-2	Others	41	199.339	41	199.339	http://www.selleckchem.com/products/aceclidine-hcl.html	Aceclidine is a parasympathomimetic miotic agent used to decreases intraocular pressure.	Others	C9H16ClNO2	hydrochloride	N/A	Cl.CC(=O)OC1CN2CCC1CC2	0.939	2	0	2
S5279	Fendiline hydrochloride	79.0605	1098	0.235294	1070	-6.02754	6.02754	-2.36732	2.36732	351.91	13636-18-5	Calcium Channel,Ras	70	198.914	0	0	http://selleckchem.com/products/fendiline-hydrochloride.html	Fendiline hydrochloride is the hydrochloride salt form of Fendiline, which is an L-type calcium channel blocker and also a specific inhibitor of K-Ras plasma membrane targeting with no detectable effect on the localization of H- and N-Ras.	Transmembrane Transporters	C23H26ClN	hydrochloride	N/A	Cl.CC(NCCC(C1=CC=CC=C1)C2=CC=CC=C2)C3=CC=CC=C3	5.772	0	1	7
S4512	Aceglutamide	15.8712	780	0.411765	433	-1.20148	1.20148	-0.0992749	0.0992749	188.18	2490-97-3	Others	37	196.62	37	196.62	http://selleckchem.com/products/aceglutamide.html	Aceglutamide is a psychostimulant, nootropic agent which functions as a prodrug to glutamine with improved potency and stability.	Others	C7H12N2O4	free base	α-N-Acetyl-L-glutamine, N2-Acetylglutamine	CC(=O)NC(CCC(N)=O)C(O)=O	-1.587	3	2	5
S5326	Dolasetron	16.8057	876	0.45098	226	0.29163	0.29163	0.224371	0.224371	324.37	115956-12-2	5-HT3	64	197.306	<1	0	http://selleckchem.com/products/.html	Dolasetron(MDL-73147) is a serotonin 5-HT3 receptor antagonist used to treat nausea and vomiting following chemotherapy.	GPCR	C19H20N2O3	free base	MDL-73147	O=C1CN2C3CC(CC2CC1C3)OC(=O)C4=C[NH]C5=C4C=CC=C5	2.035	3	1	3
S4569	Fluphenazine dihydrochloride	11.9545	236	0.607843	16	-2.5255	2.5255	-1.31119	1.31119	510.44	146-56-5	Dopamine Receptor	100	195.909	100	195.909	http://selleckchem.com/products/fluphenazine-dihydrochloride.html	Fluphenazine dihydrochloride is a phenothiazine-class D1DR and D2DR inhibitor. It also inhibits Histamine H1 Receptor.	GPCR & G Protein	C22H28Cl2F3N3OS	dihydrochloride	Prolixin	Cl.Cl.OCCN1CCN(CCCN2C3=C(SC4=CC=C(C=C24)C(F)(F)F)C=CC=C3)CC1	5.199	0	1	7
S5385	Imidafenacin	12.6037	327	0.431373	319	-1.78954	1.78954	0.115709	0.115709	319.4	170105-16-5	mAChR	63	197.245	-1	-3.13087	http://selleckchem.com/products/.html	Imidafenacin(KRP-197; ONO-8025) is a potent and selective inhibitor of M3 receptors with Kb of 0.317 nM; less potent for M2 receptors(IC50=4.13 nM).	Neurological Disease	C20H21N3O	free base	0	CC1=NC=C[N]1CCC(C(N)=O)(C2=CC=CC=C2)C3=CC=CC=C3	2.55	2	1	6
S4600	Benzyl alcohol	11.8828	226	0.431373	320	-1.65639	1.65639	-0.93528	0.93528	108.14	100-51-6	Others	The physical form of the compound is liquid, which can be dissolved in any proportion.	0	0	0	http://selleckchem.com/products/benzyl-alcohol.html	Benzyl alcohol is used as a local anesthetic. Also, it is used in the manufacture of other benzyl compounds, as a pharmaceutic aid, and in perfumery and flavoring.	Others	C7H8O	free base	Phenylmethanol, Benzenemethanol, Phenylcarbinol, Benzoyl alcohol	OCC1=CC=CC=C1	1.225	0	1	1
S5432	Dibenamine Hydrochloride	13.8977	520	0.470588	152	-2.59325	2.59325	-0.381613	0.381613	296.23	55-43-6	Adrenergic Receptor	59	199.17	0	0	http://selleckchem.com/products/dibenamine-hydrochloride.html	Dibenamine is an irreversible blocker of α1 adrenoceptors.	Neuronal Signaling	C16H19Cl2N	hydrochloride	N-(2-Chloroethyl)dibenzylamine Hydrochloride, Sympatholytin Hydrochloride, Dibenzyl chlorethylamine, Dibenzylchlorethamine	Cl.ClCCN(CC1=CC=CC=C1)CC2=CC=CC=C2	4.534	0	0	6
S4628	(+/-)-Sulfinpyrazone	13.6871	491	0.490196	113	-2.38457	2.38457	-0.137397	0.137397	404.48	57-96-5	COX	80	197.785	<1	0	http://selleckchem.com/products/sulfinpyrazone.html	Sulfinpyrazone is one of the most studied platelet COX inhibitors, also a uricosuric agent that competitively inhibits uric acid reabsorption in kidney proximal tubules.	Neuronal Signaling	C23H20N2O3S	free base	G-28315, NSC 75925	O=C1C(CC[S](=O)C2=CC=CC=C2)C(=O)N(N1C3=CC=CC=C3)C4=CC=CC=C4	3.434	3	0	6
S5481	Molindone hydrochloride	13.687	490	0.470588	153	-1.22002	1.22002		0	312.83	15622-65-8	Dopamine Receptor	9	28.7696	0	0	http://selleckchem.com/products/molindone-hydrochloride.html	Molindone hydrochloride is the hydrochloride salt form of molindone, a conventional antipsychotic used in the therapy of schizophrenia. It is a dopamine D2/D5 receptor antagonist.	Neuronal Signaling	C16H25ClN2O2	hydrochloride	N/A	Cl.CCC1=C(C)[NH]C2=C1C(=O)C(CC2)CN3CCOCC3	2.522	2	1	3
S4650	Atipamezole	10.6354	110	0.509804	87	-0.581967	0.581967	0.408332	0.408332	212.29	104054-27-5	Adrenergic Receptor	42	197.843	<1	0	http://selleckchem.com/products/atipamezole.html	Atipamezole is a synthetic α2 adrenergic receptor antagonist. It has also been researched in humans as a potential anti-Parkinsonian drug.	GPCR & G Protein	C14H16N2	Free Base	MPV-1248, MPV1248, MPV 1248, Antisedan	CCC1(CC2=C(C1)C=CC=C2)C3=CN=C[NH]3	3.012	1	1	2
S5507	Trimebutine maleate	10.9716	126	0.431373	260	-52.4634	52.4634	-1.19999	1.19999	503.542	39133-31-8	Lamin A Splicing	100	198.593	-1	-1.98593	http://selleckchem.com/products/.html	a modulator of Lamin A Splicing	Others	C26H33NO9	0	3,4,5-Trimethoxybenzoic Acid 2-(Dimethylamino)-2-phenylbutyl Ester Maleate Salt;	CCC(COC(=O)C1=CC(=C(OC)C(=C1)OC)OC)(N(C)C)C2=CC=CC=C2.OC(=O)\C=C/C(O)=O	1.12	7	0	12
S4668	Procaine	11.8983	228	0.509804	88	-0.549619	0.549619	-0.42783	0.42783	236.31	59-46-1	Sodium Channel	47	198.891	<1	0	http://selleckchem.com/products/procaine.html	Procaine is a benzoic acid derivative with local anesthetic and antiarrhythmic properties. Procaine binds to and inhibits voltage-gated sodium channels, thereby inhibiting the ionic flux required for the initiation and conduction of impulses.	Transmembrane Transporters	C13H20N2O2	Free Base	Procaine, Novocaine, Vitamin H3, Duracaine, Spinocaine	CCN(CC)CCOC(=O)C1=CC=C(N)C=C1	1.775	2	1	7
S5542	7-Nitroindazole	14.6192	648	0.470588	154	-1.12124	1.12124	-0.633965	0.633965	163.13	2942-42-9	neuronal nitric oxide synthase	32	196.163	0	0	http://selleckchem.com/products/.html	Nitroindazole acts as a selective inhibitor for neuronal nitric oxide synthase, a hemoprotein enzyme that, in neuronal tissue, converts arginine to citrulline and nitric oxide (NO)	Nervous system	C7H5N3O2	free base	N/A	[O-][N+](=O)C1=CC=CC2=C1[NH]N=C2	1.368	1	1	1
S4696	CarbinoxaMine Maleate	14.542	632	0.490196	114	-0.200566	0.200566	0.202929	0.202929	406.86	3505-38-2	Histamine Receptor	81	199.086	81	199.086	http://selleckchem.com/products/carbinoxamine-maleate.html	Carbinoxamine maleate is a histamine-H1 receptor blocking agent with antihistamine and anticholinergic properties.	Neuronal Signaling	C20H23ClN2O5	maleate	N/A	CN(C)CCOC(C1=CC=C(Cl)C=C1)C2=NC=CC=C2.OC(=O)\C=C/C(O)=O	0.224	4	0	8
S5616	4-Methylcatechol	9.89973	70	0.333333	929	-3.67277	3.67277	-1.72887	1.72887	124.137	452-86-8	Others	24	193.334	-1	-8.0556	http://selleckchem.com/products/.html	an antagonist of the androgen receptor (AR) signaling pathway	Others	C7H8O2	free base	2-Hydroxy-4-methylphenol; 4-Methyl-1,2-benzenediol (4-methylpyrocatechol); 4-Methyl-1,2-dihydroxybenzene; 4-methyl-2-benzenediol; 4-methyl-benzene-1,2-diol; 4-methyl-pyrocatecho	CC1=CC(=C(O)C=C1)O	1.832	0	2	0
S4727	Cinnarizine	79.0605	1099	0.235294	1071	-3.7926	3.7926	-2.15091	2.15091	368.51	298-57-7	Calcium Channel	73	198.095	<1	0	http://selleckchem.com/products/cinnarizine.html	Cinnarizine is a medication derivative of piperazine, and characterized as an antihistamine and a calcium channel blocker.	Transmembrane Transporters	C26H28N2	free base	Stugeron|Dimitronal|Stutgin|Cinarizine	C1CN(CCN1C\C=C\C2=CC=CC=C2)C(C3=CC=CC=C3)C4=CC=CC=C4	5.524	0	0	6
S5656	Diphenylpyraline hydrochloride	16.0111	799	0.372549	700	0.657685	0.657685	-0.830068	0.830068	317.85	132-18-3	Histamine Receptor	63	198.207	-1	0	http://www.selleckchem.com/products/diphenylpyraline-hydrochloride.html	Diphenylpyraline hydrochloride is the hydrochloride salt form of diphenylpyraline, which is an antihistamine used in the treatment of allergic rhinitis, hay fever, and allergic skin disorders.	Neuronal Signaling	C19H24ClNO	hydrochloride	N/A	Cl.CN1CCC(CC1)OC(C2=CC=CC=C2)C3=CC=CC=C3	3.738	1	0	4
S4749	Citalopram HBr	13.1983	417	0.372549	701	0.841438	0.841438	0.311904	0.311904	405.3	59729-32-7	5-HT Receptor	81	199.852	81	199.852	http://selleckchem.com/products/citalopram-hbr.html	Citalopram HBr, an antidepressant, is an orally administered selective serotonin reuptake inhibitor (SSRI) with IC50 of 1.8 nM.	Neuronal Signaling	C20H22BrFN2O	hydrobromide	Nitalapram HBr, Prepram HBr, Bonitrile HBr, Lu 10-171 HBr	Br.CN(C)CCCC1(OCC2=C1C=CC(=C2)C#N)C3=CC=C(F)C=C3	4.212	1	0	5
S5673	Mivacurium chloride	15.0968	703	0.411765	434	-1.32299	1.32299	-0.0689822	0.0689822	1100.17	106861-44-3	Others	100	90.895	100	90.895	http://www.selleckchem.com/products/mivacurium-chloride.html	Mivacurium chloride is a rapid, non-depolarising, neuromuscular blocking agent of short duration, used therefore as anesthetic, to provide skeletal muscle relaxation in minor surgical operations, in emergency surgical procedures of short to intermediate duration and during intubation of the trachea.	Others	C58H80Cl2N2O14	chloride	N/A	[Cl-].[Cl-].COC1=CC2=C(C=C1OC)C(CC3=CC(=C(OC)C(=C3)OC)OC)[N+](C)(CCCOC(=O)CC\C=C\CCC(=O)OCCC[N+]4(C)CCC5=C(C=C(OC)C(=C5)OC)C4CC6=CC(=C(OC)C(=C6)OC)OC)CC2	0.836	14	0	30
S4797	Nicergoline	16.4952	850	0.411765	435	0.0624598	0.0624598	0.554862	0.554862	484.39	27848-84-6	Androgen Receptor	22	45.4179	0	0	http://selleckchem.com/products/nicergoline.html	Nicergoline is an ergot derivative used to treat senile dementia and other disorders with vascular origins. It has a selective alpha-1A adrenergic receptor blocking property and also other additional mechanisms of actions.	Endocrinology & Hormones	C24H26BrN3O3	free base	N/A	COC12CC(COC(=O)C3=CN=CC(=C3)Br)CN(C)C1CC4=C[N](C)C5=CC=CC2=C45	0	0	0	0
S5710	Ambroxol	14.6969	657	0.529412	58	-0.207386	0.207386	0.00911089	0.00911089	378.103	18683-91-5	Others	76	201.004	-1	-2.64478	http://selleckchem.com/products/.html	Ambroxol is a secretolytic agent used in the treatment of respiratory diseases associated with viscid or excessive mucus.	Others	C13H18Br2N2O	0	0	NC1=C(Br)C=C(Br)C=C1CNC2CCC(O)CC2	2.739	0	3	3
S4849	Levocetirizine Dihydrochloride	17.5687	933	0.352941	821	-0.535355	0.535355	0.0267346	0.0267346	461.81	130018-87-0	Histamine Receptor	92	199.216	92	199.216	http://selleckchem.com/products/levocetirizine-dihydrochloride.html	Levocetirizine is the active R-enantiomer of cetirizine and represents a new second-generation histamine H1 antagonist.	Neuronal Signaling	C21H27Cl3N2O3	dihydrochloride	Xyzal Dihydrochloride, (-)-Cetirizine Dihydrochloride	Cl.Cl.OC(=O)COCCN1CCN(CC1)C(C2=CC=CC=C2)C3=CC=C(Cl)C=C3	1.217	2	0	8
S5735	Midodrine	15.539	745	0.431373	321	0.280265	0.280265	0.0586978	0.0586978	254.28	42794-76-3	Adrenergic Receptor	51	200.566	-1	0	http://www.selleckchem.com/products/midodrine.html	Midodrine belongs to the class of medications known as vasopressors. It is an <b>adrenergic alpha-1</b> agonist.	Neuronal Signaling	C12H18N2O4	Free Base	N/A	COC1=CC=C(OC)C(=C1)C(O)CNC(=O)CN	-0.548	3	3	6
S4932	Proxyphylline	14.2193	585	0.45098	227	-0.502113	0.502113	0.03137	0.03137	238.24	603-00-9	Adenosine Receptor	47	197.28	0	0	http://selleckchem.com/products/proxyphylline.html	Proxyphylline is a derivative of theophylline which is used as a bronchodilator and for its cardiovascular properties. It selectively antagonizes A1 adenosine receptors (Ki = 82 nM for bovine brain) versus A2 adenosine receptors (Ki = 850 ?M for platelets).	GPCR & G Protein	C10H14N4O3	free base	Monophylline, Spasmolysin	CC(O)C[N]1C=NC2=C1C(=O)N(C)C(=O)N2C	-0.262	3	1	2
S5755	Methyl Eugenol	14.1144	564	0.431373	322	-1.3134	1.3134	0.278034	0.278034	178.23	93-15-2	Others	The physical form of the compound is liquid, which can be dissolved in any proportion.	0	0	0	http://www.selleckchem.com/products/methyl-eugenol.html	Methyl eugenol, as a constituent in leaves, fruits, stems, and/or roots, is used as a flavoring agent, as a fragrance and as an anesthetic in rodents.	Others	C11H14O2	Free Base	4-allylveratrole, eugenyl methyl ether, O-methyleugenol	COC1=C(OC)C=C(CC=C)C=C1	2.805	2	0	4
S4991	Valpromide	15.0129	696	0.490196	115	-1.89466	1.89466	0.696185	0.696185	143.23	2430-27-5	Others	28	195.49	0	0	http://selleckchem.com/products/valpromide.html	Valpromide is an antiepileptic drug, derivative of Valproic acid (VPA), used as a mood-stabilizer in bipolar disorder.	Others	C8H17NO	free base	Depamide, Dipropylacetamide, 2-propylpentanamide	CCCC(CCC)C(N)=O	2.122	1	1	5
S5787	Dronedarone	20.2754	1015	0.27451	1041	-6.2471	6.2471	-2.71325	2.71325	556.76	141626-36-0	Others	The physical form of the compound is liquid, which can be dissolved in any proportion.	0	0	0	http://www.selleckchem.com/products/dronedarone.html	Dronedarone is a derivative of amiodarone which is classified as a Class III antiarrhythmic agent. It shows rate-dependent inhibition of the rapid Na+ current, inhibits α and β-adrenergic receptors like Class II agents, exhibits blockade of K+ outward currents as the main mechanism of action of Class III, and effectively block slow Ca2+ inward currents (Class IV).	Others	C31H44N2O5S	Free Base	SR33589	CCCCN(CCCC)CCCOC1=CC=C(C=C1)C(=O)C2=C(CCCC)OC3=C2C=C(N[S](C)(=O)=O)C=C3	7.015	5	1	18
S5045	Nomilin	11.8285	211	0.529412	59	-0.172138	0.172138	-0.234493	0.234493	514.56	1063-77-0	Others	100	194.341	<1	0	http://selleckchem.com/products/nomilin.html	Nomilin is a triterpenoid present in common edible citrus fruits with putative anticancer properties.	Others	C28H34O9	free base	N/A	CC(=O)OC1CC(=O)OC(C)(C)C2CC(=O)C3(C)C(CCC4(C)C(OC(=O)C5OC345)C6=COC=C6)C12C	2.151	9	0	3
S5844	Lobelin sulphate	13.6542	483	0.313725	978	0.216386	0.216386	1.05959	1.05959	772.99	134-64-5	AChR	100	129.368	100	129.368	http://www.selleckchem.com/products/lobelin-sulphate.html	Lobelin sulphate is an alkaloid that has actions similar to nicotine on nicotinic cholinergic receptors but is less potent. It has a variety of therapeutic uses including in respiratory disorders, peripheral vascular disorders, insomnia, and smoking cessation.	Neuronal Signaling	C44H56N2O8S	sulphate	N/A	CN1C(CCCC1CC(=O)C2=CC=CC=C2)CC(O)C3=CC=CC=C3.CN4C(CCCC4CC(=O)C5=CC=CC=C5)CC(O)C6=CC=CC=C6.O[S](O)(=O)=O	7.26	2	2	12
S5088	Labetalone hydrochloride	13.0546	394	0.411765	436	-0.328272	0.328272	-0.831034	0.831034	362.85	96441-14-4	Adrenergic Receptor	72	198.429	0	0	http://selleckchem.com/products/labetalone-hydrochloride.html	Labetalone hydrochloride is hydrochloride form of labetalone, a blocker of both alpha- and beta-adrenergic receptors that is used as an antihypertensive.	Neuronal Signaling	C19H23ClN2O3	hydrochloride	Benzoic amide	Cl.CC(CCC1=CC=CC=C1)NCC(=O)C2=CC(=C(O)C=C2)C(N)=O	2.92	2	3	8
S5926	Pitolisant hydrochloride	16.2191	815	0.313725	979	-0.645968	0.645968	-0.201192	0.201192	332.31	903576-44-3	Histamine Receptor	66	198.61	66	198.61	http://www.selleckchem.com/products/pitolisant-hydrochloride.html	Pitolisant acts as a high-affinity competitive antagonist (Ki=0.16 nM) and as an inverse agonist (EC50=1.5 nM) at the <b>human histamine H3 receptor subtype</b>.	Neuronal Signaling	C17H27Cl2NO	hydrochloride	Tiprolisant hydrochloride, BF-2649 HCl	Cl.ClC1=CC=C(CCCOCCCN2CCCCC2)C=C1	4.576	1	0	8
S5177	Naproxen	12.6622	337	0.490196	116	-0.70718	0.70718	-0.511849	0.511849	230.26	22204-53-1	COX	46	199.774	-1	0	http://www.selleckchem.com/products/naproxen.html	Naproxen is an anti-inflammatory agent with analgesic and antipyretic properties. It is a nonselective inhibitor of <b>COX-1</b> and <b>COX-2</b>.	Immunology & Inflammation	C14H14O3	Free Base	N/A	COC1=CC2=CC=C(C=C2C=C1)C(C)C(O)=O	2.849	2	0	3
S6324	5-Methoxytryptamine	12.8257	362	0.509804	89	-0.867343	0.867343	-0.223074	0.223074	190.24	608-07-1	5-HT Receptor	38.048	200	0	0	http://www.selleck.cn/products/5-methoxytryptamine.html	5-Methoxytryptamine is a tryptamine derivative that acts as a full agonist at the <b>5-HT1, 5-HT2, 5-HT4, 5-HT6, and 5-HT7 receptors</b>.	Neuronal Signaling	C11H14N2O_x000D_	free base	Mexamine, Methoxytryptamine	COC1=CC2=C([NH]C=C2CCN)C=C1	1.534	1	2	3
S4341	Nalmefene HCl	11.8658	220	0.470588	155	-0.948644	0.948644	-0.596364	0.596364	375.89	58895-64-0	Others	75	199.526	75	199.526	http://www.selleckchem.com/products/nalmefene-hcl.html	Nalmefene is an <b>opioid receptor</b> antagonist, it is used primarily in the management of alcohol dependence.	Others	C21H26ClNO3	hydrochloride	N/A	Cl.OC1=C2OC3C(=C)CCC4(O)C5CC(=C2C34CCN5CC6CC6)C=C1	3.202	1	1	2
S5253	Cisapride	16.1242	806	0.313725	980	-2.00006	2.00006	-1.76065	1.76065	465.95	81098-60-4	5-HT Receptor	93	199.592	<1	0	http://selleckchem.com/products/cisapride.html	Cisapride is a nonselective 5-HT4 receptor agonist with gastroprokinetic effects.	Neuronal Signaling	C23H29ClFN3O4	0	Kaudalit, Kinestase, Prepulsid, Presid, Pridesia, Propulsid	COC1CN(CCCOC2=CC=C(F)C=C2)CCC1NC(=O)C3=C(OC)C=C(N)C(=C3)Cl	2.785	4	2	9
S4380	Nomifensine Maleate	10.7804	119	0.490196	117	-0.895168	0.895168	-0.862125	0.862125	354.4	32795-47-4	Others	71	200.339	-1	0	http://www.selleckchem.com/products/nomifensine-maleate.html	Nomifensine is a dopamine reuptake inhibitor that increases the amount of synaptic dopamine available to receptors by blocking dopamine's re-uptake transporter.	Others	C20H22N2O4	Maleate	N/A	CC#CCOOOO.CN1CC(C2=CC=CC=C2)C3=CC=CC(=C3C1)N	3.582	3	1	5
S5281	Dapiprazole Hydrochloride	12.9957	385	0.431373	323	-1.08018	1.08018	-1.14992	1.14992	361.91	72822-13-0	Adrenergic Receptor	21	58.0255	72	198.944	http://selleckchem.com/products/dapiprazole-hydrochloride.html	Dapiprazole Hydrochloride is the hydrochloride salt form of dapiprazole, an alpha-adrenergic blocker used to reverse mydriasis after eye examination.	Neuronal Signaling	C19H28ClN5	hydrochloride	Glamidolo Hydrochloride, Reversil Hydrochloride	Cl.CC1=C(C=CC=C1)N2CCN(CC2)CCC3=NN=C4CCCC[N]34	3.384	2	0	4
S4516	(+)-Camphor	11.3632	155	0.431373	261	-2.65442	2.65442	-1.55353	1.55353	152.23	464-49-3	TRPV	30	197.07	<1	0	http://selleckchem.com/products/positive-rotation-camphor.html	Camphor is a waxy, flammable, white or transparent solid with a strong aroma, often used to relieve pain, reduce itching and treat fungal infections. It can activate TRPV1 and TRPV3.	Transmembrane Transporters	C10H16O	free base	N/A	CC1(C)C2CCC1(C)C(=O)C2	2.075	1	0	0
S5337	Rauwolscine hydrochloride	17.9738	956	0.45098	228	-2.10515	2.10515	0.261079	0.261079	390.9	6211-32-1	Adrenergic Receptor	7	17.9074	0	0	http://selleckchem.com/products/rauwolscine-hydrochloride.html	Rauwolscine hydrochloride is the hydrochloride salt form of Rauwolscine, a specific and potent α2 antagonist with Ki of 12 nM.	Neuronal Signaling	C21H27ClN2O3	hydrochloride	Isoyohimbine hydrochloride, α-Yohimbine hydrochloride, corynanthidine hydrochloride	Cl.COC(=O)C1C(O)CCC2CN3CCC4=C([NH]C5=C4C=CC=C5)C3CC12	3.204	2	2	2
S4570	Halothane	11.0304	134	0.470588	156	-0.919387	0.919387	-0.295759	0.295759	197.38	151-67-7	Others	The physical form of the compound is liquid, which can be dissolved in any proportion.	0	0	0	http://selleckchem.com/products/halothane.html	Halothane is a general inhalation anesthetic used for induction and maintenance of general anesthesia.	Others	C2HBrClF3	free base	Narcotane	FC(F)(F)C(Cl)Br	2.509	0	0	1
S5392	Mepivacaine	11.5799	172	0.470588	157	-2.04259	2.04259	-1.17788	1.17788	246.348	96-88-8	Sodium Channel	49	198.906	-1	-4.0593	http://selleckchem.com/products/.html	Mepivacaine is a tertiary amine used as a local anesthetic.	Neurological Disease	C15H22N2O	free base	0	CN1CCCCC1C(=O)NC2=C(C)C=CC=C2C	2.981	1	1	2
S4609	Diflunisal	13.1132	401	0.45098	229	-2.00487	2.00487	-0.677705	0.677705	250.2	22494-42-4	COX	50	199.84	<1	0	http://selleckchem.com/products/diflunisal.html	Diflunisal is a difluorophenyl derivate of salicylic acid and a nonsteroidal anti-inflammatory drug (NSAID) with antipyretic, analgesic and anti-inflammatory properties. The mechanism of action of diflunisal is as a Cyclooxygenase Inhibitor.	Neuronal Signaling	C13H8F2O3	free base	Dolobid, Dolobis, Flovacil, Fluniget	OC(=O)C1=C(O)C=CC(=C1)C2=C(F)C=C(F)C=C2	3.147	1	1	2
S5447	Triprolidine Hydrochloride	13.3273	441	0.490196	118	-1.01172	1.01172	-0.650876	0.650876	332.87	6138-79-0	Histamine Receptor	62	186.259	0	0	http://selleckchem.com/products/triprolidine-hydrochloride.html	Triprolidine Hydrochloride is the hydrochloride salt form of Triprolidine, which is the first generation histamine H1 antagonist used in allergic rhinitis.	Neuronal Signaling	C19H25ClN2O	hydrochloride, hydrate	N/A	O.Cl.CC1=CC=C(C=C1)\C(=C/CN2CCCC2)C3=NC=CC=C3	4.249	1	0	4
S4630	Diazoxide	11.8474	216	0.54902	43	-2.99867	2.99867	-0.997818	0.997818	230.67	364-98-7	Potassium Channel	46	199.419	<1	0	http://selleckchem.com/products/diazoxide.html	Diazoxide is a well-known small molecule that activates KATP channels in the smooth muscle of blood vessels and pancreatic beta-cells by increasing membrane permeability to potassium ions.	Transmembrane Transporters	C8H7ClN2O2S	free base	Sch-6783, SRG-95213, Proglycem	CC1=NC2=CC=C(Cl)C=C2[S](=O)(=O)N1	1.196	3	1	0
S5482	Prilocaine hydrochloride	10.2699	92	0.45098	230	-1.5848	1.5848	0.184532	0.184532	256.77	1786-81-8	Sodium channel	51	198.621	0	0	http://selleckchem.com/products/.html	Prilocaine hydrochloride is a local anesthetic of the amino amide type, binds to voltage-gated sodium ion channels in the neuronal membrane, thereby preventing the permeability of sodium ions.	Ion-Channel	C13H21ClN2O	hydrochloride	N/A	Cl.CCCNC(C)C(=O)NC1=CC=CC=C1C	2.645	1	2	5
S4651	Etoricoxib	34.9696	1061	0.392157	583	-0.524758	0.524758	-0.359723	0.359723	358.84	202409-33-4	COX	71	197.86	<1	0	http://selleckchem.com/products/etoricoxib.html	Etoricoxib is a new COX-2 selective inhibitor with anti-inflammatory, antipyretic, analgesic, and potential antineoplastic properties.	Neuronal Signaling	C18H15ClN2O2S	free base	Arcoxia, MK-663, MK-0663, Tauxib, Algix, Nucoxia	CC1=NC=C(C=C1)C2=NC=C(Cl)C=C2C3=CC=C(C=C3)[S](C)(=O)=O	3.467	4	0	3
S5511	Ethyl (triphenylphosphoranylidene) acetate	14.8629	674	0.372549	702	-0.859407	0.859407	-0.515496	0.515496	348.37	1099-45-2	AChR	69	198.065	0	0	http://selleckchem.com/products/ethyl-triphenylphosphoranylidene-acetate.html	Ethyl (triphenylphosphoranylidene) acetate may act as an inhibitor of cholinesterase that inhibits AChE and BChE.	Neuronal Signaling	C22H21O2P	free base	(Carbethoxymethylene)triphenylphosphorane, Triphenylcarbethoxymethylenephosphorane, Ethyl 2-(triphenylphosphoranylidene)acetate	CCOC(=O)C=[P](C1=CC=CC=C1)(C2=CC=CC=C2)C3=CC=CC=C3	5.227	2	0	6
S4669	Benzocaine hydrochloride	11.2986	147	0.411765	437	-1.41687	1.41687	-0.36177	0.36177	201.65	23239-88-5	Sodium Channel	40	198.364	<1	0	http://selleckchem.com/products/benzocaine-hydrochloride.html	Benzocaine hydrochloride is a surface anesthetic that acts by preventing transmission of impulses along nerve fibers and at nerve endings.	Transmembrane Transporters	C9H12ClNO2	hydrochloride	Ethyl 4-aminobenzoate hydrochloride, Benzocaine HCl, Ethyl p-aminobenzoate hydrochloride	Cl.CCOC(=O)C1=CC=C(N)C=C1	1.669	2	1	3
S5556	(-)-Sparteine Sulfate	12.0955	254	0.392157	584	-0.101645	0.101645	-0.0449346	0.0449346	422.54	6160-12-9	Sodium Channel	The physical form of the compound is liquid, which can be dissolved in any proportion.	0	0	0	http://selleckchem.com/products/sparteini-sulfas.html	Sparteine Sulfate, a quinolizidine alkaloid, is the sulfate form of sparteini, which is a sodium channel blocker used as an oxytocic and an anti-arrhythmia agent.	Transmembrane Transporters	C15H38N2O9S	sulfate pentahydrate	N/A	O.O.O.O.O.O[S](O)(=O)=O.C1CCN2CC3CC(CN4CCCCC34)C2C1	0.72	0	0	0
S4707	Oleic Acid	12.3921	297	0.45098	231	-0.908247	0.908247	0.484069	0.484069	282.46	112-80-1	Others	The physical form of the compound is liquid, which can be dissolved in any proportion.	0	0	0	http://selleckchem.com/products/oleic-acid.html	Oleic acid is a fatty acid that occurs naturally in various animal and vegetable fats and oils. It is used commercially in the preparation of oleates and lotions, and as a pharmaceutical solvent.	Others	C18H34O2	Free Base	Oleate, 9-Octadecenoic Acid, Elaidoic acid	CCCCCCCC\C=C/CCCCCCCC(O)=O	6.86	1	0	15
S5619	Betahistine	11.0121	131	0.509804	90	-0.426901	0.426901	0.0591607	0.0591607	136.194	5638-76-6	Histamine Receptor	The physical form of the compound is liquid, which can be dissolved in any proportion.	10	0	0	http://selleckchem.com/products/.html	Betahistine Dihydrochloride is a histamine H3 receptors inhibitor used as an antivertigo drug.	Neurological Disease	C8H12N2	free base	0	CNCCC1=NC=CC=C1	0.68	1	1	3
S4731	Perphenazine	12.8609	368	0.54902	44	-1.37455	1.37455	-1.98325	1.98325	403.97	58-39-9	Dopamine Receptor	74	183.182	<1	0	http://selleckchem.com/products/perphenazine.html	Perphenazine is a phenothiazine derivative and a dopamine antagonist with antiemetic and antipsychotic properties.	Neuronal Signaling	C21H26ClN3OS	free base	Perphenazine, Perphenazin, Trilafon, Etaperazine	OCCN1CCN(CCCN2C3=CC=CC=C3SC4=C2C=C(Cl)C=C4)CC1	4.157	0	1	6
S5659	Emedastine	11.8825	225	0.470588	158	0.447265	0.447265	-1.18328	1.18328	302.415	87233-61-2	Histamine Receptor	The physical form of the compound is liquid, which can be dissolved in any proportion.	10		0	http://selleckchem.com/products/emedastine.html	Emedastine is a potent, high affinity histamine H1-receptor-selective antagonist with Ki of 1.3 ±0.1 nM for H1-receptors while considerably weaker at H2- (K1 = 49,067 ± 11,113 nM) and H3-receptors (Ki = 12,430 ± 1,282 nM).	Neuronal Signaling	C17H26N4O	free base	N/A	CCOCC[N]1C2=C(C=CC=C2)N=C1N3CCCN(C)CC3	2.492	2	0	5
S4751	Cisapride hydrate	16.3346	829	0.333333	930	-0.729593	0.729593	-1.62329	1.62329	483.96	260779-88-2	5-HT Receptor	96	198.364	<1	0	http://selleckchem.com/products/cisapride.html	Cisapride acts directly as a selective serotonin 5-HT4 receptor agonist with IC50 of 0.483 μM. And It also acts indirectly as a parasympathomimetic.	Neuronal Signaling	C23H31ClFN3O5	hydrate	Propulsid, Alimix, Propulsin, Enteropride, Kinestase	O.COC1CN(CCCOC2=CC=C(F)C=C2)CCC1NC(=O)C3=CC(=C(N)C=C3OC)Cl	2.578	4	2	9
S5679	Dolasetron Mesylate	19.8587	1008	0.372549	703	1.62645	1.62645	-0.19963	0.19963	420.48	115956-13-3	5-HT Receptor	84	199.772	28	66.5906	http://www.selleckchem.com/products/dolasetron-mesylate.html	Dolasetron Mesylate is a <b>serotonin 5-HT3 receptor</b> antagonist used to treat nausea and vomiting following chemotherapy.	Neuronal Signaling	C20H24N2O6S	Mesylate	Anzemet hydrate	C[S](O)(=O)=O.O=C1CN2C3CC(CC2CC1C3)OC(=O)C4=C[NH]C5=C4C=CC=C5	1.621	3	1	3
S4809	3-Indolepropionic acid	14.8843	679	0.470588	159	-0.767775	0.767775	-0.676427	0.676427	189.21	830-96-6	Others	37	195.55	0	0	http://selleckchem.com/products/3-indolepropionic-acid.html	3-Indolepropionic acid (IPA), a gut microbial metabolite, is a potent neuroprotective antioxidant and plant auxin.	Others	C11H11NO2	free base	indole-3-propionic acid, Indolepropionic acid	OC(=O)CCC1=C[NH]C2=C1C=CC=C2	0	0	0	0
S5711	Deracoxib	12.2738	275	0.45098	232	-0.203751	0.203751	-1.02168	1.02168	397.372	169590-41-4	COX	80	201.323	<1	0	http://selleckchem.com/products/deracoxib.html	Deracoxib is a COX-2 inhibitor with >48-fold selectivity over COX-1. It also exhibits inhibitory activity against phosphodiesterase (Ki = 3.6 μM against human PDE4D3).	Immunology & Inflammation	C17H14F3N3O3S	free base	SC-046	COC1=C(F)C=C(C=C1)C2=CC(=N[N]2C3=CC=C(C=C3)[S](N)(=O)=O)C(F)F	3.642	4	1	5
S4856	Iproniazid	14.0064	541	0.431373	324	-0.682806	0.682806	0.241357	0.241357	179.22	54-92-2	MAO	35	195.291	35	195.291	http://selleckchem.com/products/Iproniazid.html	Iproniazid is a non-selective, irreversible monoamine oxidase (MAO) inhibitor (MAOI) that is used as an antidepressive agent.	Metabolism	C9H13N3O	free base	Marsilid, Iprazid	CC(C)NNC(=O)C1=CC=NC=C1	0.121	2	2	3
S5739	Nebivolol	11.1132	138	0.470588	127	-4.65432	4.65432	-1.24706	1.24706	405.43	118457-14-0	Adrenergic Receptor	88	217.053	-1	0	http://www.selleckchem.com/products/nebivolol.html	Nebivolol is a <b>β1 receptor</b> blocker with nitric oxide-potentiating vasodilatory effect used in treatment of hypertension and also for left ventricular failure.	Neuronal Signaling	C22H25F2NO4	Free Base	Bystolic	OC(CNCC(O)C1CCC2=CC(=CC=C2O1)F)C3CCC4=C(O3)C=CC(=C4)F	3.557	2	3	6
S4933	Lithium carbonate	11.5066	167	0.431373	325	-0.871235	0.871235	-0.0964768	0.0964768	73.89	554-13-2	Others	The physical form of the compound is liquid, which can be dissolved in any proportion.	0	0	0	http://selleckchem.com/products/.html	Used in treatment of manic depression.	Others	CHLi2O3	0	Lithobid	[LiH].[Li]OOC=O	-0.347	2	0	2
S5766	Alfuzosin	13.9157	522	0.352941	822	0.303398	0.303398	0.492534	0.492534	389.45	81403-80-7	Adrenergic Receptor	78	200.282	<1	0	http://www.selleckchem.com/products/alfuzosin.html	Alfuzosin, a quinazoline derivative, is a selective and competitive <b>α1-adrenoceptor</b> antagonist.	Neuronal Signaling	C19H27N5O4	Free Base	N/A	COC1=CC2=NC(=NC(=C2C=C1OC)N)N(C)CCCNC(=O)C3CCCO3	1.418	6	2	8
S4992	Nanofin	10.9454	123	0.294118	1018	0.496314	0.496314	-0.31397	0.31397	113.20	504-03-0	AChR	The physical form of the compound is liquid, which can be dissolved in any proportion.	0	0	0	http://selleckchem.com/products/nanofin.html	Nanofin is a ganglion blocker alkaloid having nicotinic acetylcholine receptor antagonist action. It has antihypertensive effect used for mild to moderate hypertension.	Neuronal Signaling	C7H15N	0	2,6-Dimethylpiperidine; Lupetidine; Naniopinum	CC1CCCC(C)N1	1.456	0	1	0
S5795	Rasagiline	13.1739	410	0.392157	547	0.400459	0.400459	0.458198	0.458198	171.24	136236-51-6	MAO	34	198.552	4	23.359	http://www.selleckchem.com/products/rasagiline.html	Rasagiline is a novel selective and irreversible <b>MAO-B</b> propargylamine inhibitor with in vitro IC50s of 4.43 nM and 412 nM for MAO-B and MAO-A, respectively.	Metabolism	C12H13N	Free Base	TVP-1012	C#CCNC1CCC2=C1C=CC=C2	3.119	0	1	2
S5049	Thiocolchicoside	19.2439	996	0.372549	704	-0.35097	0.35097	-1.34663	1.34663	563.62	602-41-5	GABA Receptor	100	177.425	100	177.425	http://selleckchem.com/products/thiocolchicoside.html	Thiocolchicoside is a natural occuring glycoside originated from the flower seeds of superba gloriosa with anti-inflammatory and analgesic properties as well as pronounced convulsant activity. It is also an antagonist of GABAA receptor.	Neuronal Signaling	C27H33NO10S	0	Thiocolchicine 2-glucoside analog, Coltramyl	COC1=C(OC)C2=C(CCC(NC(C)=O)C3=CC(=O)C(=CC=C23)SC)C=C1OC4OC(CO)C(O)C(O)C4O	0.446	6	5	7
S5858	Vilazodone	15.7532	764	0.411765	438	0.921691	0.921691	-0.631733	0.631733	441.52	163521-12-8	5-HT Receptor	88	199.311	1	2.2649	https://www.selleckchem.com/products/vilazodone.html	Vilazodone is a novel antidepressant having a selective serotonin (5-HT) reuptake inhibitory and 5-HT1A receptor partial agonist activity. The affinity of vilazodone is much higher in the 5-HT reuptake site (Ki=0.1 nM) than in norepinephrine (Ki=56 nM) and dopamine (Ki=37 nM) sites.	Neuronal Signaling	0	Free Base	EMD-68843, SB-659746A	NC(=O)C1=CC2=C(O1)C=CC(=C2)N3CCN(CCCCC4=C[NH]C5=C4C=C(C=C5)C#N)CC3	4.536	2	2	7
S5100	Pralidoxime Iodide	13.0288	391	0.411765	439	-1.62195	1.62195	0.100162	0.100162	264.06	94-63-3	AChR	52	196.925	0	0	http://selleckchem.com/products/pralidoxime-lodide.html	Pralidoxime Iodide (2-PAM) is an antidote approved for reactivation of inhibited acetylcholinesterase (AChE) in organophosphate poisoning.	Neuronal Signaling	C7H9IN2O	iodide salt	2-PAM	[I-].C[N+]1=C(C=CC=C1)\C=N\O	-1.56	1	0	1
S5930	PNU 282987	13.3791	450	0.45098	233	0.58543	0.58543	1.46867	1.46867	301.21	123464-89-1	AChR	46	152.717	11	36.5194	http://www.selleckchem.com/products/pnu-282987.html	PNU 282987 is a potent agonist of <b>α7-containing neuronal nicotinic acetylcholine receptors</b> with Ki value of 26 nM for the rat receptor.	Metabolism	C14H18Cl2N2O	Free Base	N/A	Cl.ClC1=CC=C(C=C1)C(=O)NC2CN3CCC2CC3	2.62	1	1	2
S5179	Ropivacaine Mesilate	23.6652	1038	0.352941	823	-1.17039	1.17039	-1.29061	1.29061	370.51	854056-07-8	Others	74	199.725	-1	0	http://www.selleckchem.com/products/ropivacaine-mesilate.html	Ropivacaine Mesilate is the mesylate form of ropivacaine, which is a member of the amino amide class of local anesthetics.	Others	C18H30N2O4S	Mesilate	Ropivacaine Mesylate	CCCN1CCCCC1C(=O)NC2=C(C)C=CC=C2C.C[S](O)(=O)=O	3.44	1	1	4
S7071	(+)-Bicuculline	16.1801	812	0.352941	824	-0.574681	0.574681	-0.232615	0.232615	367.35	485-49-4	GABA Receptor	21	57.1662	<1	0	http://selleckchem.com/products/bicuculline.html	(+)-Bicuculline is a competitive antagonist of GABAA receptors with IC50 of 2 μM, also blocks Ca(2+)-activated potassium channels.	Neuronal Signaling	C20H17NO6	free base	N/A	CN1CCC2=CC3=C(OCO3)C=C2C1C4OC(=O)C5=C6OCOC6=CC=C45	2.829	6	0	1
S7072	NMDA (N-Methyl-D-aspartic acid)	13.6299	481	0.392157	585	0.749423	0.749423	-0.500882	0.500882	147.13	6384-92-5	NMDAR	5	33.9836	30	203.901	http://selleckchem.com/products/nmda-n-methyl-d-aspartic-acid.html	NMDA（N-Methyl-D-aspartic acid）is a specific agonist for NMDA receptor mimicking the action of glutamate, the neurotransmitter which normally acts at that receptor. Phase 4.	Neuronal Signaling	C5H9NO4	free base	N/A	CNC(CC(O)=O)C(O)=O	-3.574	2	1	4
S7396	Calpeptin	14.2365	588	0.392157	586	0.675871	0.675871	-0.942605	0.942605	362.46	117591-20-5	Cysteine Protease	72	198.643	<1	0	http://selleckchem.com/products/calpeptin.html	Calpeptin is a potent, cell-permeable calpain inhibitor with ID50 of 52 nM, 34 nM, 138 nM, and 40 nM for Calpain I (porcine erythrocytes), Calpain II (porcine kidney), Papainb, and Calpain I (human platelets), respectively.	Proteases	C20H30N2O4	free base	N/A	CCCCC(NC(=O)C(CC(C)C)NC(=O)OCC1=CC=CC=C1)C=O	3.8	4	2	12
S7762	TRx0237 (LMTX) mesylate	69.8337	1078	0.235294	1072	-42.2293	42.2293	-5.27677	5.27677	477.62	1236208-20-0	Microtubule Associated	95	198.903	95	198.903	http://selleckchem.com/products/trx0237-lmtx-mesylate.html	TRx 0237 (LMTX?) mesylate is a second-generation tau protein aggregation inhibitor for the treatment of Alzheimer's disease (AD) and frontotemporal dementia.	Cytoskeletal Signaling	C18H27N3O6S3	Dimesylate	N/A	C[NH+](C)C1=CC=C2NC3=C(SC2=C1)C=C(C=C3)[NH+](C)C.C[S]([O-])(=O)=O.C[S]([O-])(=O)=O	-4.637	0	1	2
S8018	Nirogacestat (PF-03084014, PF-3084014)	69.8337	1079	0.235294	1073	-10.7144	10.7144	-18.1986	18.1986	489.64	1290543-63-3	Gamma-secretase	97	198.105	<1	0	http://selleckchem.com/products/pf-03084014-pf-3084014.html	Nirogacestat (PF-03084014, PF-3084014) is a selective gamma-secretase inhibitor with IC50 of 6.2 nM in a cell-free assay. Phase 2.	Neuronal Signaling	C27H41F2N5O	free base	N/A	CCCC(NC1CCC2=CC(=CC(=C2C1)F)F)C(=O)NC3=C[N](C=N3)C(C)(C)CNCC(C)(C)C	5.042	2	3	11
S8192	SUN11602	14.1286	568	0.411765	440	1.09255	1.09255	-1.52211	1.52211	451.6	704869-38-5	FGFR	90	199.291	<1	0	http://selleckchem.com/products/sun11602.html	SUN11602 is a small synthetic compound that mimics the neuroprotective activities of bFGF and activates key molecules in the FGF receptor-1-mitogen-activated protein kinase/extracellular signal-regulated kinase-1/2 kinase (FGFR-1-MEK/ERK) signaling pathway.	Angiogenesis	C26H37N5O2	free base	N/A	CN(C1CCN(CC1)CC2=CC=C(C=C2)C(N)=O)C(=O)CNC3=C(C)C(=C(N)C(=C3C)C)C	2.799	2	3	7
S8447	8-OH-DPAT (8-Hydroxy-DPAT)	18.0161	960	0.313725	981	-0.411744	0.411744	0.785025	0.785025	247.38	78950-78-4	5-HT Receptor	49	198.076	<1	0	http://selleckchem.com/products/8-oh-dpat-8-hydroxy-dpat.html	8-OH-DPAT (8-Hydroxy-DPAT) is a kind of classic 5-HT1A agonist with the pIC50 of 8.19. It has a selectivity of almost-1000 fold for a subtype of the 5-HT1 binding site Its biological half-life is 1.5 hous.	Neuronal Signaling	C16H25NO	free base	N/A	CCCN(CCC)C1CCC2=CC=CC(=C2C1)O	4.287	0	1	5
S9052	Auraptene	16.8811	883	0.352941	825	1.59101	1.59101	-0.817216	0.817216	298.376	495-02-3	Others	10	33.5147	0	0	0	Auraptene has anti-oxidant activity. Auraptene has protective effects in transgenic rats developing adenocarcinoma of the prostate (TRAP) and human prostate carcinoma cells. Auraptene-mediated activation of JNK may contribute to the production of Aβ by promoting γ-secretase activity. Auraptene exhibits cardioprotective effects, it also considerably reduces MSBP in hypertensive rats, but not in no…	anti-oxidant	C19H22O3	free base	Auraptene	CC(C)=CCC/C(C)=C/COC1=CC2=C(C=CC(=O)O2)C=C1	5.175	3	0	6
S9154	Chelidonine	60.3688	1071	0.215686	1102	-14.9034	14.9034	-36.9216	36.9216	353.369	476-32-4	MITF - melanogenesis associated transcription factor (human)	5	14.1495	0	0	0	Luminescence Cell-Based Primary HTS to Identify Inhibitors of MITF	Others	C20H19NO5	free base	0	CN1CC2=C(C=CC3=C2OCO3)C4C(O)CC5=C(C=C6OCOC6=C5)C14	2.329	4	1	0
S9348	D-(+)-Trehalose Anhydrous	13.9813	535	0.411765	441	1.4944	1.4944	-1.47155	1.47155	342.296	99-20-7	Others	68	198.658	0	0	0	Experimentally measured binding affinity data (Ki) for protein-ligand complexes derived from PDB	Others	C12H22O11	free base	0	OCC1OC(OC2OC(CO)C(O)C(O)C2O)C(O)C(O)C1O	-4.261	3	8	4
S9463	Demecarium Bromide	48.4589	1068	0.254902	1052	-3.16572	3.16572	-13.8942	13.8942	716.59	56-94-0	N/A	100	139.55	-1	0	N/A	N/A	N/A	C32H52Br2N4O4	Bromide	N/A	[Br-].[Br-].CN(CCCCCCCCCCN(C)C(=O)OC1=CC=CC(=C1)[N+](C)(C)C)C(=O)OC2=CC=CC(=C2)[N+](C)(C)C	-0.615	4	0	17
S9207	Gypenoside XVII	12.8597	367	0.392157	587	1.23833	1.23833	-4.42166	4.42166	947.154	80321-69-3	GSK-3β	100	105.579	0	0	0	Gypenoside XVII confers protection against Aβ25-35-induced neurotoxicity through estrogen receptor-dependent activation of PI3K/Akt pathways, activation of Nrf2/ARE/HO-1 and inactivation of GSK-3β pathways.	Cancer	C48H82O18	free base	0	CC(C)=CCCC(C)(OC1OC(COC2OC(CO)C(O)C(O)C2O)C(O)C(O)C1O)C3CCC4(C)C3C(O)CC5C6(C)CCC(OC7OC(CO)C(O)C(O)C7O)C(C)(C)C6CCC45C	0.548	6	12	13
S1939	Levamisole hydrochloride	14.0881	559	0.431373	326	1.60697	1.60697	-2.39509	2.39509	240.75	16595-80-5	Immunology & Inflammation related	<1	0	48	199.377	http://selleckchem.com/products/Levamisole-Hydrochloride(Ergamisol).html	(-)-Tetramisole is an inhibitor of alkaline phosphatase, used as an anthelmintic.	Immunology & Inflammation	C11H13ClN2S	Hydrochloride	N/A	Cl.C1CN2CC(N=C2S1)C3=CC=CC=C3	2.672	1	0	1
S3989	L-Hisidine	15.6371	754	0.411765	442	0.431936	0.431936	2.01497	2.01497	155.15	71-00-1	Others	<1	0	31	199.807	http://selleckchem.com/products/l-hisidine.html	L-Hisidine is an α-amino acid needed in humans for growth and tissue repair. It is used in the biosynthesis of proteins.	Others	C6H9N3O2	free base	Glyoxaline-5-alanine	NC(CC1=C[NH]C=N1)C(O)=O	0	0	0	0
S5131	Homotaurine	12.2515	273	0.411765	443	-0.841175	0.841175	-3.6703	3.6703	139.17	3687-18-1	GABA Receptor	0	0	27	194.007	http://selleckchem.com/products/homotaurine.html	Homotaurine is a synthetic organic compound that has GABAergic activity by mimicking GABA. It is a GABAA partial agonist as well as a GABAB receptor partial agonist with low efficacy.	Neuronal Signaling	C3H9NO3S	free base	Tramiprosate, Alzhemed, 3-Amino-1-propanesulfonic acid	NCCC[S](O)(=O)=O	0	0	0	0
S1615	Risperidone	11.0462	135	0.431373	327	0.278853	0.278853	2.13175	2.13175	410.48	106266-06-2	5-HT Receptor	4	9.74469	<1	0	http://selleckchem.com/products/Risperidone(Risperdal).html	Risperidone is a mutil-targeted antagonist for dopamine, serotonin, adrenergic and histamine receptors, used to treat schizophrenia and bipolar disorder.	Neuronal Signaling	C23H27FN4O2	free base	R-64766	CC1=C(CCN2CCC(CC2)C3=NOC4=C3C=CC(=C4)F)C(=O)N5CCCCC5=N1	3.317	4	0	4
S5018	Mebhydrolin napadisylate	10.2982	93	0.509804	68	0.0552392	0.0552392	-3.73232	3.73232	841.05	6153-33-9	Histamine Receptor	8	9.51192	0	0	http://selleckchem.com/products/mebhydrolin-napadisylate.html	Mebhydrolin Napadisylate is classified as an antihistamine drug classes used to treat allergies.	Neuronal Signaling	C48H48N4O6S2	salt	Diazoline, Diazolin, Incidal, Omeril	CN1CCC2=C(C1)C3=C(C=CC=C3)[N]2CC4=CC=CC=C4.CN5CCC6=C(C5)C7=C(C=CC=C7)[N]6CC8=CC=CC=C8.O[S](=O)(=O)C9=C%10C=CC=C(C%10=CC=C9)[S](O)(=O)=O	9.536	0	0	6
S7076	T0901317	8.83642	33	0.45098	234	1.19731	1.19731	1.1419	1.1419	481.33	293754-55-9	Liver X Receptor	96	199.447	<1	0	http://selleckchem.com/products/t0901317.html	T0901317 is a potent and selective agonist for both LXR and FXR, with EC50 of ~50 nM and 5 μM, respectively.	Others	C17H12F9NO3S	free base	N/A	OC(C1=CC=C(C=C1)N(CC(F)(F)F)[S](=O)(=O)C2=CC=CC=C2)(C(F)(F)F)C(F)(F)F	4.826	2	0	8
S7399	FLI-06	11.6758	187	0.392157	548	-7.24645	7.24645	-23.0337	23.0337	438.52	313967-18-9	Gamma-secretase	88	200.675	<1	0	http://selleckchem.com/products/fli-06.html	FLI-06 is a novel inhibitor of Notch signaling with EC50 of 2.3 μM.	Stem Cells & Wnt	C25H30N2O5	free base	N/A	CC1=C(C(C2=CC=C(C=C2)[N+]([O-])=O)C3=C(CC(C)(C)CC3=O)N1)C(=O)OC4CCCCC4	4.32	3	1	5
S7782	Dasatinib Monohydrate	6.64343	6	0.607843	17	-2.77614	2.77614	-9.29921	9.29921	506.02	863127-77-9	Src,c-Kit,Bcr-Abl	21	41.5003	<1	0	http://selleckchem.com/products/dasatinib-monohydrate.html	Dasatinib Monohydrate is a novel, potent and multi-targeted inhibitor that targets Abl, Src and c-Kit, with IC50 of <1 nM, 0.8 nM and 79 nM, respectively.	Angiogenesis	C22H28ClN7O3S	Monohydrate	BMS-354825 Monohydrate	O.CC1=NC(=CC(=N1)NC2=NC=C(S2)C(=O)NC3=C(C)C=CC=C3Cl)N4CCN(CCO)CC4	3.232	4	3	7
S8020	GW0742	12.3778	293	0.352941	826	1.17795	1.17795	1.58353	1.58353	471.49	317318-84-6	PPAR	94	199.368	<1	0	http://selleckchem.com/products/gw0742.html	GW0742 is a potent and highly selective PPARβ/δ agonist, with IC50 of 1 nM, with 1000-fold selectivity over hPPARα and hPPARγ.	Metabolism	C21H17F4NO3S2	free base	N/A	CC1=CC(=CC=C1OCC(O)=O)SCC2=C(C)N=C(S2)C3=CC=C(C(=C3)F)C(F)(F)F	5.795	3	0	8
S8193	Lanabecestat（AZD3293, LY3314814）	9.69926	55	0.529412	60	1.00876	1.00876	-3.72139	3.72139	412.53	1383982-64-6	BACE	82	198.773	<1	0	http://selleckchem.com/products/azd3293-ly3314814.html	Lanabecestat（AZD3293, LY3314814）is an oral beta-secretase 1 cleaving enzyme (BACE) inhibitor with an inhibitory constant Ki?of?0.4 nM.	Neuronal Signaling	C26H28N4O	free base	N/A	COC1CCC2(CC1)CC3=C(C=C(C=C3)C4=CN=CC(=C4)C#CC)C25N=C(C)C(=N5)N	3.882	4	1	3
[truncated: 227 more rows]
