# Supplementary material for: Altered network and rescue of human neurons derived from individuals with early-onset genetic epilepsy
Source: Mol Psychiatry. 2021 Apr 22;26(11):7047–68. doi: 10.1038/s41380-021-01104-2 (PMC8531162; doi:10.1038/s41380-021-01104-2)
Supplement: Supplementary file 13 — Supplemental Table S8 [file 41380_2021_1104_MOESM13_ESM.xlsx]

## Sheet: SELECTED DRUGS
Product Name	Target	Information	Pathway	CAS Number
VX-745	p38 MAPK	VX-745 is a potent and selective inhibitor of p38α with IC50 of 10 nM, 22-fold greater selectivity versus p38β and no inhibition to p38γ.	MAPK	209410-46-8
Ivabradine HCl	Adrenergic Receptor	Ivabradine HCl, a new If inhibitor with IC 50 of 2.9 μM which acts specifically on the pacemaker activity of the sinoatrial node, is a pure heart rate lowering agent.	Neuronal Signaling	148849-67-6
Didanosine	Reverse Transcriptase	Didanosine is a reverse transcriptase inhibitor with an IC50 of 0.49 μM.	Microbiology	69655-05-6
Harmine	PPAR,MAO	Harmine is an alkaloid of the β-carboline family that regulates PPARγ expression through inhibition of the Wnt signaling pathway. It also selectively binds to MAO-A and reversibly inhibits monoamine oxidase A (MAO-A) but not the variant MAO-B.	Metabolism	442-51-3
lurasidone	Dopamine Receptor,5-HT Receptor	Lurasidone is a second-generation antipsychotic agent that exhibits full antagonism at dopamine D2 and serotonin 5-HT2A receptors with binding affinities Ki = 1 nM and Ki = 0.5 nM, respectively. It also has high affinity for serotonin 5-HT7 receptors (Ki = 0.5 nM), partial agonist activity at 5-HT1A receptors (Ki = 6.4 nM) and lacks affinity for histamine H1 and muscarinic M1 receptors.	Neuronal Signaling	367514-87-2
atorvastatin	HMG-CoA Reductase	Atorvastatin is a lipid lowering agent. It is a competitive inhibitor of <b>hydroxymethylglutaryl-coenzyme A (HMG-CoA) reductase</b>, the rate-determining enzyme in cholesterol biosynthesis via the mevalonate pathway.	Metabolism	110862-48-1
Brexpiprazole	5-HT Receptor,Dopamine Receptor	Brexpiprazole is a novel D2 dopamine and serotonin 1A partial agonist, called serotonin-dopamine activity modulator (SDAM), and a potent antagonist of serotonin 2A receptors, noradrenergic alpha 1B and 2C receptors with Ki values of 0.3, 0.12, 0.47, 0.17 and 0.59 nM for D2L, 5-HT1A, 5-HT2A, α1B receptors and α2C receptors respectivey.	Neuronal Signaling	913611-97-9
Dasatinib Monohydrate	Src,c-Kit,Bcr-Abl	Dasatinib Monohydrate is a novel, potent and multi-targeted inhibitor that targets Abl, Src and c-Kit, with IC50 of <1 nM, 0.8 nM and 79 nM, respectively.	Angiogenesis	863127-77-9
AZD1080	GSK-3	AZD1080 is a selective, orally active, brain permeable GSK3 inhibitor, inhibits human GSK3α and GSK3β with Ki of 6.9 nM and 31 nM, respectively, shows >14-fold selectivity against CDK2, CDK5, CDK1 and Erk2.	PI3K/Akt/mTOR	612487-72-6
Crenigacestat (LY3039478)	Gamma-secretase	Crenigacestat (LY3039478) is an oral Notch inhibitor with an IC50 of 0.41 nM.	Stem Cells & Wnt	1421438-81-4
Platycodin D	TNF-α	Platycodon D shows anti-inflammatory activities in rats, it may stimulate TNF-α synthesis or inhibit degradation of TNF-α mRNA. Platycodin D suppresses the prostaglandin E2 production at 10 and 30 uM in rat peritoneal macrophages stimulated by the protein kinase C activator 12-O-tetradecanoylphorbol 13-acetate (TPA). Platycodin D attenuates acute lung injury by suppressing apoptosis and inflammat…	Others	58479-68-8
Solifenacin succinate	AChR	Solifenacin succinate is a urinary antispasmodic of the antimuscarinic class.	Neuronal Signaling	242478-38-2
8-Gingerol	COX2	A natural chemical that activates TRPV1 (EC50 = 5.0 µM), inhibits COX-2, and inhibits the growth of H. pylori in vitro; also augments wound healing, suppresses IL-2-induced proliferation of T lymphocytes, and potentiates β-agonist-induced relaxation of ai	Others	23513-08-8
LB-100	phosphatase	LB-100 is a water soluble protein phosphatase 2A (PP2A) inhibitor with IC50s of 0.85 μM and 3.87 μM in BxPc-3 and Panc-1 cells.	Others	1026680-07-8
PF-06273340	Trk receptor	PF-06273340 is a highly potent, kinases elective, well-tolerated pan-Trk inhibitor with IC50 values of 6, 4, 3 nM for TrkA, TrkB, Trk C, respectively.	Protein Tyrosine Kinase	1402438-74-7

## Sheet: compound-pathways-overlapp
Item	Occurences	Present In
protein binding	11	Lurasidone Hydrochloride, Atorvastatin, 2-hydroxy-3-(5-((morpholin-4-yl)methyl)pyridin-2-yl)-1H-indole-5-carbonitrile, Brexpiprazole, Dasatinib, Didanosine, Harmine, Ivabradine, Solifenacin Succinate, VX-745, platycodin D
aging	8	Lurasidone Hydrochloride, Atorvastatin, Dasatinib, Didanosine, Harmine, Ivabradine, VX-745, platycodin D
identical protein binding	8	Lurasidone Hydrochloride, Atorvastatin, Dasatinib, Didanosine, Harmine, Ivabradine, VX-745, platycodin D
positive regulation of neuron projection development	8	Lurasidone Hydrochloride, Atorvastatin, Dasatinib, Didanosine, Harmine, Ivabradine, VX-745, platycodin D
signal transduction	8	Lurasidone Hydrochloride, Atorvastatin, Dasatinib, Didanosine, Harmine, Solifenacin Succinate, VX-745, platycodin D
signaling receptor binding	8	Lurasidone Hydrochloride, Atorvastatin, Dasatinib, Didanosine, Harmine, Ivabradine, VX-745, platycodin D
cellular protein metabolic process	7	Atorvastatin, Dasatinib, Didanosine, Harmine, Ivabradine, VX-745, platycodin D
circadian rhythm	7	Lurasidone Hydrochloride, Atorvastatin, Dasatinib, Didanosine, Harmine, VX-745, platycodin D
drug binding	7	Lurasidone Hydrochloride, Atorvastatin, Dasatinib, Didanosine, Harmine, Solifenacin Succinate, platycodin D
enzyme binding	7	Atorvastatin, Brexpiprazole, Dasatinib, Didanosine, Harmine, Ivabradine, platycodin D
female pregnancy	7	Lurasidone Hydrochloride, Atorvastatin, Dasatinib, Didanosine, Harmine, VX-745, platycodin D
G protein-coupled receptor signaling pathway	7	Lurasidone Hydrochloride, Atorvastatin, Dasatinib, Harmine, Ivabradine, Solifenacin Succinate, platycodin D
heme binding	7	Atorvastatin, Brexpiprazole, Dasatinib, Didanosine, Harmine, Ivabradine, platycodin D
ion transport	7	Atorvastatin, Dasatinib, Didanosine, Harmine, Ivabradine, VX-745, platycodin D
negative regulation of apoptotic process	7	Atorvastatin, 2-hydroxy-3-(5-((morpholin-4-yl)methyl)pyridin-2-yl)-1H-indole-5-carbonitrile, Dasatinib, Didanosine, Harmine, VX-745, platycodin D
negative regulation of neuron apoptotic process	7	Atorvastatin, Dasatinib, Didanosine, Harmine, Ivabradine, VX-745, platycodin D
negative regulation of neuron death	7	Atorvastatin, Dasatinib, Didanosine, Harmine, Ivabradine, VX-745, platycodin D
nervous system development	7	Atorvastatin, Dasatinib, Didanosine, Harmine, Solifenacin Succinate, VX-745, platycodin D
oxidation-reduction process	7	Atorvastatin, Brexpiprazole, Dasatinib, Didanosine, Harmine, Ivabradine, platycodin D
oxidoreductase activity	7	Atorvastatin, Brexpiprazole, Dasatinib, Didanosine, Harmine, Ivabradine, platycodin D
positive regulation of ERK1 and ERK2 cascade	7	Lurasidone Hydrochloride, Atorvastatin, Dasatinib, Harmine, Ivabradine, VX-745, platycodin D
protein homodimerization activity	7	Lurasidone Hydrochloride, Atorvastatin, Dasatinib, Harmine, Ivabradine, VX-745, platycodin D
response to drug	7	Lurasidone Hydrochloride, Atorvastatin, Dasatinib, Didanosine, Harmine, VX-745, platycodin D
response to electrical stimulus	7	Lurasidone Hydrochloride, Atorvastatin, Dasatinib, Didanosine, Harmine, VX-745, platycodin D
response to ethanol	7	Lurasidone Hydrochloride, Atorvastatin, Dasatinib, Harmine, Ivabradine, VX-745, platycodin D
response to hypoxia	7	Lurasidone Hydrochloride, Atorvastatin, Dasatinib, Didanosine, Harmine, VX-745, platycodin D
acute-phase response	6	Atorvastatin, Dasatinib, Didanosine, Harmine, VX-745, platycodin D
apoptotic process	6	Atorvastatin, 2-hydroxy-3-(5-((morpholin-4-yl)methyl)pyridin-2-yl)-1H-indole-5-carbonitrile, Dasatinib, Harmine, VX-745, platycodin D
brain development	6	Atorvastatin, Dasatinib, Didanosine, Harmine, Ivabradine, platycodin D
cell proliferation	6	Lurasidone Hydrochloride, Atorvastatin, Dasatinib, Harmine, VX-745, platycodin D
cellular response to drug	6	Atorvastatin, Dasatinib, Harmine, Ivabradine, VX-745, platycodin D
cellular response to interleukin-1	6	Atorvastatin, Dasatinib, Harmine, Ivabradine, VX-745, platycodin D
cellular response to tumor necrosis factor	6	Atorvastatin, Dasatinib, Didanosine, Harmine, VX-745, platycodin D
cholesterol metabolic process	6	Atorvastatin, Brexpiprazole, Dasatinib, Harmine, Ivabradine, platycodin D
cognition	6	Atorvastatin, Dasatinib, Didanosine, Harmine, VX-745, platycodin D
dopaminergic neuron differentiation	6	Lurasidone Hydrochloride, Atorvastatin, Dasatinib, Didanosine, Harmine, VX-745
glucose homeostasis	6	Lurasidone Hydrochloride, Atorvastatin, Dasatinib, Harmine, VX-745, platycodin D
lipid binding	6	Atorvastatin, Dasatinib, Didanosine, Harmine, Ivabradine, platycodin D
lipid metabolic process	6	Atorvastatin, Brexpiprazole, Dasatinib, Harmine, Ivabradine, platycodin D
liver regeneration	6	Atorvastatin, Dasatinib, Didanosine, Harmine, VX-745, platycodin D
long-chain fatty acid biosynthetic process	6	Atorvastatin, Brexpiprazole, Dasatinib, Harmine, Ivabradine, platycodin D
long-term memory	6	Lurasidone Hydrochloride, Atorvastatin, Dasatinib, Harmine, Ivabradine, platycodin D
metal ion binding	6	Atorvastatin, 2-hydroxy-3-(5-((morpholin-4-yl)methyl)pyridin-2-yl)-1H-indole-5-carbonitrile, Dasatinib, Didanosine, Harmine, platycodin D
negative regulation of blood vessel endothelial cell migration	6	Atorvastatin, Dasatinib, Harmine, Ivabradine, VX-745, platycodin D
negative regulation of cell death	6	Lurasidone Hydrochloride, Atorvastatin, Dasatinib, Didanosine, Harmine, platycodin D
negative regulation of cell proliferation	6	Lurasidone Hydrochloride, Atorvastatin, Dasatinib, Harmine, VX-745, platycodin D
negative regulation of gene expression	6	Atorvastatin, Dasatinib, Harmine, Ivabradine, VX-745, platycodin D
negative regulation of lactation	6	Lurasidone Hydrochloride, Atorvastatin, Dasatinib, Harmine, VX-745, platycodin D
negative regulation of lipid catabolic process	6	Lurasidone Hydrochloride, Atorvastatin, Dasatinib, Harmine, VX-745, platycodin D
neuron projection development	6	Atorvastatin, Dasatinib, Harmine, Ivabradine, VX-745, platycodin D
oxygen binding	6	Atorvastatin, Brexpiprazole, Dasatinib, Didanosine, Harmine, Ivabradine
platelet activation	6	Lurasidone Hydrochloride, Atorvastatin, Dasatinib, Harmine, VX-745, platycodin D
positive regulation of cell migration	6	Lurasidone Hydrochloride, Atorvastatin, Dasatinib, Harmine, VX-745, platycodin D
positive regulation of cell proliferation	6	Lurasidone Hydrochloride, Atorvastatin, Dasatinib, Harmine, VX-745, platycodin D
positive regulation of cytokine production	6	Lurasidone Hydrochloride, Atorvastatin, Dasatinib, Harmine, VX-745, platycodin D
positive regulation of DNA-binding transcription factor activity	6	Atorvastatin, Dasatinib, Didanosine, Harmine, VX-745, platycodin D
positive regulation of gene expression	6	Atorvastatin, Dasatinib, Didanosine, Harmine, VX-745, platycodin D
positive regulation of MAPK cascade	6	Lurasidone Hydrochloride, Atorvastatin, Dasatinib, Harmine, VX-745, platycodin D
positive regulation of membrane protein ectodomain proteolysis	6	Lurasidone Hydrochloride, Atorvastatin, Dasatinib, Ivabradine, VX-745, platycodin D
positive regulation of mitotic nuclear division	6	Lurasidone Hydrochloride, Atorvastatin, Dasatinib, Harmine, VX-745, platycodin D
positive regulation of neuron differentiation	6	Lurasidone Hydrochloride, Atorvastatin, Dasatinib, Didanosine, VX-745, platycodin D
positive regulation of nitric-oxide synthase activity	6	Atorvastatin, Dasatinib, Harmine, Ivabradine, VX-745, platycodin D
positive regulation of peptidyl-serine phosphorylation	6	Atorvastatin, Dasatinib, Didanosine, Harmine, VX-745, platycodin D
positive regulation of peptidyl-tyrosine phosphorylation	6	Lurasidone Hydrochloride, Atorvastatin, Dasatinib, Harmine, VX-745, platycodin D
positive regulation of receptor internalization	6	Lurasidone Hydrochloride, Atorvastatin, Dasatinib, Harmine, VX-745, platycodin D
positive regulation of transcription by RNA polymerase II	6	Lurasidone Hydrochloride, Atorvastatin, Dasatinib, Harmine, VX-745, platycodin D
positive regulation of transcription, DNA-templated	6	Atorvastatin, Dasatinib, Harmine, Ivabradine, VX-745, platycodin D
post-translational protein modification	6	Atorvastatin, Dasatinib, Didanosine, Ivabradine, VX-745, platycodin D
protein-containing complex binding	6	Lurasidone Hydrochloride, Atorvastatin, Dasatinib, Harmine, Ivabradine, platycodin D
regulation of apoptotic process	6	Atorvastatin, Dasatinib, Harmine, Ivabradine, VX-745, platycodin D
regulation of axon extension	6	Atorvastatin, Dasatinib, Didanosine, Harmine, Ivabradine, platycodin D
regulation of insulin secretion	6	Lurasidone Hydrochloride, Atorvastatin, Dasatinib, Harmine, VX-745, platycodin D
regulation of synapse organization	6	Atorvastatin, Dasatinib, Harmine, Ivabradine, VX-745, platycodin D
regulation of transcription by RNA polymerase II	6	Atorvastatin, Dasatinib, Harmine, Ivabradine, VX-745, platycodin D
response to activity	6	Atorvastatin, Dasatinib, Didanosine, Harmine, VX-745, platycodin D
response to cold	6	Atorvastatin, Dasatinib, Didanosine, Harmine, VX-745, platycodin D
response to heat	6	Atorvastatin, Dasatinib, Didanosine, Harmine, VX-745, platycodin D
response to light stimulus	6	Lurasidone Hydrochloride, Atorvastatin, Dasatinib, Didanosine, Harmine, platycodin D
response to nutrient levels	6	Atorvastatin, Dasatinib, Didanosine, Harmine, VX-745, platycodin D
response to organic substance	6	Atorvastatin, Dasatinib, Didanosine, Harmine, VX-745, platycodin D
response to virus	6	Atorvastatin, Dasatinib, Didanosine, Harmine, VX-745, platycodin D
steroid metabolic process	6	Atorvastatin, Brexpiprazole, Dasatinib, Harmine, Ivabradine, platycodin D
vasodilation	6	Atorvastatin, Dasatinib, Didanosine, Ivabradine, VX-745, platycodin D
xenobiotic metabolic process	6	Atorvastatin, Brexpiprazole, Dasatinib, Harmine, Ivabradine, platycodin D
activation of cysteine-type endopeptidase activity involved in apoptotic process	5	Atorvastatin, Dasatinib, Harmine, VX-745, platycodin D
activation of MAPK activity	5	Atorvastatin, Dasatinib, Harmine, VX-745, platycodin D
activation of phospholipase C activity	5	Lurasidone Hydrochloride, Atorvastatin, Dasatinib, Didanosine, platycodin D
activation of protein kinase activity	5	Lurasidone Hydrochloride, Atorvastatin, Dasatinib, VX-745, platycodin D
activation of protein kinase B activity	5	Lurasidone Hydrochloride, Atorvastatin, Dasatinib, Harmine, platycodin D
acute inflammatory response	5	Lurasidone Hydrochloride, Atorvastatin, Dasatinib, VX-745, platycodin D
androgen metabolic process	5	Atorvastatin, Brexpiprazole, Harmine, Ivabradine, platycodin D
angiogenesis	5	Atorvastatin, Dasatinib, Harmine, VX-745, platycodin D
animal organ morphogenesis	5	Atorvastatin, Dasatinib, Harmine, VX-745, platycodin D
animal organ regeneration	5	Lurasidone Hydrochloride, Atorvastatin, Dasatinib, Harmine, platycodin D
antioxidant activity	5	Atorvastatin, Dasatinib, Didanosine, Ivabradine, platycodin D
aromatase activity	5	Atorvastatin, Brexpiprazole, Dasatinib, Harmine, Ivabradine
astrocyte activation	5	Atorvastatin, Dasatinib, Harmine, VX-745, platycodin D
axon guidance	5	Atorvastatin, Dasatinib, Didanosine, Harmine, platycodin D
axonogenesis	5	Lurasidone Hydrochloride, Atorvastatin, Dasatinib, Harmine, platycodin D
behavioral fear response	5	Lurasidone Hydrochloride, Atorvastatin, Dasatinib, Didanosine, platycodin D
behavioral response to cocaine	5	Lurasidone Hydrochloride, Atorvastatin, Dasatinib, Harmine, platycodin D
blood circulation	5	Lurasidone Hydrochloride, Atorvastatin, Dasatinib, Harmine, platycodin D
blood vessel development	5	Atorvastatin, Dasatinib, Harmine, VX-745, platycodin D
blood vessel remodeling	5	Atorvastatin, Dasatinib, Harmine, VX-745, platycodin D
BMP signaling pathway	5	Atorvastatin, Dasatinib, Didanosine, Harmine, platycodin D
branching involved in blood vessel morphogenesis	5	Atorvastatin, Dasatinib, Harmine, VX-745, platycodin D
calcium-mediated signaling	5	Atorvastatin, Dasatinib, Solifenacin Succinate, VX-745, platycodin D
cell death	5	Lurasidone Hydrochloride, Atorvastatin, Dasatinib, Harmine, platycodin D
cell differentiation	5	Atorvastatin, Dasatinib, Harmine, VX-745, platycodin D
cell maturation	5	Atorvastatin, Dasatinib, Harmine, VX-745, platycodin D
cell migration	5	Atorvastatin, Dasatinib, Harmine, VX-745, platycodin D
cell redox homeostasis	5	Atorvastatin, Dasatinib, Harmine, VX-745, platycodin D
cellular calcium ion homeostasis	5	Lurasidone Hydrochloride, Atorvastatin, Dasatinib, Ivabradine, platycodin D
cellular iron ion homeostasis	5	Atorvastatin, Dasatinib, Didanosine, Harmine, platycodin D
cellular oxidant detoxification	5	Atorvastatin, Dasatinib, Didanosine, Ivabradine, platycodin D
cellular response to amyloid-beta	5	Atorvastatin, Dasatinib, Harmine, VX-745, platycodin D
cellular response to cold	5	Atorvastatin, Dasatinib, Harmine, VX-745, platycodin D
cellular response to estradiol stimulus	5	Atorvastatin, Dasatinib, Harmine, VX-745, platycodin D
cellular response to fibroblast growth factor stimulus	5	Atorvastatin, Dasatinib, Harmine, VX-745, platycodin D
cellular response to hydrogen peroxide	5	Atorvastatin, Dasatinib, Harmine, VX-745, platycodin D
cellular response to hypoxia	5	Atorvastatin, Dasatinib, Harmine, VX-745, platycodin D
cellular response to interferon-gamma	5	Atorvastatin, Dasatinib, Harmine, VX-745, platycodin D
cellular response to lipopolysaccharide	5	Atorvastatin, Dasatinib, Harmine, VX-745, platycodin D
cellular response to nerve growth factor stimulus	5	Atorvastatin, Dasatinib, Didanosine, Harmine, platycodin D
cellular response to organic cyclic compound	5	Atorvastatin, Dasatinib, Harmine, VX-745, platycodin D
cellular response to prolactin	5	Atorvastatin, Dasatinib, Harmine, VX-745, platycodin D
cellular response to retinoic acid	5	Atorvastatin, Dasatinib, Harmine, VX-745, platycodin D
cerebellum development	5	Atorvastatin, Dasatinib, Didanosine, Harmine, platycodin D
cGMP-mediated signaling	5	Lurasidone Hydrochloride, Atorvastatin, Dasatinib, Ivabradine, platycodin D
chaperone binding	5	Atorvastatin, Dasatinib, Didanosine, Harmine, platycodin D
chemical synaptic transmission	5	Lurasidone Hydrochloride, Atorvastatin, Dasatinib, Harmine, platycodin D
cholesterol homeostasis	5	Atorvastatin, Dasatinib, Harmine, Ivabradine, platycodin D
circadian regulation of gene expression	5	Lurasidone Hydrochloride, Atorvastatin, Dasatinib, Harmine, platycodin D
cytokine-mediated signaling pathway	5	Atorvastatin, Dasatinib, Harmine, VX-745, platycodin D
detection of mechanical stimulus involved in sensory perception of pain	5	Lurasidone Hydrochloride, Atorvastatin, Dasatinib, VX-745, platycodin D
DNA binding	5	Atorvastatin, Dasatinib, Didanosine, Harmine, platycodin D
drug metabolic process	5	Atorvastatin, Brexpiprazole, Dasatinib, Harmine, Ivabradine
endocrine pancreas development	5	Atorvastatin, Dasatinib, Harmine, VX-745, platycodin D
epithelial cell differentiation	5	Atorvastatin, Dasatinib, Harmine, VX-745, platycodin D
estrogen 16-alpha-hydroxylase activity	5	Atorvastatin, Brexpiprazole, Dasatinib, Harmine, Ivabradine
estrogen metabolic process	5	Atorvastatin, Brexpiprazole, Dasatinib, Harmine, Ivabradine
excitatory postsynaptic potential	5	Lurasidone Hydrochloride, Atorvastatin, Dasatinib, Didanosine, platycodin D
extracellular matrix organization	5	Atorvastatin, Dasatinib, Harmine, VX-745, platycodin D
fatty acid homeostasis	5	Atorvastatin, Dasatinib, Harmine, Ivabradine, platycodin D
feeding behavior	5	Lurasidone Hydrochloride, Atorvastatin, Dasatinib, Didanosine, Harmine
forebrain development	5	Lurasidone Hydrochloride, Atorvastatin, Dasatinib, Harmine, platycodin D
gene expression	5	Atorvastatin, Dasatinib, Harmine, Ivabradine, platycodin D
glucose metabolic process	5	Atorvastatin, Dasatinib, Harmine, VX-745, platycodin D
growth factor activity	5	Atorvastatin, Dasatinib, Didanosine, VX-745, platycodin D
hematopoietic stem cell differentiation	5	Atorvastatin, Dasatinib, Harmine, VX-745, platycodin D
heparin binding	5	Atorvastatin, Dasatinib, Ivabradine, VX-745, platycodin D
in utero embryonic development	5	Atorvastatin, Dasatinib, Harmine, VX-745, platycodin D
inflammatory response	5	Atorvastatin, Dasatinib, Harmine, VX-745, platycodin D
inner ear development	5	Atorvastatin, Dasatinib, Didanosine, Harmine, platycodin D
intracellular signal transduction	5	Lurasidone Hydrochloride, Atorvastatin, Dasatinib, Harmine, platycodin D
intrinsic apoptotic signaling pathway in response to DNA damage	5	Atorvastatin, Dasatinib, Harmine, VX-745, platycodin D
iron ion binding	5	Atorvastatin, Brexpiprazole, Dasatinib, Harmine, Ivabradine
kidney development	5	Atorvastatin, Dasatinib, Harmine, VX-745, platycodin D
lactation	5	Atorvastatin, Dasatinib, Didanosine, VX-745, platycodin D
learning or memory	5	Atorvastatin, Dasatinib, Didanosine, Harmine, platycodin D
lipid homeostasis	5	Atorvastatin, Dasatinib, Harmine, Ivabradine, platycodin D
lipopolysaccharide-mediated signaling pathway	5	Atorvastatin, Dasatinib, Harmine, VX-745, platycodin D
long-term synaptic potentiation	5	Lurasidone Hydrochloride, Atorvastatin, Dasatinib, Harmine, platycodin D
lymphangiogenesis	5	Atorvastatin, Dasatinib, Harmine, VX-745, platycodin D
macrophage differentiation	5	Atorvastatin, Dasatinib, Harmine, VX-745, platycodin D
mammary gland alveolus development	5	Atorvastatin, Dasatinib, Harmine, VX-745, platycodin D
MAPK cascade	5	Atorvastatin, Dasatinib, Harmine, VX-745, platycodin D
memory	5	Lurasidone Hydrochloride, Atorvastatin, Dasatinib, Harmine, platycodin D
mesoderm development	5	Atorvastatin, Dasatinib, Harmine, VX-745, platycodin D
microglial cell activation	5	Atorvastatin, Dasatinib, Harmine, VX-745, platycodin D
modulation of chemical synaptic transmission	5	Lurasidone Hydrochloride, Atorvastatin, Dasatinib, Harmine, platycodin D
molecular_function	5	Atorvastatin, Dasatinib, Didanosine, Harmine, platycodin D
monocyte differentiation	5	Atorvastatin, Dasatinib, Harmine, VX-745, platycodin D
monooxygenase activity	5	Atorvastatin, Brexpiprazole, Dasatinib, Harmine, Ivabradine
multicellular organism development	5	Atorvastatin, Dasatinib, Harmine, VX-745, platycodin D
myeloid cell homeostasis	5	Atorvastatin, Dasatinib, Harmine, VX-745, platycodin D
negative regulation of alkaline phosphatase activity	5	Atorvastatin, Dasatinib, Harmine, VX-745, platycodin D
negative regulation of apoptotic signaling pathway	5	Atorvastatin, Dasatinib, Didanosine, VX-745, platycodin D
negative regulation of canonical Wnt signaling pathway	5	Atorvastatin, Dasatinib, Harmine, Ivabradine, platycodin D
negative regulation of collagen biosynthetic process	5	Atorvastatin, Dasatinib, Harmine, VX-745, platycodin D
negative regulation of cytokine secretion	5	Atorvastatin, Dasatinib, Harmine, VX-745, platycodin D
negative regulation of endothelial cell proliferation	5	Atorvastatin, Dasatinib, Ivabradine, VX-745, platycodin D
negative regulation of fat cell differentiation	5	Atorvastatin, Dasatinib, Harmine, VX-745, platycodin D
negative regulation of feeding behavior	5	Atorvastatin, Dasatinib, Harmine, VX-745, platycodin D
negative regulation of gluconeogenesis	5	Atorvastatin, Dasatinib, Harmine, VX-745, platycodin D
negative regulation of glucose import	5	Atorvastatin, Dasatinib, Harmine, VX-745, platycodin D
negative regulation of mitotic cell cycle	5	Atorvastatin, Dasatinib, Harmine, VX-745, platycodin D
negative regulation of neurogenesis	5	Atorvastatin, Dasatinib, Harmine, VX-745, platycodin D
negative regulation of neuron projection development	5	Atorvastatin, Dasatinib, Harmine, Ivabradine, platycodin D
negative regulation of osteoblast differentiation	5	Atorvastatin, Dasatinib, Harmine, VX-745, platycodin D
negative regulation of protein kinase activity	5	Atorvastatin, Dasatinib, Harmine, VX-745, platycodin D
negative regulation of protein phosphorylation	5	Lurasidone Hydrochloride, Atorvastatin, Dasatinib, Harmine, platycodin D
negative regulation of protein secretion	5	Lurasidone Hydrochloride, Atorvastatin, Dasatinib, Harmine, Ivabradine
negative regulation of signaling receptor activity	5	Atorvastatin, Dasatinib, Didanosine, Harmine, platycodin D
negative regulation of systemic arterial blood pressure	5	Atorvastatin, Dasatinib, Harmine, VX-745, platycodin D
negative regulation of transcription by RNA polymerase II	5	Atorvastatin, Dasatinib, Harmine, VX-745, platycodin D
negative regulation of transcription, DNA-templated	5	Atorvastatin, Dasatinib, Harmine, VX-745, platycodin D
neuron differentiation	5	Atorvastatin, Dasatinib, Didanosine, Harmine, platycodin D
Notch signaling pathway	5	Atorvastatin, Dasatinib, Harmine, platycodin D, Crenigacestat
osteoclast differentiation	5	Atorvastatin, Dasatinib, Harmine, VX-745, platycodin D
ovarian follicle development	5	Atorvastatin, Dasatinib, Harmine, VX-745, platycodin D
pigmentation	5	Lurasidone Hydrochloride, Atorvastatin, Dasatinib, Harmine, platycodin D
platelet degranulation	5	Atorvastatin, Dasatinib, Didanosine, VX-745, platycodin D
positive regulation of amyloid-beta formation	5	Atorvastatin, Dasatinib, Ivabradine, VX-745, platycodin D
positive regulation of apoptotic process	5	Atorvastatin, Dasatinib, Harmine, VX-745, platycodin D
positive regulation of ATP biosynthetic process	5	Atorvastatin, Dasatinib, Didanosine, Harmine, platycodin D
positive regulation of blood vessel diameter	5	Lurasidone Hydrochloride, Atorvastatin, Dasatinib, Harmine, platycodin D
positive regulation of cold-induced thermogenesis	5	Atorvastatin, Dasatinib, Harmine, VX-745, platycodin D
positive regulation of cysteine-type endopeptidase activity involved in apoptotic process	5	Atorvastatin, Dasatinib, Harmine, VX-745, platycodin D
positive regulation of cytokine secretion	5	Atorvastatin, Dasatinib, Harmine, VX-745, platycodin D
positive regulation of DNA biosynthetic process	5	Atorvastatin, Dasatinib, Harmine, VX-745, platycodin D
positive regulation of DNA replication	5	Atorvastatin, Dasatinib, Harmine, VX-745, platycodin D
positive regulation of endothelial cell proliferation	5	Atorvastatin, Dasatinib, Harmine, VX-745, platycodin D
positive regulation of epithelial cell proliferation	5	Atorvastatin, Dasatinib, Harmine, VX-745, platycodin D
positive regulation of epithelial to mesenchymal transition	5	Atorvastatin, Dasatinib, Harmine, VX-745, platycodin D
positive regulation of fat cell differentiation	5	Lurasidone Hydrochloride, Atorvastatin, Dasatinib, Harmine, platycodin D
positive regulation of glial cell proliferation	5	Atorvastatin, Dasatinib, Harmine, VX-745, platycodin D
positive regulation of glycolytic process	5	Lurasidone Hydrochloride, Atorvastatin, Dasatinib, Harmine, platycodin D
positive regulation of hepatocyte proliferation	5	Atorvastatin, Dasatinib, Harmine, VX-745, platycodin D
positive regulation of inflammatory response	5	Atorvastatin, Dasatinib, Harmine, VX-745, platycodin D
positive regulation of lipid biosynthetic process	5	Atorvastatin, Dasatinib, Harmine, Ivabradine, platycodin D
positive regulation of MAP kinase activity	5	Lurasidone Hydrochloride, Atorvastatin, Dasatinib, VX-745, platycodin D
positive regulation of mesenchymal cell proliferation	5	Atorvastatin, Dasatinib, Harmine, VX-745, platycodin D
positive regulation of multicellular organism growth	5	Lurasidone Hydrochloride, Atorvastatin, Dasatinib, Harmine, platycodin D
positive regulation of neurogenesis	5	Lurasidone Hydrochloride, Atorvastatin, Dasatinib, Harmine, platycodin D
positive regulation of neuron apoptotic process	5	Atorvastatin, Dasatinib, Harmine, VX-745, platycodin D
positive regulation of neuron death	5	Atorvastatin, Dasatinib, Harmine, Ivabradine, platycodin D
positive regulation of NF-kappaB transcription factor activity	5	Atorvastatin, Dasatinib, Harmine, VX-745, platycodin D
positive regulation of phosphatidylinositol 3-kinase signaling	5	Atorvastatin, Dasatinib, Harmine, VX-745, platycodin D
positive regulation of pri-miRNA transcription by RNA polymerase II	5	Atorvastatin, Dasatinib, Harmine, VX-745, platycodin D
positive regulation of protein autophosphorylation	5	Atorvastatin, Dasatinib, Harmine, VX-745, platycodin D
positive regulation of protein binding	5	Atorvastatin, Dasatinib, Didanosine, Harmine, platycodin D
positive regulation of protein catabolic process	5	Atorvastatin, Dasatinib, Harmine, VX-745, platycodin D
positive regulation of protein complex assembly	5	Atorvastatin, Dasatinib, Harmine, VX-745, platycodin D
positive regulation of protein import into nucleus	5	Atorvastatin, Dasatinib, Harmine, VX-745, platycodin D
positive regulation of protein kinase activity	5	Atorvastatin, Dasatinib, Harmine, VX-745, platycodin D
positive regulation of protein kinase B signaling	5	Atorvastatin, Dasatinib, Harmine, VX-745, platycodin D
positive regulation of protein localization to plasma membrane	5	Atorvastatin, Dasatinib, Harmine, VX-745, platycodin D
positive regulation of protein phosphorylation	5	Atorvastatin, Dasatinib, Harmine, VX-745, platycodin D
positive regulation of smooth muscle cell proliferation	5	Atorvastatin, Dasatinib, Harmine, VX-745, platycodin D
positive regulation of translation	5	Atorvastatin, Dasatinib, Harmine, VX-745, platycodin D
positive regulation of vascular endothelial growth factor production	5	Atorvastatin, Dasatinib, Harmine, VX-745, platycodin D
positive regulation of vasoconstriction	5	Lurasidone Hydrochloride, Atorvastatin, Dasatinib, Didanosine, platycodin D
potassium ion transport	5	Atorvastatin, Dasatinib, Harmine, Ivabradine, platycodin D
protease binding	5	Atorvastatin, Dasatinib, Harmine, VX-745, platycodin D
protein dimerization activity	5	Atorvastatin, Dasatinib, Harmine, Ivabradine, platycodin D
protein heterodimerization activity	5	Lurasidone Hydrochloride, Atorvastatin, Dasatinib, Harmine, platycodin D
protein kinase binding	5	Lurasidone Hydrochloride, Atorvastatin, Dasatinib, Harmine, platycodin D
protein polyubiquitination	5	Atorvastatin, 2-hydroxy-3-(5-((morpholin-4-yl)methyl)pyridin-2-yl)-1H-indole-5-carbonitrile, Dasatinib, Harmine, platycodin D
protein-containing complex assembly	5	Atorvastatin, Dasatinib, Didanosine, Harmine, platycodin D
Ras protein signal transduction	5	Lurasidone Hydrochloride, Atorvastatin, Dasatinib, Harmine, platycodin D
receptor-mediated endocytosis	5	Atorvastatin, Dasatinib, Didanosine, Ivabradine, platycodin D
regulation of cell proliferation	5	Atorvastatin, Dasatinib, Harmine, VX-745, platycodin D
regulation of fat cell differentiation	5	Atorvastatin, Dasatinib, Harmine, VX-745, platycodin D
regulation of gene expression	5	Atorvastatin, Dasatinib, Harmine, Ivabradine, platycodin D
regulation of inflammatory response	5	Atorvastatin, Dasatinib, Harmine, VX-745, platycodin D
regulation of protein secretion	5	Atorvastatin, Dasatinib, Harmine, VX-745, platycodin D
regulation of reactive oxygen species metabolic process	5	Atorvastatin, Dasatinib, Harmine, VX-745, platycodin D
regulation of synaptic plasticity	5	Atorvastatin, Dasatinib, Didanosine, Harmine, platycodin D
response to amino acid	5	Atorvastatin, Dasatinib, Harmine, VX-745, platycodin D
response to antibiotic	5	Atorvastatin, Dasatinib, Harmine, VX-745, platycodin D
response to auditory stimulus	5	Atorvastatin, Dasatinib, Didanosine, VX-745, platycodin D
response to axon injury	5	Lurasidone Hydrochloride, Atorvastatin, Dasatinib, Harmine, platycodin D
response to bacterium	5	Atorvastatin, Dasatinib, Harmine, VX-745, platycodin D
response to cadmium ion	5	Atorvastatin, Dasatinib, Didanosine, Harmine, platycodin D
response to caffeine	5	Atorvastatin, Dasatinib, Harmine, VX-745, platycodin D
response to copper ion	5	Atorvastatin, Dasatinib, Didanosine, Harmine, platycodin D
response to cytokine	5	Atorvastatin, Dasatinib, Harmine, VX-745, platycodin D
response to dexamethasone	5	Atorvastatin, Dasatinib, Harmine, VX-745, platycodin D
response to estradiol	5	Atorvastatin, Dasatinib, Harmine, VX-745, platycodin D
response to food	5	Atorvastatin, Dasatinib, Didanosine, Harmine, platycodin D
response to glucocorticoid	5	Atorvastatin, Dasatinib, Harmine, VX-745, platycodin D
response to hormone	5	Atorvastatin, Dasatinib, Didanosine, Harmine, platycodin D
response to hyperoxia	5	Atorvastatin, Dasatinib, Didanosine, Harmine, platycodin D
response to insulin	5	Atorvastatin, Dasatinib, Ivabradine, VX-745, platycodin D
response to iron ion	5	Lurasidone Hydrochloride, Atorvastatin, Dasatinib, Didanosine, platycodin D
response to lipopolysaccharide	5	Atorvastatin, Dasatinib, Harmine, VX-745, platycodin D
response to mechanical stimulus	5	Atorvastatin, Dasatinib, Harmine, VX-745, platycodin D
response to nicotine	5	Lurasidone Hydrochloride, Atorvastatin, Dasatinib, Harmine, platycodin D
response to nutrient	5	Atorvastatin, Dasatinib, Didanosine, Harmine, platycodin D
response to organic cyclic compound	5	Atorvastatin, Dasatinib, Harmine, VX-745, platycodin D
response to oxidative stress	5	Atorvastatin, Dasatinib, Didanosine, Ivabradine, platycodin D
response to radiation	5	Atorvastatin, Dasatinib, Harmine, VX-745, platycodin D
response to retinoic acid	5	Atorvastatin, Dasatinib, Harmine, Ivabradine, platycodin D
response to salt stress	5	Atorvastatin, Dasatinib, Harmine, VX-745, platycodin D
response to toxic substance	5	Lurasidone Hydrochloride, Atorvastatin, Dasatinib, Harmine, platycodin D
response to tumor necrosis factor	5	Atorvastatin, Dasatinib, Didanosine, Ivabradine, platycodin D
response to vitamin A	5	Atorvastatin, Didanosine, Harmine, VX-745, platycodin D
response to wounding	5	Atorvastatin, Dasatinib, Harmine, VX-745, platycodin D
retinol metabolic process	5	Atorvastatin, Brexpiprazole, Dasatinib, Harmine, Ivabradine
scaffold protein binding	5	Atorvastatin, Dasatinib, Harmine, Ivabradine, platycodin D
sensory perception of pain	5	Lurasidone Hydrochloride, Atorvastatin, Dasatinib, Harmine, platycodin D
steroid binding	5	Atorvastatin, Brexpiprazole, Ivabradine, VX-745, platycodin D
synapse assembly	5	Lurasidone Hydrochloride, Atorvastatin, Dasatinib, Didanosine, Harmine
tau protein binding	5	Atorvastatin, Dasatinib, Harmine, Ivabradine, platycodin D
temperature homeostasis	5	Lurasidone Hydrochloride, Atorvastatin, Dasatinib, Harmine, platycodin D
transcription regulatory region sequence-specific DNA binding	5	Atorvastatin, Dasatinib, Harmine, VX-745, platycodin D
transferase activity	5	Atorvastatin, 2-hydroxy-3-(5-((morpholin-4-yl)methyl)pyridin-2-yl)-1H-indole-5-carbonitrile, Dasatinib, Harmine, platycodin D
transmembrane transport	5	Atorvastatin, Dasatinib, Ivabradine, VX-745, platycodin D
transmembrane transporter activity	5	Atorvastatin, Dasatinib, Harmine, VX-745, platycodin D
triglyceride homeostasis	5	Atorvastatin, Dasatinib, Harmine, Ivabradine, platycodin D
ubiquitin protein ligase binding	5	Atorvastatin, Dasatinib, Harmine, Ivabradine, platycodin D
vasculogenesis	5	Atorvastatin, Dasatinib, Harmine, VX-745, platycodin D
viral entry into host cell	5	Lurasidone Hydrochloride, Atorvastatin, Dasatinib, Harmine, platycodin D
virus receptor activity	5	Lurasidone Hydrochloride, Atorvastatin, Dasatinib, Harmine, platycodin D
Wnt signaling pathway	5	Lurasidone Hydrochloride, Atorvastatin, Dasatinib, Harmine, platycodin D
wound healing	5	Atorvastatin, Dasatinib, Harmine, VX-745, platycodin D
zinc ion binding	5	Atorvastatin, Dasatinib, Didanosine, Harmine, platycodin D
actin binding	4	Atorvastatin, Dasatinib, Harmine, platycodin D
actin cytoskeleton organization	4	Lurasidone Hydrochloride, Atorvastatin, Dasatinib, platycodin D
activating transcription factor binding	4	Atorvastatin, Dasatinib, Harmine, platycodin D
activation of MAPKK activity	4	Atorvastatin, Dasatinib, Harmine, platycodin D
activation of MAPKKK activity	4	Atorvastatin, Dasatinib, VX-745, platycodin D
adipose tissue development	4	Atorvastatin, Dasatinib, Harmine, platycodin D
adrenal gland development	4	Atorvastatin, Dasatinib, Harmine, platycodin D
adult walking behavior	4	Lurasidone Hydrochloride, Dasatinib, Harmine, platycodin D
aerobic respiration	4	Atorvastatin, Dasatinib, Didanosine, platycodin D
alpha-actinin binding	4	Atorvastatin, Dasatinib, Harmine, platycodin D
alpha-tubulin binding	4	Atorvastatin, Dasatinib, Harmine, platycodin D
amino acid transport	4	Atorvastatin, Dasatinib, Harmine, platycodin D
amyloid-beta binding	4	Atorvastatin, Dasatinib, Ivabradine, platycodin D
androgen receptor binding	4	Atorvastatin, Dasatinib, Harmine, platycodin D
androgen receptor signaling pathway	4	Atorvastatin, Dasatinib, Harmine, platycodin D
anoikis	4	Atorvastatin, Dasatinib, Harmine, platycodin D
antigen processing and presentation of exogenous peptide antigen via MHC class II	4	Atorvastatin, Dasatinib, Harmine, platycodin D
aortic valve morphogenesis	4	Atorvastatin, Dasatinib, Harmine, platycodin D
apolipoprotein binding	4	Atorvastatin, Dasatinib, Harmine, platycodin D
apoptotic mitochondrial changes	4	Atorvastatin, Dasatinib, Harmine, platycodin D
apoptotic process involved in embryonic digit morphogenesis	4	Atorvastatin, Dasatinib, Harmine, platycodin D
apoptotic signaling pathway	4	Atorvastatin, Dasatinib, VX-745, platycodin D
arachidonic acid metabolic process	4	Atorvastatin, Dasatinib, Harmine, platycodin D
artery morphogenesis	4	Atorvastatin, Ivabradine, VX-745, platycodin D
associative learning	4	Lurasidone Hydrochloride, Atorvastatin, Dasatinib, platycodin D
ATP binding	4	Atorvastatin, Dasatinib, Harmine, platycodin D
ATP generation from poly-ADP-D-ribose	4	Atorvastatin, Dasatinib, Harmine, platycodin D
autophagic cell death	4	Atorvastatin, Dasatinib, Harmine, platycodin D
autophagy	4	Lurasidone Hydrochloride, Atorvastatin, Dasatinib, platycodin D
axon regeneration	4	Atorvastatin, Dasatinib, platycodin D, Crenigacestat
B cell apoptotic process	4	Atorvastatin, Dasatinib, Harmine, platycodin D
B cell differentiation	4	Atorvastatin, Dasatinib, Harmine, platycodin D
B cell homeostasis	4	Atorvastatin, Dasatinib, Harmine, platycodin D
B cell receptor signaling pathway	4	Atorvastatin, Dasatinib, Harmine, platycodin D
base-excision repair	4	Atorvastatin, Dasatinib, Harmine, platycodin D
behavioral response to ethanol	4	Lurasidone Hydrochloride, Atorvastatin, Dasatinib, platycodin D
Bergmann glial cell differentiation	4	Atorvastatin, Dasatinib, Harmine, platycodin D
beta-catenin binding	4	Atorvastatin, Dasatinib, Harmine, platycodin D
beta-catenin-TCF complex assembly	4	Atorvastatin, Dasatinib, Harmine, platycodin D
biological_process	4	Atorvastatin, Dasatinib, Harmine, platycodin D
blood vessel maturation	4	Atorvastatin, Dasatinib, VX-745, platycodin D
blood vessel morphogenesis	4	Atorvastatin, Dasatinib, Harmine, VX-745
bone mineralization	4	Atorvastatin, Dasatinib, Harmine, platycodin D
bone remodeling	4	Atorvastatin, Dasatinib, VX-745, platycodin D
bone trabecula formation	4	Atorvastatin, Dasatinib, VX-745, platycodin D
branching involved in salivary gland morphogenesis	4	Atorvastatin, Dasatinib, VX-745, platycodin D
branching involved in ureteric bud morphogenesis	4	Atorvastatin, Dasatinib, Harmine, platycodin D
brown fat cell differentiation	4	Atorvastatin, Dasatinib, Harmine, platycodin D
calcium ion binding	4	Atorvastatin, Dasatinib, Harmine, platycodin D
calcium ion transport	4	Atorvastatin, Dasatinib, Harmine, platycodin D
camera-type eye morphogenesis	4	Atorvastatin, Dasatinib, VX-745, platycodin D
canonical Wnt signaling pathway	4	Atorvastatin, Dasatinib, Harmine, platycodin D
canonical Wnt signaling pathway involved in negative regulation of apoptotic process	4	Atorvastatin, Dasatinib, Harmine, platycodin D
canonical Wnt signaling pathway involved in positive regulation of apoptotic process	4	Atorvastatin, Dasatinib, Harmine, platycodin D
carbohydrate metabolic process	4	Atorvastatin, Dasatinib, Harmine, platycodin D
cardiac conduction	4	Atorvastatin, Dasatinib, Harmine, Ivabradine
cardiac muscle cell proliferation	4	Atorvastatin, Dasatinib, Harmine, platycodin D
cardiac muscle contraction	4	Atorvastatin, Dasatinib, Ivabradine, platycodin D
cardiac muscle hypertrophy in response to stress	4	Atorvastatin, Dasatinib, Harmine, platycodin D
cardiac neural crest cell development involved in heart development	4	Atorvastatin, Dasatinib, Harmine, platycodin D
cardiovascular system development	4	Atorvastatin, Dasatinib, Ivabradine, platycodin D
cartilage development	4	Atorvastatin, Dasatinib, Harmine, platycodin D
catalytic activity	4	Atorvastatin, Dasatinib, Harmine, platycodin D
caveolin-mediated endocytosis	4	Atorvastatin, Dasatinib, Harmine, platycodin D
cell activation	4	Atorvastatin, Dasatinib, VX-745, platycodin D
cell aging	4	Atorvastatin, Dasatinib, Harmine, platycodin D
cell competition in a multicellular organism	4	Atorvastatin, Dasatinib, Harmine, platycodin D
cell cycle	4	Atorvastatin, Dasatinib, Harmine, platycodin D
cell cycle arrest	4	Atorvastatin, Dasatinib, Harmine, platycodin D
cell division	4	Atorvastatin, Dasatinib, Harmine, platycodin D
cell fate commitment	4	Atorvastatin, Dasatinib, Harmine, platycodin D
cell migration involved in sprouting angiogenesis	4	Atorvastatin, Dasatinib, VX-745, platycodin D
cell morphogenesis	4	Atorvastatin, Dasatinib, Harmine, platycodin D
cell surface receptor signaling pathway	4	Atorvastatin, Dasatinib, Harmine, platycodin D
cell-cell signaling	4	Atorvastatin, Dasatinib, Harmine, platycodin D
cell-matrix adhesion	4	Atorvastatin, Dasatinib, Harmine, platycodin D
cellular extravasation	4	Atorvastatin, Dasatinib, VX-745, platycodin D
cellular glucose homeostasis	4	Atorvastatin, Dasatinib, Harmine, platycodin D
cellular protein localization	4	Atorvastatin, Dasatinib, Harmine, platycodin D
cellular respiration	4	Atorvastatin, Dasatinib, Harmine, platycodin D
cellular response to amino acid starvation	4	Atorvastatin, Dasatinib, Harmine, platycodin D
cellular response to amino acid stimulus	4	Atorvastatin, Dasatinib, VX-745, platycodin D
cellular response to angiotensin	4	Atorvastatin, Dasatinib, Harmine, platycodin D
cellular response to antibiotic	4	Atorvastatin, Dasatinib, Harmine, platycodin D
cellular response to arsenite(3-)	4	Atorvastatin, Dasatinib, Harmine, platycodin D
cellular response to cadmium ion	4	Atorvastatin, Dasatinib, Harmine, platycodin D
cellular response to caffeine	4	Atorvastatin, Dasatinib, Harmine, platycodin D
cellular response to calcium ion	4	Atorvastatin, Dasatinib, Harmine, platycodin D
cellular response to cAMP	4	Atorvastatin, Dasatinib, Harmine, platycodin D
cellular response to carbohydrate stimulus	4	Atorvastatin, Dasatinib, Harmine, platycodin D
cellular response to copper ion	4	Atorvastatin, Dasatinib, Harmine, platycodin D
cellular response to cycloheximide	4	Atorvastatin, Dasatinib, Harmine, platycodin D
cellular response to cytokine stimulus	4	Atorvastatin, Dasatinib, VX-745, platycodin D
cellular response to dexamethasone stimulus	4	Atorvastatin, Dasatinib, VX-745, platycodin D
cellular response to dimethyl sulfoxide	4	Atorvastatin, Dasatinib, Harmine, platycodin D
cellular response to DNA damage stimulus	4	Atorvastatin, Dasatinib, Harmine, platycodin D
cellular response to dopamine	4	Atorvastatin, Dasatinib, Harmine, platycodin D
cellular response to endothelin	4	Atorvastatin, Dasatinib, Harmine, platycodin D
cellular response to epidermal growth factor stimulus	4	Atorvastatin, Dasatinib, Harmine, platycodin D
cellular response to estrogen stimulus	4	Atorvastatin, Dasatinib, Harmine, platycodin D
cellular response to ethanol	4	Atorvastatin, Dasatinib, Ivabradine, platycodin D
cellular response to extracellular stimulus	4	Atorvastatin, Dasatinib, Harmine, platycodin D
cellular response to fatty acid	4	Atorvastatin, Dasatinib, Harmine, platycodin D
cellular response to follicle-stimulating hormone stimulus	4	Atorvastatin, Dasatinib, Harmine, platycodin D
cellular response to glucocorticoid stimulus	4	Atorvastatin, Dasatinib, Harmine, platycodin D
cellular response to glucose stimulus	4	Atorvastatin, Dasatinib, Harmine, platycodin D
cellular response to granulocyte macrophage colony-stimulating factor stimulus	4	Atorvastatin, Dasatinib, Harmine, platycodin D
cellular response to growth factor stimulus	4	Atorvastatin, Dasatinib, Ivabradine, platycodin D
cellular response to growth hormone stimulus	4	Atorvastatin, Dasatinib, Harmine, platycodin D
cellular response to heat	4	Atorvastatin, Dasatinib, Harmine, platycodin D
cellular response to hepatocyte growth factor stimulus	4	Atorvastatin, Dasatinib, VX-745, platycodin D
cellular response to hormone stimulus	4	Lurasidone Hydrochloride, Dasatinib, Harmine, platycodin D
cellular response to hydrostatic pressure	4	Atorvastatin, Dasatinib, Harmine, platycodin D
cellular response to insulin stimulus	4	Atorvastatin, Dasatinib, Harmine, platycodin D
cellular response to interferon-alpha	4	Atorvastatin, Dasatinib, Harmine, platycodin D
cellular response to interleukin-6	4	Atorvastatin, Dasatinib, Harmine, platycodin D
cellular response to ionomycin	4	Atorvastatin, Dasatinib, Harmine, platycodin D
cellular response to lectin	4	Atorvastatin, Dasatinib, Harmine, platycodin D
cellular response to lithium ion	4	Atorvastatin, Dasatinib, Harmine, platycodin D
cellular response to low-density lipoprotein particle stimulus	4	Atorvastatin, Dasatinib, Harmine, platycodin D
cellular response to mechanical stimulus	4	Atorvastatin, Dasatinib, Harmine, platycodin D
cellular response to nicotine	4	Atorvastatin, Dasatinib, VX-745, platycodin D
cellular response to nutrient	4	Atorvastatin, Dasatinib, Harmine, platycodin D
cellular response to nutrient levels	4	Atorvastatin, Dasatinib, VX-745, platycodin D
cellular response to organic substance	4	Atorvastatin, Dasatinib, Harmine, platycodin D
cellular response to oxidative stress	4	Atorvastatin, Dasatinib, Harmine, platycodin D
cellular response to phorbol 13-acetate 12-myristate	4	Atorvastatin, Dasatinib, Harmine, platycodin D
cellular response to platelet-derived growth factor stimulus	4	Atorvastatin, Dasatinib, Harmine, platycodin D
cellular response to potassium ion	4	Atorvastatin, Dasatinib, Harmine, platycodin D
cellular response to prostaglandin E stimulus	4	Atorvastatin, Dasatinib, Harmine, platycodin D
cellular response to prostaglandin stimulus	4	Atorvastatin, Dasatinib, Harmine, platycodin D
cellular response to putrescine	4	Atorvastatin, Dasatinib, Harmine, platycodin D
cellular response to reactive oxygen species	4	Atorvastatin, Dasatinib, Harmine, platycodin D
cellular response to resveratrol	4	Atorvastatin, Dasatinib, Harmine, platycodin D
cellular response to starvation	4	Atorvastatin, Dasatinib, Didanosine, platycodin D
cellular response to superoxide	4	Atorvastatin, Dasatinib, Harmine, platycodin D
cellular response to testosterone stimulus	4	Atorvastatin, Dasatinib, Harmine, platycodin D
cellular response to thyroid hormone stimulus	4	Atorvastatin, Dasatinib, Harmine, platycodin D
cellular response to toxic substance	4	Atorvastatin, Dasatinib, VX-745, platycodin D
cellular response to transforming growth factor beta stimulus	4	Atorvastatin, Dasatinib, Harmine, platycodin D
cellular response to UV	4	Atorvastatin, Dasatinib, Harmine, platycodin D
cellular response to vascular endothelial growth factor stimulus	4	Atorvastatin, Dasatinib, VX-745, platycodin D
cellular response to zinc ion	4	Atorvastatin, Dasatinib, Harmine, platycodin D
cellular senescence	4	Atorvastatin, Dasatinib, Harmine, platycodin D
central nervous system development	4	Atorvastatin, Dasatinib, Harmine, platycodin D
central nervous system projection neuron axonogenesis	4	Atorvastatin, Dasatinib, Harmine, platycodin D
chemoattractant activity	4	Atorvastatin, Dasatinib, VX-745, platycodin D
chemotaxis	4	Atorvastatin, Dasatinib, Harmine, platycodin D
chordate embryonic development	4	Atorvastatin, Dasatinib, Harmine, platycodin D
chromatin binding	4	Atorvastatin, Dasatinib, Harmine, platycodin D
chromatin DNA binding	4	Atorvastatin, Dasatinib, Harmine, platycodin D
chromatin organization	4	Atorvastatin, Dasatinib, Harmine, platycodin D
chromatin remodeling	4	Atorvastatin, Dasatinib, Harmine, platycodin D
chromosome organization	4	Atorvastatin, Dasatinib, Harmine, platycodin D
chronic inflammatory response	4	Atorvastatin, Dasatinib, Didanosine, platycodin D
chronic inflammatory response to antigenic stimulus	4	Atorvastatin, Dasatinib, VX-745, platycodin D
co-receptor binding	4	Atorvastatin, Dasatinib, Didanosine, Harmine
copper ion binding	4	Atorvastatin, Dasatinib, Didanosine, platycodin D
core promoter sequence-specific DNA binding	4	Atorvastatin, Dasatinib, Harmine, platycodin D
cortical actin cytoskeleton organization	4	Atorvastatin, Dasatinib, VX-745, platycodin D
cyclin binding	4	Atorvastatin, Dasatinib, Harmine, platycodin D
cyclin-dependent protein serine/threonine kinase inhibitor activity	4	Atorvastatin, Dasatinib, Harmine, platycodin D
cytokine activity	4	Atorvastatin, Dasatinib, VX-745, platycodin D
cytosine metabolic process	4	Atorvastatin, Dasatinib, Harmine, platycodin D
cytoskeleton organization	4	Atorvastatin, Dasatinib, Ivabradine, platycodin D
death-inducing signaling complex assembly	4	Atorvastatin, Dasatinib, VX-745, platycodin D
decidualization	4	Atorvastatin, Dasatinib, Harmine, platycodin D
defense response	4	Atorvastatin, Dasatinib, VX-745, platycodin D
defense response to bacterium	4	Atorvastatin, Dasatinib, VX-745, platycodin D
defense response to Gram-negative bacterium	4	Atorvastatin, Dasatinib, VX-745, platycodin D
defense response to Gram-positive bacterium	4	Atorvastatin, Dasatinib, VX-745, platycodin D
defense response to protozoan	4	Atorvastatin, Dasatinib, VX-745, platycodin D
defense response to virus	4	Atorvastatin, Dasatinib, VX-745, platycodin D
detection of mechanical stimulus involved in sensory perception of sound	4	Atorvastatin, Dasatinib, Harmine, platycodin D
detection of temperature stimulus involved in sensory perception of pain	4	Lurasidone Hydrochloride, Atorvastatin, Dasatinib, platycodin D
developmental growth	4	Atorvastatin, Dasatinib, Harmine, platycodin D
developmental pigmentation	4	Atorvastatin, Dasatinib, Harmine, platycodin D
diadenosine tetraphosphate biosynthetic process	4	Atorvastatin, Dasatinib, Harmine, platycodin D
dibenzo-p-dioxin metabolic process	4	Atorvastatin, Dasatinib, Harmine, platycodin D
digestive tract development	4	Atorvastatin, Dasatinib, Harmine, platycodin D
disordered domain specific binding	4	Atorvastatin, Dasatinib, Harmine, platycodin D
DNA ADP-ribosylation	4	Atorvastatin, Dasatinib, Harmine, platycodin D
DNA damage checkpoint	4	Atorvastatin, Dasatinib, Harmine, platycodin D
DNA damage induced protein phosphorylation	4	Atorvastatin, Dasatinib, Harmine, platycodin D
DNA damage response, detection of DNA damage	4	Atorvastatin, Dasatinib, Harmine, platycodin D
DNA damage response, signal transduction by p53 class mediator	4	Atorvastatin, Dasatinib, Harmine, platycodin D
DNA damage response, signal transduction by p53 class mediator resulting in cell cycle arrest	4	Atorvastatin, Dasatinib, Harmine, platycodin D
DNA damage response, signal transduction by p53 class mediator resulting in transcription of p21 class mediator	4	Atorvastatin, Dasatinib, Harmine, platycodin D
DNA endoreduplication	4	Atorvastatin, Dasatinib, Harmine, platycodin D
DNA metabolic process	4	Atorvastatin, Dasatinib, Harmine, platycodin D
DNA repair	4	Atorvastatin, Dasatinib, Harmine, platycodin D
DNA-binding transcription activator activity, RNA polymerase II-specific	4	Atorvastatin, Dasatinib, Harmine, platycodin D
DNA-binding transcription factor activity	4	Atorvastatin, Dasatinib, Harmine, platycodin D
DNA-binding transcription factor activity, RNA polymerase II-specific	4	Atorvastatin, Dasatinib, Harmine, platycodin D
DNA-binding transcription repressor activity, RNA polymerase II-specific	4	Atorvastatin, Dasatinib, Harmine, platycodin D
DNA-templated transcription, initiation	4	Atorvastatin, Dasatinib, Harmine, platycodin D
dorsal/ventral pattern formation	4	Atorvastatin, Dasatinib, Harmine, platycodin D
double-strand break repair	4	Atorvastatin, Dasatinib, Harmine, platycodin D
double-strand break repair via homologous recombination	4	Atorvastatin, Dasatinib, Harmine, platycodin D
double-stranded DNA binding	4	Atorvastatin, Dasatinib, Harmine, platycodin D
E-box binding	4	Atorvastatin, Dasatinib, Harmine, platycodin D
ear development	4	Atorvastatin, Dasatinib, Harmine, platycodin D
eating behavior	4	Atorvastatin, Dasatinib, Harmine, platycodin D
electron transport chain	4	Atorvastatin, Dasatinib, Didanosine, Harmine
embryonic digestive tract development	4	Atorvastatin, Dasatinib, VX-745, platycodin D
embryonic digestive tract morphogenesis	4	Atorvastatin, Dasatinib, Harmine, platycodin D
embryonic pattern specification	4	Atorvastatin, Dasatinib, Harmine, platycodin D
embryonic placenta development	4	Atorvastatin, Dasatinib, Harmine, platycodin D
embryonic viscerocranium morphogenesis	4	Atorvastatin, Dasatinib, Harmine, platycodin D
endothelial cell apoptotic process	4	Atorvastatin, Dasatinib, VX-745, platycodin D
endothelial cell migration	4	Atorvastatin, Dasatinib, VX-745, platycodin D
energy homeostasis	4	Atorvastatin, Dasatinib, Harmine, platycodin D
energy reserve metabolic process	4	Atorvastatin, Dasatinib, Harmine, platycodin D
entrainment of circadian clock by photoperiod	4	Atorvastatin, Dasatinib, Harmine, platycodin D
epidermis development	4	Atorvastatin, Dasatinib, Harmine, platycodin D
epidermis morphogenesis	4	Atorvastatin, Dasatinib, Harmine, platycodin D
epithelial cell proliferation involved in salivary gland morphogenesis	4	Atorvastatin, Dasatinib, VX-745, platycodin D
epithelial to mesenchymal transition	4	Atorvastatin, Dasatinib, Harmine, platycodin D
ERBB signaling pathway	4	Atorvastatin, Dasatinib, Harmine, platycodin D
ERK1 and ERK2 cascade	4	Atorvastatin, Dasatinib, Harmine, platycodin D
estrogen 2-hydroxylase activity	4	Atorvastatin, Brexpiprazole, Harmine, Ivabradine
estrogen receptor binding	4	Atorvastatin, Dasatinib, Harmine, platycodin D
eukaryotic initiation factor eIF2 binding	4	Atorvastatin, Dasatinib, Harmine, platycodin D
extrinsic apoptotic signaling pathway	4	Atorvastatin, Dasatinib, VX-745, platycodin D
extrinsic apoptotic signaling pathway in absence of ligand	4	Atorvastatin, Dasatinib, Harmine, platycodin D
extrinsic apoptotic signaling pathway via death domain receptors	4	Atorvastatin, Dasatinib, VX-745, platycodin D
eye development	4	Atorvastatin, Dasatinib, Harmine, platycodin D
face development	4	Atorvastatin, Dasatinib, Harmine, platycodin D
fat cell differentiation	4	Atorvastatin, Dasatinib, Harmine, platycodin D
fatty acid binding	4	Atorvastatin, Didanosine, Harmine, platycodin D
fatty acid metabolic process	4	Atorvastatin, Dasatinib, Harmine, platycodin D
fatty acid oxidation	4	Atorvastatin, Dasatinib, Harmine, platycodin D
Fc-epsilon receptor signaling pathway	4	Atorvastatin, Dasatinib, Harmine, platycodin D
Fc-gamma receptor signaling pathway involved in phagocytosis	4	Atorvastatin, Dasatinib, Harmine, platycodin D
fibroblast apoptotic process	4	Atorvastatin, Dasatinib, Harmine, platycodin D
fibroblast growth factor receptor signaling pathway	4	Atorvastatin, Dasatinib, Harmine, platycodin D
fibronectin binding	4	Atorvastatin, Dasatinib, VX-745, platycodin D
flavin adenine dinucleotide binding	4	Atorvastatin, Dasatinib, Harmine, platycodin D
flavonoid metabolic process	4	Atorvastatin, Dasatinib, Harmine, platycodin D
fractalkine production	4	Atorvastatin, Dasatinib, VX-745, platycodin D
fungal-type cell wall polysaccharide metabolic process	4	Atorvastatin, Dasatinib, Harmine, platycodin D
G0 to G1 transition	4	Atorvastatin, Dasatinib, Harmine, platycodin D
G1/S transition of mitotic cell cycle	4	Atorvastatin, Dasatinib, Harmine, platycodin D
G2/M transition of mitotic cell cycle	4	Atorvastatin, Dasatinib, Harmine, platycodin D
gastrulation	4	Atorvastatin, Dasatinib, Harmine, platycodin D
generation of neurons	4	Atorvastatin, Dasatinib, Harmine, platycodin D
generation of precursor metabolites and energy	4	Atorvastatin, Dasatinib, Harmine, platycodin D
global genome nucleotide-excision repair	4	Atorvastatin, Dasatinib, Harmine, platycodin D
glucagon secretion	4	Atorvastatin, Dasatinib, VX-745, platycodin D
gluconeogenesis	4	Atorvastatin, Dasatinib, Harmine, platycodin D
glycogen metabolic process	4	Atorvastatin, Dasatinib, Harmine, platycodin D
GTP binding	4	Atorvastatin, Dasatinib, Harmine, platycodin D
heart development	4	Atorvastatin, Dasatinib, Harmine, platycodin D
heart morphogenesis	4	Atorvastatin, Dasatinib, VX-745, platycodin D
heart valve morphogenesis	4	Atorvastatin, Dasatinib, Harmine, platycodin D
heat shock protein binding	4	Atorvastatin, Dasatinib, Harmine, platycodin D
hematopoietic progenitor cell differentiation	4	Atorvastatin, Dasatinib, Harmine, platycodin D
hemopoiesis	4	Atorvastatin, Dasatinib, Harmine, platycodin D
heparan sulfate proteoglycan binding	4	Atorvastatin, Dasatinib, Ivabradine, platycodin D
hepatic immune response	4	Atorvastatin, Dasatinib, VX-745, platycodin D
hepatocyte differentiation	4	Atorvastatin, Dasatinib, Harmine, platycodin D
heterocycle metabolic process	4	Atorvastatin, Brexpiprazole, Harmine, Ivabradine
high-density lipoprotein particle remodeling	4	Atorvastatin, Dasatinib, Didanosine, Ivabradine
hippocampus development	4	Atorvastatin, Dasatinib, Harmine, platycodin D
histone deacetylase binding	4	Atorvastatin, Dasatinib, Harmine, platycodin D
homeostasis of number of cells within a tissue	4	Atorvastatin, Dasatinib, VX-745, platycodin D
hormone activity	4	Atorvastatin, Dasatinib, Harmine, platycodin D
Hsp70 protein binding	4	Atorvastatin, Dasatinib, Harmine, platycodin D
Hsp90 protein binding	4	Atorvastatin, Dasatinib, Harmine, platycodin D
humoral immune response	4	Atorvastatin, Dasatinib, VX-745, platycodin D
hyaluronan metabolic process	4	Atorvastatin, Dasatinib, VX-745, platycodin D
hydrolase activity	4	Atorvastatin, Dasatinib, Harmine, platycodin D
hypothalamus development	4	Atorvastatin, Dasatinib, Harmine, platycodin D
I-kappaB kinase/NF-kappaB signaling	4	Atorvastatin, Dasatinib, VX-745, platycodin D
imaginal disc development	4	Atorvastatin, Dasatinib, Harmine, platycodin D
immune response	4	Atorvastatin, Dasatinib, VX-745, platycodin D
immune system process	4	Atorvastatin, Dasatinib, Harmine, platycodin D
induction of positive chemotaxis	4	Atorvastatin, Dasatinib, VX-745, platycodin D
innate immune response	4	Atorvastatin, Dasatinib, Harmine, platycodin D
inner mitochondrial membrane organization	4	Atorvastatin, Dasatinib, Harmine, platycodin D
insulin receptor binding	4	Atorvastatin, Dasatinib, Harmine, platycodin D
insulin receptor signaling pathway	4	Atorvastatin, Dasatinib, Harmine, platycodin D
insulin secretion	4	Atorvastatin, Dasatinib, Harmine, platycodin D
interleukin-1-mediated signaling pathway	4	Atorvastatin, Dasatinib, Harmine, platycodin D
interleukin-6 receptor binding	4	Atorvastatin, Dasatinib, VX-745, platycodin D
interleukin-6-mediated signaling pathway	4	Atorvastatin, Dasatinib, VX-745, platycodin D
intracellular receptor signaling pathway	4	Atorvastatin, Dasatinib, Harmine, platycodin D
intrinsic apoptotic signaling pathway	4	Atorvastatin, Dasatinib, Harmine, platycodin D
intrinsic apoptotic signaling pathway by p53 class mediator	4	Atorvastatin, Dasatinib, Harmine, platycodin D
intrinsic apoptotic signaling pathway in response to oxidative stress	4	Atorvastatin, Dasatinib, Harmine, platycodin D
ion channel binding	4	Atorvastatin, Dasatinib, Harmine, platycodin D
ionotropic glutamate receptor binding	4	Lurasidone Hydrochloride, Atorvastatin, Dasatinib, platycodin D
iron ion homeostasis	4	Atorvastatin, Dasatinib, Didanosine, platycodin D
JNK cascade	4	Atorvastatin, Dasatinib, VX-745, platycodin D
kinase activity	4	Atorvastatin, Dasatinib, Harmine, platycodin D
labyrinthine layer blood vessel development	4	Atorvastatin, Dasatinib, Harmine, platycodin D
lactic acid secretion	4	Atorvastatin, Dasatinib, Harmine, platycodin D
learning	4	Atorvastatin, Dasatinib, Didanosine, platycodin D
leptin-mediated signaling pathway	4	Atorvastatin, Dasatinib, Harmine, platycodin D
leukocyte homeostasis	4	Atorvastatin, Dasatinib, Harmine, platycodin D
leukocyte migration	4	Atorvastatin, Dasatinib, VX-745, platycodin D
leukocyte migration involved in inflammatory response	4	Atorvastatin, Dasatinib, VX-745, platycodin D
leukocyte tethering or rolling	4	Atorvastatin, Dasatinib, VX-745, platycodin D
limb morphogenesis	4	Atorvastatin, Dasatinib, Harmine, platycodin D
lipid biosynthetic process	4	Atorvastatin, Dasatinib, Harmine, platycodin D
lipid hydroxylation	4	Atorvastatin, Brexpiprazole, Harmine, Ivabradine
lipoprotein biosynthetic process	4	Atorvastatin, Dasatinib, Harmine, Ivabradine
lipoprotein particle binding	4	Atorvastatin, Harmine, Ivabradine, platycodin D
lipoprotein transport	4	Atorvastatin, Dasatinib, Harmine, platycodin D
liver development	4	Atorvastatin, Dasatinib, Harmine, platycodin D
long-chain fatty acid transport	4	Atorvastatin, Harmine, Ivabradine, platycodin D
low-density lipoprotein particle receptor binding	4	Atorvastatin, Dasatinib, Ivabradine, platycodin D
lung alveolus development	4	Atorvastatin, Dasatinib, VX-745, platycodin D
lung development	4	Atorvastatin, Dasatinib, VX-745, platycodin D
lung morphogenesis	4	Atorvastatin, Dasatinib, Harmine, platycodin D
lyase activity	4	Atorvastatin, Dasatinib, Harmine, platycodin D
lymph node development	4	Atorvastatin, Dasatinib, Harmine, platycodin D
lymphocyte costimulation	4	Atorvastatin, Dasatinib, VX-745, platycodin D
lymphocyte homeostasis	4	Atorvastatin, Dasatinib, Harmine, platycodin D
macrophage derived foam cell differentiation	4	Atorvastatin, Dasatinib, Harmine, platycodin D
maintenance of permeability of blood-brain barrier	4	Atorvastatin, Dasatinib, VX-745, platycodin D
male gonad development	4	Atorvastatin, Dasatinib, Harmine, platycodin D
mammary gland development	4	Atorvastatin, Dasatinib, Harmine, platycodin D
mammary gland epithelial cell proliferation	4	Atorvastatin, Dasatinib, Harmine, platycodin D
MAP kinase activity	4	Atorvastatin, Dasatinib, Harmine, platycodin D
MAP kinase kinase activity	4	Atorvastatin, Dasatinib, Harmine, platycodin D
MDM2/MDM4 family protein binding	4	Atorvastatin, Dasatinib, Harmine, platycodin D
meiotic spindle organization	4	Atorvastatin, Dasatinib, Harmine, platycodin D
metanephros development	4	Atorvastatin, Dasatinib, Harmine, platycodin D
microtubule binding	4	Atorvastatin, Dasatinib, Harmine, platycodin D
microtubule cytoskeleton organization	4	Atorvastatin, Dasatinib, Harmine, platycodin D
middle ear morphogenesis	4	Atorvastatin, Dasatinib, Harmine, platycodin D
mitochondrial DNA metabolic process	4	Atorvastatin, Dasatinib, Harmine, platycodin D
mitochondrial DNA repair	4	Atorvastatin, Dasatinib, Harmine, platycodin D
mitochondrion organization	4	Atorvastatin, Dasatinib, Harmine, platycodin D
mitogen-activated protein kinase kinase kinase binding	4	Atorvastatin, Dasatinib, Harmine, platycodin D
mitogen-activated protein kinase p38 binding	4	Atorvastatin, Dasatinib, Harmine, platycodin D
mitotic cell cycle	4	Atorvastatin, Dasatinib, Harmine, platycodin D
mitotic cell cycle arrest	4	Atorvastatin, Dasatinib, Harmine, platycodin D
mitotic cell cycle checkpoint	4	Atorvastatin, Dasatinib, Harmine, platycodin D
mitotic G2 DNA damage checkpoint	4	Atorvastatin, Dasatinib, Harmine, platycodin D
monocyte chemotaxis	4	Atorvastatin, Dasatinib, VX-745, platycodin D
motor neuron axon guidance	4	Atorvastatin, Dasatinib, Harmine, platycodin D
mRNA binding	4	Atorvastatin, Dasatinib, Harmine, platycodin D
mRNA processing	4	Atorvastatin, Dasatinib, Harmine, platycodin D
mRNA stabilization	4	Dasatinib, Harmine, VX-745, platycodin D
multicellular organism growth	4	Atorvastatin, Dasatinib, Harmine, platycodin D
muscle cell cellular homeostasis	4	Atorvastatin, Dasatinib, VX-745, platycodin D
NAD binding	4	Atorvastatin, Dasatinib, Harmine, platycodin D
NAD+ ADP-ribosyltransferase activity	4	Atorvastatin, Dasatinib, Harmine, platycodin D
necroptotic signaling pathway	4	Atorvastatin, Dasatinib, VX-745, platycodin D
negative regulation of acute inflammatory response	4	Atorvastatin, Dasatinib, Harmine, platycodin D
negative regulation of amyloid-beta clearance	4	Atorvastatin, Dasatinib, VX-745, platycodin D
negative regulation of angiogenesis	4	Atorvastatin, Dasatinib, Harmine, platycodin D
negative regulation of apolipoprotein binding	4	Atorvastatin, Dasatinib, Harmine, platycodin D
negative regulation of ATP biosynthetic process	4	Atorvastatin, Dasatinib, Harmine, platycodin D
negative regulation of autophagy	4	Atorvastatin, Dasatinib, Harmine, platycodin D
negative regulation of B cell proliferation	4	Atorvastatin, Dasatinib, Harmine, platycodin D
negative regulation of bicellular tight junction assembly	4	Atorvastatin, Dasatinib, VX-745, platycodin D
negative regulation of bile acid secretion	4	Atorvastatin, Dasatinib, VX-745, platycodin D
negative regulation of bone resorption	4	Atorvastatin, Dasatinib, VX-745, platycodin D
negative regulation of branching involved in lung morphogenesis	4	Atorvastatin, Dasatinib, VX-745, platycodin D
negative regulation of calcium ion transport	4	Lurasidone Hydrochloride, Atorvastatin, Dasatinib, platycodin D
negative regulation of cardiac muscle tissue regeneration	4	Atorvastatin, Dasatinib, Harmine, platycodin D
negative regulation of cell cycle	4	Atorvastatin, Dasatinib, Harmine, platycodin D
negative regulation of cell differentiation	4	Atorvastatin, Dasatinib, Harmine, platycodin D
negative regulation of cell division	4	Atorvastatin, Dasatinib, Harmine, platycodin D
negative regulation of cell growth	4	Atorvastatin, Dasatinib, Harmine, platycodin D
negative regulation of cell migration	4	Lurasidone Hydrochloride, Atorvastatin, Dasatinib, platycodin D
negative regulation of cell-cell adhesion	4	Atorvastatin, Dasatinib, VX-745, platycodin D
negative regulation of cellular biosynthetic process	4	Atorvastatin, Dasatinib, VX-745, platycodin D
negative regulation of cellular component movement	4	Atorvastatin, Dasatinib, Harmine, platycodin D
negative regulation of chemokine biosynthetic process	4	Atorvastatin, Dasatinib, VX-745, platycodin D
negative regulation of cholesterol efflux	4	Atorvastatin, Dasatinib, Ivabradine, platycodin D
negative regulation of cholesterol storage	4	Atorvastatin, Dasatinib, Harmine, platycodin D
negative regulation of cold-induced thermogenesis	4	Atorvastatin, Dasatinib, Harmine, platycodin D
negative regulation of cyclin-dependent protein kinase activity	4	Atorvastatin, Dasatinib, Harmine, platycodin D
negative regulation of cyclin-dependent protein serine/threonine kinase activity	4	Atorvastatin, Dasatinib, Harmine, platycodin D
negative regulation of cysteine-type endopeptidase activity involved in apoptotic process	4	Atorvastatin, Dasatinib, VX-745, platycodin D
negative regulation of cytokine production involved in immune response	4	Atorvastatin, Dasatinib, VX-745, platycodin D
negative regulation of cytosolic calcium ion concentration	4	Lurasidone Hydrochloride, Atorvastatin, Dasatinib, platycodin D
negative regulation of DNA binding	4	Atorvastatin, Dasatinib, Harmine, platycodin D
negative regulation of DNA biosynthetic process	4	Atorvastatin, Dasatinib, Harmine, platycodin D
negative regulation of DNA replication	4	Atorvastatin, Dasatinib, Harmine, platycodin D
negative regulation of DNA-binding transcription factor activity	4	Atorvastatin, Dasatinib, Harmine, platycodin D
negative regulation of epithelial cell proliferation	4	Atorvastatin, Dasatinib, Harmine, platycodin D
negative regulation of epithelial cell proliferation involved in prostate gland development	4	Atorvastatin, Dasatinib, Harmine, platycodin D
negative regulation of extrinsic apoptotic signaling pathway	4	Atorvastatin, Dasatinib, VX-745, platycodin D
negative regulation of extrinsic apoptotic signaling pathway in absence of ligand	4	Atorvastatin, Dasatinib, VX-745, platycodin D
negative regulation of fibroblast proliferation	4	Atorvastatin, Dasatinib, Harmine, platycodin D
negative regulation of G1/S transition of mitotic cell cycle	4	Atorvastatin, Dasatinib, Harmine, platycodin D
negative regulation of gene silencing by miRNA	4	Atorvastatin, Dasatinib, Harmine, platycodin D
negative regulation of glycolytic process	4	Atorvastatin, Dasatinib, Harmine, platycodin D
negative regulation of heart rate	4	Atorvastatin, Dasatinib, VX-745, platycodin D
negative regulation of hormone secretion	4	Atorvastatin, Dasatinib, VX-745, platycodin D
negative regulation of inflammatory response	4	Atorvastatin, Dasatinib, Ivabradine, platycodin D
negative regulation of interleukin-1-mediated signaling pathway	4	Atorvastatin, Dasatinib, VX-745, platycodin D
negative regulation of interleukin-17 secretion	4	Atorvastatin, Dasatinib, Harmine, platycodin D
negative regulation of interleukin-6 production	4	Atorvastatin, Dasatinib, VX-745, platycodin D
negative regulation of kinase activity	4	Atorvastatin, Dasatinib, Harmine, platycodin D
negative regulation of L-glutamate import across plasma membrane	4	Atorvastatin, Dasatinib, VX-745, platycodin D
negative regulation of lipid storage	4	Atorvastatin, Dasatinib, VX-745, platycodin D
negative regulation of long-term synaptic potentiation	4	Atorvastatin, Dasatinib, Ivabradine, platycodin D
negative regulation of macrophage derived foam cell differentiation	4	Atorvastatin, Dasatinib, Harmine, platycodin D
negative regulation of MAP kinase activity	4	Atorvastatin, Dasatinib, Ivabradine, platycodin D
negative regulation of membrane potential	4	Atorvastatin, Dasatinib, VX-745, platycodin D
negative regulation of mitochondrial membrane potential	4	Atorvastatin, Dasatinib, Harmine, platycodin D
negative regulation of monocyte differentiation	4	Atorvastatin, Dasatinib, Harmine, platycodin D
negative regulation of muscle organ development	4	Atorvastatin, Dasatinib, VX-745, platycodin D
negative regulation of myelination	4	Atorvastatin, Dasatinib, VX-745, platycodin D
negative regulation of myoblast differentiation	4	Atorvastatin, Dasatinib, VX-745, platycodin D
negative regulation of myosin-light-chain-phosphatase activity	4	Atorvastatin, Dasatinib, VX-745, platycodin D
negative regulation of neuroblast proliferation	4	Atorvastatin, Dasatinib, Didanosine, platycodin D
negative regulation of neuron differentiation	4	Atorvastatin, Dasatinib, Harmine, platycodin D
negative regulation of NF-kappaB transcription factor activity	4	Atorvastatin, Dasatinib, Harmine, platycodin D
negative regulation of osteoblast proliferation	4	Atorvastatin, Dasatinib, Harmine, platycodin D
negative regulation of oxidative phosphorylation	4	Atorvastatin, Dasatinib, VX-745, platycodin D
negative regulation of oxidative stress-induced intrinsic apoptotic signaling pathway	4	Atorvastatin, Dasatinib, Harmine, platycodin D
negative regulation of peptide hormone secretion	4	Atorvastatin, Dasatinib, Harmine, platycodin D
negative regulation of phosphorylation	4	Atorvastatin, Dasatinib, Harmine, platycodin D
negative regulation of primary miRNA processing	4	Atorvastatin, Dasatinib, VX-745, platycodin D
negative regulation of production of miRNAs involved in gene silencing by miRNA	4	Atorvastatin, Dasatinib, VX-745, platycodin D
negative regulation of protein binding	4	Atorvastatin, Dasatinib, Harmine, platycodin D
negative regulation of protein catabolic process	4	Atorvastatin, Dasatinib, Harmine, platycodin D
negative regulation of protein complex disassembly	4	Atorvastatin, Dasatinib, VX-745, platycodin D
negative regulation of protein kinase B signaling	4	Lurasidone Hydrochloride, Atorvastatin, Dasatinib, platycodin D
negative regulation of proteolysis	4	Atorvastatin, Dasatinib, Harmine, platycodin D
negative regulation of smooth muscle cell migration	4	Atorvastatin, Dasatinib, Harmine, platycodin D
negative regulation of smooth muscle cell proliferation	4	Atorvastatin, Dasatinib, Harmine, platycodin D
negative regulation of sprouting angiogenesis	4	Atorvastatin, Dasatinib, Harmine, platycodin D
negative regulation of stress-activated MAPK cascade	4	Atorvastatin, Dasatinib, Harmine, platycodin D
negative regulation of telomerase activity	4	Atorvastatin, Dasatinib, Harmine, platycodin D
negative regulation of telomere maintenance via telomere lengthening	4	Atorvastatin, Dasatinib, Harmine, platycodin D
negative regulation of transforming growth factor beta receptor signaling pathway	4	Atorvastatin, Dasatinib, Harmine, platycodin D
negative regulation of tumor necrosis factor production	4	Atorvastatin, Dasatinib, Harmine, platycodin D
negative regulation of vascular endothelial cell proliferation	4	Atorvastatin, Dasatinib, Harmine, platycodin D
negative regulation of vascular smooth muscle cell proliferation	4	Atorvastatin, Dasatinib, Harmine, platycodin D
negative regulation of vascular wound healing	4	Atorvastatin, Dasatinib, VX-745, platycodin D
negative regulation of vasoconstriction	4	Atorvastatin, Dasatinib, Harmine, platycodin D
negative regulation of viral genome replication	4	Atorvastatin, Dasatinib, VX-745, platycodin D
neural crest cell development	4	Atorvastatin, Dasatinib, Harmine, platycodin D
neural retina development	4	Atorvastatin, Dasatinib, Harmine, platycodin D
neurogenesis	4	Atorvastatin, Dasatinib, Harmine, platycodin D
neuron cellular homeostasis	4	Atorvastatin, Dasatinib, VX-745, platycodin D
neuron development	4	Atorvastatin, Dasatinib, VX-745, platycodin D
neuron migration	4	Atorvastatin, Dasatinib, Harmine, platycodin D
neuron projection extension	4	Atorvastatin, Dasatinib, Didanosine, platycodin D
neurotrophin TRK receptor signaling pathway	4	Atorvastatin, Dasatinib, Didanosine, platycodin D
neutrophil apoptotic process	4	Atorvastatin, Dasatinib, VX-745, platycodin D
neutrophil degranulation	4	Atorvastatin, Dasatinib, Harmine, platycodin D
neutrophil mediated immunity	4	Atorvastatin, Dasatinib, VX-745, platycodin D
notochord development	4	Atorvastatin, Dasatinib, Harmine, platycodin D
nuclear receptor activity	4	Atorvastatin, Dasatinib, Harmine, platycodin D
nuclear receptor binding	4	Atorvastatin, Dasatinib, Harmine, platycodin D
nuclear receptor transcription coactivator activity	4	Atorvastatin, Dasatinib, Harmine, platycodin D
nucleic acid binding	4	Atorvastatin, Dasatinib, Harmine, platycodin D
nucleologenesis	4	Atorvastatin, Dasatinib, Harmine, platycodin D
nucleotide binding	4	Atorvastatin, Dasatinib, Harmine, platycodin D
nucleotide-excision repair, DNA damage recognition	4	Atorvastatin, Dasatinib, Harmine, platycodin D
nucleotide-excision repair, DNA duplex unwinding	4	Atorvastatin, Dasatinib, Harmine, platycodin D
nucleotide-excision repair, DNA incision	4	Atorvastatin, Dasatinib, Harmine, platycodin D
nucleotide-excision repair, DNA incision, 3'-to lesion	4	Atorvastatin, Dasatinib, Harmine, platycodin D
nucleotide-excision repair, DNA incision, 5'-to lesion	4	Atorvastatin, Dasatinib, Harmine, platycodin D
nucleotide-excision repair, preincision complex assembly	4	Atorvastatin, Dasatinib, Harmine, platycodin D
nucleotide-excision repair, preincision complex stabilization	4	Atorvastatin, Dasatinib, Harmine, platycodin D
odontogenesis	4	Atorvastatin, Dasatinib, Harmine, platycodin D
odontogenesis of dentin-containing tooth	4	Atorvastatin, Dasatinib, Harmine, platycodin D
oligodendrocyte development	4	Atorvastatin, Dasatinib, Harmine, platycodin D
oligodendrocyte differentiation	4	Atorvastatin, Dasatinib, Ivabradine, platycodin D
oogenesis	4	Atorvastatin, Dasatinib, Harmine, platycodin D
osteoblast differentiation	4	Atorvastatin, Dasatinib, Harmine, platycodin D
outer ear morphogenesis	4	Atorvastatin, Dasatinib, Harmine, platycodin D
outflow tract morphogenesis	4	Atorvastatin, Dasatinib, VX-745, platycodin D
ovulation	4	Atorvastatin, Dasatinib, Harmine, platycodin D
oxidative demethylation	4	Atorvastatin, Brexpiprazole, Harmine, Ivabradine
oxygen transport	4	Atorvastatin, Dasatinib, Harmine, platycodin D
p53 binding	4	Atorvastatin, Dasatinib, Harmine, platycodin D
pancreas development	4	Atorvastatin, Dasatinib, Harmine, platycodin D
pathogenesis	4	Atorvastatin, Dasatinib, Harmine, platycodin D
peptide binding	4	Atorvastatin, Dasatinib, Harmine, platycodin D
peptidyl-glutamic acid poly-ADP-ribosylation	4	Atorvastatin, Dasatinib, Harmine, platycodin D
peptidyl-serine ADP-ribosylation	4	Atorvastatin, Dasatinib, Harmine, platycodin D
peptidyl-serine phosphorylation	4	Atorvastatin, Dasatinib, Harmine, platycodin D
peptidyl-threonine phosphorylation	4	Atorvastatin, Dasatinib, Harmine, platycodin D
peptidyl-tyrosine autophosphorylation	4	Atorvastatin, Dasatinib, Harmine, platycodin D
peptidyl-tyrosine phosphorylation	4	Atorvastatin, Dasatinib, Harmine, platycodin D
phagocytosis	4	Atorvastatin, Dasatinib, Harmine, platycodin D
phosphatase binding	4	Atorvastatin, Dasatinib, Harmine, platycodin D
phosphatidylinositol 3-kinase signaling	4	Lurasidone Hydrochloride, Atorvastatin, Dasatinib, platycodin D
phosphatidylinositol phospholipase C activity	4	Atorvastatin, Dasatinib, Solifenacin Succinate, platycodin D
phospholipid binding	4	Atorvastatin, Dasatinib, Ivabradine, platycodin D
phosphorylation	4	Atorvastatin, Dasatinib, Harmine, platycodin D
phosphotyrosine residue binding	4	Atorvastatin, Dasatinib, Harmine, platycodin D
placenta development	4	Atorvastatin, Dasatinib, Harmine, platycodin D
positive chemotaxis	4	Atorvastatin, Dasatinib, VX-745, platycodin D
positive regulation by host of viral process	4	Atorvastatin, Dasatinib, Ivabradine, platycodin D
positive regulation of action potential	4	Atorvastatin, Dasatinib, VX-745, platycodin D
positive regulation of acute inflammatory response	4	Atorvastatin, Dasatinib, VX-745, platycodin D
positive regulation of angiogenesis	4	Atorvastatin, Dasatinib, VX-745, platycodin D
positive regulation of apoptotic DNA fragmentation	4	Atorvastatin, Dasatinib, VX-745, platycodin D
positive regulation of apoptotic process involved in mammary gland involution	4	Atorvastatin, Dasatinib, Harmine, platycodin D
positive regulation of apoptotic signaling pathway	4	Atorvastatin, Dasatinib, Harmine, platycodin D
positive regulation of axon extension	4	Atorvastatin, Dasatinib, Harmine, Ivabradine
positive regulation of B cell activation	4	Atorvastatin, Dasatinib, VX-745, platycodin D
positive regulation of B cell apoptotic process	4	Atorvastatin, Dasatinib, Harmine, platycodin D
positive regulation of B cell proliferation	4	Atorvastatin, Dasatinib, Harmine, platycodin D
positive regulation of blood microparticle formation	4	Atorvastatin, Dasatinib, VX-745, platycodin D
positive regulation of blood vessel endothelial cell migration	4	Atorvastatin, Dasatinib, VX-745, platycodin D
positive regulation of branching involved in ureteric bud morphogenesis	4	Atorvastatin, Dasatinib, VX-745, platycodin D
positive regulation of brown fat cell differentiation	4	Atorvastatin, Dasatinib, Harmine, platycodin D
positive regulation of calcidiol 1-monooxygenase activity	4	Atorvastatin, Dasatinib, VX-745, platycodin D
positive regulation of calcineurin-NFAT signaling cascade	4	Atorvastatin, Dasatinib, VX-745, platycodin D
positive regulation of canonical Wnt signaling pathway	4	Atorvastatin, Dasatinib, Harmine, platycodin D
positive regulation of cardiac muscle cell differentiation	4	Atorvastatin, Dasatinib, Harmine, platycodin D
positive regulation of cardiac muscle cell proliferation	4	Atorvastatin, Dasatinib, Harmine, platycodin D
positive regulation of cardiac muscle hypertrophy	4	Atorvastatin, Dasatinib, Harmine, platycodin D
positive regulation of catalytic activity	4	Atorvastatin, Dasatinib, Harmine, platycodin D
positive regulation of cell adhesion	4	Atorvastatin, Dasatinib, VX-745, platycodin D
positive regulation of cell cycle	4	Atorvastatin, Dasatinib, Harmine, platycodin D
positive regulation of cell cycle arrest	4	Atorvastatin, Dasatinib, Harmine, platycodin D
positive regulation of cell death	4	Atorvastatin, Dasatinib, Harmine, platycodin D
positive regulation of cell differentiation	4	Atorvastatin, Dasatinib, Harmine, platycodin D
positive regulation of cell division	4	Atorvastatin, Dasatinib, VX-745, platycodin D
positive regulation of cell growth	4	Atorvastatin, Dasatinib, Harmine, platycodin D
positive regulation of cell migration involved in sprouting angiogenesis	4	Atorvastatin, Dasatinib, VX-745, platycodin D
positive regulation of cell proliferation in bone marrow	4	Atorvastatin, Dasatinib, VX-745, platycodin D
positive regulation of cell size	4	Atorvastatin, Dasatinib, Harmine, platycodin D
positive regulation of cellular protein metabolic process	4	Atorvastatin, Dasatinib, Harmine, platycodin D
positive regulation of cellular respiration	4	Atorvastatin, Dasatinib, Harmine, platycodin D
positive regulation of ceramide biosynthetic process	4	Atorvastatin, Dasatinib, VX-745, platycodin D
positive regulation of chemokine (C-X-C motif) ligand 2 production	4	Atorvastatin, Dasatinib, VX-745, platycodin D
positive regulation of chemokine biosynthetic process	4	Atorvastatin, Dasatinib, VX-745, platycodin D
positive regulation of chemokine production	4	Atorvastatin, Dasatinib, VX-745, platycodin D
positive regulation of cholesterol efflux	4	Atorvastatin, Dasatinib, Ivabradine, platycodin D
positive regulation of chronic inflammatory response to antigenic stimulus	4	Atorvastatin, Dasatinib, VX-745, platycodin D
positive regulation of core promoter binding	4	Atorvastatin, Dasatinib, Harmine, platycodin D
positive regulation of cyclase activity	4	Atorvastatin, Dasatinib, Harmine, platycodin D
positive regulation of cyclin-dependent protein serine/threonine kinase activity	4	Atorvastatin, Dasatinib, Harmine, platycodin D
positive regulation of cysteine-type endopeptidase activity involved in execution phase of apoptosis	4	Atorvastatin, Dasatinib, VX-745, platycodin D
positive regulation of cytokine production involved in immune response	4	Atorvastatin, Dasatinib, Harmine, platycodin D
positive regulation of cytokine production involved in inflammatory response	4	Atorvastatin, Dasatinib, VX-745, platycodin D
positive regulation of cytokinesis	4	Lurasidone Hydrochloride, Atorvastatin, Dasatinib, platycodin D
positive regulation of cytosolic calcium ion concentration	4	Lurasidone Hydrochloride, Atorvastatin, Dasatinib, platycodin D
positive regulation of dendritic spine development	4	Atorvastatin, Dasatinib, Ivabradine, platycodin D
positive regulation of developmental growth	4	Atorvastatin, Dasatinib, Harmine, platycodin D
positive regulation of DNA binding	4	Atorvastatin, Dasatinib, Harmine, platycodin D
positive regulation of DNA methylation	4	Atorvastatin, Dasatinib, Harmine, platycodin D
positive regulation of double-strand break repair via homologous recombination	4	Atorvastatin, Dasatinib, Harmine, platycodin D
positive regulation of endocytosis	4	Atorvastatin, Dasatinib, Ivabradine, platycodin D
positive regulation of endothelial cell apoptotic process	4	Atorvastatin, Dasatinib, VX-745, platycodin D
positive regulation of endothelial cell migration	4	Atorvastatin, Dasatinib, VX-745, platycodin D
positive regulation of epidermal growth factor-activated receptor activity	4	Lurasidone Hydrochloride, Atorvastatin, Dasatinib, platycodin D
positive regulation of erythrocyte differentiation	4	Atorvastatin, Dasatinib, Harmine, platycodin D
positive regulation of estradiol secretion	4	Atorvastatin, Dasatinib, VX-745, platycodin D
positive regulation of extracellular matrix disassembly	4	Atorvastatin, Dasatinib, VX-745, platycodin D
positive regulation of fever generation	4	Atorvastatin, Dasatinib, VX-745, platycodin D
positive regulation of fibroblast proliferation	4	Atorvastatin, Dasatinib, Harmine, platycodin D
positive regulation of focal adhesion assembly	4	Atorvastatin, Dasatinib, VX-745, platycodin D
positive regulation of G1/S transition of mitotic cell cycle	4	Atorvastatin, Dasatinib, Harmine, platycodin D
positive regulation of G2/M transition of mitotic cell cycle	4	Atorvastatin, Dasatinib, Harmine, platycodin D
positive regulation of gliogenesis	4	Atorvastatin, Dasatinib, VX-745, platycodin D
positive regulation of gluconeogenesis	4	Atorvastatin, Dasatinib, Harmine, platycodin D
positive regulation of glucose import	4	Atorvastatin, Dasatinib, Harmine, platycodin D
positive regulation of glucose metabolic process	4	Atorvastatin, Dasatinib, Harmine, platycodin D
positive regulation of glycogen biosynthetic process	4	Atorvastatin, Dasatinib, Harmine, platycodin D
positive regulation of growth	4	Atorvastatin, Dasatinib, Harmine, platycodin D
positive regulation of hair follicle development	4	Atorvastatin, Dasatinib, VX-745, platycodin D
positive regulation of heterotypic cell-cell adhesion	4	Atorvastatin, Dasatinib, VX-745, platycodin D
positive regulation of histone acetylation	4	Atorvastatin, Dasatinib, Harmine, platycodin D
positive regulation of histone phosphorylation	4	Atorvastatin, Dasatinib, Harmine, platycodin D
positive regulation of humoral immune response mediated by circulating immunoglobulin	4	Atorvastatin, Dasatinib, VX-745, platycodin D
positive regulation of I-kappaB kinase/NF-kappaB signaling	4	Atorvastatin, Dasatinib, VX-745, platycodin D
positive regulation of I-kappaB phosphorylation	4	Atorvastatin, Dasatinib, VX-745, platycodin D
positive regulation of imaginal disc growth	4	Atorvastatin, Dasatinib, Harmine, platycodin D
positive regulation of immunoglobulin secretion	4	Atorvastatin, Dasatinib, VX-745, platycodin D
positive regulation of insulin receptor signaling pathway	4	Atorvastatin, Dasatinib, Harmine, platycodin D
positive regulation of insulin secretion	4	Atorvastatin, Dasatinib, Harmine, platycodin D
positive regulation of insulin secretion involved in cellular response to glucose stimulus	4	Atorvastatin, Dasatinib, Harmine, platycodin D
positive regulation of interferon-gamma production	4	Atorvastatin, Dasatinib, VX-745, platycodin D
positive regulation of interleukin-1 beta biosynthetic process	4	Atorvastatin, Dasatinib, VX-745, platycodin D
positive regulation of interleukin-17 biosynthetic process	4	Atorvastatin, Dasatinib, VX-745, platycodin D
positive regulation of interleukin-18 production	4	Atorvastatin, Dasatinib, VX-745, platycodin D
positive regulation of interleukin-6 biosynthetic process	4	Atorvastatin, Dasatinib, VX-745, platycodin D
positive regulation of interleukin-6 production	4	Atorvastatin, Dasatinib, VX-745, platycodin D
positive regulation of interleukin-6 secretion	4	Atorvastatin, Dasatinib, VX-745, platycodin D
positive regulation of interleukin-8 biosynthetic process	4	Atorvastatin, Dasatinib, VX-745, platycodin D
positive regulation of interleukin-8 production	4	Atorvastatin, Dasatinib, VX-745, platycodin D
positive regulation of interleukin-8 secretion	4	Atorvastatin, Dasatinib, VX-745, platycodin D
positive regulation of intracellular estrogen receptor signaling pathway	4	Atorvastatin, Dasatinib, Harmine, platycodin D
positive regulation of intrinsic apoptotic signaling pathway	4	Atorvastatin, Dasatinib, Harmine, platycodin D
positive regulation of IRE1-mediated unfolded protein response	4	Atorvastatin, Dasatinib, Harmine, platycodin D
positive regulation of JAK-STAT cascade	4	Atorvastatin, Dasatinib, VX-745, platycodin D
positive regulation of JNK cascade	4	Atorvastatin, Dasatinib, VX-745, platycodin D
positive regulation of JUN kinase activity	4	Atorvastatin, Dasatinib, VX-745, platycodin D
positive regulation of leukocyte adhesion to arterial endothelial cell	4	Atorvastatin, Dasatinib, VX-745, platycodin D
positive regulation of leukocyte adhesion to vascular endothelial cell	4	Atorvastatin, Dasatinib, VX-745, platycodin D
positive regulation of leukocyte chemotaxis	4	Atorvastatin, Dasatinib, VX-745, platycodin D
positive regulation of leukocyte migration	4	Atorvastatin, Dasatinib, VX-745, platycodin D
positive regulation of long-term synaptic potentiation	4	Lurasidone Hydrochloride, Atorvastatin, Harmine, platycodin D
positive regulation of macrophage chemotaxis	4	Atorvastatin, Dasatinib, Harmine, platycodin D
positive regulation of macrophage differentiation	4	Atorvastatin, Dasatinib, Harmine, platycodin D
positive regulation of macrophage proliferation	4	Atorvastatin, Dasatinib, Harmine, platycodin D
positive regulation of mammary gland epithelial cell proliferation	4	Atorvastatin, Dasatinib, Harmine, platycodin D
positive regulation of mast cell chemotaxis	4	Atorvastatin, Dasatinib, VX-745, platycodin D
positive regulation of meiotic cell cycle process involved in oocyte maturation	4	Atorvastatin, Dasatinib, Harmine, platycodin D
positive regulation of metallopeptidase activity	4	Atorvastatin, Dasatinib, Harmine, platycodin D
positive regulation of metanephric cap mesenchymal cell proliferation	4	Atorvastatin, Dasatinib, Harmine, platycodin D
positive regulation of microtubule polymerization	4	Atorvastatin, Dasatinib, Harmine, platycodin D
positive regulation of mitochondrial depolarization	4	Atorvastatin, Dasatinib, Harmine, platycodin D
positive regulation of mitochondrial membrane permeability involved in apoptotic process	4	Atorvastatin, Dasatinib, Harmine, platycodin D
positive regulation of mitochondrial membrane potential	4	Atorvastatin, Dasatinib, Harmine, platycodin D
positive regulation of mitotic cell cycle	4	Atorvastatin, Dasatinib, Harmine, platycodin D
positive regulation of mononuclear cell migration	4	Atorvastatin, Dasatinib, VX-745, platycodin D
positive regulation of myoblast differentiation	4	Atorvastatin, Dasatinib, Harmine, platycodin D
positive regulation of myoblast fusion	4	Atorvastatin, Dasatinib, Harmine, platycodin D
positive regulation of myofibroblast differentiation	4	Atorvastatin, Dasatinib, Harmine, platycodin D
positive regulation of myotube differentiation	4	Atorvastatin, Dasatinib, Harmine, platycodin D
positive regulation of neuroblast proliferation	4	Lurasidone Hydrochloride, Dasatinib, VX-745, platycodin D
positive regulation of neuroinflammatory response	4	Atorvastatin, Dasatinib, VX-745, platycodin D
positive regulation of neutrophil activation	4	Atorvastatin, Dasatinib, VX-745, platycodin D
positive regulation of NIK/NF-kappaB signaling	4	Atorvastatin, Dasatinib, VX-745, platycodin D
positive regulation of nitric oxide biosynthetic process	4	Atorvastatin, Dasatinib, VX-745, platycodin D
positive regulation of nitric oxide mediated signal transduction	4	Atorvastatin, Dasatinib, Harmine, platycodin D
positive regulation of nitrogen compound metabolic process	4	Atorvastatin, Dasatinib, VX-745, platycodin D
positive regulation of oligodendrocyte differentiation	4	Atorvastatin, Dasatinib, Harmine, platycodin D
positive regulation of organ growth	4	Atorvastatin, Dasatinib, Harmine, platycodin D
positive regulation of osteoblast differentiation	4	Atorvastatin, Dasatinib, VX-745, platycodin D
positive regulation of osteoclast differentiation	4	Atorvastatin, Dasatinib, VX-745, platycodin D
positive regulation of oxidative phosphorylation	4	Atorvastatin, Dasatinib, Harmine, platycodin D
positive regulation of p38MAPK cascade	4	Atorvastatin, Dasatinib, VX-745, platycodin D
positive regulation of pathway-restricted SMAD protein phosphorylation	4	Atorvastatin, Dasatinib, Didanosine, platycodin D
positive regulation of peptidyl-threonine phosphorylation	4	Atorvastatin, Dasatinib, Harmine, platycodin D
positive regulation of phagocytosis	4	Atorvastatin, Dasatinib, VX-745, platycodin D
positive regulation of phosphorylation	4	Atorvastatin, Dasatinib, VX-745, platycodin D
positive regulation of plasminogen activation	4	Atorvastatin, Dasatinib, VX-745, platycodin D
positive regulation of podosome assembly	4	Atorvastatin, Dasatinib, VX-745, platycodin D
positive regulation of positive chemotaxis	4	Atorvastatin, Dasatinib, VX-745, platycodin D
positive regulation of production of miRNAs involved in gene silencing by miRNA	4	Atorvastatin, Dasatinib, VX-745, platycodin D
positive regulation of programmed cell death	4	Atorvastatin, Dasatinib, VX-745, platycodin D
positive regulation of protein complex disassembly	4	Atorvastatin, Dasatinib, VX-745, platycodin D
positive regulation of protein deacetylation	4	Atorvastatin, Dasatinib, Harmine, platycodin D
positive regulation of protein insertion into mitochondrial membrane involved in apoptotic signaling pathway	4	Atorvastatin, Dasatinib, Harmine, platycodin D
positive regulation of protein localization to cell surface	4	Atorvastatin, Dasatinib, VX-745, platycodin D
positive regulation of protein localization to nucleus	4	Atorvastatin, Dasatinib, Harmine, platycodin D
positive regulation of protein secretion	4	Atorvastatin, Dasatinib, Harmine, platycodin D
positive regulation of protein transport	4	Atorvastatin, Dasatinib, VX-745, platycodin D
positive regulation of protein tyrosine kinase activity	4	Atorvastatin, Dasatinib, Harmine, platycodin D
positive regulation of release of cytochrome c from mitochondria	4	Atorvastatin, Dasatinib, Harmine, platycodin D
positive regulation of response to DNA damage stimulus	4	Atorvastatin, Dasatinib, Harmine, platycodin D
positive regulation of RNA polymerase II transcriptional preinitiation complex assembly	4	Atorvastatin, Dasatinib, Harmine, platycodin D
positive regulation of signal transduction	4	Atorvastatin, Harmine, VX-745, platycodin D
positive regulation of single strand break repair	4	Atorvastatin, Dasatinib, Harmine, platycodin D
positive regulation of SMAD protein signal transduction	4	Atorvastatin, Dasatinib, Harmine, platycodin D
positive regulation of smooth muscle cell apoptotic process	4	Atorvastatin, Dasatinib, Harmine, platycodin D
positive regulation of smooth muscle cell migration	4	Atorvastatin, Dasatinib, Harmine, platycodin D
positive regulation of sprouting angiogenesis	4	Atorvastatin, Dasatinib, VX-745, platycodin D
positive regulation of STAT cascade	4	Atorvastatin, Dasatinib, VX-745, platycodin D
positive regulation of superoxide anion generation	4	Atorvastatin, Dasatinib, Harmine, platycodin D
positive regulation of superoxide dismutase activity	4	Atorvastatin, Dasatinib, VX-745, platycodin D
positive regulation of synaptic transmission	4	Atorvastatin, Dasatinib, VX-745, platycodin D
positive regulation of synoviocyte proliferation	4	Atorvastatin, Dasatinib, VX-745, platycodin D
positive regulation of T cell proliferation	4	Atorvastatin, Dasatinib, VX-745, platycodin D
positive regulation of T-helper 2 cell cytokine production	4	Atorvastatin, Dasatinib, VX-745, platycodin D
positive regulation of T-helper 2 cell differentiation	4	Atorvastatin, Dasatinib, VX-745, platycodin D
positive regulation of telomerase activity	4	Atorvastatin, Dasatinib, Harmine, platycodin D
positive regulation of telomere capping	4	Atorvastatin, Dasatinib, Harmine, platycodin D
positive regulation of telomere maintenance via telomerase	4	Atorvastatin, Dasatinib, Harmine, platycodin D
positive regulation of transcription from RNA polymerase II promoter in response to hypoxia	4	Atorvastatin, Dasatinib, VX-745, platycodin D
positive regulation of transcription initiation from RNA polymerase II promoter	4	Atorvastatin, Dasatinib, Harmine, platycodin D
positive regulation of transcription regulatory region DNA binding	4	Atorvastatin, Dasatinib, Harmine, platycodin D
positive regulation of translational initiation by iron	4	Atorvastatin, Dasatinib, VX-745, platycodin D
positive regulation of transmission of nerve impulse	4	Atorvastatin, Dasatinib, VX-745, platycodin D
positive regulation of triglyceride metabolic process	4	Atorvastatin, Dasatinib, VX-745, platycodin D
positive regulation of tumor necrosis factor production	4	Atorvastatin, Dasatinib, Harmine, platycodin D
positive regulation of type B pancreatic cell apoptotic process	4	Atorvastatin, Dasatinib, VX-745, platycodin D
positive regulation of tyrosine phosphorylation of STAT protein	4	Atorvastatin, Dasatinib, VX-745, platycodin D
positive regulation of urine volume	4	Lurasidone Hydrochloride, Atorvastatin, Dasatinib, platycodin D
positive regulation of vascular associated smooth muscle cell apoptotic process	4	Atorvastatin, Dasatinib, Harmine, platycodin D
positive regulation of vascular endothelial growth factor receptor signaling pathway	4	Atorvastatin, Dasatinib, Harmine, platycodin D
positive regulation of vascular permeability	4	Atorvastatin, Dasatinib, VX-745, platycodin D
positive regulation of vascular smooth muscle cell proliferation	4	Atorvastatin, Dasatinib, VX-745, platycodin D
positive regulation of vitamin D biosynthetic process	4	Atorvastatin, Dasatinib, VX-745, platycodin D
positive regulation of wound healing	4	Lurasidone Hydrochloride, Atorvastatin, Dasatinib, platycodin D
positive regulation of xenophagy	4	Atorvastatin, Dasatinib, Harmine, platycodin D
post-embryonic development	4	Atorvastatin, Dasatinib, Harmine, platycodin D
postsynapse to nucleus signaling pathway	4	Atorvastatin, Dasatinib, Harmine, platycodin D
production of molecular mediator involved in inflammatory response	4	Atorvastatin, Dasatinib, VX-745, platycodin D
promoter-specific chromatin binding	4	Atorvastatin, Dasatinib, Harmine, platycodin D
protein ADP-ribosylase activity	4	Atorvastatin, Dasatinib, Harmine, platycodin D
protein ADP-ribosylation	4	Atorvastatin, Dasatinib, Harmine, platycodin D
protein auto-ADP-ribosylation	4	Atorvastatin, Dasatinib, Harmine, platycodin D
protein autophosphorylation	4	Atorvastatin, Dasatinib, Harmine, platycodin D
protein autoprocessing	4	Atorvastatin, Dasatinib, Harmine, platycodin D
protein C-terminus binding	4	Atorvastatin, Dasatinib, Harmine, platycodin D
protein dephosphorylation	4	Atorvastatin, Dasatinib, Harmine, platycodin D
protein destabilization	4	Atorvastatin, Dasatinib, Harmine, platycodin D
protein deubiquitination	4	Atorvastatin, Dasatinib, Harmine, platycodin D
protein domain specific binding	4	Atorvastatin, Dasatinib, Harmine, platycodin D
protein insertion into mitochondrial membrane involved in apoptotic signaling pathway	4	Atorvastatin, Dasatinib, Harmine, platycodin D
protein K63-linked ubiquitination	4	Atorvastatin, Dasatinib, Harmine, platycodin D
protein kinase activity	4	Atorvastatin, Dasatinib, Harmine, platycodin D
protein kinase B signaling	4	Atorvastatin, Dasatinib, VX-745, platycodin D
protein kinase inhibitor activity	4	Atorvastatin, Dasatinib, Harmine, platycodin D
protein localization	4	Lurasidone Hydrochloride, Atorvastatin, Dasatinib, platycodin D
protein localization to plasma membrane	4	Atorvastatin, Dasatinib, VX-745, platycodin D
protein modification process	4	Atorvastatin, Dasatinib, Harmine, platycodin D
protein N-terminus binding	4	Atorvastatin, Dasatinib, Harmine, platycodin D
protein phosphatase 2A binding	4	Atorvastatin, Dasatinib, Harmine, platycodin D
protein phosphatase binding	4	Atorvastatin, Dasatinib, Harmine, platycodin D
protein phosphorylation	4	Atorvastatin, Dasatinib, Harmine, platycodin D
protein poly-ADP-ribosylation	4	Atorvastatin, Dasatinib, Harmine, platycodin D
protein processing	4	Atorvastatin, Dasatinib, Harmine, platycodin D
protein self-association	4	Atorvastatin, Dasatinib, Harmine, platycodin D
protein serine/threonine kinase activity	4	Atorvastatin, Dasatinib, Harmine, platycodin D
protein serine/threonine/tyrosine kinase activity	4	Atorvastatin, Dasatinib, Harmine, platycodin D
protein stabilization	4	Atorvastatin, Dasatinib, Harmine, platycodin D
protein sumoylation	4	Atorvastatin, Dasatinib, Harmine, platycodin D
protein tyrosine kinase activity	4	Atorvastatin, Dasatinib, Harmine, platycodin D
protein ubiquitination	4	Atorvastatin, 2-hydroxy-3-(5-((morpholin-4-yl)methyl)pyridin-2-yl)-1H-indole-5-carbonitrile, Dasatinib, platycodin D
protein-DNA complex disassembly	4	Atorvastatin, Dasatinib, Harmine, platycodin D
proximal promoter sequence-specific DNA binding	4	Atorvastatin, Dasatinib, Harmine, platycodin D
pulmonary valve morphogenesis	4	Atorvastatin, Dasatinib, Harmine, platycodin D
pyruvate transport	4	Atorvastatin, Dasatinib, Harmine, platycodin D
R-SMAD binding	4	Atorvastatin, Dasatinib, Harmine, platycodin D
re-entry into mitotic cell cycle	4	Atorvastatin, Dasatinib, Harmine, platycodin D
receptor biosynthetic process	4	Atorvastatin, Dasatinib, VX-745, platycodin D
receptor ligand activity	4	Atorvastatin, Dasatinib, Harmine, VX-745
regeneration	4	Atorvastatin, Dasatinib, Didanosine, platycodin D
regulation of angiogenesis	4	Atorvastatin, Dasatinib, VX-745, platycodin D
regulation of astrocyte activation	4	Atorvastatin, Dasatinib, VX-745, platycodin D
regulation of autophagy	4	Atorvastatin, Dasatinib, Harmine, platycodin D
regulation of blood pressure	4	Atorvastatin, Dasatinib, Harmine, platycodin D
regulation of blood vessel diameter	4	Atorvastatin, Dasatinib, Harmine, platycodin D
regulation of branching involved in salivary gland morphogenesis	4	Atorvastatin, Dasatinib, VX-745, platycodin D
regulation of catalytic activity	4	Atorvastatin, Dasatinib, Harmine, platycodin D
regulation of Cdc42 protein signal transduction	4	Atorvastatin, Dasatinib, Ivabradine, platycodin D
regulation of cell cycle	4	Atorvastatin, Dasatinib, Harmine, platycodin D
regulation of cell cycle G1/S phase transition	4	Atorvastatin, Dasatinib, Harmine, platycodin D
regulation of cell shape	4	Atorvastatin, Dasatinib, VX-745, platycodin D
regulation of cellular pH	4	Atorvastatin, Dasatinib, Harmine, platycodin D
regulation of cellular protein localization	4	Atorvastatin, Dasatinib, Harmine, platycodin D
regulation of cellular response to heat	4	Atorvastatin, Dasatinib, Harmine, platycodin D
regulation of cholesterol metabolic process	4	Atorvastatin, Dasatinib, Ivabradine, platycodin D
regulation of circadian rhythm	4	Atorvastatin, Dasatinib, Harmine, platycodin D
regulation of circadian sleep/wake cycle, non-REM sleep	4	Atorvastatin, Dasatinib, VX-745, platycodin D
regulation of cyclin-dependent protein serine/threonine kinase activity	4	Atorvastatin, Dasatinib, Harmine, platycodin D
regulation of cytoskeleton organization	4	Atorvastatin, Dasatinib, Harmine, platycodin D
regulation of developmental pigmentation	4	Atorvastatin, Dasatinib, Harmine, platycodin D
regulation of DNA methylation	4	Atorvastatin, Dasatinib, Harmine, platycodin D
regulation of DNA-binding transcription factor activity	4	Atorvastatin, Dasatinib, Harmine, platycodin D
regulation of early endosome to late endosome transport	4	Atorvastatin, Dasatinib, Harmine, platycodin D
regulation of embryonic development	4	Atorvastatin, Dasatinib, Harmine, platycodin D
regulation of endothelial cell apoptotic process	4	Atorvastatin, Dasatinib, VX-745, platycodin D
regulation of establishment of endothelial barrier	4	Atorvastatin, Dasatinib, VX-745, platycodin D
regulation of exit from mitosis	4	Atorvastatin, Dasatinib, Harmine, platycodin D
regulation of feeding behavior	4	Lurasidone Hydrochloride, Dasatinib, Harmine, platycodin D
regulation of G1/S transition of mitotic cell cycle	4	Atorvastatin, Dasatinib, Harmine, platycodin D
regulation of Golgi inheritance	4	Atorvastatin, Dasatinib, Harmine, platycodin D
regulation of growth	4	Atorvastatin, Dasatinib, VX-745, platycodin D
regulation of growth rate	4	Atorvastatin, Dasatinib, Harmine, platycodin D
regulation of heart rate	4	Lurasidone Hydrochloride, Atorvastatin, Dasatinib, platycodin D
regulation of hemocyte proliferation	4	Atorvastatin, Dasatinib, Harmine, platycodin D
regulation of I-kappaB kinase/NF-kappaB signaling	4	Atorvastatin, Dasatinib, VX-745, platycodin D
regulation of immunoglobulin secretion	4	Atorvastatin, Dasatinib, VX-745, platycodin D
regulation of lens fiber cell differentiation	4	Atorvastatin, Dasatinib, Harmine, platycodin D
regulation of lipid metabolic process	4	Atorvastatin, Dasatinib, Harmine, platycodin D
regulation of long-term neuronal synaptic plasticity	4	Lurasidone Hydrochloride, Atorvastatin, Didanosine, platycodin D
regulation of MAPK cascade	4	Lurasidone Hydrochloride, Atorvastatin, Dasatinib, platycodin D
regulation of microglial cell activation	4	Atorvastatin, Dasatinib, VX-745, platycodin D
regulation of mitotic cell cycle	4	Atorvastatin, Dasatinib, Harmine, platycodin D
regulation of neural precursor cell proliferation	4	Atorvastatin, Dasatinib, Harmine, platycodin D
regulation of neuroinflammatory response	4	Atorvastatin, Dasatinib, VX-745, platycodin D
regulation of neuron apoptotic process	4	Atorvastatin, Dasatinib, Didanosine, platycodin D
regulation of neuron death	4	Atorvastatin, Dasatinib, Ivabradine, platycodin D
regulation of organ growth	4	Atorvastatin, Dasatinib, Harmine, platycodin D
regulation of ossification	4	Atorvastatin, Dasatinib, Harmine, platycodin D
regulation of osteoclast differentiation	4	Atorvastatin, Dasatinib, VX-745, platycodin D
regulation of oxidative phosphorylation	4	Atorvastatin, Dasatinib, Harmine, platycodin D
regulation of oxidative stress-induced neuron intrinsic apoptotic signaling pathway	4	Atorvastatin, Dasatinib, Harmine, platycodin D
regulation of phosphatidylinositol 3-kinase signaling	4	Atorvastatin, Dasatinib, Harmine, platycodin D
regulation of protein localization	4	Atorvastatin, Dasatinib, Harmine, platycodin D
regulation of protein localization to plasma membrane	4	Atorvastatin, Dasatinib, Harmine, platycodin D
regulation of protein phosphorylation	4	Atorvastatin, Dasatinib, VX-745, platycodin D
regulation of protein stability	4	Atorvastatin, Dasatinib, Harmine, platycodin D
regulation of regulatory T cell differentiation	4	Atorvastatin, Dasatinib, Harmine, platycodin D
regulation of response to DNA damage stimulus	4	Atorvastatin, Dasatinib, Harmine, platycodin D
regulation of sensory perception of pain	4	Lurasidone Hydrochloride, Atorvastatin, Dasatinib, platycodin D
regulation of signal transduction by p53 class mediator	4	Atorvastatin, Dasatinib, Harmine, platycodin D
regulation of single strand break repair	4	Atorvastatin, Dasatinib, Harmine, platycodin D
regulation of SMAD protein complex assembly	4	Atorvastatin, Dasatinib, Harmine, platycodin D
regulation of sodium ion transport	4	Lurasidone Hydrochloride, Atorvastatin, Dasatinib, platycodin D
regulation of somatic stem cell population maintenance	4	Atorvastatin, Dasatinib, Harmine, platycodin D
regulation of stress-activated MAPK cascade	4	Atorvastatin, Dasatinib, Harmine, platycodin D
regulation of synaptic transmission, glutamatergic	4	Atorvastatin, Dasatinib, VX-745, platycodin D
regulation of telomere maintenance	4	Atorvastatin, Dasatinib, Harmine, platycodin D
regulation of transcription by RNA polymerase III	4	Atorvastatin, Dasatinib, Harmine, platycodin D
regulation of transcription from RNA polymerase II promoter in response to hypoxia	4	Dasatinib, Harmine, VX-745, platycodin D
regulation of transcription from RNA polymerase II promoter in response to oxidative stress	4	Atorvastatin, Dasatinib, Harmine, platycodin D
regulation of transcription, DNA-templated	4	Atorvastatin, Dasatinib, Harmine, platycodin D
regulation of transmembrane transporter activity	4	Atorvastatin, Dasatinib, Harmine, platycodin D
regulation of trehalose metabolic process	4	Atorvastatin, Dasatinib, Harmine, platycodin D
regulation of tumor necrosis factor-mediated signaling pathway	4	Atorvastatin, Dasatinib, VX-745, platycodin D
regulation of vascular endothelial growth factor production	4	Atorvastatin, Dasatinib, VX-745, platycodin D
regulation of vasoconstriction	4	Lurasidone Hydrochloride, Atorvastatin, Dasatinib, Solifenacin Succinate
regulation of Wnt signaling pathway	4	Atorvastatin, Dasatinib, Harmine, platycodin D
replicative senescence	4	Atorvastatin, Dasatinib, Harmine, platycodin D
repressing transcription factor binding	4	Atorvastatin, Dasatinib, Harmine, platycodin D
response to 3,3',5-triiodo-L-thyronine	4	Atorvastatin, Dasatinib, VX-745, platycodin D
response to aldosterone	4	Atorvastatin, Dasatinib, Harmine, platycodin D
response to alkaloid	4	Atorvastatin, Dasatinib, Harmine, platycodin D
response to amine	4	Atorvastatin, Dasatinib, Harmine, platycodin D
response to amphetamine	4	Lurasidone Hydrochloride, Atorvastatin, Dasatinib, platycodin D
response to arsenic-containing substance	4	Atorvastatin, Dasatinib, Harmine, platycodin D
response to calcium ion	4	Atorvastatin, Dasatinib, VX-745, platycodin D
response to cAMP	4	Atorvastatin, Dasatinib, Harmine, platycodin D
response to cocaine	4	Lurasidone Hydrochloride, Atorvastatin, Dasatinib, platycodin D
response to corticosterone	4	Lurasidone Hydrochloride, Atorvastatin, Dasatinib, platycodin D
response to dietary excess	4	Atorvastatin, Harmine, Ivabradine, platycodin D
response to electrical stimulus involved in regulation of muscle adaptation	4	Atorvastatin, Dasatinib, Harmine, platycodin D
response to endoplasmic reticulum stress	4	Atorvastatin, Dasatinib, Harmine, platycodin D
response to epidermal growth factor	4	Atorvastatin, Dasatinib, Harmine, platycodin D
response to epinephrine	4	Atorvastatin, Dasatinib, Harmine, platycodin D
response to estrogen	4	Atorvastatin, Dasatinib, Harmine, platycodin D
response to exogenous dsRNA	4	Atorvastatin, Dasatinib, Harmine, platycodin D
response to fatty acid	4	Atorvastatin, Dasatinib, Harmine, platycodin D
response to folic acid	4	Atorvastatin, Dasatinib, VX-745, platycodin D
response to fructose	4	Atorvastatin, Dasatinib, Harmine, platycodin D
response to gamma radiation	4	Atorvastatin, Dasatinib, Harmine, platycodin D
response to glucose	4	Atorvastatin, Dasatinib, Harmine, platycodin D
response to gold nanoparticle	4	Atorvastatin, Dasatinib, VX-745, platycodin D
response to gonadotropin	4	Atorvastatin, Dasatinib, Harmine, platycodin D
response to growth factor	4	Atorvastatin, Dasatinib, Harmine, platycodin D
response to growth hormone	4	Atorvastatin, Dasatinib, Harmine, platycodin D
response to human chorionic gonadotropin	4	Atorvastatin, Dasatinib, Harmine, platycodin D
response to hydrogen peroxide	4	Atorvastatin, Dasatinib, Harmine, platycodin D
response to immobilization stress	4	Atorvastatin, Dasatinib, Harmine, platycodin D
response to inactivity	4	Lurasidone Hydrochloride, Atorvastatin, Dasatinib, platycodin D
response to iron(II) ion	4	Atorvastatin, Dasatinib, Harmine, platycodin D
response to ischemia	4	Atorvastatin, Dasatinib, Harmine, platycodin D
response to L-glutamate	4	Atorvastatin, Dasatinib, Didanosine, platycodin D
response to lead ion	4	Atorvastatin, Dasatinib, Harmine, platycodin D
response to leptin	4	Atorvastatin, Dasatinib, Harmine, platycodin D
response to lipid	4	Atorvastatin, Dasatinib, Harmine, platycodin D
response to methylmercury	4	Atorvastatin, Dasatinib, Didanosine, platycodin D
response to morphine	4	Lurasidone Hydrochloride, Atorvastatin, Dasatinib, platycodin D
response to muscle activity	4	Atorvastatin, Dasatinib, Harmine, platycodin D
response to norepinephrine	4	Atorvastatin, Dasatinib, Harmine, platycodin D
response to organonitrogen compound	4	Atorvastatin, Dasatinib, Harmine, platycodin D
response to paracetamol	4	Atorvastatin, Dasatinib, VX-745, platycodin D
response to peptide hormone	4	Atorvastatin, Dasatinib, Harmine, platycodin D
response to peptidoglycan	4	Atorvastatin, Dasatinib, VX-745, platycodin D
response to progesterone	4	Atorvastatin, Dasatinib, VX-745, platycodin D
response to reactive oxygen species	4	Atorvastatin, Harmine, Ivabradine, platycodin D
response to starvation	4	Atorvastatin, Dasatinib, Harmine, platycodin D
response to stilbenoid	4	Atorvastatin, Dasatinib, Harmine, platycodin D
response to xenobiotic stimulus	4	Atorvastatin, Dasatinib, Harmine, platycodin D
response to yeast	4	Atorvastatin, Dasatinib, VX-745, platycodin D
response to zinc ion	4	Atorvastatin, Dasatinib, Ivabradine, platycodin D
retinoic acid metabolic process	4	Atorvastatin, Brexpiprazole, Dasatinib, Ivabradine
retinoid metabolic process	4	Atorvastatin, Dasatinib, Ivabradine, platycodin D
retinoid X receptor binding	4	Atorvastatin, Dasatinib, Harmine, platycodin D
rhythmic process	4	Atorvastatin, Dasatinib, Harmine, platycodin D
RNA binding	4	Atorvastatin, Dasatinib, Harmine, platycodin D
RNA polymerase II CTD heptapeptide repeat kinase activity	4	Atorvastatin, Dasatinib, Harmine, platycodin D
RNA polymerase II proximal promoter sequence-specific DNA binding	4	Atorvastatin, Dasatinib, Harmine, platycodin D
RNA polymerase II regulatory region sequence-specific DNA binding	4	Atorvastatin, Dasatinib, Harmine, platycodin D
RNA polymerase II repressing transcription factor binding	4	Atorvastatin, Dasatinib, Harmine, platycodin D
RNA polymerase II transcription factor binding	4	Atorvastatin, Dasatinib, Harmine, platycodin D
RNA splicing	4	Atorvastatin, Dasatinib, Harmine, platycodin D
rRNA transcription	4	Atorvastatin, Dasatinib, Harmine, platycodin D
sensory perception of sound	4	Atorvastatin, Dasatinib, Harmine, platycodin D
sequence-specific DNA binding	4	Atorvastatin, Dasatinib, Harmine, platycodin D
sequestering of triglyceride	4	Atorvastatin, Dasatinib, VX-745, platycodin D
serotonin binding	4	Lurasidone Hydrochloride, Atorvastatin, Dasatinib, Harmine
sexual reproduction	4	Atorvastatin, Dasatinib, Harmine, platycodin D
SH3 domain binding	4	Atorvastatin, Dasatinib, Harmine, platycodin D
signal transduction involved in regulation of gene expression	4	Atorvastatin, Dasatinib, Harmine, platycodin D
signaling receptor activity	4	Atorvastatin, Dasatinib, Solifenacin Succinate, platycodin D
single-stranded DNA binding	4	Atorvastatin, Dasatinib, Harmine, platycodin D
skeletal muscle cell differentiation	4	Atorvastatin, Dasatinib, Harmine, platycodin D
skeletal muscle contraction	4	Atorvastatin, Dasatinib, VX-745, platycodin D
skeletal muscle fiber development	4	Atorvastatin, Dasatinib, Harmine, platycodin D
skeletal muscle tissue development	4	Atorvastatin, Dasatinib, Harmine, platycodin D
skeletal system development	4	Atorvastatin, Dasatinib, Harmine, platycodin D
skeletal system morphogenesis	4	Atorvastatin, Dasatinib, Harmine, platycodin D
SMAD binding	4	Atorvastatin, Dasatinib, Harmine, platycodin D
smooth muscle contraction	4	Lurasidone Hydrochloride, Atorvastatin, Dasatinib, Solifenacin Succinate
somitogenesis	4	Atorvastatin, Dasatinib, Harmine, platycodin D
spermatogenesis	4	Atorvastatin, Dasatinib, Harmine, platycodin D
spinal cord development	4	Atorvastatin, Dasatinib, Ivabradine, platycodin D
spleen development	4	Atorvastatin, Dasatinib, Harmine, platycodin D
sprouting angiogenesis	4	Atorvastatin, Dasatinib, Harmine, VX-745
steroid biosynthetic process	4	Atorvastatin, Dasatinib, Harmine, platycodin D
steroid hormone mediated signaling pathway	4	Atorvastatin, Dasatinib, Harmine, platycodin D
steroid hormone receptor activity	4	Atorvastatin, Dasatinib, Harmine, platycodin D
steroid hydroxylase activity	4	Atorvastatin, Brexpiprazole, Harmine, Ivabradine
stress-activated MAPK cascade	4	Atorvastatin, Dasatinib, Harmine, platycodin D
structural molecule activity	4	Atorvastatin, Dasatinib, Ivabradine, platycodin D
synapse organization	4	Atorvastatin, Dasatinib, Harmine, platycodin D
T cell activation	4	Atorvastatin, Dasatinib, VX-745, platycodin D
T cell differentiation	4	Atorvastatin, Dasatinib, Harmine, platycodin D
T cell homeostasis	4	Atorvastatin, Dasatinib, Harmine, platycodin D
T cell receptor signaling pathway	4	Atorvastatin, Dasatinib, Harmine, platycodin D
T-helper 17 cell lineage commitment	4	Atorvastatin, Dasatinib, VX-745, platycodin D
telomere maintenance	4	Atorvastatin, Dasatinib, Harmine, platycodin D
TFIID-class transcription factor complex binding	4	Atorvastatin, Dasatinib, Harmine, platycodin D
thymocyte apoptotic process	4	Atorvastatin, Dasatinib, Harmine, platycodin D
thymus development	4	Atorvastatin, Dasatinib, Harmine, platycodin D
thyroid gland development	4	Atorvastatin, Dasatinib, Harmine, platycodin D
toll-like receptor 3 signaling pathway	4	Atorvastatin, Dasatinib, VX-745, platycodin D
tongue development	4	Atorvastatin, Dasatinib, Harmine, platycodin D
trachea formation	4	Atorvastatin, Dasatinib, Harmine, platycodin D
transcription by RNA polymerase I	4	Atorvastatin, Dasatinib, Harmine, platycodin D
transcription by RNA polymerase II	4	Atorvastatin, Dasatinib, Harmine, platycodin D
transcription coactivator activity	4	Atorvastatin, Dasatinib, Harmine, platycodin D
transcription coactivator binding	4	Atorvastatin, Dasatinib, Harmine, platycodin D
transcription coregulator activity	4	Atorvastatin, Dasatinib, Harmine, platycodin D
transcription corepressor activity	4	Atorvastatin, Dasatinib, Harmine, platycodin D
transcription factor binding	4	Atorvastatin, Dasatinib, Harmine, platycodin D
transcription initiation from RNA polymerase I promoter	4	Atorvastatin, Dasatinib, Harmine, platycodin D
transcription initiation from RNA polymerase II promoter	4	Atorvastatin, Dasatinib, Harmine, platycodin D
transcription, DNA-templated	4	Atorvastatin, Dasatinib, Harmine, platycodin D
transdifferentiation	4	Atorvastatin, Dasatinib, Harmine, platycodin D
transferase activity, transferring glycosyl groups	4	Atorvastatin, Dasatinib, Harmine, platycodin D
transferase activity, transferring pentosyl groups	4	Atorvastatin, Dasatinib, Harmine, platycodin D
transformation of host cell by virus	4	Atorvastatin, Dasatinib, Harmine, platycodin D
transforming growth factor beta receptor signaling pathway	4	Atorvastatin, Dasatinib, Harmine, platycodin D
transmembrane signaling receptor activity	4	Atorvastatin, Dasatinib, Harmine, platycodin D
transporter activity	4	Atorvastatin, Dasatinib, VX-745, platycodin D
tubulin binding	4	Atorvastatin, Dasatinib, Harmine, platycodin D
tumor necrosis factor receptor binding	4	Atorvastatin, Dasatinib, VX-745, platycodin D
tumor necrosis factor-mediated signaling pathway	4	Atorvastatin, Dasatinib, VX-745, platycodin D
type B pancreatic cell development	4	Atorvastatin, Dasatinib, Harmine, platycodin D
ubiquitin-dependent protein catabolic process	4	Atorvastatin, 2-hydroxy-3-(5-((morpholin-4-yl)methyl)pyridin-2-yl)-1H-indole-5-carbonitrile, Dasatinib, platycodin D
ubiquitin-protein transferase activity	4	Atorvastatin, 2-hydroxy-3-(5-((morpholin-4-yl)methyl)pyridin-2-yl)-1H-indole-5-carbonitrile, Dasatinib, platycodin D
ubiquitin-specific protease binding	4	Atorvastatin, Dasatinib, Harmine, platycodin D
ureteric bud development	4	Atorvastatin, Dasatinib, Didanosine, platycodin D
uterus development	4	Atorvastatin, Dasatinib, Harmine, platycodin D
vascular endothelial growth factor receptor signaling pathway	4	Atorvastatin, Dasatinib, VX-745, platycodin D
vasculature development	4	Atorvastatin, Dasatinib, VX-745, platycodin D
ventricular septum morphogenesis	4	Atorvastatin, Dasatinib, Harmine, platycodin D
viral process	4	Atorvastatin, Dasatinib, Harmine, platycodin D
visual learning	4	Lurasidone Hydrochloride, Atorvastatin, Dasatinib, platycodin D
vitamin D 24-hydroxylase activity	4	Atorvastatin, Brexpiprazole, Harmine, Ivabradine
vitamin D metabolic process	4	Atorvastatin, Brexpiprazole, Harmine, Ivabradine
voluntary musculoskeletal movement	4	Atorvastatin, Dasatinib, Harmine, platycodin D
1,8-cineole 2-exo-monooxygenase activity	3	Atorvastatin, Brexpiprazole, Ivabradine
14-3-3 protein binding	3	Atorvastatin, Dasatinib, platycodin D
3'-UTR-mediated mRNA stabilization	3	Atorvastatin, Dasatinib, platycodin D
5S rRNA binding	3	Atorvastatin, Dasatinib, platycodin D
acetaldehyde metabolic process	3	Atorvastatin, Dasatinib, platycodin D
actin cytoskeleton reorganization	3	Atorvastatin, Dasatinib, platycodin D
actin filament binding	3	Atorvastatin, Dasatinib, platycodin D
actin filament organization	3	Atorvastatin, Dasatinib, platycodin D
actin filament polymerization	3	Atorvastatin, Dasatinib, platycodin D
actin monomer binding	3	Atorvastatin, Dasatinib, platycodin D
activated T cell proliferation	3	Atorvastatin, Dasatinib, platycodin D
activation of cysteine-type endopeptidase activity	3	Atorvastatin, Dasatinib, platycodin D
activation of cysteine-type endopeptidase activity involved in apoptotic process by cytochrome c	3	Atorvastatin, Dasatinib, platycodin D
activation of cysteine-type endopeptidase activity involved in apoptotic signaling pathway	3	Atorvastatin, Dasatinib, platycodin D
activation of innate immune response	3	Atorvastatin, Dasatinib, platycodin D
activation of JUN kinase activity	3	Atorvastatin, Dasatinib, platycodin D
activation of NF-kappaB-inducing kinase activity	3	Atorvastatin, Dasatinib, platycodin D
activation of phospholipase A2 activity by calcium-mediated signaling	3	Atorvastatin, Dasatinib, platycodin D
activation of phospholipase D activity	3	Atorvastatin, Dasatinib, platycodin D
activation of protein kinase C activity	3	Atorvastatin, Dasatinib, platycodin D
activation-induced cell death of T cells	3	Atorvastatin, Dasatinib, platycodin D
adaptive immune response	3	Atorvastatin, Dasatinib, platycodin D
adaptive immune response based on somatic recombination of immune receptors built from immunoglobulin superfamily domains	3	Atorvastatin, Dasatinib, platycodin D
adaptive thermogenesis	3	Atorvastatin, Harmine, platycodin D
adenylate cyclase-activating G protein-coupled receptor signaling pathway	3	Lurasidone Hydrochloride, Atorvastatin, Dasatinib
adult behavior	3	Lurasidone Hydrochloride, Atorvastatin, Dasatinib
adult fat body development	3	Atorvastatin, Dasatinib, platycodin D
adult locomotory behavior	3	Atorvastatin, Dasatinib, Harmine
alkaloid catabolic process	3	Atorvastatin, Brexpiprazole, Ivabradine
amyloid fibril formation	3	Atorvastatin, Harmine, platycodin D
amyloid-beta clearance	3	Atorvastatin, Dasatinib, platycodin D
anagen	3	Atorvastatin, Dasatinib, platycodin D
anatomical structure morphogenesis	3	Atorvastatin, Dasatinib, platycodin D
angiogenesis involved in coronary vascular morphogenesis	3	Atorvastatin, VX-745, platycodin D
anterior neural tube closure	3	Atorvastatin, Dasatinib, platycodin D
anterior/posterior axis specification	3	Atorvastatin, Dasatinib, platycodin D
anterior/posterior pattern specification	3	Dasatinib, Harmine, platycodin D
antigen binding	3	Atorvastatin, Dasatinib, platycodin D
antigen processing and presentation	3	Atorvastatin, Dasatinib, platycodin D
antigen processing and presentation of exogenous peptide antigen via MHC class I, TAP-dependent	3	Atorvastatin, Dasatinib, platycodin D
antimicrobial humoral immune response mediated by antimicrobial peptide	3	Atorvastatin, Dasatinib, platycodin D
antimicrobial humoral response	3	Atorvastatin, Dasatinib, platycodin D
aorta development	3	Atorvastatin, Dasatinib, platycodin D
apoptotic cell clearance	3	Atorvastatin, Dasatinib, platycodin D
apoptotic DNA fragmentation	3	Atorvastatin, Dasatinib, platycodin D
apoptotic process involved in blood vessel morphogenesis	3	Atorvastatin, Dasatinib, platycodin D
arachidonic acid binding	3	Atorvastatin, Harmine, platycodin D
artery smooth muscle contraction	3	Lurasidone Hydrochloride, Atorvastatin, Dasatinib
aspartic-type endopeptidase activity	3	Atorvastatin, Dasatinib, platycodin D
astrocyte development	3	Atorvastatin, Dasatinib, platycodin D
ATP biosynthetic process	3	Atorvastatin, Dasatinib, platycodin D
ATPase activity	3	Atorvastatin, Dasatinib, platycodin D
ATPase binding	3	Atorvastatin, Dasatinib, platycodin D
atrioventricular canal development	3	Atorvastatin, Dasatinib, platycodin D
atrioventricular valve morphogenesis	3	Atorvastatin, Dasatinib, platycodin D
auditory behavior	3	Lurasidone Hydrochloride, Atorvastatin, Dasatinib
autophagosome assembly	3	Atorvastatin, Dasatinib, platycodin D
autophagy of mitochondrion	3	Atorvastatin, Harmine, platycodin D
axo-dendritic transport	3	Atorvastatin, Dasatinib, Harmine
axon extension	3	Atorvastatin, Didanosine, Harmine
axonal fasciculation	3	Atorvastatin, Dasatinib, platycodin D
B cell activation	3	Atorvastatin, Dasatinib, platycodin D
B cell homeostatic proliferation	3	Atorvastatin, Dasatinib, platycodin D
B cell lineage commitment	3	Atorvastatin, Dasatinib, platycodin D
B cell mediated immunity	3	Atorvastatin, Dasatinib, platycodin D
B cell negative selection	3	Atorvastatin, Dasatinib, platycodin D
B cell proliferation	3	Atorvastatin, Dasatinib, platycodin D
B cell proliferation involved in immune response	3	Atorvastatin, Dasatinib, platycodin D
B cell receptor apoptotic signaling pathway	3	Atorvastatin, Dasatinib, platycodin D
B-1 B cell homeostasis	3	Dasatinib, Harmine, platycodin D
basement membrane disassembly	3	Atorvastatin, Dasatinib, platycodin D
basement membrane organization	3	Atorvastatin, Dasatinib, platycodin D
BH domain binding	3	Atorvastatin, Dasatinib, platycodin D
BH3 domain binding	3	Atorvastatin, Dasatinib, platycodin D
bicellular tight junction assembly	3	Atorvastatin, Dasatinib, platycodin D
bile acid and bile salt transport	3	Atorvastatin, Dasatinib, platycodin D
bile acid metabolic process	3	Atorvastatin, Dasatinib, platycodin D
bile acid signaling pathway	3	Atorvastatin, Dasatinib, platycodin D
biosynthetic process	3	Atorvastatin, Dasatinib, platycodin D
blood coagulation	3	Atorvastatin, Dasatinib, platycodin D
BMP receptor binding	3	Atorvastatin, Dasatinib, platycodin D
body fluid secretion	3	Atorvastatin, VX-745, platycodin D
bone development	3	Atorvastatin, Dasatinib, platycodin D
bone marrow development	3	Atorvastatin, Dasatinib, platycodin D
bone morphogenesis	3	Atorvastatin, Dasatinib, platycodin D
bone resorption	3	Atorvastatin, Dasatinib, platycodin D
border follicle cell migration	3	Atorvastatin, Dasatinib, platycodin D
brain morphogenesis	3	Atorvastatin, Dasatinib, platycodin D
branch elongation involved in mammary gland duct branching	3	Atorvastatin, Dasatinib, platycodin D
branching morphogenesis of an epithelial tube	3	Dasatinib, VX-745, platycodin D
C3HC4-type RING finger domain binding	3	Atorvastatin, Dasatinib, Ivabradine
cadherin binding	3	Atorvastatin, Dasatinib, platycodin D
caffeine oxidase activity	3	Atorvastatin, Brexpiprazole, Ivabradine
calcineurin-NFAT signaling cascade	3	Atorvastatin, Harmine, platycodin D
calcitriol biosynthetic process from calciol	3	Atorvastatin, Brexpiprazole, Ivabradine
calcium-dependent protein binding	3	Atorvastatin, Dasatinib, platycodin D
calmodulin binding	3	Atorvastatin, Dasatinib, platycodin D
camera-type eye development	3	Dasatinib, Harmine, platycodin D
cAMP response element binding	3	Atorvastatin, Dasatinib, platycodin D
cAMP-dependent protein kinase regulator activity	3	Atorvastatin, Dasatinib, platycodin D
cAMP-mediated signaling	3	Atorvastatin, Dasatinib, Harmine
carbohydrate transport	3	Atorvastatin, Dasatinib, platycodin D
carboxylic ester hydrolase activity	3	Atorvastatin, Dasatinib, platycodin D
cardiac epithelial to mesenchymal transition	3	Atorvastatin, Dasatinib, platycodin D
cardiac left ventricle morphogenesis	3	Dasatinib, Harmine, platycodin D
cardiac muscle cell development	3	Atorvastatin, Dasatinib, platycodin D
cardiac muscle tissue development	3	Atorvastatin, Dasatinib, platycodin D
cardiac septum morphogenesis	3	Atorvastatin, Dasatinib, platycodin D
cardiac vascular smooth muscle cell differentiation	3	Atorvastatin, Dasatinib, platycodin D
cartilage condensation	3	Atorvastatin, Dasatinib, platycodin D
cation transport	3	Atorvastatin, Dasatinib, VX-745
CD4-positive, CD25-positive, alpha-beta regulatory T cell lineage commitment	3	Atorvastatin, Dasatinib, platycodin D
CD8-positive, alpha-beta T cell differentiation involved in immune response	3	Atorvastatin, Dasatinib, platycodin D
CD8-positive, alpha-beta T cell lineage commitment	3	Atorvastatin, Dasatinib, platycodin D
cell adhesion	3	Atorvastatin, Dasatinib, platycodin D
cell adhesion molecule binding	3	Atorvastatin, Dasatinib, platycodin D
cell chemotaxis	3	Atorvastatin, Dasatinib, VX-745
cell development	3	Atorvastatin, Harmine, platycodin D
cell fate determination	3	Atorvastatin, Dasatinib, platycodin D
cell growth	3	Atorvastatin, Dasatinib, platycodin D
cell motility	3	Atorvastatin, Dasatinib, platycodin D
cell projection assembly	3	Atorvastatin, Dasatinib, platycodin D
cell projection organization	3	Atorvastatin, Dasatinib, platycodin D
cell quiescence	3	Dasatinib, Harmine, platycodin D
cell-cell adhesion	3	Atorvastatin, Dasatinib, platycodin D
cell-cell junction organization	3	Atorvastatin, Dasatinib, platycodin D
cellular chloride ion homeostasis	3	Atorvastatin, Dasatinib, platycodin D
cellular process	3	Atorvastatin, Dasatinib, platycodin D
cellular protein modification process	3	Dasatinib, Solifenacin Succinate, platycodin D
cellular response to actinomycin D	3	Atorvastatin, Dasatinib, platycodin D
cellular response to aldosterone	3	Atorvastatin, Dasatinib, platycodin D
cellular response to alkaloid	3	Atorvastatin, Dasatinib, platycodin D
cellular response to arsenic-containing substance	3	Atorvastatin, Dasatinib, platycodin D
cellular response to ATP	3	Atorvastatin, Dasatinib, platycodin D
cellular response to bile acid	3	Atorvastatin, Dasatinib, platycodin D
cellular response to biotic stimulus	3	Atorvastatin, Dasatinib, platycodin D
cellular response to brain-derived neurotrophic factor stimulus	3	Atorvastatin, Harmine, platycodin D
cellular response to cholesterol	3	Atorvastatin, Dasatinib, Ivabradine
cellular response to cisplatin	3	Atorvastatin, Dasatinib, platycodin D
cellular response to decreased oxygen levels	3	Atorvastatin, Dasatinib, platycodin D
cellular response to erythropoietin	3	Atorvastatin, Dasatinib, platycodin D
cellular response to fluid shear stress	3	Atorvastatin, Dasatinib, platycodin D
cellular response to fluoride	3	Atorvastatin, Dasatinib, platycodin D
cellular response to fructose stimulus	3	Atorvastatin, Harmine, platycodin D
cellular response to gamma radiation	3	Atorvastatin, Dasatinib, platycodin D
cellular response to glucose starvation	3	Atorvastatin, Dasatinib, platycodin D
cellular response to high density lipoprotein particle stimulus	3	Atorvastatin, Dasatinib, platycodin D
cellular response to hyperoxia	3	Atorvastatin, Harmine, platycodin D
cellular response to insulin-like growth factor stimulus	3	Atorvastatin, Dasatinib, platycodin D
cellular response to interleukin-18	3	Atorvastatin, Dasatinib, platycodin D
cellular response to interleukin-4	3	Atorvastatin, Dasatinib, platycodin D
cellular response to ionizing radiation	3	Atorvastatin, Dasatinib, platycodin D
cellular response to iron(III) ion	3	Atorvastatin, Dasatinib, platycodin D
cellular response to leptin stimulus	3	Atorvastatin, Dasatinib, platycodin D
cellular response to leukemia inhibitory factor	3	Atorvastatin, Dasatinib, platycodin D
cellular response to lipid	3	Atorvastatin, Dasatinib, platycodin D
cellular response to lipoteichoic acid	3	Atorvastatin, Dasatinib, platycodin D
cellular response to nitric oxide	3	Atorvastatin, Dasatinib, platycodin D
cellular response to nitrite	3	Atorvastatin, Harmine, platycodin D
cellular response to organonitrogen compound	3	Atorvastatin, Dasatinib, platycodin D
cellular response to oxidised low-density lipoprotein particle stimulus	3	Atorvastatin, Dasatinib, platycodin D
cellular response to peptide	3	Atorvastatin, Dasatinib, platycodin D
cellular response to peptide hormone stimulus	3	Atorvastatin, Dasatinib, platycodin D
cellular response to progesterone stimulus	3	Atorvastatin, Dasatinib, platycodin D
cellular response to staurosporine	3	Atorvastatin, Dasatinib, platycodin D
cellular response to stem cell factor stimulus	3	Atorvastatin, Dasatinib, platycodin D
cellular response to unfolded protein	3	Atorvastatin, Dasatinib, platycodin D
cellular response to UV-B	3	Atorvastatin, Dasatinib, platycodin D
cellular response to UV-C	3	Atorvastatin, Dasatinib, platycodin D
cellular response to vitamin D	3	Atorvastatin, Dasatinib, platycodin D
cellular response to vitamin E	3	Atorvastatin, Harmine, platycodin D
cellular response to xenobiotic stimulus	3	Atorvastatin, Dasatinib, Harmine
central nervous system neuron axonogenesis	3	Atorvastatin, Dasatinib, platycodin D
cerebral cortex cell migration	3	Atorvastatin, Dasatinib, platycodin D
cerebral cortex development	3	Atorvastatin, Dasatinib, platycodin D
channel activity	3	Atorvastatin, Dasatinib, platycodin D
channel inhibitor activity	3	Atorvastatin, Dasatinib, platycodin D
chaperone-mediated autophagy	3	Atorvastatin, Dasatinib, platycodin D
chemokine activity	3	Atorvastatin, Dasatinib, platycodin D
chemokine-mediated signaling pathway	3	Atorvastatin, Dasatinib, platycodin D
cholesterol binding	3	Atorvastatin, Dasatinib, platycodin D
cholesterol biosynthetic process	3	Atorvastatin, Dasatinib, platycodin D
cholesterol catabolic process	3	Atorvastatin, Dasatinib, Ivabradine
cholesterol efflux	3	Atorvastatin, Dasatinib, Ivabradine
cholesterol esterification	3	Atorvastatin, Dasatinib, platycodin D
chondrocyte development	3	Atorvastatin, Dasatinib, platycodin D
chondrocyte differentiation	3	Atorvastatin, Dasatinib, platycodin D
chorion-containing eggshell pattern formation	3	Atorvastatin, Dasatinib, platycodin D
chromatin assembly	3	Atorvastatin, Dasatinib, platycodin D
chromosome segregation	3	Atorvastatin, Dasatinib, platycodin D
chylomicron remodeling	3	Atorvastatin, Ivabradine, platycodin D
ciliary basal body-plasma membrane docking	3	Atorvastatin, Dasatinib, Harmine
circadian behavior	3	Atorvastatin, Dasatinib, platycodin D
cochlear nucleus development	3	Atorvastatin, Dasatinib, platycodin D
collagen binding	3	Atorvastatin, Dasatinib, platycodin D
collagen catabolic process	3	Atorvastatin, Dasatinib, platycodin D
collagen fibril organization	3	Atorvastatin, Dasatinib, platycodin D
collateral sprouting	3	Dasatinib, Didanosine, platycodin D
common-partner SMAD protein phosphorylation	3	Atorvastatin, Dasatinib, platycodin D
compound eye cone cell differentiation	3	Atorvastatin, Dasatinib, platycodin D
compound eye development	3	Atorvastatin, Dasatinib, platycodin D
compound eye photoreceptor cell differentiation	3	Atorvastatin, Dasatinib, platycodin D
connective tissue development	3	Atorvastatin, Dasatinib, platycodin D
connective tissue replacement involved in inflammatory response wound healing	3	Atorvastatin, Dasatinib, platycodin D
convergent extension	3	Dasatinib, Harmine, platycodin D
coreceptor activity	3	Atorvastatin, Dasatinib, platycodin D
cranial skeletal system development	3	Atorvastatin, Dasatinib, platycodin D
cyclin-dependent protein kinase activating kinase activity	3	Atorvastatin, Dasatinib, platycodin D
cyclin-dependent protein serine/threonine kinase activity	3	Dasatinib, Harmine, platycodin D
cyclin-dependent protein serine/threonine kinase regulator activity	3	Dasatinib, Harmine, platycodin D
cyclooxygenase pathway	3	Atorvastatin, Dasatinib, platycodin D
cysteine-type endopeptidase activity	3	Atorvastatin, Dasatinib, platycodin D
cysteine-type endopeptidase activity involved in apoptotic process	3	Atorvastatin, Dasatinib, platycodin D
cysteine-type endopeptidase activity involved in apoptotic signaling pathway	3	Atorvastatin, Dasatinib, platycodin D
cysteine-type endopeptidase activity involved in execution phase of apoptosis	3	Atorvastatin, Dasatinib, platycodin D
cysteine-type endopeptidase inhibitor activity	3	Atorvastatin, Dasatinib, platycodin D
cysteine-type endopeptidase inhibitor activity involved in apoptotic process	3	Atorvastatin, Dasatinib, platycodin D
cysteine-type peptidase activity	3	Atorvastatin, Dasatinib, platycodin D
cytochrome-c oxidase activity	3	Atorvastatin, Didanosine, Harmine
cytoplasmic microtubule organization	3	Atorvastatin, Harmine, platycodin D
cytoskeletal protein binding	3	Atorvastatin, Dasatinib, Harmine
DBD domain binding	3	Dasatinib, Harmine, platycodin D
death effector domain binding	3	Atorvastatin, Dasatinib, platycodin D
death receptor binding	3	Atorvastatin, Dasatinib, platycodin D
defense response to fungus, incompatible interaction	3	Atorvastatin, Dasatinib, platycodin D
definitive hemopoiesis	3	Atorvastatin, Dasatinib, platycodin D
dendrite development	3	Atorvastatin, Dasatinib, Didanosine
dendrite morphogenesis	3	Atorvastatin, Dasatinib, platycodin D
dendrite regeneration	3	Atorvastatin, Dasatinib, platycodin D
dentate gyrus development	3	Atorvastatin, Dasatinib, platycodin D
detection of lipopolysaccharide	3	Atorvastatin, Dasatinib, platycodin D
determination of adult lifespan	3	Atorvastatin, Dasatinib, platycodin D
determination of dorsal identity	3	Dasatinib, Harmine, platycodin D
determination of genital disc primordium	3	Atorvastatin, Dasatinib, platycodin D
determination of heart left/right asymmetry	3	Atorvastatin, Dasatinib, VX-745
determination of left/right symmetry	3	Dasatinib, Harmine, platycodin D
development of secondary sexual characteristics	3	Atorvastatin, Dasatinib, platycodin D
digestion	3	Atorvastatin, Harmine, platycodin D
digestive tract morphogenesis	3	Atorvastatin, Dasatinib, platycodin D
diterpenoid metabolic process	3	Atorvastatin, Dasatinib, platycodin D
DNA methylation	3	Dasatinib, Harmine, platycodin D
DNA replication	3	Lurasidone Hydrochloride, Dasatinib, Harmine
DNA strand renaturation	3	Atorvastatin, Dasatinib, platycodin D
dorsal appendage formation	3	Atorvastatin, Dasatinib, platycodin D
dorsal closure	3	Atorvastatin, Dasatinib, platycodin D
dorsal closure, spreading of leading edge cells	3	Atorvastatin, Dasatinib, platycodin D
dorsal root ganglion development	3	Atorvastatin, Dasatinib, platycodin D
drug catabolic process	3	Atorvastatin, Brexpiprazole, Ivabradine
ectopic germ cell programmed cell death	3	Atorvastatin, Dasatinib, platycodin D
embryo development	3	Atorvastatin, Dasatinib, platycodin D
embryo development ending in birth or egg hatching	3	Atorvastatin, Dasatinib, platycodin D
embryo implantation	3	Atorvastatin, Dasatinib, platycodin D
embryonic cranial skeleton morphogenesis	3	Dasatinib, Harmine, platycodin D
embryonic heart tube development	3	Atorvastatin, Dasatinib, platycodin D
embryonic heart tube formation	3	Atorvastatin, Dasatinib, platycodin D
embryonic hemopoiesis	3	Dasatinib, Harmine, platycodin D
embryonic liver development	3	Atorvastatin, Dasatinib, platycodin D
embryonic organ development	3	Atorvastatin, Dasatinib, platycodin D
embryonic placenta morphogenesis	3	Atorvastatin, Dasatinib, Harmine
embryonic skeletal system development	3	Atorvastatin, Dasatinib, platycodin D
endocardial cushion morphogenesis	3	Atorvastatin, Dasatinib, platycodin D
endochondral ossification	3	Atorvastatin, Dasatinib, platycodin D
endocytosis	3	Atorvastatin, Dasatinib, platycodin D
endoderm development	3	Atorvastatin, Dasatinib, platycodin D
endodermal cell differentiation	3	Atorvastatin, Dasatinib, platycodin D
endopeptidase activity	3	Atorvastatin, Dasatinib, platycodin D
endoplasmic reticulum calcium ion homeostasis	3	Atorvastatin, Dasatinib, platycodin D
endoplasmic reticulum unfolded protein response	3	Atorvastatin, Dasatinib, platycodin D
endothelial cell activation	3	Atorvastatin, Dasatinib, platycodin D
endothelial cell proliferation	3	Atorvastatin, Dasatinib, platycodin D
enucleate erythrocyte differentiation	3	Atorvastatin, Harmine, platycodin D
enzyme activator activity	3	Atorvastatin, Dasatinib, platycodin D
eosinophil chemotaxis	3	Atorvastatin, Dasatinib, platycodin D
ephrin receptor binding	3	Atorvastatin, Dasatinib, platycodin D
ephrin receptor signaling pathway	3	Atorvastatin, Dasatinib, platycodin D
epicardial cell to mesenchymal cell transition	3	Dasatinib, VX-745, platycodin D
epidermal growth factor binding	3	Atorvastatin, Dasatinib, platycodin D
epidermal growth factor receptor binding	3	Atorvastatin, Dasatinib, platycodin D
epidermal growth factor receptor signaling pathway	3	Atorvastatin, Dasatinib, platycodin D
epidermal growth factor-activated receptor activity	3	Atorvastatin, Dasatinib, platycodin D
epithelial cell migration, open tracheal system	3	Atorvastatin, Dasatinib, platycodin D
epithelial cell proliferation involved in Malpighian tubule morphogenesis	3	Atorvastatin, Dasatinib, platycodin D
ER overload response	3	Atorvastatin, Dasatinib, platycodin D
ERBB2 signaling pathway	3	Atorvastatin, Dasatinib, platycodin D
erythrocyte development	3	Atorvastatin, Dasatinib, platycodin D
erythrocyte differentiation	3	Atorvastatin, Dasatinib, platycodin D
erythrocyte maturation	3	Atorvastatin, Dasatinib, platycodin D
establishment of cell polarity	3	Atorvastatin, Dasatinib, platycodin D
establishment of chromosome localization	3	Atorvastatin, Dasatinib, platycodin D
establishment of epithelial cell apical/basal polarity	3	Atorvastatin, Dasatinib, platycodin D
establishment of protein localization	3	Atorvastatin, Dasatinib, platycodin D
establishment of protein localization to mitochondrion	3	Atorvastatin, Dasatinib, platycodin D
establishment or maintenance of apical/basal cell polarity	3	Atorvastatin, Dasatinib, platycodin D
establishment or maintenance of transmembrane electrochemical gradient	3	Atorvastatin, Dasatinib, platycodin D
ether lipid biosynthetic process	3	Atorvastatin, Dasatinib, platycodin D
excretion	3	Atorvastatin, Dasatinib, platycodin D
execution phase of apoptosis	3	Atorvastatin, Dasatinib, platycodin D
exocrine pancreas development	3	Dasatinib, Harmine, platycodin D
exogenous drug catabolic process	3	Atorvastatin, Brexpiprazole, Ivabradine
extracellular matrix assembly	3	Atorvastatin, Dasatinib, platycodin D
extracellular matrix binding	3	Atorvastatin, Dasatinib, VX-745
extracellular matrix disassembly	3	Atorvastatin, Dasatinib, platycodin D
extracellular matrix structural constituent	3	Atorvastatin, Dasatinib, platycodin D
eye-antennal disc morphogenesis	3	Atorvastatin, Dasatinib, platycodin D
eyelid development in camera-type eye	3	Atorvastatin, Dasatinib, platycodin D
face morphogenesis	3	Atorvastatin, Dasatinib, platycodin D
fasciculation of motor neuron axon	3	Atorvastatin, Dasatinib, platycodin D
fatty acid beta-oxidation	3	Atorvastatin, Dasatinib, platycodin D
fatty acid biosynthetic process	3	Atorvastatin, Dasatinib, platycodin D
female gonad development	3	Atorvastatin, Dasatinib, platycodin D
fertilization	3	Atorvastatin, Dasatinib, platycodin D
fibrinolysis	3	Atorvastatin, Dasatinib, platycodin D
fibroblast growth factor receptor binding	3	Atorvastatin, Dasatinib, platycodin D
filamin binding	3	Atorvastatin, Dasatinib, platycodin D
fin morphogenesis	3	Atorvastatin, Dasatinib, platycodin D
fin regeneration	3	Atorvastatin, Dasatinib, platycodin D
flavone metabolic process	3	Atorvastatin, Harmine, platycodin D
focal adhesion assembly	3	Atorvastatin, Dasatinib, platycodin D
frizzled binding	3	Atorvastatin, Harmine, platycodin D
frontal suture morphogenesis	3	Atorvastatin, Dasatinib, platycodin D
G protein-coupled receptor activity	3	Lurasidone Hydrochloride, Atorvastatin, Dasatinib
G protein-coupled receptor signaling pathway, coupled to cyclic nucleotide second messenger	3	Lurasidone Hydrochloride, Atorvastatin, Dasatinib
G protein-coupled serotonin receptor signaling pathway	3	Lurasidone Hydrochloride, Dasatinib, Solifenacin Succinate
G-protein alpha-subunit binding	3	Lurasidone Hydrochloride, Dasatinib, platycodin D
galactose metabolic process	3	Atorvastatin, Harmine, platycodin D
GDP binding	3	Atorvastatin, Harmine, platycodin D
germ cell development	3	Atorvastatin, Dasatinib, platycodin D
germ cell migration	3	Atorvastatin, Dasatinib, platycodin D
germ-band shortening	3	Atorvastatin, Dasatinib, platycodin D
germ-line stem cell population maintenance	3	Atorvastatin, Dasatinib, platycodin D
gland morphogenesis	3	Atorvastatin, Dasatinib, platycodin D
glial cell apoptotic process	3	Atorvastatin, Dasatinib, platycodin D
glial cell development	3	Atorvastatin, Dasatinib, platycodin D
glomerular filtration	3	Atorvastatin, Dasatinib, platycodin D
glomerulus development	3	Atorvastatin, Dasatinib, platycodin D
glucose import in response to insulin stimulus	3	Atorvastatin, Harmine, platycodin D
glucose transmembrane transport	3	Atorvastatin, Harmine, platycodin D
glutamate secretion	3	Atorvastatin, Dasatinib, Didanosine
glycogen biosynthetic process	3	Atorvastatin, Dasatinib, platycodin D
glycogen cell differentiation involved in embryonic placenta development	3	Atorvastatin, Dasatinib, platycodin D
glycosphingolipid metabolic process	3	Atorvastatin, Dasatinib, platycodin D
gonad development	3	Atorvastatin, Dasatinib, platycodin D
growth factor binding	3	Dasatinib, VX-745, platycodin D
growth factor receptor binding	3	Atorvastatin, Dasatinib, platycodin D
growth plate cartilage development	3	Atorvastatin, Dasatinib, platycodin D
GTPase activating protein binding	3	Atorvastatin, Dasatinib, platycodin D
GTPase binding	3	Atorvastatin, Dasatinib, platycodin D
hair follicle development	3	Atorvastatin, Dasatinib, platycodin D
hair follicle morphogenesis	3	Atorvastatin, Dasatinib, platycodin D
haltere development	3	Atorvastatin, Dasatinib, platycodin D
heart contraction	3	Atorvastatin, Dasatinib, Harmine
heart looping	3	Dasatinib, Harmine, platycodin D
heart process	3	Atorvastatin, Dasatinib, platycodin D
hematopoietic stem cell homeostasis	3	Atorvastatin, Dasatinib, platycodin D
hematopoietic stem cell migration	3	Atorvastatin, Dasatinib, platycodin D
hepatocyte apoptotic process	3	Atorvastatin, Dasatinib, platycodin D
high-density lipoprotein particle assembly	3	Atorvastatin, Dasatinib, Ivabradine
high-density lipoprotein particle clearance	3	Atorvastatin, Dasatinib, Ivabradine
hippo signaling	3	Atorvastatin, Dasatinib, platycodin D
histone acetyltransferase binding	3	Atorvastatin, Dasatinib, platycodin D
histone deacetylase regulator activity	3	Atorvastatin, Dasatinib, platycodin D
HMG box domain binding	3	Atorvastatin, Dasatinib, platycodin D
homeostasis of number of cells	3	Atorvastatin, Dasatinib, platycodin D
hormone biosynthetic process	3	Atorvastatin, Didanosine, Harmine
hormone receptor binding	3	Atorvastatin, Harmine, platycodin D
hyaluronan biosynthetic process	3	Atorvastatin, Dasatinib, platycodin D
hyaluronan catabolic process	3	Atorvastatin, Dasatinib, platycodin D
hydrogen peroxide metabolic process	3	Atorvastatin, Dasatinib, platycodin D
hydrolase activity, acting on ester bonds	3	Atorvastatin, Dasatinib, platycodin D
imaginal disc eversion	3	Atorvastatin, Dasatinib, platycodin D
imaginal disc-derived wing morphogenesis	3	Atorvastatin, Dasatinib, platycodin D
imaginal disc-derived wing vein morphogenesis	3	Atorvastatin, Dasatinib, platycodin D
imaginal disc-derived wing vein specification	3	Atorvastatin, Dasatinib, platycodin D
immune system development	3	Atorvastatin, Dasatinib, platycodin D
immunoglobulin production	3	Atorvastatin, Dasatinib, platycodin D
induction by virus of host apoptotic process	3	Atorvastatin, Dasatinib, platycodin D
inflammatory cell apoptotic process	3	Atorvastatin, Dasatinib, platycodin D
innate immune response in mucosa	3	Atorvastatin, Dasatinib, platycodin D
innate immune response-activating signal transduction	3	Atorvastatin, Dasatinib, platycodin D
inositol phosphate metabolic process	3	Atorvastatin, Dasatinib, platycodin D
inositol phosphate-mediated signaling	3	Lurasidone Hydrochloride, Atorvastatin, Dasatinib
insulin receptor substrate binding	3	Atorvastatin, Dasatinib, platycodin D
insulin-like growth factor receptor binding	3	Atorvastatin, Dasatinib, Harmine
insulin-like growth factor receptor signaling pathway	3	Atorvastatin, Dasatinib, platycodin D
integrin binding	3	Atorvastatin, Dasatinib, platycodin D
integrin-mediated signaling pathway	3	Atorvastatin, Dasatinib, platycodin D
interferon-gamma receptor binding	3	Atorvastatin, Dasatinib, platycodin D
interferon-gamma-mediated signaling pathway	3	Atorvastatin, Dasatinib, platycodin D
interleukin-1 beta production	3	Atorvastatin, Dasatinib, platycodin D
interleukin-1 beta secretion	3	Atorvastatin, Dasatinib, platycodin D
interleukin-12-mediated signaling pathway	3	Atorvastatin, Dasatinib, platycodin D
interleukin-18-mediated signaling pathway	3	Atorvastatin, Dasatinib, platycodin D
interleukin-35-mediated signaling pathway	3	Atorvastatin, Dasatinib, platycodin D
interleukin-8 receptor binding	3	Atorvastatin, Dasatinib, platycodin D
interleukin-8 secretion	3	Atorvastatin, Dasatinib, platycodin D
intermembrane cholesterol transfer activity	3	Atorvastatin, Dasatinib, Ivabradine
intermembrane lipid transfer	3	Atorvastatin, Dasatinib, Ivabradine
intestinal absorption	3	Lurasidone Hydrochloride, Atorvastatin, Dasatinib
intestinal cholesterol absorption	3	Atorvastatin, Dasatinib, platycodin D
intestinal epithelial cell maturation	3	Atorvastatin, Dasatinib, platycodin D
intestinal epithelial structure maintenance	3	Atorvastatin, Dasatinib, platycodin D
intramembranous ossification	3	Atorvastatin, Harmine, platycodin D
intrinsic apoptotic signaling pathway in response to DNA damage by p53 class mediator	3	Atorvastatin, Dasatinib, platycodin D
intrinsic apoptotic signaling pathway in response to endoplasmic reticulum stress	3	Atorvastatin, Dasatinib, platycodin D
intrinsic apoptotic signaling pathway in response to hypoxia	3	Atorvastatin, Dasatinib, platycodin D
intrinsic apoptotic signaling pathway in response to osmotic stress	3	Atorvastatin, Dasatinib, platycodin D
ion channel activity	3	Atorvastatin, Dasatinib, Ivabradine
ionotropic glutamate receptor signaling pathway	3	Atorvastatin, Dasatinib, platycodin D
JAK-STAT cascade	3	Atorvastatin, Dasatinib, platycodin D
keratinocyte differentiation	3	Atorvastatin, Dasatinib, platycodin D
killing of cells of other organism	3	Atorvastatin, Dasatinib, platycodin D
kinase binding	3	Atorvastatin, Dasatinib, platycodin D
lactate metabolic process	3	Atorvastatin, Dasatinib, platycodin D
late distal convoluted tubule development	3	Atorvastatin, Harmine, platycodin D
leg disc proximal/distal pattern formation	3	Atorvastatin, Dasatinib, platycodin D
lens fiber cell differentiation	3	Atorvastatin, Dasatinib, platycodin D
leukocyte apoptotic process	3	Atorvastatin, Dasatinib, platycodin D
leukocyte cell-cell adhesion	3	Atorvastatin, Dasatinib, platycodin D
Leydig cell differentiation	3	Atorvastatin, Dasatinib, platycodin D
ligase activity	3	Atorvastatin, Dasatinib, platycodin D
limb development	3	Dasatinib, Harmine, platycodin D
lipid catabolic process	3	Atorvastatin, Dasatinib, platycodin D
lipid localization	3	Atorvastatin, Dasatinib, platycodin D
lipid transport	3	Atorvastatin, Dasatinib, Ivabradine
lipid transporter activity	3	Atorvastatin, Dasatinib, Ivabradine
lipopolysaccharide binding	3	Atorvastatin, Dasatinib, platycodin D
lipopolysaccharide receptor activity	3	Atorvastatin, Dasatinib, platycodin D
lipoprotein metabolic process	3	Atorvastatin, Dasatinib, Ivabradine
locomotor rhythm	3	Atorvastatin, Harmine, platycodin D
locomotory behavior	3	Lurasidone Hydrochloride, Atorvastatin, Dasatinib
locomotory exploration behavior	3	Atorvastatin, Dasatinib, Ivabradine
long-chain fatty acid import	3	Atorvastatin, Dasatinib, platycodin D
long-chain fatty acid transporter activity	3	Atorvastatin, Harmine, platycodin D
long-term synaptic depression	3	Atorvastatin, Dasatinib, platycodin D
low-density lipoprotein particle clearance	3	Atorvastatin, Dasatinib, platycodin D
low-density lipoprotein particle remodeling	3	Atorvastatin, Ivabradine, platycodin D
lumen formation, open tracheal system	3	Atorvastatin, Dasatinib, platycodin D
luteinization	3	Atorvastatin, Dasatinib, platycodin D
luteolysis	3	Atorvastatin, Dasatinib, platycodin D
lymph vessel development	3	Atorvastatin, Dasatinib, platycodin D
lymphocyte chemotaxis	3	Atorvastatin, Dasatinib, platycodin D
lymphoid progenitor cell differentiation	3	Atorvastatin, Dasatinib, platycodin D
lysosome organization	3	Atorvastatin, Dasatinib, platycodin D
macroautophagy	3	Atorvastatin, Dasatinib, platycodin D
macrophage activation	3	Atorvastatin, Dasatinib, platycodin D
macrophage activation involved in immune response	3	Atorvastatin, Dasatinib, platycodin D
macrophage chemotaxis	3	Atorvastatin, Dasatinib, platycodin D
magnesium ion binding	3	Atorvastatin, Dasatinib, platycodin D
magnesium ion homeostasis	3	Atorvastatin, Dasatinib, platycodin D
maintenance of epithelial integrity, open tracheal system	3	Atorvastatin, Dasatinib, platycodin D
maintenance of protein location in mitochondrion	3	Atorvastatin, Dasatinib, platycodin D
male sex determination	3	Atorvastatin, Dasatinib, platycodin D
Malpighian tubule morphogenesis	3	Atorvastatin, Dasatinib, platycodin D
mammary gland branching involved in thelarche	3	Atorvastatin, Dasatinib, platycodin D
mammary gland epithelial cell differentiation	3	Atorvastatin, Dasatinib, platycodin D
manganese ion binding	3	Atorvastatin, Dasatinib, platycodin D
MAP kinase kinase kinase activity	3	Atorvastatin, Dasatinib, platycodin D
maternal determination of dorsal/ventral axis, ovarian follicular epithelium, soma encoded	3	Atorvastatin, Dasatinib, platycodin D
maternal placenta development	3	Atorvastatin, Dasatinib, platycodin D
maternal process involved in female pregnancy	3	Atorvastatin, Dasatinib, platycodin D
maternal process involved in parturition	3	Atorvastatin, Dasatinib, Harmine
melanin metabolic process	3	Atorvastatin, Dasatinib, platycodin D
melanocyte differentiation	3	Atorvastatin, Dasatinib, platycodin D
membrane organization	3	Atorvastatin, Dasatinib, platycodin D
membrane protein intracellular domain proteolysis	3	Atorvastatin, Dasatinib, platycodin D
membranous septum morphogenesis	3	Dasatinib, Harmine, platycodin D
mesenchymal cell development	3	Atorvastatin, Dasatinib, platycodin D
mesenchymal cell differentiation	3	Atorvastatin, Dasatinib, platycodin D
mesoderm formation	3	Atorvastatin, Dasatinib, platycodin D
metabolic process	3	Atorvastatin, Dasatinib, platycodin D
metalloendopeptidase activity	3	Atorvastatin, Dasatinib, platycodin D
metallopeptidase activity	3	Atorvastatin, Dasatinib, platycodin D
microtubule motor activity	3	Atorvastatin, Dasatinib, Harmine
microtubule-based movement	3	Atorvastatin, Dasatinib, Harmine
midgut development	3	Atorvastatin, Dasatinib, platycodin D
miRNA mediated inhibition of translation	3	Atorvastatin, Dasatinib, platycodin D
mitochondrial depolarization	3	Dasatinib, Harmine, platycodin D
mitochondrial electron transport, cytochrome c to oxygen	3	Atorvastatin, Didanosine, Harmine
mitochondrial fragmentation involved in apoptotic process	3	Atorvastatin, Dasatinib, platycodin D
mitochondrial fusion	3	Atorvastatin, Dasatinib, platycodin D
mitochondrion morphogenesis	3	Atorvastatin, Dasatinib, platycodin D
mitogen-activated protein kinase binding	3	Atorvastatin, Dasatinib, platycodin D
mitotic cytokinesis	3	Atorvastatin, Dasatinib, platycodin D
mitotic G1 DNA damage checkpoint	3	Atorvastatin, Dasatinib, platycodin D
mitotic metaphase plate congression	3	Atorvastatin, Dasatinib, platycodin D
mitotic nuclear envelope disassembly	3	Atorvastatin, Dasatinib, Harmine
mitotic spindle assembly	3	Atorvastatin, Dasatinib, Harmine
mitotic spindle assembly checkpoint	3	Atorvastatin, Dasatinib, platycodin D
mononuclear cell proliferation	3	Atorvastatin, Dasatinib, platycodin D
monoterpenoid metabolic process	3	Atorvastatin, Brexpiprazole, Ivabradine
morphogenesis of a branching structure	3	Atorvastatin, Dasatinib, platycodin D
morphogenesis of an epithelial fold	3	Atorvastatin, Dasatinib, platycodin D
morphogenesis of an epithelium	3	Atorvastatin, Dasatinib, platycodin D
morphogenesis of follicular epithelium	3	Atorvastatin, Dasatinib, platycodin D
mRNA 3'-UTR binding	3	Atorvastatin, Dasatinib, platycodin D
mRNA transcription	3	Atorvastatin, Dasatinib, platycodin D
mRNA transcription by RNA polymerase II	3	Atorvastatin, Dasatinib, platycodin D
muscle cell development	3	Dasatinib, Harmine, platycodin D
MyD88-dependent toll-like receptor signaling pathway	3	Atorvastatin, Dasatinib, platycodin D
myelination	3	Atorvastatin, Dasatinib, platycodin D
myeloid dendritic cell differentiation	3	Atorvastatin, Dasatinib, platycodin D
myeloid leukocyte differentiation	3	Atorvastatin, Dasatinib, platycodin D
myoblast differentiation	3	Atorvastatin, Dasatinib, platycodin D
myotube differentiation	3	Dasatinib, Harmine, platycodin D
NAD biosynthesis via nicotinamide riboside salvage pathway	3	Atorvastatin, Dasatinib, platycodin D
NAD(P)+ nucleosidase activity	3	Atorvastatin, Dasatinib, platycodin D
NAD+ nucleotidase, cyclic ADP-ribose generating	3	Atorvastatin, Dasatinib, platycodin D
NADP binding	3	Atorvastatin, Dasatinib, platycodin D
NADPH binding	3	Atorvastatin, Dasatinib, platycodin D
natural killer cell activation	3	Atorvastatin, Dasatinib, platycodin D
necroptotic process	3	Atorvastatin, Dasatinib, platycodin D
negative regulation by host of viral transcription	3	Atorvastatin, Dasatinib, platycodin D
negative regulation of activated T cell proliferation	3	Atorvastatin, Dasatinib, platycodin D
negative regulation of amyloid fibril formation	3	Atorvastatin, Dasatinib, Ivabradine
negative regulation of amyloid-beta formation	3	Atorvastatin, Dasatinib, Ivabradine
negative regulation of anoikis	3	Atorvastatin, Dasatinib, platycodin D
negative regulation of axonogenesis	3	Atorvastatin, Dasatinib, platycodin D
negative regulation of biomineral tissue development	3	Atorvastatin, Dasatinib, platycodin D
negative regulation of blood pressure	3	Lurasidone Hydrochloride, Atorvastatin, Dasatinib
negative regulation of blood vessel diameter	3	Atorvastatin, Harmine, platycodin D
negative regulation of calcium ion transport into cytosol	3	Atorvastatin, Dasatinib, platycodin D
negative regulation of cardiac muscle cell apoptotic process	3	Atorvastatin, Dasatinib, platycodin D
negative regulation of cardiac muscle cell proliferation	3	Atorvastatin, Dasatinib, platycodin D
negative regulation of cardiac muscle hypertrophy	3	Atorvastatin, Dasatinib, platycodin D
negative regulation of cardiocyte differentiation	3	Atorvastatin, Dasatinib, platycodin D
negative regulation of cartilage development	3	Atorvastatin, Dasatinib, platycodin D
negative regulation of CD8-positive, alpha-beta T cell activation	3	Dasatinib, Didanosine, platycodin D
negative regulation of cell adhesion	3	Atorvastatin, Dasatinib, platycodin D
negative regulation of cell aging	3	Atorvastatin, Dasatinib, Harmine
negative regulation of cell cycle arrest	3	Atorvastatin, Dasatinib, platycodin D
negative regulation of cell size	3	Atorvastatin, Dasatinib, platycodin D
negative regulation of cell-matrix adhesion	3	Atorvastatin, Dasatinib, Harmine
negative regulation of cell-substrate adhesion	3	Atorvastatin, Dasatinib, platycodin D
negative regulation of cellular pH reduction	3	Atorvastatin, Dasatinib, platycodin D
negative regulation of cellular protein metabolic process	3	Atorvastatin, Ivabradine, platycodin D
negative regulation of cellular response to insulin stimulus	3	Atorvastatin, Harmine, platycodin D
negative regulation of chronic inflammatory response	3	Atorvastatin, Dasatinib, platycodin D
negative regulation of compound eye retinal cell programmed cell death	3	Atorvastatin, Dasatinib, platycodin D
negative regulation of cytokine production	3	Dasatinib, Harmine, platycodin D
negative regulation of cytolysis	3	Atorvastatin, Dasatinib, platycodin D
negative regulation of dendritic spine maintenance	3	Atorvastatin, Dasatinib, Ivabradine
negative regulation of DNA damage response, signal transduction by p53 class mediator	3	Atorvastatin, Harmine, platycodin D
negative regulation of dopamine metabolic process	3	Lurasidone Hydrochloride, Atorvastatin, Dasatinib
negative regulation of endopeptidase activity	3	Atorvastatin, Dasatinib, platycodin D
negative regulation of endoplasmic reticulum calcium ion concentration	3	Atorvastatin, Dasatinib, platycodin D
negative regulation of endoplasmic reticulum stress-induced intrinsic apoptotic signaling pathway	3	Dasatinib, Harmine, platycodin D
negative regulation of endothelial cell apoptotic process	3	Atorvastatin, Dasatinib, platycodin D
negative regulation of endothelial cell migration	3	Atorvastatin, Dasatinib, Ivabradine
negative regulation of epidermal growth factor receptor signaling pathway	3	Atorvastatin, Dasatinib, platycodin D
negative regulation of epithelial cell differentiation	3	Atorvastatin, Dasatinib, platycodin D
negative regulation of epithelial to mesenchymal transition	3	Atorvastatin, Dasatinib, VX-745
negative regulation of ERBB signaling pathway	3	Atorvastatin, Dasatinib, platycodin D
negative regulation of ERK1 and ERK2 cascade	3	Atorvastatin, Dasatinib, platycodin D
negative regulation of execution phase of apoptosis	3	Dasatinib, Harmine, platycodin D
negative regulation of extracellular matrix assembly	3	Atorvastatin, Dasatinib, platycodin D
negative regulation of extracellular matrix disassembly	3	Atorvastatin, Dasatinib, platycodin D
negative regulation of extrinsic apoptotic signaling pathway via death domain receptors	3	Atorvastatin, Dasatinib, platycodin D
negative regulation of fatty acid beta-oxidation	3	Atorvastatin, Dasatinib, platycodin D
negative regulation of fibroblast growth factor receptor signaling pathway	3	Atorvastatin, Dasatinib, platycodin D
negative regulation of focal adhesion assembly	3	Atorvastatin, Dasatinib, platycodin D
negative regulation of G protein-coupled receptor signaling pathway	3	Atorvastatin, Dasatinib, platycodin D
negative regulation of glial cell proliferation	3	Atorvastatin, Harmine, platycodin D
negative regulation of glomerular mesangial cell proliferation	3	Atorvastatin, Dasatinib, platycodin D
negative regulation of glucose catabolic process to lactate via pyruvate	3	Atorvastatin, Dasatinib, platycodin D
negative regulation of heart contraction	3	Atorvastatin, Dasatinib, platycodin D
negative regulation of helicase activity	3	Atorvastatin, Dasatinib, platycodin D
negative regulation of hyaluronan biosynthetic process	3	Atorvastatin, Dasatinib, platycodin D
negative regulation of hydrogen peroxide biosynthetic process	3	Atorvastatin, Dasatinib, platycodin D
negative regulation of hydrogen peroxide-induced cell death	3	Atorvastatin, Dasatinib, platycodin D
negative regulation of hydrolase activity	3	Atorvastatin, Harmine, platycodin D
negative regulation of I-kappaB kinase/NF-kappaB signaling	3	Atorvastatin, Dasatinib, platycodin D
negative regulation of immune response	3	Atorvastatin, Dasatinib, platycodin D
negative regulation of insulin receptor signaling pathway	3	Atorvastatin, Dasatinib, platycodin D
negative regulation of insulin secretion	3	Lurasidone Hydrochloride, Atorvastatin, platycodin D
negative regulation of interferon-gamma production	3	Atorvastatin, Dasatinib, platycodin D
negative regulation of interleukin-17 production	3	Atorvastatin, Dasatinib, platycodin D
negative regulation of intrinsic apoptotic signaling pathway	3	Atorvastatin, Dasatinib, platycodin D
negative regulation of intrinsic apoptotic signaling pathway in response to DNA damage	3	Atorvastatin, Dasatinib, platycodin D
negative regulation of intrinsic apoptotic signaling pathway in response to DNA damage by p53 class mediator	3	Atorvastatin, Dasatinib, platycodin D
negative regulation of JNK cascade	3	Atorvastatin, Dasatinib, platycodin D
negative regulation of leukocyte cell-cell adhesion	3	Atorvastatin, Dasatinib, platycodin D
negative regulation of lymphocyte migration	3	Atorvastatin, Dasatinib, platycodin D
negative regulation of lymphocyte proliferation	3	Atorvastatin, Dasatinib, platycodin D
negative regulation of macroautophagy	3	Atorvastatin, Dasatinib, platycodin D
negative regulation of macrophage cytokine production	3	Atorvastatin, Dasatinib, platycodin D
negative regulation of microglial cell activation	3	Atorvastatin, Harmine, platycodin D
negative regulation of mitochondrial depolarization	3	Atorvastatin, Dasatinib, platycodin D
negative regulation of mitochondrial fission	3	Atorvastatin, Harmine, platycodin D
negative regulation of mitophagy	3	Atorvastatin, Dasatinib, platycodin D
negative regulation of muscle cell apoptotic process	3	Atorvastatin, Dasatinib, platycodin D
negative regulation of myeloid cell apoptotic process	3	Atorvastatin, Dasatinib, platycodin D
negative regulation of necroptotic process	3	Atorvastatin, Dasatinib, platycodin D
negative regulation of neuroinflammatory response	3	Dasatinib, Harmine, platycodin D
negative regulation of NIK/NF-kappaB signaling	3	Atorvastatin, Dasatinib, platycodin D
negative regulation of Notch signaling pathway	3	Atorvastatin, Dasatinib, platycodin D
negative regulation of organ growth	3	Atorvastatin, Dasatinib, platycodin D
negative regulation of ossification	3	Atorvastatin, Dasatinib, platycodin D
negative regulation of osteoclast differentiation	3	Atorvastatin, Dasatinib, platycodin D
negative regulation of pentose-phosphate shunt	3	Atorvastatin, Dasatinib, platycodin D
negative regulation of peptidase activity	3	Atorvastatin, Dasatinib, platycodin D
negative regulation of peptidyl-serine phosphorylation	3	Atorvastatin, Dasatinib, platycodin D
negative regulation of phagocytosis	3	Atorvastatin, Dasatinib, platycodin D
negative regulation of plasma membrane long-chain fatty acid transport	3	Atorvastatin, Dasatinib, platycodin D
negative regulation of platelet activation	3	Atorvastatin, Dasatinib, Ivabradine
negative regulation of potassium ion transmembrane transport	3	Atorvastatin, Dasatinib, Ivabradine
negative regulation of potassium ion transport	3	Lurasidone Hydrochloride, Atorvastatin, Dasatinib
negative regulation of pri-miRNA transcription by RNA polymerase II	3	Atorvastatin, Harmine, platycodin D
negative regulation of progesterone secretion	3	Atorvastatin, Dasatinib, platycodin D
negative regulation of programmed cell death	3	Dasatinib, Didanosine, VX-745
negative regulation of protein autophosphorylation	3	Atorvastatin, Dasatinib, platycodin D
negative regulation of protein complex assembly	3	Atorvastatin, Dasatinib, platycodin D
negative regulation of protein kinase activity by protein phosphorylation	3	Atorvastatin, Dasatinib, platycodin D
negative regulation of protein localization to plasma membrane	3	Atorvastatin, Dasatinib, platycodin D
negative regulation of protein processing	3	Atorvastatin, Dasatinib, platycodin D
negative regulation of protein serine/threonine kinase activity	3	Atorvastatin, Dasatinib, platycodin D
negative regulation of protein ubiquitination	3	Atorvastatin, Dasatinib, platycodin D
negative regulation of reactive oxygen species metabolic process	3	Atorvastatin, Dasatinib, platycodin D
negative regulation of receptor biosynthetic process	3	Atorvastatin, Harmine, platycodin D
negative regulation of release of cytochrome c from mitochondria	3	Atorvastatin, Dasatinib, platycodin D
negative regulation of release of sequestered calcium ion into cytosol	3	Atorvastatin, Dasatinib, platycodin D
negative regulation of retinal cell programmed cell death	3	Atorvastatin, Dasatinib, platycodin D
negative regulation of sequestering of triglyceride	3	Atorvastatin, Harmine, platycodin D
negative regulation of skeletal muscle tissue development	3	Atorvastatin, Dasatinib, platycodin D
negative regulation of smooth muscle contraction	3	Atorvastatin, Dasatinib, platycodin D
negative regulation of stem cell proliferation	3	Atorvastatin, Harmine, platycodin D
negative regulation of synapse assembly	3	Atorvastatin, Dasatinib, platycodin D
negative regulation of synaptic growth at neuromuscular junction	3	Atorvastatin, Dasatinib, platycodin D
negative regulation of T cell activation	3	Atorvastatin, Dasatinib, platycodin D
negative regulation of T cell apoptotic process	3	Atorvastatin, Dasatinib, platycodin D
negative regulation of T cell proliferation	3	Atorvastatin, Dasatinib, platycodin D
negative regulation of tau-protein kinase activity	3	Atorvastatin, Dasatinib, platycodin D
negative regulation of transcription involved in G1/S transition of mitotic cell cycle	3	Atorvastatin, Dasatinib, Harmine
negative regulation of translation	3	Atorvastatin, Dasatinib, platycodin D
negative regulation of translational initiation in response to stress	3	Atorvastatin, Dasatinib, platycodin D
negative regulation of transposition, RNA-mediated	3	Atorvastatin, Dasatinib, platycodin D
negative regulation of triglyceride catabolic process	3	Atorvastatin, Dasatinib, platycodin D
negative regulation of triglyceride metabolic process	3	Atorvastatin, Ivabradine, platycodin D
negative regulation of tumor necrosis factor-mediated signaling pathway	3	Atorvastatin, Dasatinib, platycodin D
negative regulation of ubiquitin-protein transferase activity	3	Dasatinib, Harmine, platycodin D
negative regulation of Wnt signaling pathway	3	Dasatinib, Harmine, platycodin D
negative regulation of wound healing	3	Atorvastatin, Dasatinib, platycodin D
negative thymic T cell selection	3	Atorvastatin, Dasatinib, platycodin D
netrin-activated signaling pathway	3	Atorvastatin, Dasatinib, platycodin D
neural crest cell differentiation	3	Atorvastatin, Dasatinib, platycodin D
neural crest cell migration	3	Atorvastatin, Dasatinib, platycodin D
neural tube closure	3	Atorvastatin, Dasatinib, platycodin D
neural tube development	3	Atorvastatin, Dasatinib, platycodin D
neural tube formation	3	Atorvastatin, Dasatinib, platycodin D
neuroinflammatory response	3	Atorvastatin, Dasatinib, platycodin D
neuromuscular junction development	3	Atorvastatin, Dasatinib, platycodin D
neuromuscular process controlling balance	3	Atorvastatin, Dasatinib, platycodin D
neuron apoptotic process	3	Atorvastatin, Dasatinib, platycodin D
neuron death	3	Atorvastatin, Dasatinib, platycodin D
neuron fate commitment	3	Dasatinib, Harmine, platycodin D
neuron projection maintenance	3	Atorvastatin, Dasatinib, Harmine
neuron projection morphogenesis	3	Atorvastatin, Dasatinib, platycodin D
neuropilin binding	3	Dasatinib, VX-745, platycodin D
neutrophil activation	3	Atorvastatin, Dasatinib, platycodin D
neutrophil chemotaxis	3	Atorvastatin, Dasatinib, platycodin D
neutrophil differentiation	3	Atorvastatin, Dasatinib, platycodin D
NF-kappaB binding	3	Atorvastatin, Harmine, platycodin D
NFAT protein binding	3	Atorvastatin, Dasatinib, platycodin D
NIK/NF-kappaB signaling	3	Atorvastatin, Dasatinib, platycodin D
nitric oxide biosynthetic process	3	Atorvastatin, Dasatinib, platycodin D
nitric oxide mediated signal transduction	3	Atorvastatin, Harmine, Ivabradine
nitric-oxide synthase regulator activity	3	Atorvastatin, Dasatinib, platycodin D
NMDA glutamate receptor clustering	3	Lurasidone Hydrochloride, Atorvastatin, Ivabradine
non-membrane spanning protein tyrosine kinase activity	3	Dasatinib, Harmine, platycodin D
notum cell fate specification	3	Atorvastatin, Dasatinib, platycodin D
notum development	3	Atorvastatin, Dasatinib, platycodin D
nuclear migration	3	Atorvastatin, Dasatinib, platycodin D
nucleotide-binding oligomerization domain containing signaling pathway	3	Atorvastatin, Dasatinib, platycodin D
nucleotide-excision repair	3	Atorvastatin, Dasatinib, platycodin D
nucleotidyltransferase activity	3	Atorvastatin, Dasatinib, platycodin D
oenocyte differentiation	3	Atorvastatin, Dasatinib, platycodin D
olfactory learning	3	Atorvastatin, Dasatinib, platycodin D
oligodendrocyte apoptotic process	3	Atorvastatin, Dasatinib, platycodin D
ommatidial rotation	3	Atorvastatin, Dasatinib, platycodin D
oocyte axis specification	3	Atorvastatin, Dasatinib, platycodin D
oocyte development	3	Atorvastatin, Dasatinib, platycodin D
open tracheal system development	3	Atorvastatin, Dasatinib, platycodin D
organ growth	3	Atorvastatin, Dasatinib, platycodin D
ossification	3	Atorvastatin, Dasatinib, platycodin D
ossification involved in bone remodeling	3	Atorvastatin, Dasatinib, platycodin D
osteoblast development	3	Atorvastatin, Dasatinib, platycodin D
outer mitochondrial membrane organization	3	Atorvastatin, Dasatinib, platycodin D
ovarian cumulus expansion	3	Atorvastatin, Dasatinib, platycodin D
ovarian follicle cell development	3	Atorvastatin, Dasatinib, Harmine
ovulation cycle	3	Atorvastatin, Dasatinib, platycodin D
ovulation from ovarian follicle	3	Atorvastatin, Harmine, platycodin D
oxidative stress-induced premature senescence	3	Atorvastatin, Dasatinib, platycodin D
oxidoreductase activity, acting on paired donors, with incorporation or reduction of molecular oxygen	3	Atorvastatin, Dasatinib, Harmine
oxidoreductase activity, acting on paired donors, with incorporation or reduction of molecular oxygen, reduced flavin or flavoprotein as one donor, and incorporation of one atom of oxygen	3	Atorvastatin, Dasatinib, Harmine
p38MAPK cascade	3	Atorvastatin, Dasatinib, platycodin D
parturition	3	Atorvastatin, Dasatinib, platycodin D
pathway-restricted SMAD protein phosphorylation	3	Atorvastatin, Dasatinib, platycodin D
pattern specification process	3	Atorvastatin, Dasatinib, platycodin D
PDZ domain binding	3	Atorvastatin, Dasatinib, platycodin D
peptidase activity	3	Atorvastatin, Dasatinib, platycodin D
peptidase inhibitor activity	3	Atorvastatin, Dasatinib, platycodin D
peptide catabolic process	3	Atorvastatin, Dasatinib, platycodin D
peptide hormone receptor binding	3	Atorvastatin, Dasatinib, platycodin D
peptidyl-tyrosine dephosphorylation	3	Atorvastatin, Dasatinib, Harmine
pericardium development	3	Atorvastatin, Dasatinib, platycodin D
peripheral nervous system axon regeneration	3	Atorvastatin, Ivabradine, platycodin D
peripheral nervous system development	3	Atorvastatin, Dasatinib, platycodin D
peripheral nervous system myelin maintenance	3	Atorvastatin, Dasatinib, platycodin D
PERK-mediated unfolded protein response	3	Atorvastatin, Dasatinib, platycodin D
peroxisome proliferator activated receptor binding	3	Atorvastatin, Harmine, platycodin D
phosphate ion binding	3	Atorvastatin, Dasatinib, platycodin D
phosphate-containing compound metabolic process	3	Atorvastatin, Dasatinib, platycodin D
phosphatidylinositol 3-kinase binding	3	Atorvastatin, Dasatinib, platycodin D
phosphatidylinositol biosynthetic process	3	Atorvastatin, Dasatinib, platycodin D
phosphatidylinositol-3,4,5-trisphosphate binding	3	Atorvastatin, Dasatinib, platycodin D
phosphatidylinositol-3,4-bisphosphate binding	3	Atorvastatin, Dasatinib, platycodin D
phosphatidylinositol-mediated signaling	3	Atorvastatin, Dasatinib, platycodin D
phospholipase A2 activator activity	3	Atorvastatin, Dasatinib, platycodin D
phospholipase activator activity	3	Atorvastatin, Dasatinib, platycodin D
phospholipase C-activating G protein-coupled receptor signaling pathway	3	Lurasidone Hydrochloride, Atorvastatin, platycodin D
phospholipid efflux	3	Atorvastatin, Dasatinib, Ivabradine
phosphoprotein binding	3	Atorvastatin, Dasatinib, platycodin D
phosphoprotein phosphatase activity	3	Atorvastatin, Dasatinib, Harmine
photoreceptor cell differentiation	3	Atorvastatin, Dasatinib, platycodin D
photoreceptor cell fate determination	3	Atorvastatin, Dasatinib, platycodin D
pigment granule organization	3	Atorvastatin, Dasatinib, platycodin D
plasminogen activation	3	Atorvastatin, Dasatinib, platycodin D
platelet formation	3	Atorvastatin, Dasatinib, platycodin D
platelet-derived growth factor receptor binding	3	Atorvastatin, Dasatinib, VX-745
platelet-derived growth factor receptor signaling pathway	3	Atorvastatin, Dasatinib, platycodin D
positive regulation by host of viral transcription	3	Atorvastatin, Dasatinib, platycodin D
positive regulation of actin filament polymerization	3	Atorvastatin, Dasatinib, platycodin D
positive regulation of activation of Janus kinase activity	3	Atorvastatin, Dasatinib, platycodin D
positive regulation of alkaline phosphatase activity	3	Atorvastatin, Dasatinib, platycodin D
positive regulation of amyloid fibril formation	3	Atorvastatin, Dasatinib, Ivabradine
positive regulation of amyloid-beta clearance	3	Atorvastatin, Dasatinib, Ivabradine
positive regulation of astrocyte differentiation	3	Atorvastatin, Harmine, platycodin D
positive regulation of autophagy	3	Atorvastatin, Dasatinib, platycodin D
positive regulation of autophagy in response to ER overload	3	Atorvastatin, Harmine, platycodin D
positive regulation of axon regeneration	3	Atorvastatin, Dasatinib, platycodin D
positive regulation of blood vessel endothelial cell proliferation involved in sprouting angiogenesis	3	Atorvastatin, VX-745, platycodin D
positive regulation of bone mineralization	3	Atorvastatin, Dasatinib, platycodin D
positive regulation of bone resorption	3	Atorvastatin, Dasatinib, platycodin D
positive regulation of border follicle cell migration	3	Atorvastatin, Dasatinib, platycodin D
positive regulation of brain-derived neurotrophic factor receptor signaling pathway	3	Atorvastatin, Didanosine, platycodin D
positive regulation of calcium ion transport	3	Atorvastatin, Dasatinib, platycodin D
[truncated: 2,045 more rows]

## Sheet: compound-genes
ATORVASTATIN
Gene	Interaction Type	Sources	PMIDs	Score
APOB	n/a	NCI	11882317 12119202 9598838 15864114 10357840 12562847 10537160 15353498 12145148	10
HMGCR	inhibitor	TdgClinicalTrial GuideToPharmacologyInteractions TEND TTD	None found	4
CXCL10	n/a	NCI	10559511	2
TGM2	n/a	NCI	15313180	2
FAS	n/a	NCI	16796407	2
ABCB1	n/a	NCI	15616150	2
AGTR1	n/a	NCI	11179461	2
PPARD	n/a	NCI	16139565	2
PIK3CG	n/a	NCI	15824087	2
IL2RA	n/a	NCI	16207471	2
TFPI	n/a	NCI	15792677	2
MAPK10	n/a	NCI	16701707	2
SLCO1B1	n/a	NCI	17192770	2
PLAT	n/a	NCI	17130267	2
BGLAP	n/a	NCI	16820635	2
LIPC	n/a	NCI	12547874	2
SOAT1	n/a	NCI	14644397	2
CD40LG	n/a	NCI	17064201	2
FGF2	n/a	NCI	12147302	2
ITGAM	n/a	NCI	18333374	2
NOS1	n/a	NCI	15639473	2
CYP3A4	n/a	NCI	17200431	2
HSPD1	n/a	NCI	15678257	2
BREXPIPRAZOLE
Gene	Interaction Type	Sources	PMIDs	Score
DRD2	partial agonist, agonist	TdgClinicalTrial GuideToPharmacologyInteractions ChemblInteractions DrugBank	24947465	5
HTR2A	antagonist	TdgClinicalTrial ChemblInteractions DrugBank	24947465	4
HTR1A	agonist, partial agonist	TdgClinicalTrial ChemblInteractions DrugBank	24947465	4
ADRA2C	antagonist	DrugBank	25225185	2
ADRA1B	antagonist	DrugBank	25225185	2
HTR7	n/a	TdgClinicalTrial	None found	1
CYP2D6	n/a	FDA	None found	1
DASATINIB
Gene	Interaction Type	Sources	PMIDs	Score
KIT	inhibitor, antagonist	TALC TdgClinicalTrial OncoKB CKB ChemblInteractions CGI CIViC TEND DrugBank DoCM CancerCommons MyCancerGenomeClinicalTrial	21689725 24045550 19467857 19164557 15972446 16384925 18024392 15685537 17351742 23149070 25594040 18986703 21953054 21456006 17372901 17419150 22504184 22357255 22270258 16912224 18559612 23714533 19671763 25157968 17699867 22932406 17259998 21642685 16434489 16397263 23582185 23140824 16731599	45
ABL1	inhibitor, multitarget	PharmGKB MyCancerGenome TdgClinicalTrial OncoKB CKB GuideToPharmacologyInteractions ChemblInteractions CGI CIViC TEND DrugBank DoCM FDA	11287973 14745431 20537386 15256422 26758680 23676790 11853795 20697894 19466505 17496201 20367437 17701954 15381060 21895409 18818391 11964322 11752352 24456693 18615627 25157968 14559829 17016423 21562040 21505103 19652056 20131302 12399961 12200353	41
BRAF	inhibitor	CKB CGI DoCM MyCancerGenomeClinicalTrial	26619011 21483012 19010912 23833300 19238210 22310681 23242808 19537845 18186519 12068308 27222538 22649091 25157968 12460919 12460918 20350999 21129611	21
SRC	inhibitor, multitarget	TALC TdgClinicalTrial CKB GuideToPharmacologyInteractions ChemblInteractions TEND DrugBank CancerCommons TTD	27231123 17429625 16230377 19098899 17155893 27154914 27222538 11752352 17148760 16397263	19
PDGFRA	n/a	OncoKB CKB CGI DoCM	22328973 15928335 15685537 22718859 16638875 15146165 17419150 12949711 26130666 25157968 14645423 16954519 18794084 22745105	18
EPHA2	inhibitor, antagonist	TdgClinicalTrial ChemblInteractions CGI TEND DrugBank DoCM MyCancerGenomeClinicalTrial	19010823 19861960 20360610 20072833 18047674 17139284 17016423	14
PDGFRB	inhibitor, antagonist	TdgClinicalTrial ChemblInteractions TEND DrugBank MyCancerGenomeClinicalTrial	20072833 16497876 16436588	8
FYN	multitarget, inhibitor	TdgClinicalTrial ChemblInteractions TEND DrugBank	20072833 11752352 17139284 17016423	8
KRAS	n/a	CKB CIViC	26855149 27231123 28280091 27222538 20956938 26725216	8
ABL2	inhibitor, multitarget	TdgClinicalTrial TEND DrugBank TTD	20072833 11752352 17016423	7
DDR2	inhibitor	CGI CIViC DoCM MyCancerGenomeClinicalTrial	22328973 23932362 18938156	7
YES1	inhibitor	TdgClinicalTrial ChemblInteractions TEND DrugBank	17541990 20072833 16507911	7
LCK	inhibitor, multitarget	TdgClinicalTrial ChemblInteractions TEND DrugBank	17154512 20072833 11752352	7
STAT5B	inhibitor	TdgClinicalTrial TEND DrugBank	17431118 17020995	5
BCR	inhibitor	TALC PharmGKB FDA	None found	3
IDH1	n/a	CKB CGI	27231123	3
CBL	n/a	CGI DoCM	23696637	3
IDH2	n/a	CKB CGI	27231123	3
HRAS	n/a	CKB	27222538	2
TP53	n/a	CKB	26855149	2
EGFR	n/a	CKB	28416483	2
ARID1A	n/a	CIViC	27364904	2
PIK3CA	n/a	CKB	26855149	2
APC	n/a	CKB	20473900	2
MET	n/a	CKB	26483207	2
FRK	inhibitor	ChemblInteractions	None found	1
SIK1	inhibitor	GuideToPharmacologyInteractions	None found	1
SRMS	inhibitor	ChemblInteractions	None found	1
BLK	inhibitor	ChemblInteractions	None found	1
SIK3	inhibitor	GuideToPharmacologyInteractions	None found	1
HCK	inhibitor	ChemblInteractions	None found	1
CSF3R	n/a	CGI	None found	1
LYN	inhibitor	ChemblInteractions	None found	1
FGR	inhibitor	ChemblInteractions	None found	1
SIK2	inhibitor	GuideToPharmacologyInteractions	None found	1
SLK	inhibitor	TTD	None found	1
NF1	n/a	CGI	None found	1
CSF1R	inhibitor	TALC	None found	1
HARMINE
Gene	Interaction Type	Sources	PMIDs	Score
MAOA	n/a	DrugBank	10592235	2
DYRK1A	inhibitor	GuideToPharmacologyInteractions	None found	1
DYRK1B	inhibitor	GuideToPharmacologyInteractions	None found	1
SOLIFENACIN
Gene	Interaction Type	Sources	PMIDs	Score
CHRM3	antagonist	TdgClinicalTrial GuideToPharmacologyInteractions TEND TTD	None found	4
CHRM1	antagonist	TdgClinicalTrial GuideToPharmacologyInteractions TEND	None found	3
CHRM4	antagonist	TdgClinicalTrial GuideToPharmacologyInteractions	None found	2
CHRM2	antagonist	TdgClinicalTrial GuideToPharmacologyInteractions	None found	2
CHRM5	antagonist	TdgClinicalTrial GuideToPharmacologyInteractions	None found	2
VX-745
Gene	Interaction Type	Sources	PMIDs	Score
MAPK14	inhibitor	GuideToPharmacologyInteractions ChemblInteractions DrugBank	10592235	4
MAPK11	inhibitor	GuideToPharmacologyInteractions	None found	1
MAPK12	inhibitor	TTD	None found	1
AZD1080
Gene	Interaction Type	Sources	PMIDs	Score
GSK3A	inhibitor	GuideToPharmacologyInteractions ChemblInteractions	None found	2
GSK3B	inhibitor	GuideToPharmacologyInteractions ChemblInteractions	None found	2
Didanosine
Gene	Interaction Type	Sources	PMIDs	Score
PNP	n/a	DrugBank	17139284 17016423	3
TNFRSF1B	n/a	NCI	9430255	2
IL2RA	n/a	NCI	1774603	2
TNF	n/a	NCI	9430255	2
ADK	n/a	NCI	3262616	2
BDNF	n/a	NCI	17616550	2
IVABRADINE HYDROCHLORIDE
Gene	Interaction Type	Sources	PMIDs	Score
HCN4	blocker	ChemblInteractions	None found	1
lurasidone
Gene	Interaction Type	Sources	PMIDs	Score
DRD2	antagonist	TdgClinicalTrial TEND DrugBank	23545936	4
HTR2A	antagonist	TdgClinicalTrial DrugBank	23545936	3
HTR7	antagonist	TdgClinicalTrial DrugBank	23545936	3
HTR1A	antagonist	TdgClinicalTrial DrugBank	23545936	3
ADRA2C	antagonist	TdgClinicalTrial DrugBank	23545936	3
ADRA2A	antagonist	GuideToPharmacologyInteractions DrugBank	22849428	3
SERPINA3	antagonist	GuideToPharmacologyInteractions	None found	1
Platycodin D
Gene	Interaction Type - Actions	Sources	PMIDs	Score	Interaction Description
ABL1	affects^cotreatment|decreases^expression	CTD-base	29552859	Not provided	[platycodin D co-treated with Imatinib Mesylate] results in decreased expression of ABL1 protein
ACACA	increases^phosphorylation	CTD-base	22872592	Not provided	platycodin D results in increased phosphorylation of ACACA protein
ACAT1	decreases^activity	CTD-base	16626693	Not provided	platycodin D results in decreased activity of ACAT1 protein
AKT1	affects^expression	CTD-base	25532840	Not provided	platycodin D affects the expression of AKT1 protein modified form
AKT1	affects^cotreatment|decreases^expression|decreases^phosphorylation	CTD-base	29552859	Not provided	[platycodin D co-treated with Imatinib Mesylate] results in decreased phosphorylation of and results in decreased expression of AKT1 protein
AKT1	decreases^activity	CTD-base	18093727	Not provided	platycodin D results in decreased activity of AKT1 protein
AKT1	decreases^activity|decreases^localization|decreases^phosphorylation	CTD-base	18093727	Not provided	[platycodin D results in decreased activity of AKT1 protein] which results in decreased phosphorylation of and results in decreased localization of TERT protein
AKT1	decreases^expression	CTD-base	24048756|26078792	Not provided	platycodin D results in decreased expression of AKT1 protein modified form
AKT1	decreases^phosphorylation	CTD-base	25250884|26078792	Not provided	platycodin D results in decreased phosphorylation of AKT1 protein
AKT1	increases^phosphorylation	CTD-base	21847688	Not provided	platycodin D results in increased phosphorylation of AKT1 protein
AKT1	decreases^reaction|increases^activity|increases^phosphorylation	CTD-base	27739107	Not provided	platycodin D inhibits the reaction [TNFSF11 protein results in increased phosphorylation of and results in increased activity of AKT1 protein]
ATG3	increases^expression	CTD-base	26078792	Not provided	platycodin D results in increased expression of ATG3 protein
ATG7	increases^expression	CTD-base	26078792	Not provided	platycodin D results in increased expression of ATG7 protein
AXIN1	decreases^expression	CTD-base	21798269	Not provided	platycodin D results in decreased expression of AXIN1 protein
BAK1	increases^expression	CTD-base	23236765	Not provided	platycodin D results in increased expression of BAK1 protein
BAX	increases^expression	CTD-base	20412017|23236765|24641402|25532840	Not provided	platycodin D results in increased expression of BAX protein
BCL2	decreases^expression	CTD-base	20412017|23236765|24048756|25532840	Not provided	platycodin D results in decreased expression of BCL2 protein
BCL2L1	decreases^expression	CTD-base	23236765	Not provided	platycodin D results in decreased expression of BCL2L1 protein
BECN1	increases^expression	CTD-base	26078792	Not provided	platycodin D results in increased expression of BECN1 protein
BID	increases^activity	CTD-base	20412017	Not provided	platycodin D results in increased activity of BID protein
BIRC5	decreases^expression|increases^reaction	CTD-base	28711525	Not provided	Everolimus promotes the reaction [platycodin D results in decreased expression of BIRC5 protein]
BIRC5	decreases^expression|increases^reaction	CTD-base	28711525	Not provided	platycodin D promotes the reaction [Everolimus results in decreased expression of BIRC5 protein]
BIRC5	decreases^expression	CTD-base	24641402|28711525	Not provided	platycodin D results in decreased expression of BIRC5 protein
CAMK2A	increases^phosphorylation	CTD-base	23319015	Not provided	platycodin D results in increased phosphorylation of CAMK2A protein
CASP3	decreases^reaction|increases^activity	CTD-base	18804340	Not provided	Acetylcysteine inhibits the reaction [platycodin D results in increased activity of CASP3 protein]
CASP3	affects^cotreatment|increases^activity	CTD-base	27897231	Not provided	[MK 2206 co-treated with platycodin D] results in increased activity of CASP3 protein
CASP3	affects^cotreatment|increases^cleavage	CTD-base	29552859	Not provided	[platycodin D co-treated with Imatinib Mesylate] results in increased cleavage of CASP3 protein
CASP3	increases^activity	CTD-base	16631160|18804340	Not provided	platycodin D results in increased activity of CASP3 protein
CASP3	increases^cleavage	CTD-base	23236765|24048756|25532840	Not provided	platycodin D results in increased cleavage of CASP3 protein
CASP3	increases^activity	CTD-base	26184636	Not provided	platycodin D results in increased activity of CASP3 protein
CASP4	increases^activity	CTD-base	22784044	Not provided	platycodin D results in increased activity of CASP4 protein
CASP7	affects^cotreatment|increases^activity	CTD-base	27897231	Not provided	[MK 2206 co-treated with platycodin D] results in increased activity of CASP7 protein
CASP8	increases^activity	CTD-base	16631160|20412017	Not provided	platycodin D results in increased activity of CASP8 protein
CASP9	affects^cotreatment|increases^cleavage	CTD-base	29552859	Not provided	[platycodin D co-treated with Imatinib Mesylate] results in increased cleavage of CASP9 protein
CASP9	increases^activity	CTD-base	20412017	Not provided	platycodin D results in increased activity of CASP9 protein
CASP9	increases^cleavage	CTD-base	23236765|24048756	Not provided	platycodin D results in increased cleavage of CASP9 protein
CAT	decreases^activity|decreases^reaction	CTD-base	25927324	Not provided	platycodin D inhibits the reaction [Ethanol results in decreased activity of CAT protein]
CCL17	affects^cotreatment|decreases^reaction|increases^expression	CTD-base	24854572	Not provided	platycodin D inhibits the reaction [[TNF protein co-treated with IFNG protein] results in increased expression of CCL17 mRNA]
CCL5	decreases^reaction|increases^secretion	CTD-base	27743553	Not provided	platycodin D inhibits the reaction [IL1B protein results in increased secretion of CCL5 protein]
CCN2	decreases^expression	CTD-base	29595072	Not provided	platycodin D results in decreased expression of CCN2 protein
CCND1	affects^reaction|increases^expression	CTD-base	21798269	Not provided	CTNNB1 affects the reaction [platycodin D results in increased expression of CCND1 mRNA]
CCND1	increases^expression	CTD-base	21798269	Not provided	platycodin D results in increased expression of CCND1 mRNA
CD14	decreases^reaction|increases^expression	CTD-base	28852734	Not provided	platycodin D inhibits the reaction [Ethanol results in increased expression of CD14 protein]
CD274	decreases^expression|decreases^reaction|increases^secretion	CTD-base	31150782	Not provided	Chlorpromazine inhibits the reaction [platycodin D results in decreased expression of and results in increased secretion of CD274 protein]
CD274	decreases^expression|increases^secretion	CTD-base	31150782	Not provided	platycodin D results in decreased expression of and results in increased secretion of CD274 protein
CD274	increases^expression	CTD-base	31150782	Not provided	platycodin D results in increased expression of CD274 mRNA
CDC37	decreases^expression	CTD-base	28711525	Not provided	platycodin D results in decreased expression of CDC37 protein
CDK6	decreases^expression	CTD-base	28711525	Not provided	platycodin D results in decreased expression of CDK6 protein
CDKN1A	increases^expression	CTD-base	25431082|27432230	Not provided	platycodin D results in increased expression of CDKN1A protein
CDKN1B	increases^expression	CTD-base	25431082|27432230	Not provided	platycodin D results in increased expression of CDKN1B protein
CEBPA	decreases^expression	CTD-base	30599906	Not provided	platycodin D results in decreased expression of CEBPA protein
CEBPA	affects^reaction|decreases^expression	CTD-base	21798269	Not provided	CTNNB1 affects the reaction [platycodin D results in decreased expression of CEBPA protein]
CEBPA	decreases^expression	CTD-base	26244589	Not provided	platycodin D results in decreased expression of CEBPA mRNA
CEBPA	decreases^expression	CTD-base	21798269|22872592|26244589|30599906	Not provided	platycodin D results in decreased expression of CEBPA protein
CREB1	decreases^phosphorylation	CTD-base	21995379	Not provided	platycodin D results in decreased phosphorylation of CREB1 protein
CTNNB1	affects^reaction|decreases^expression	CTD-base	21798269	Not provided	CTNNB1 affects the reaction [platycodin D results in decreased expression of CEBPA protein]
CTNNB1	affects^reaction|decreases^expression	CTD-base	21798269	Not provided	CTNNB1 affects the reaction [platycodin D results in decreased expression of FABP4 protein]
CTNNB1	affects^reaction|increases^expression	CTD-base	21798269	Not provided	CTNNB1 affects the reaction [platycodin D results in increased expression of CCND1 mRNA]
CTNNB1	affects^reaction|increases^expression	CTD-base	21798269	Not provided	CTNNB1 affects the reaction [platycodin D results in increased expression of PPARG mRNA]
CTNNB1	increases^expression|increases^localization	CTD-base	21798269	Not provided	platycodin D results in increased expression of and results in increased localization of CTNNB1 protein
CXCL8	decreases^reaction|increases^secretion	CTD-base	27743553	Not provided	platycodin D inhibits the reaction [IL1B protein results in increased secretion of CXCL8 protein]
DDIT3	increases^expression	CTD-base	22784044	Not provided	platycodin D results in increased expression of DDIT3 mRNA
DVL2	increases^expression	CTD-base	21798269	Not provided	platycodin D results in increased expression of DVL2 mRNA
DVL2	increases^expression	CTD-base	21798269	Not provided	platycodin D results in increased expression of DVL2 protein
EGF	decreases^reaction|increases^activity|increases^phosphorylation	CTD-base	23867902	Not provided	platycodin D inhibits the reaction [EGF protein results in increased phosphorylation of and results in increased activity of EGFR protein]
EGF	decreases^reaction|increases^phosphorylation	CTD-base	23867902	Not provided	platycodin D inhibits the reaction [EGF protein results in increased phosphorylation of MTOR protein]
EGF	decreases^activity	CTD-base	23867902	Not provided	platycodin D results in decreased activity of EGF protein
EGFR	decreases^expression|decreases^reaction	CTD-base	28711525	Not provided	benzyloxycarbonylleucyl-leucyl-leucine aldehyde inhibits the reaction [platycodin D results in decreased expression of EGFR protein]
EGFR	decreases^reaction|increases^expression	CTD-base	28711525	Not provided	platycodin D inhibits the reaction [Everolimus results in increased expression of EGFR protein]
EGFR	decreases^reaction|increases^expression	CTD-base	27897231	Not provided	platycodin D inhibits the reaction [MK 2206 results in increased expression of EGFR protein]
EGFR	decreases^expression	CTD-base	23867902|27897231|28711525	Not provided	platycodin D results in decreased expression of EGFR protein
EGFR	decreases^reaction|increases^activity|increases^phosphorylation	CTD-base	23867902	Not provided	platycodin D inhibits the reaction [EGF protein results in increased phosphorylation of and results in increased activity of EGFR protein]
EGR1	decreases^reaction|increases^expression	CTD-base	18804340	Not provided	Acetylcysteine inhibits the reaction [platycodin D results in increased expression of EGR1 mRNA]
EGR1	increases^expression	CTD-base	18804340	Not provided	platycodin D results in increased expression of EGR1 mRNA
EIF2A	increases^phosphorylation	CTD-base	22784044	Not provided	platycodin D results in increased phosphorylation of EIF2A protein
EIF2AK3	increases^phosphorylation	CTD-base	22784044	Not provided	platycodin D results in increased phosphorylation of EIF2AK3 protein
EIF4EBP1	decreases^phosphorylation|increases^reaction	CTD-base	28711525	Not provided	Everolimus promotes the reaction [platycodin D results in decreased phosphorylation of EIF4EBP1 protein]
EIF4EBP1	affects^cotreatment|decreases^phosphorylation	CTD-base	27897231	Not provided	[platycodin D co-treated with MK 2206] results in decreased phosphorylation of EIF4EBP1 protein
EIF4EBP1	decreases^phosphorylation|increases^reaction	CTD-base	28711525	Not provided	platycodin D promotes the reaction [Everolimus results in decreased phosphorylation of EIF4EBP1 protein]
EIF4EBP1	decreases^expression	CTD-base	26078792	Not provided	platycodin D results in decreased expression of EIF4EBP1 protein modified form
EIF4EBP1	decreases^phosphorylation	CTD-base	27897231|28711525	Not provided	platycodin D results in decreased phosphorylation of EIF4EBP1 protein
ERBB2	decreases^reaction|increases^expression	CTD-base	27897231	Not provided	platycodin D inhibits the reaction [MK 2206 results in increased expression of ERBB2 protein]
ERBB2	decreases^expression	CTD-base	27897231	Not provided	platycodin D results in decreased expression of ERBB2 protein
ESR1	decreases^expression	CTD-base	23867902	Not provided	platycodin D results in decreased expression of ESR1 protein
FABP4	affects^reaction|decreases^expression	CTD-base	21798269	Not provided	CTNNB1 affects the reaction [platycodin D results in decreased expression of FABP4 protein]
FABP4	decreases^expression	CTD-base	20024897|22872592	Not provided	platycodin D results in decreased expression of FABP4 mRNA
FABP4	decreases^expression	CTD-base	21798269	Not provided	platycodin D results in decreased expression of FABP4 protein
FAS	decreases^reaction|increases^expression	CTD-base	23319015	Not provided	dorsomorphin inhibits the reaction [platycodin D inhibits the reaction [Glucose results in increased expression of FAS mRNA]]
FAS	decreases^reaction|increases^expression	CTD-base	23319015	Not provided	dorsomorphin inhibits the reaction [platycodin D inhibits the reaction [Glucose results in increased expression of FAS protein]]
FAS	decreases^reaction|increases^expression	CTD-base	23319015	Not provided	platycodin D inhibits the reaction [Glucose results in increased expression of FAS mRNA]
FAS	decreases^reaction|increases^expression	CTD-base	23319015	Not provided	platycodin D inhibits the reaction [Glucose results in increased expression of FAS protein]
FAS	increases^expression	CTD-base	16631160	Not provided	platycodin D results in increased expression of FAS protein
FAS	decreases^reaction|increases^expression	CTD-base	23319015	Not provided	STO 609 inhibits the reaction [platycodin D inhibits the reaction [Glucose results in increased expression of FAS mRNA]]
FASLG	increases^expression	CTD-base	16631160	Not provided	platycodin D results in increased expression of FASLG mRNA
FASLG	increases^expression	CTD-base	16631160	Not provided	platycodin D results in increased expression of FASLG protein
FASN	decreases^expression	CTD-base	22872592	Not provided	platycodin D results in decreased expression of FASN mRNA
FGF2	decreases^expression	CTD-base	29595072	Not provided	platycodin D results in decreased expression of FGF2 protein
FOS	affects^expression|affects^localization	CTD-base	26184636	Not provided	platycodin D affects the expression of and affects the localization of FOS protein
FOXO3	decreases^reaction|increases^expression	CTD-base	25431082	Not provided	MDM2 protein inhibits the reaction [platycodin D results in increased expression of FOXO3 protein]
FOXO3	decreases^expression	CTD-base	25431082	Not provided	platycodin D results in decreased expression of FOXO3 protein modified form
FOXO3	increases^expression	CTD-base	25431082	Not provided	platycodin D results in increased expression of FOXO3 protein
FOXP3	decreases^expression|decreases^reaction	CTD-base	25887267	Not provided	platycodin D inhibits the reaction [Alloxan results in decreased expression of FOXP3 protein]
FOXP3	decreases^expression|decreases^reaction	CTD-base	25887267	Not provided	platycodin D inhibits the reaction [TGFB1 protein results in decreased expression of FOXP3 protein]
GATA4	decreases^expression	CTD-base	29595072	Not provided	platycodin D results in decreased expression of GATA4 protein modified form
GDF15	increases^expression	CTD-base	18804340	Not provided	platycodin D results in increased expression of GDF15 protein
HMOX1	increases^activity|increases^expression	CTD-base	24854572	Not provided	platycodin D results in increased expression of and results in increased activity of HMOX1 protein
HSPA5	increases^expression	CTD-base	22784044	Not provided	platycodin D results in increased expression of HSPA5 mRNA
IFNG	affects^cotreatment|decreases^reaction|increases^expression	CTD-base	24854572	Not provided	platycodin D inhibits the reaction [[TNF protein co-treated with IFNG protein] results in increased expression of CCL17 mRNA]
IFNG	affects^cotreatment|decreases^reaction|increases^degradation|increases^phosphorylation	CTD-base	24854572	Not provided	platycodin D inhibits the reaction [[TNF protein co-treated with IFNG protein] results in increased phosphorylation of and results in increased degradation of NFKBIA protein]
IFNG	affects^cotreatment|decreases^reaction|increases^phosphorylation	CTD-base	24854572	Not provided	platycodin D inhibits the reaction [[TNF protein co-treated with IFNG protein] results in increased phosphorylation of RELA protein]
IFNG	affects^cotreatment|decreases^reaction|increases^phosphorylation	CTD-base	24854572	Not provided	platycodin D inhibits the reaction [[TNF protein co-treated with IFNG protein] results in increased phosphorylation of STAT1 protein]
IGF1R	decreases^expression|decreases^reaction	CTD-base	28711525	Not provided	benzyloxycarbonylleucyl-leucyl-leucine aldehyde inhibits the reaction [platycodin D results in decreased expression of IGF1R protein]
IGF1R	decreases^reaction|increases^expression	CTD-base	28711525	Not provided	platycodin D inhibits the reaction [Everolimus results in increased expression of IGF1R protein]
IGF1R	decreases^expression	CTD-base	28711525	Not provided	platycodin D results in decreased expression of IGF1R protein
IKBKB	increases^activity	CTD-base	16631160	Not provided	platycodin D results in increased activity of IKBKB protein
IL10	decreases^expression|decreases^reaction|decreases^secretion	CTD-base	25887267	Not provided	platycodin D inhibits the reaction [Alloxan results in decreased expression of and results in decreased secretion of IL10 protein]
IL10	decreases^expression|decreases^reaction|decreases^secretion	CTD-base	25887267	Not provided	platycodin D inhibits the reaction [TGFB1 protein results in decreased expression of and results in decreased secretion of IL10 protein]
IL17A	decreases^reaction|increases^expression|increases^secretion	CTD-base	25887267	Not provided	platycodin D inhibits the reaction [Alloxan results in increased expression of and results in increased secretion of IL17A protein]
IL17A	affects^cotreatment|decreases^reaction|increases^expression|increases^secretion	CTD-base	25887267	Not provided	platycodin D inhibits the reaction [[IL6 protein co-treated with TGFB1 protein] results in increased expression of and results in increased secretion of IL17A protein]
IL1B	decreases^reaction|increases^expression	CTD-base	28736281	Not provided	geranylgeranyl pyrophosphate inhibits the reaction [platycodin D inhibits the reaction [Lipopolysaccharides results in increased expression of IL1B mRNA]]
IL1B	decreases^reaction|increases^expression	CTD-base	28736281	Not provided	platycodin D inhibits the reaction [Lipopolysaccharides results in increased expression of IL1B mRNA]
IL1B	decreases^reaction|increases^degradation	CTD-base	27743553	Not provided	platycodin D inhibits the reaction [IL1B protein results in increased degradation of NFKBIA protein]
IL1B	decreases^reaction|increases^expression	CTD-base	27743553	Not provided	platycodin D inhibits the reaction [IL1B protein results in increased expression of NR1H3 protein]
IL1B	decreases^reaction|increases^phosphorylation	CTD-base	27743553	Not provided	platycodin D inhibits the reaction [IL1B protein results in increased phosphorylation of RELA protein]
IL1B	decreases^reaction|increases^secretion	CTD-base	27743553	Not provided	platycodin D inhibits the reaction [IL1B protein results in increased secretion of CCL5 protein]
IL1B	decreases^reaction|increases^secretion	CTD-base	27743553	Not provided	platycodin D inhibits the reaction [IL1B protein results in increased secretion of CXCL8 protein]
IL1B	decreases^reaction|increases^secretion	CTD-base	27743553	Not provided	platycodin D inhibits the reaction [IL1B protein results in increased secretion of MMP13 protein]
IL1B	decreases^reaction|increases^secretion	CTD-base	27743553	Not provided	platycodin D inhibits the reaction [IL1B protein results in increased secretion of MMP1 protein]
IL1B	decreases^reaction|increases^expression|increases^secretion	CTD-base	25887267	Not provided	platycodin D inhibits the reaction [Alloxan results in increased expression of and results in increased secretion of IL1B protein]
IL1B	decreases^reaction|increases^expression|increases^secretion	CTD-base	25927324	Not provided	platycodin D inhibits the reaction [Ethanol results in increased expression of and results in increased secretion of IL1B protein]
IL1B	affects^binding|decreases^reaction|increases^activity|increases^expression|increases^localization	CTD-base	30562685	Not provided	platycodin D inhibits the reaction [[[S100A8 protein binds to S100A9 protein] which results in increased localization of and results in increased activity of RELA protein] which results in increased expression of IL1B protein]
IL1B	decreases^reaction|increases^expression	CTD-base	29375565	Not provided	platycodin D inhibits the reaction [Lipopolysaccharides results in increased expression of IL1B protein]
IL6	decreases^reaction|increases^expression	CTD-base	28736281	Not provided	geranylgeranyl pyrophosphate inhibits the reaction [platycodin D inhibits the reaction [Lipopolysaccharides results in increased expression of IL6 mRNA]]
IL6	decreases^reaction|increases^expression	CTD-base	28736281	Not provided	platycodin D inhibits the reaction [Lipopolysaccharides results in increased expression of IL6 mRNA]
IL6	decreases^reaction|increases^expression|increases^secretion	CTD-base	25887267	Not provided	platycodin D inhibits the reaction [Alloxan results in increased expression of and results in increased secretion of IL6 protein]
IL6	decreases^reaction|increases^expression|increases^secretion	CTD-base	25927324	Not provided	platycodin D inhibits the reaction [Ethanol results in increased expression of and results in increased secretion of IL6 protein]
IL6	affects^cotreatment|decreases^reaction|increases^expression|increases^secretion	CTD-base	25887267	Not provided	platycodin D inhibits the reaction [[IL6 protein co-treated with TGFB1 protein] results in increased expression of and results in increased secretion of IL17A protein]
IL6	affects^cotreatment|decreases^reaction|increases^expression	CTD-base	25887267	Not provided	platycodin D inhibits the reaction [[IL6 protein co-treated with TGFB1 protein] results in increased expression of RORC protein]
IL6	affects^cotreatment|decreases^reaction|increases^phosphorylation	CTD-base	25887267	Not provided	platycodin D inhibits the reaction [[IL6 protein co-treated with TGFB1 protein] results in increased phosphorylation of STAT3 protein]
IL6	affects^binding|decreases^reaction|increases^activity|increases^expression|increases^localization	CTD-base	30562685	Not provided	platycodin D inhibits the reaction [[[S100A8 protein binds to S100A9 protein] which results in increased localization of and results in increased activity of RELA protein] which results in increased expression of IL6 protein]
IL6	decreases^reaction|increases^expression	CTD-base	28852734	Not provided	platycodin D inhibits the reaction [Ethanol results in increased expression of IL6 protein]
IL6	decreases^reaction|increases^expression	CTD-base	29375565	Not provided	platycodin D inhibits the reaction [Lipopolysaccharides results in increased expression of IL6 protein]
JAK2	decreases^phosphorylation	CTD-base	25250884	Not provided	platycodin D results in decreased phosphorylation of JAK2 protein
KDR	affects^binding	CTD-base	25250884	Not provided	platycodin D binds to KDR protein
KDR	decreases^phosphorylation	CTD-base	25250884	Not provided	platycodin D results in decreased phosphorylation of KDR protein
KLF2	affects^reaction|decreases^activity	CTD-base	20024897	Not provided	KLF2 affects the reaction [platycodin D results in decreased activity of PPARG protein]
KLF2	affects^reaction|decreases^expression	CTD-base	20024897	Not provided	KLF2 affects the reaction [platycodin D results in decreased expression of PPARG mRNA]
KLF2	increases^expression	CTD-base	20024897	Not provided	platycodin D results in increased expression of KLF2 mRNA
LPL	decreases^expression	CTD-base	20024897	Not provided	platycodin D results in decreased expression of LPL mRNA
LY96	decreases^reaction|increases^expression	CTD-base	28852734	Not provided	platycodin D inhibits the reaction [Ethanol results in increased expression of LY96 mRNA]
MAP1LC3A	increases^expression	CTD-base	25592318	Not provided	platycodin D results in increased expression of MAP1LC3A protein
MAP1LC3A	decreases^reaction|increases^expression	CTD-base	25592318	Not provided	U 0126 inhibits the reaction [platycodin D results in increased expression of MAP1LC3A protein]
MAP1LC3B	increases^expression	CTD-base	26078792	Not provided	platycodin D results in increased expression of MAP1LC3B mRNA
MAP1LC3B	increases^expression	CTD-base	26078792	Not provided	platycodin D results in increased expression of MAP1LC3B protein
MAP2K5	decreases^expression	CTD-base	29595072	Not provided	platycodin D results in decreased expression of MAP2K5 protein modified form
MAP3K5	affects^phosphorylation|decreases^reaction|increases^activity	CTD-base	22784044	Not provided	Acetylcysteine inhibits the reaction [platycodin D affects the phosphorylation of and results in increased activity of MAP3K5 protein]
MAP3K5	affects^phosphorylation|increases^activity	CTD-base	22784044	Not provided	platycodin D affects the phosphorylation of and results in increased activity of MAP3K5 protein
MAPK1	decreases^phosphorylation	CTD-base	26078792	Not provided	platycodin D results in decreased phosphorylation of MAPK1 protein
MAPK1	increases^activity	CTD-base	20412017	Not provided	platycodin D results in increased activity of MAPK1 protein
MAPK1	increases^phosphorylation	CTD-base	25592318	Not provided	platycodin D results in increased phosphorylation of MAPK1 protein
MAPK1	decreases^reaction|increases^phosphorylation	CTD-base	25592318	Not provided	U 0126 inhibits the reaction [platycodin D results in increased phosphorylation of MAPK1 protein]
MAPK1	decreases^reaction|increases^activity|increases^phosphorylation	CTD-base	27739107	Not provided	platycodin D inhibits the reaction [TNFSF11 protein results in increased phosphorylation of and results in increased activity of MAPK1 protein]
MAPK3	decreases^phosphorylation	CTD-base	26078792	Not provided	platycodin D results in decreased phosphorylation of MAPK3 protein
MAPK3	increases^activity	CTD-base	20412017	Not provided	platycodin D results in increased activity of MAPK3 protein
MAPK3	increases^phosphorylation	CTD-base	25592318	Not provided	platycodin D results in increased phosphorylation of MAPK3 protein
MAPK3	decreases^reaction|increases^phosphorylation	CTD-base	25592318	Not provided	U 0126 inhibits the reaction [platycodin D results in increased phosphorylation of MAPK3 protein]
MAPK3	decreases^reaction|increases^activity|increases^phosphorylation	CTD-base	27739107	Not provided	platycodin D inhibits the reaction [TNFSF11 protein results in increased phosphorylation of and results in increased activity of MAPK3 protein]
MAPK8	increases^activity	CTD-base	20412017	Not provided	platycodin D results in increased activity of MAPK8 protein
MAPK9	increases^activity	CTD-base	20412017	Not provided	platycodin D results in increased activity of MAPK9 protein
MDM2	decreases^reaction|increases^expression	CTD-base	25431082	Not provided	MDM2 protein inhibits the reaction [platycodin D results in increased expression of FOXO3 protein]
MDM2	decreases^expression	CTD-base	25431082|27432230	Not provided	platycodin D results in decreased expression of MDM2 protein
MDM4	decreases^expression	CTD-base	27432230	Not provided	platycodin D results in decreased expression of MDM4 protein
MMP1	decreases^reaction|increases^secretion	CTD-base	27743553	Not provided	platycodin D inhibits the reaction [IL1B protein results in increased secretion of MMP1 protein]
MMP13	decreases^reaction|increases^secretion	CTD-base	27743553	Not provided	platycodin D inhibits the reaction [IL1B protein results in increased secretion of MMP13 protein]
MMP2	decreases^expression	CTD-base	29595072	Not provided	platycodin D results in decreased expression of MMP2 protein
MMP9	decreases^activity	CTD-base	23867902	Not provided	platycodin D results in decreased activity of MMP9 protein
MMP9	decreases^expression	CTD-base	23867902	Not provided	platycodin D results in decreased expression of MMP9 mRNA
MMP9	decreases^expression	CTD-base	29595072	Not provided	platycodin D results in decreased expression of MMP9 protein
MPO	decreases^activity	CTD-base	29770154	Not provided	platycodin D results in decreased activity of MPO protein
MTOR	affects^cotreatment|decreases^expression|decreases^phosphorylation	CTD-base	29552859	Not provided	[platycodin D co-treated with Imatinib Mesylate] results in decreased phosphorylation of and results in decreased expression of MTOR protein
MTOR	decreases^phosphorylation	CTD-base	23867902	Not provided	platycodin D results in decreased phosphorylation of MTOR protein
MTOR	decreases^reaction|increases^phosphorylation	CTD-base	23867902	Not provided	platycodin D inhibits the reaction [EGF protein results in increased phosphorylation of MTOR protein]
MUC5AC	decreases^reaction|increases^expression	CTD-base	25590691	Not provided	platycodin D inhibits the reaction [Tetradecanoylphorbol Acetate results in increased expression of MUC5AC mRNA]
MYC	decreases^activity|decreases^expression	CTD-base	18093727	Not provided	platycodin D results in decreased expression of and results in decreased activity of MYC protein
MYD88	decreases^reaction|increases^expression	CTD-base	28852734	Not provided	platycodin D inhibits the reaction [Ethanol results in increased expression of MYD88 mRNA]
NFATC1	affects^expression|affects^localization	CTD-base	26184636	Not provided	platycodin D affects the expression of and affects the localization of NFATC1 protein
NFATC1	decreases^reaction|increases^activity|increases^expression	CTD-base	27739107	Not provided	platycodin D inhibits the reaction [TNFSF11 protein results in increased expression of and results in increased activity of NFATC1 protein]
NFATC3	decreases^expression	CTD-base	29595072	Not provided	platycodin D results in decreased expression of NFATC3 protein
NFE2L2	increases^localization	CTD-base	24854572	Not provided	platycodin D results in increased localization of NFE2L2 protein
NFKB1	affects^binding|increases^activity	CTD-base	16631160	Not provided	platycodin D results in increased activity of [NFKB1 protein binds to RELA protein]
NFKB1	affects^binding|decreases^reaction|increases^activity	CTD-base	16631160	Not provided	Tosylphenylalanyl Chloromethyl Ketone inhibits the reaction [platycodin D results in increased activity of [NFKB1 protein binds to RELA protein]]
NFKBIA	decreases^reaction|increases^phosphorylation	CTD-base	28736281	Not provided	geranylgeranyl pyrophosphate inhibits the reaction [platycodin D inhibits the reaction [Lipopolysaccharides results in increased phosphorylation of NFKBIA protein]]
NFKBIA	decreases^reaction|increases^phosphorylation	CTD-base	28736281	Not provided	platycodin D inhibits the reaction [Lipopolysaccharides results in increased phosphorylation of NFKBIA protein]
NFKBIA	decreases^reaction|increases^degradation	CTD-base	27743553	Not provided	platycodin D inhibits the reaction [IL1B protein results in increased degradation of NFKBIA protein]
NFKBIA	affects^cotreatment|decreases^reaction|increases^degradation|increases^phosphorylation	CTD-base	24854572	Not provided	platycodin D inhibits the reaction [[TNF protein co-treated with IFNG protein] results in increased phosphorylation of and results in increased degradation of NFKBIA protein]
NFKBIA	increases^degradation	CTD-base	16631160	Not provided	platycodin D results in increased degradation of NFKBIA protein
NOS2	decreases^reaction|increases^expression	CTD-base	15748625	Not provided	platycodin D inhibits the reaction [Lipopolysaccharides results in increased expression of NOS2 mRNA]
NOS2	decreases^reaction|increases^expression	CTD-base	15748625	Not provided	platycodin D inhibits the reaction [Lipopolysaccharides results in increased expression of NOS2 protein]
NOS2	decreases^expression	CTD-base	23116642	Not provided	platycodin D results in decreased expression of NOS2 protein
NPPB	decreases^expression	CTD-base	29595072	Not provided	platycodin D results in decreased expression of NPPB protein
NR1H3	increases^expression	CTD-base	28736281	Not provided	platycodin D results in increased expression of NR1H3 protein
NR1H3	decreases^reaction|increases^expression	CTD-base	27743553	Not provided	platycodin D inhibits the reaction [IL1B protein results in increased expression of NR1H3 protein]
NR1H4	decreases^activity	CTD-base	16626693	Not provided	platycodin D results in decreased activity of NR1H4 protein
PARP1	affects^cotreatment|decreases^expression|increases^cleavage	CTD-base	29552859	Not provided	[platycodin D co-treated with Imatinib Mesylate] results in increased cleavage of and results in decreased expression of PARP1 protein
PARP1	increases^activity	CTD-base	18804340|20412017	Not provided	platycodin D results in increased activity of PARP1 protein
PARP1	increases^cleavage	CTD-base	23236765|24048756|24641402	Not provided	platycodin D results in increased cleavage of PARP1 protein
PLAU	decreases^expression	CTD-base	29595072	Not provided	platycodin D results in decreased expression of PLAU protein
PLCG1	decreases^phosphorylation	CTD-base	25250884	Not provided	platycodin D results in decreased phosphorylation of PLCG1 protein
PNLIP	decreases^activity	CTD-base	12163669|15554263|15789748	Not provided	platycodin D results in decreased activity of PNLIP protein
PPARG	decreases^expression	CTD-base	30599906	Not provided	platycodin D results in decreased expression of PPARG protein
PPARG	affects^reaction|increases^expression	CTD-base	21798269	Not provided	CTNNB1 affects the reaction [platycodin D results in increased expression of PPARG mRNA]
PPARG	affects^reaction|decreases^activity	CTD-base	20024897	Not provided	KLF2 affects the reaction [platycodin D results in decreased activity of PPARG protein]
PPARG	affects^reaction|decreases^expression	CTD-base	20024897	Not provided	KLF2 affects the reaction [platycodin D results in decreased expression of PPARG mRNA]
PPARG	decreases^activity	CTD-base	20024897	Not provided	platycodin D results in decreased activity of PPARG protein
PPARG	decreases^expression	CTD-base	20024897|26244589	Not provided	platycodin D results in decreased expression of PPARG mRNA
PPARG	decreases^expression	CTD-base	21798269|22872592|26244589|30599906	Not provided	platycodin D results in decreased expression of PPARG protein
PPARGC1A	increases^expression	CTD-base	26244589|30599906	Not provided	platycodin D results in increased expression of PPARGC1A protein
PRKAA1	increases^activity|increases^phosphorylation	CTD-base	30599906	Not provided	platycodin D results in increased phosphorylation of and results in increased activity of PRKAA1 protein
PRKAA1	increases^phosphorylation	CTD-base	22872592	Not provided	platycodin D results in increased phosphorylation of PRKAA1 protein
PRKAA2	increases^activity|increases^phosphorylation	CTD-base	30599906	Not provided	platycodin D results in increased phosphorylation of and results in increased activity of PRKAA2 protein
PTGS2	decreases^reaction|increases^expression	CTD-base	15748625	Not provided	platycodin D inhibits the reaction [Lipopolysaccharides results in increased expression of PTGS2 mRNA]
PTGS2	decreases^reaction|increases^expression	CTD-base	15748625	Not provided	platycodin D inhibits the reaction [Lipopolysaccharides results in increased expression of PTGS2 protein]
PTGS2	decreases^reaction|increases^expression	CTD-base	11458457	Not provided	platycodin D inhibits the reaction [Tetradecanoylphorbol Acetate results in increased expression of PTGS2 protein]
PTK2	decreases^phosphorylation	CTD-base	25250884	Not provided	platycodin D results in decreased phosphorylation of PTK2 protein
RELA	decreases^reaction|increases^phosphorylation	CTD-base	28736281	Not provided	geranylgeranyl pyrophosphate inhibits the reaction [platycodin D inhibits the reaction [Lipopolysaccharides results in increased phosphorylation of RELA protein]]
RELA	decreases^reaction|increases^phosphorylation	CTD-base	28736281	Not provided	platycodin D inhibits the reaction [Lipopolysaccharides results in increased phosphorylation of RELA protein]
RELA	decreases^reaction|increases^phosphorylation	CTD-base	27743553	Not provided	platycodin D inhibits the reaction [IL1B protein results in increased phosphorylation of RELA protein]
RELA	affects^cotreatment|decreases^reaction|increases^phosphorylation	CTD-base	24854572	Not provided	platycodin D inhibits the reaction [[TNF protein co-treated with IFNG protein] results in increased phosphorylation of RELA protein]
RELA	decreases^activity	CTD-base	23867902	Not provided	platycodin D results in decreased activity of RELA protein
RELA	affects^binding|increases^activity	CTD-base	16631160	Not provided	platycodin D results in increased activity of [NFKB1 protein binds to RELA protein]
RELA	increases^localization	CTD-base	16631160	Not provided	platycodin D results in increased localization of RELA protein
RELA	affects^binding|decreases^reaction|increases^activity	CTD-base	16631160	Not provided	Tosylphenylalanyl Chloromethyl Ketone inhibits the reaction [platycodin D results in increased activity of [NFKB1 protein binds to RELA protein]]
RELA	affects^binding|decreases^reaction|increases^activity|increases^expression|increases^localization	CTD-base	30562685	Not provided	platycodin D inhibits the reaction [[[S100A8 protein binds to S100A9 protein] which results in increased localization of and results in increased activity of RELA protein] which results in increased expression of IL1B protein]
RELA	affects^binding|decreases^reaction|increases^activity|increases^expression|increases^localization	CTD-base	30562685	Not provided	platycodin D inhibits the reaction [[[S100A8 protein binds to S100A9 protein] which results in increased localization of and results in increased activity of RELA protein] which results in increased expression of IL6 protein]
RELA	affects^binding|decreases^reaction|increases^activity|increases^expression|increases^localization	CTD-base	30562685	Not provided	platycodin D inhibits the reaction [[[S100A8 protein binds to S100A9 protein] which results in increased localization of and results in increased activity of RELA protein] which results in increased expression of TNF protein]
RELA	decreases^reaction|increases^phosphorylation	CTD-base	27739107	Not provided	platycodin D inhibits the reaction [TNFSF11 protein results in increased phosphorylation of RELA protein]
RELA	decreases^reaction|increases^expression	CTD-base	28852734	Not provided	platycodin D inhibits the reaction [Ethanol results in increased expression of RELA protein modified form]
RELA	decreases^reaction|increases^phosphorylation	CTD-base	29375565	Not provided	platycodin D inhibits the reaction [Lipopolysaccharides results in increased phosphorylation of RELA protein]
RORC	decreases^reaction|increases^expression	CTD-base	25887267	Not provided	platycodin D inhibits the reaction [Alloxan results in increased expression of RORC protein]
RORC	affects^cotreatment|decreases^reaction|increases^expression	CTD-base	25887267	Not provided	platycodin D inhibits the reaction [[IL6 protein co-treated with TGFB1 protein] results in increased expression of RORC protein]
RPS6KB1	decreases^expression	CTD-base	26078792	Not provided	platycodin D results in decreased expression of RPS6KB1 protein modified form
S100A8	affects^binding|decreases^reaction|increases^activity|increases^expression|increases^localization	CTD-base	30562685	Not provided	platycodin D inhibits the reaction [[[S100A8 protein binds to S100A9 protein] which results in increased localization of and results in increased activity of RELA protein] which results in increased expression of IL1B protein]
S100A8	affects^binding|decreases^reaction|increases^activity|increases^expression|increases^localization	CTD-base	30562685	Not provided	platycodin D inhibits the reaction [[[S100A8 protein binds to S100A9 protein] which results in increased localization of and results in increased activity of RELA protein] which results in increased expression of IL6 protein]
S100A8	affects^binding|decreases^reaction|increases^activity|increases^expression|increases^localization	CTD-base	30562685	Not provided	platycodin D inhibits the reaction [[[S100A8 protein binds to S100A9 protein] which results in increased localization of and results in increased activity of RELA protein] which results in increased expression of TNF protein]
S100A9	affects^binding|decreases^reaction|increases^activity|increases^expression|increases^localization	CTD-base	30562685	Not provided	platycodin D inhibits the reaction [[[S100A8 protein binds to S100A9 protein] which results in increased localization of and results in increased activity of RELA protein] which results in increased expression of IL1B protein]
S100A9	affects^binding|decreases^reaction|increases^activity|increases^expression|increases^localization	CTD-base	30562685	Not provided	platycodin D inhibits the reaction [[[S100A8 protein binds to S100A9 protein] which results in increased localization of and results in increased activity of RELA protein] which results in increased expression of IL6 protein]
S100A9	affects^binding|decreases^reaction|increases^activity|increases^expression|increases^localization	CTD-base	30562685	Not provided	platycodin D inhibits the reaction [[[S100A8 protein binds to S100A9 protein] which results in increased localization of and results in increased activity of RELA protein] which results in increased expression of TNF protein]
SLC2A4	increases^expression	CTD-base	21847688	Not provided	platycodin D results in increased expression of SLC2A4 protein
SMAD2	affects^cotreatment|decreases^reaction|increases^phosphorylation	CTD-base	23603464	Not provided	[platycodin D co-treated with osthol] inhibits the reaction [TGFB1 protein results in increased phosphorylation of SMAD2 protein]
SMAD2	affects^cotreatment|decreases^expression	CTD-base	23603464	Not provided	[platycodin D co-treated with osthol] results in decreased expression of SMAD2 mRNA
SMAD2	affects^cotreatment|decreases^expression	CTD-base	23603464	Not provided	[platycodin D co-treated with osthol] results in decreased expression of SMAD2 protein
SMAD3	affects^cotreatment|decreases^reaction|increases^phosphorylation	CTD-base	23603464	Not provided	[platycodin D co-treated with osthol] inhibits the reaction [TGFB1 protein results in increased phosphorylation of SMAD3 protein]
SMAD3	affects^cotreatment|decreases^expression	CTD-base	23603464	Not provided	[platycodin D co-treated with osthol] results in decreased expression of SMAD3 mRNA
SMAD3	affects^cotreatment|decreases^expression	CTD-base	23603464	Not provided	[platycodin D co-treated with osthol] results in decreased expression of SMAD3 protein
SMAD4	affects^cotreatment|decreases^expression	CTD-base	23603464	Not provided	[platycodin D co-treated with osthol] results in decreased expression of SMAD4 mRNA
SMAD4	affects^cotreatment|decreases^expression	CTD-base	23603464	Not provided	[platycodin D co-treated with osthol] results in decreased expression of SMAD4 protein
SP1	decreases^activity|decreases^expression	CTD-base	18093727	Not provided	platycodin D results in decreased expression of and results in decreased activity of SP1 protein
SRC	decreases^phosphorylation	CTD-base	25250884	Not provided	platycodin D results in decreased phosphorylation of SRC protein
SREBF1	decreases^reaction|increases^expression	CTD-base	23319015	Not provided	dorsomorphin inhibits the reaction [platycodin D inhibits the reaction [Glucose results in increased expression of SREBF1 mRNA]]
SREBF1	decreases^reaction|increases^expression	CTD-base	23319015	Not provided	dorsomorphin inhibits the reaction [platycodin D inhibits the reaction [Glucose results in increased expression of SREBF1 protein]]
SREBF1	decreases^reaction|increases^expression	CTD-base	23319015	Not provided	Niacinamide inhibits the reaction [platycodin D inhibits the reaction [Glucose results in increased expression of SREBF1 protein]]
SREBF1	decreases^reaction|increases^expression	CTD-base	23319015	Not provided	platycodin D inhibits the reaction [Glucose results in increased expression of SREBF1 mRNA]
SREBF1	decreases^reaction|increases^expression	CTD-base	23319015	Not provided	platycodin D inhibits the reaction [Glucose results in increased expression of SREBF1 protein]
SREBF1	decreases^reaction|increases^expression	CTD-base	23319015	Not provided	STO 609 inhibits the reaction [platycodin D inhibits the reaction [Glucose results in increased expression of SREBF1 mRNA]]
STAT1	affects^cotreatment|decreases^reaction|increases^phosphorylation	CTD-base	24854572	Not provided	platycodin D inhibits the reaction [[TNF protein co-treated with IFNG protein] results in increased phosphorylation of STAT1 protein]
STAT3	affects^cotreatment|decreases^reaction|increases^phosphorylation	CTD-base	25887267	Not provided	platycodin D inhibits the reaction [[IL6 protein co-treated with TGFB1 protein] results in increased phosphorylation of STAT3 protein]
TERT	decreases^activity|decreases^localization|decreases^phosphorylation	CTD-base	18093727	Not provided	[platycodin D results in decreased activity of AKT1 protein] which results in decreased phosphorylation of and results in decreased localization of TERT protein
TERT	decreases^expression	CTD-base	18093727	Not provided	platycodin D results in decreased expression of TERT mRNA
TGFB1	affects^cotreatment|decreases^reaction|increases^phosphorylation	CTD-base	23603464	Not provided	[platycodin D co-treated with osthol] inhibits the reaction [TGFB1 protein results in increased phosphorylation of SMAD2 protein]
TGFB1	affects^cotreatment|decreases^reaction|increases^phosphorylation	CTD-base	23603464	Not provided	[platycodin D co-treated with osthol] inhibits the reaction [TGFB1 protein results in increased phosphorylation of SMAD3 protein]
TGFB1	affects^cotreatment|decreases^reaction|increases^expression|increases^secretion	CTD-base	25887267	Not provided	platycodin D inhibits the reaction [[IL6 protein co-treated with TGFB1 protein] results in increased expression of and results in increased secretion of IL17A protein]
TGFB1	affects^cotreatment|decreases^reaction|increases^expression	CTD-base	25887267	Not provided	platycodin D inhibits the reaction [[IL6 protein co-treated with TGFB1 protein] results in increased expression of RORC protein]
TGFB1	affects^cotreatment|decreases^reaction|increases^phosphorylation	CTD-base	25887267	Not provided	platycodin D inhibits the reaction [[IL6 protein co-treated with TGFB1 protein] results in increased phosphorylation of STAT3 protein]
TGFB1	decreases^expression|decreases^reaction|decreases^secretion	CTD-base	25887267	Not provided	platycodin D inhibits the reaction [TGFB1 protein results in decreased expression of and results in decreased secretion of IL10 protein]
TGFB1	decreases^expression|decreases^reaction	CTD-base	25887267	Not provided	platycodin D inhibits the reaction [TGFB1 protein results in decreased expression of FOXP3 protein]
TGFB1	decreases^expression	CTD-base	29595072	Not provided	platycodin D results in decreased expression of TGFB1 protein
TGFBR2	affects^cotreatment|decreases^expression	CTD-base	23603464	Not provided	[platycodin D co-treated with osthol] results in decreased expression of TGFBR2 mRNA
TGFBR2	affects^cotreatment|decreases^expression	CTD-base	23603464	Not provided	[platycodin D co-treated with osthol] results in decreased expression of TGFBR2 protein
TLR4	decreases^reaction|increases^expression	CTD-base	28852734	Not provided	platycodin D inhibits the reaction [Ethanol results in increased expression of TLR4 mRNA]
TLR4	affects^localization|decreases^reaction	CTD-base	29375565	Not provided	platycodin D inhibits the reaction [Lipopolysaccharides affects the localization of TLR4 protein]
TNF	decreases^reaction|increases^expression	CTD-base	28736281	Not provided	geranylgeranyl pyrophosphate inhibits the reaction [platycodin D inhibits the reaction [Lipopolysaccharides results in increased expression of TNF mRNA]]
TNF	decreases^reaction|increases^expression	CTD-base	28736281	Not provided	platycodin D inhibits the reaction [Lipopolysaccharides results in increased expression of TNF mRNA]
TNF	affects^cotreatment|decreases^reaction|increases^expression	CTD-base	24854572	Not provided	platycodin D inhibits the reaction [[TNF protein co-treated with IFNG protein] results in increased expression of CCL17 mRNA]
TNF	affects^cotreatment|decreases^reaction|increases^degradation|increases^phosphorylation	CTD-base	24854572	Not provided	platycodin D inhibits the reaction [[TNF protein co-treated with IFNG protein] results in increased phosphorylation of and results in increased degradation of NFKBIA protein]
TNF	affects^cotreatment|decreases^reaction|increases^phosphorylation	CTD-base	24854572	Not provided	platycodin D inhibits the reaction [[TNF protein co-treated with IFNG protein] results in increased phosphorylation of RELA protein]
TNF	affects^cotreatment|decreases^reaction|increases^phosphorylation	CTD-base	24854572	Not provided	platycodin D inhibits the reaction [[TNF protein co-treated with IFNG protein] results in increased phosphorylation of STAT1 protein]
TNF	decreases^reaction|increases^expression|increases^secretion	CTD-base	25887267	Not provided	platycodin D inhibits the reaction [Alloxan results in increased expression of and results in increased secretion of TNF protein]
TNF	decreases^reaction|increases^expression|increases^secretion	CTD-base	25927324	Not provided	platycodin D inhibits the reaction [Ethanol results in increased expression of and results in increased secretion of TNF protein]
TNF	affects^binding|decreases^reaction|increases^activity|increases^expression|increases^localization	CTD-base	30562685	Not provided	platycodin D inhibits the reaction [[[S100A8 protein binds to S100A9 protein] which results in increased localization of and results in increased activity of RELA protein] which results in increased expression of TNF protein]
TNF	decreases^reaction|increases^expression	CTD-base	28852734	Not provided	platycodin D inhibits the reaction [Ethanol results in increased expression of TNF protein]
TNF	decreases^reaction|increases^expression	CTD-base	29375565	Not provided	platycodin D inhibits the reaction [Lipopolysaccharides results in increased expression of TNF protein]
TNFSF11	decreases^reaction|increases^phosphorylation	CTD-base	27739107	Not provided	platycodin D inhibits the reaction [TNFSF11 protein results in increased phosphorylation of RELA protein]
TNFSF11	decreases^reaction|increases^activity|increases^expression	CTD-base	27739107	Not provided	platycodin D inhibits the reaction [TNFSF11 protein results in increased expression of and results in increased activity of NFATC1 protein]
TNFSF11	decreases^reaction|increases^activity|increases^phosphorylation	CTD-base	27739107	Not provided	platycodin D inhibits the reaction [TNFSF11 protein results in increased phosphorylation of and results in increased activity of AKT1 protein]
TNFSF11	decreases^reaction|increases^activity|increases^phosphorylation	CTD-base	27739107	Not provided	platycodin D inhibits the reaction [TNFSF11 protein results in increased phosphorylation of and results in increased activity of MAPK1 protein]
TNFSF11	decreases^reaction|increases^activity|increases^phosphorylation	CTD-base	27739107	Not provided	platycodin D inhibits the reaction [TNFSF11 protein results in increased phosphorylation of and results in increased activity of MAPK3 protein]
TP53	decreases^expression	CTD-base	27432230	Not provided	platycodin D results in decreased expression of TP53 protein mutant form
TRAF6	decreases^reaction|increases^expression	CTD-base	28852734	Not provided	platycodin D inhibits the reaction [Ethanol results in increased expression of TRAF6 mRNA]
TRAF6	decreases^expression	CTD-base	28852734	Not provided	platycodin D results in decreased expression of TRAF6 mRNA
UCP1	increases^expression	CTD-base	30599906	Not provided	platycodin D results in increased expression of UCP1 protein
8-Gingerol
OR2AG1
GUSB
CYP2C9
Crenigacestat
PSENEN
APH1A
NCSTN
PSEN1
NOTCH1
PF-06273340
NTRK3
NTRK2
NTRK1
NT-4
NGF
LB-100
PPP2A

## Sheet: compound-genes-overlapp
Item	Occurences	Present In
ABL1	2	DASATINIB, Platycodin D
ADRA2C	2	BREXPIPRAZOLE, lurasidone
DRD2	2	BREXPIPRAZOLE, lurasidone
EGFR	2	DASATINIB, Platycodin D
FAS	2	ATORVASTATIN, Platycodin D
FGF2	2	ATORVASTATIN, Platycodin D
HTR1A	2	BREXPIPRAZOLE, lurasidone
HTR2A	2	BREXPIPRAZOLE, lurasidone
HTR7	2	BREXPIPRAZOLE, lurasidone
IL2RA	2	ATORVASTATIN, Didanosine
SRC	2	DASATINIB, Platycodin D
TNF	2	Didanosine, Platycodin D
TP53	2	DASATINIB, Platycodin D
